# Supplementary material for: Kidney tumors associated with germline mutations of FH and SDHB show a CpG island methylator phenotype (CIMP)
Source: PLoS One. 2022 Dec 1;17(12):e0278108. doi: 10.1371/journal.pone.0278108 (PMC9714951; doi:10.1371/journal.pone.0278108)
Supplement: S1 Table — (XLSX) [file pone.0278108.s001.xlsx]

## Sheet: Patient Data
Tumor Type	Mutation Type	Germline Mutation	Laterality	Stage	Surgical Report	Histology	Evaluated by RNASeq
HLRCC1	Frameshift	c.1475-76DelTC, p.L492fs	Left	T1b	Unifocal - 4.8 cm (Cystic)	Papillary RCC Type 2 with HLRCC features	n/a
HLRCC2	Missense	c.731T>G, p.L244R	Left	T3a	Unifocal - 8.0 cm, Lymph Node	Papillary RCC Type 2 with HLRCC features	Tumor + Normal
HLRCC3	Nonsense	c.1027C>T, p.R343X	Left	T3a	Unifocal - 6.0 cm	Papillary RCC Type 2 with HLRCC features	Tumor + Normal
HLRCC4	Missense	c.1316A>C, p.Q439P	Left	T3	Unifocal - 8.6 cm, Intra-caval Thrombus	Papillary RCC Type 2 with HLRCC features	Tumor + Normal
HLRCC5	Missense	c.1316A>C, p.Q439P	Right	-	Unifocal - 10.0 cm	Papillary RCC Type 2 with HLRCC features	n/a
HLRCC6	Deletion	Complete Gene Deletion	Right	T1a	Unifocal - 2.0 cm	Papillary RCC Type 2 with HLRCC features	Tumor only
HLRCC7	Missense	c.1189G>A, p.G397R	Right	-	Unifocal - Large (unspecified in Path. report)	Papillary RCC Type 2 with HLRCC features	n/a
HLRCC8	Missense	c.697C>T, p.R233C	Left, Right	T1a	Bilateral Unifocal - 15.0 cm (Lt.), 8.0 cm (Rt.)	Papillary RCC Type 2 with HLRCC features	n/a
HLRCC9	Frameshift	c.1293DelA, p.E432fs	Left		Unifocal -2.3 cm	Papillary RCC Type 2 with HLRCC features	n/a
HLRCC10	Deletion	Complete Gene Deletion	Left		Unifocal - 5.0 cm, Lymph Node	Papillary RCC Type 2 with HLRCC features	Tumor only
HLRCC11	Missense	c.839G>A, p.G280D	N/A		Liver Metastasis	Papillary RCC Type 2 with HLRCC features	Tumor only
HLRCC12	Missense	c.698G>A, p.R233H	N/A		Iliac Lymph Node	Papillary RCC Type 2 with HLRCC features	Tumor only
SDHB-RCC1	Missense	c.137G>A, p.R46Q	Left	T3a	Unifocal - 6.0 cm	Oncocytic with SDH-like features	n/a
SDHB-RCC2	Splice site	c.541-2A>G, Splice site lost	Left	T1a	Unifocal - 2.0 cm	Oncocytic with SDH-like features	n/a
SDHB-RCC3	Nonsense	c.268C>T, p.R90X	Left	T1a	Unifocal - 2.2 cm	Oncocytic with SDH-like features	n/a
SDHB-RCC4	Deletion	Partial Deletion, Loss of Exon 1	Left	T1a	Unifocal - 1.5 cm	Oncocytic with SDH-like features	n/a
SDHB-RCC5	Deletion	Partial Deletion, Loss of Exon 1	Left	T1a	Unifocal - 2.0 cm	Oncocytic with SDH-like features	n/a
SDHB-RCC6	Missense	c.286G>A, p.G96S	Right	T1a	Unifocal - 1.8 cm	Oncocytic with SDH-like features	n/a
VHL1	Missense	c.257C>G, p.P86R	Right	-	Multifocal (largest tumor 5.6 cm)	Clear cell RCC	n/a
VHL2	Missense	c.332G>A, p.S111N	Right	-	Multifocal (largest tumor 3.0 cm)	Clear cell RCC	n/a
VHL3	Missense	c.486C>G, p.C162W	Right	-	Multifocal (largest tumor 3.6 cm)	Clear cell RCC	n/a
VHL4	Deletion	Complete Gene Deletion	Left	-	Multifocal (largest tumor 3.0 cm)	Clear cell RCC	n/a
VHL5	Missense	c.353T>C, p.L118P	Right	-	Multifocal (largest tumor 4.5 cm)	Clear cell RCC	n/a
HPRC1	Missense	c.3335A>G, p.H1112R	Right	-	Multifocal (largest tumor 4.0 cm)	Papillary RCC Type 1	n/a
HPRC2	Missense	c.3335A>G, p.H1112R	Left	-	Multifocal (largest tumor 4.7 cm)	Papillary RCC Type 1	n/a
HPRC3	Missense	c.3712G>A, p.V1238I	Left	-	Multifocal (largest tumor 3.5 cm)	Papillary RCC Type 1	n/a
HPRC4	Missense	c.3335A>G, p.H1112R	Right	-	Multifocal (largest tumor 4.5 cm)	Papillary RCC Type 1	n/a
BHD1	Nonsense	c.1389C>G, p.Y463X	Right	-	Multifocal (largest tumor 6.8 cm)	Hybrid oncocytic/chromophobe	n/a
BHD2	Frameshift	c.1285DupC, p.H429fs	Right	-	Multifocal (largest tumor 2.0 cm)	Hybrid oncocytic/chromophobe	n/a
BHD3	Frameshift	c.1285DupC, p.H429fs	Left	-	Multifocal (largest tumor 1.5 cm)	Hybrid oncocytic/chromophobe	n/a
BHD4	Deletion	Partial Deletion, Loss of Exon 1	Right	-	Multifocal (largest tumor 9.0 cm)	Hybrid oncocytic/chromophobe	n/a
