# Supplementary material for: Kidney tumors associated with germline mutations of FH and SDHB show a CpG island methylator phenotype (CIMP)
Source: PLoS One. 2022 Dec 1;17(12):e0278108. doi: 10.1371/journal.pone.0278108 (PMC9714951; doi:10.1371/journal.pone.0278108)
Supplement: S2 Table — (XLSX) [file pone.0278108.s002.xlsx]

## Sheet: 10,000 Most Variable Probes
Probe ID	HLRCC1	HLRCC1 N	HLRCC2	HLRCC2M	HLRCC2 N	HLRCC3	HLRCC3 N	HLRCC4	HLRCC4Th.	HLRCC4 N	HLRCC5	HLRCC6	HLRCC7	HLRCC8Lt.	HLRCC8Rt.	HLRCC9	HLRCC10	HLRCC11	HLRCC12	SDHB-RCC1	SDHB-RCC1 N	SDHB-RCC2	SDHB-RCC2N	SDHB-RCC3	SDHB-RCC3 N	SDHB-RCC4	SDHB-RCC4 N	SDHB-RCC5	SDHB-RCC6	VHL1	VHL1 N	VHL2	VHL2 N	VHL3	VHL3 N	VHL4	VHL5	HPRC1	HPRC2	HPRC3	HPRC4	BHD1	BHD2	BHD3	BHD4	Variance	Probe ID	Chromosome	UCSC REFGENE Name
cg02454890	0.645519	0.0730976	0.885	0.88137	0.01321	0.86896	0.04527	0.90322	0.94165	0.03907	0.843428	0.836026	0.897597	0.903142	0.835641	0.703421	0.924039	0.84726	0.7714	0.652119	0.131021	0.688121	0.0973246	0.874203	0.117193	0.2903	0.165976	0.772891	0.903786	0.0816768	0.0909523	0.0929275	0.0943421	0.0895453	0.0909449	0.0795878	0.067345	0.0854075	0.0939511	0.0787151	0.0861196	0.0890989	0.0854582	0.0696683	0.0917779	0.141555	cg02454890	15	ZNF710
cg18456523	0.694243	0.103174	0.84768	0.89938	0.05303	0.77631	0.1613	0.90804	0.94344	0.07391	0.877337	0.815218	0.909814	0.908175	0.856004	0.725032	0.922827	0.84829	0.75933	0.777972	0.222064	0.720534	0.0588235	0.815131	0.141281	0.678372	0.178517	0.46325	0.936482	0.0512878	0.0684419	0.049564	0.0592545	0.0622166	0.0479401	0.077964	0.0687215	0.0987947	0.0683643	0.0740653	0.0788342	0.0888655	0.0716067	0.0663964	0.0770775	0.141159	cg18456523	5
cg18222083	0.659276	0.0744626	0.82826	0.86633	0.02063	0.79248	0.01795	0.88343	0.91551	0.02891	0.7806	0.817046	0.861505	0.886388	0.825347	0.690878	0.892922	0.83489	0.74476	0.753956	0.140338	0.726644	0.0800712	0.85093	0.179738	0.648773	0.132482	0.716104	0.920378	0.047631	0.0602482	0.0646885	0.0691358	0.0713405	0.0675524	0.06182	0.0603483	0.0905782	0.0696355	0.0749372	0.0714451	0.0775671	0.0745757	0.0722756	0.08585	0.13935	cg18222083	17	TMEM106A
cg14769786	0.743058	0.126921	0.88979	0.90411	0.02783	0.82835	0.08654	0.91185	0.9131	0.03888	0.897569	0.858267	0.921358	0.905874	0.905668	0.793713	0.92519	0.86033	0.76792	0.706246	0.152103	0.760848	0.110895	0.82238	0.339153	0.673606	0.23328	0.824373	0.935121	0.110793	0.129296	0.178974	0.161391	0.214744	0.112032	0.0979039	0.15734	0.0972147	0.0732781	0.0703309	0.0594993	0.0925117	0.0961074	0.0719456	0.108246	0.138019	cg14769786	17	RTN4RL1
cg08763705	0.635329	0.063038	0.77479	0.83547	0.02749	0.77589	0.09463	0.85262	0.89453	0.03387	0.832968	0.772114	0.903772	0.806524	0.8022	0.622109	0.887487	0.82059	0.68989	0.73717	0.386341	0.287924	0.0449329	0.679184	0.0990537	0.735866	0.0622535	0.678959	0.904773	0.0384731	0.0582772	0.0392921	0.037671	0.04353	0.0448685	0.037595	0.0422746	0.0577164	0.0431403	0.0486693	0.0489431	0.046362	0.0462574	0.0354442	0.0561777	0.134057	cg08763705	5
cg22932336	0.709116	0.0744719	0.87048	0.88858	0.04899	0.81365	0.04956	0.89215	0.93681	0.0084	0.837194	0.728867	0.884296	0.880103	0.859802	0.721179	0.898073	0.87542	0.79357	0.388415	0.0971986	0.104107	0.0573023	0.779645	0.184364	0.596041	0.182347	0.427428	0.937351	0.0805101	0.0743282	0.139272	0.0748024	0.0932401	0.0637514	0.0955919	0.0874981	0.0958333	0.0971737	0.0931739	0.0816887	0.0869986	0.0666378	0.0829259	0.100271	0.133898	cg22932336	19	PLIN5
cg17222941	0.543306	0.0701396	0.86387	0.87011	0.06173	0.88642	0.1374	0.93777	0.94406	0.06961	0.753306	0.714538	0.827062	0.883611	0.810142	0.562806	0.831346	0.8896	0.82999	0.646115	0.119449	0.591853	0.141708	0.852881	0.114384	0.672167	0.148887	0.602694	0.916574	0.0503242	0.117197	0.0461633	0.0820033	0.0660019	0.0568569	0.0760142	0.0511342	0.0588726	0.0587334	0.0682555	0.0585231	0.0704846	0.0625844	0.0600148	0.0704998	0.133813	cg17222941	7	MAGI2
cg19155007	0.710441	0.0834196	0.81269	0.82289	0.03703	0.79094	0.08923	0.86658	0.9192	0.03071	0.826283	0.868318	0.909018	0.888717	0.778906	0.652195	0.911316	0.82741	0.73127	0.781132	0.114349	0.796798	0.111288	0.896629	0.233225	0.752817	0.213999	0.788581	0.943708	0.0782222	0.0918629	0.102513	0.0873861	0.093957	0.0799083	0.0823607	0.0953622	0.123625	0.137848	0.111443	0.119219	0.151962	0.128461	0.100018	0.123701	0.133221	cg19155007	3	MAP6D1
cg19306047	0.743494	0.0793435	0.78918	0.828	0.01481	0.80053	0.03334	0.87097	0.89804	0.02197	0.791389	0.858008	0.921819	0.913165	0.856942	0.727606	0.91989	0.83753	0.73495	0.68413	0.154324	0.116271	0.108906	0.732479	0.20453	0.546346	0.332083	0.198776	0.944846	0.0745093	0.0771258	0.0835042	0.0729793	0.0802787	0.107277	0.0759157	0.095692	0.0731334	0.0688935	0.0693069	0.0638378	0.0879162	0.0753594	0.0585609	0.117841	0.133162	cg19306047	19	LPAR2
cg14521995	0.810977	0.774452	0.84675	0.88775	0.9373	0.88485	0.92055	0.91355	0.9359	0.92859	0.0417926	0.0731597	0.0936414	0.872269	0.922428	0.892497	0.852184	0.62204	0.9133	0.0515247	0.0592473	0.0734282	0.865666	0.89426	0.841458	0.882726	0.888809	0.0821093	0.0851142	0.782144	0.0585878	0.894529	0.0690672	0.776842	0.792713	0.0835498	0.0555608	0.928847	0.92097	0.90936	0.907946	0.898093	0.914063	0.924512	0.925686	0.133083	cg14521995	7
cg18873530	0.692393	0.0752636	0.85262	0.87538	0.02458	0.87598	0.05642	0.90223	0.93065	0.05287	0.840654	0.853359	0.83145	0.864869	0.870328	0.759602	0.916549	0.88725	0.76411	0.0979947	0.0859846	0.0960869	0.0667255	0.396802	0.225252	0.574063	0.117547	0.337479	0.581586	0.0640569	0.0681233	0.0666258	0.0709927	0.0715596	0.0646903	0.0691941	0.0819706	0.0957862	0.0620069	0.0672558	0.0613663	0.0747804	0.0742529	0.0638686	0.0694808	0.132266	cg18873530	19	BCAT2;BCAT2;BCAT2;BCAT2
cg26297547	0.573198	0.0508623	0.79534	0.85398	0	0.75586	0.04889	0.90168	0.93457	0.0292	0.888897	0.756682	0.90336	0.855737	0.825145	0.603895	0.841173	0.86938	0.69227	0.679288	0.181925	0.0459702	0.055952	0.522559	0.137196	0.235577	0.149202	0.0972067	0.926424	0.0499466	0.0629099	0.0594287	0.0557978	0.0761197	0.0454601	0.0662309	0.06081	0.0792371	0.0674195	0.0704532	0.0670435	0.0871567	0.0625154	0.0755081	0.0952464	0.131069	cg26297547	17	CA4
cg25789216	0.615222	0.0506374	0.79337	0.82055	0.04594	0.80123	0.10716	0.85646	0.91586	0.05467	0.820034	0.739494	0.850843	0.882253	0.762143	0.585195	0.863636	0.82665	0.71844	0.683379	0.124457	0.720917	0.0580163	0.760226	0.115882	0.674705	0.152958	0.6866	0.891646	0.0447979	0.048655	0.046633	0.0507012	0.0498541	0.0591741	0.059482	0.0595044	0.101383	0.0621297	0.0629397	0.0573614	0.0671016	0.0699822	0.0465571	0.0704025	0.130882	cg25789216	11	CNIH2
cg10376598	0.72619	0.0760735	0.76025	0.82872	0.01605	0.78968	0.0203	0.86257	0.90108	0.02421	0.777493	0.840197	0.904679	0.926923	0.834416	0.718051	0.901403	0.83783	0.68892	0.65633	0.128354	0.0904819	0.102233	0.758537	0.217493	0.549981	0.342105	0.191162	0.93243	0.0742527	0.0777903	0.0842602	0.080225	0.0746062	0.0736287	0.0675975	0.115428	0.0758709	0.0832559	0.0730988	0.0766911	0.0884688	0.0845921	0.0713709	0.105898	0.130004	cg10376598	19	LPAR2
cg03306486	0.657715	0.0772532	0.75484	0.75506	0.02703	0.7187	0.07488	0.80132	0.84274	0.05016	0.80004	0.820563	0.924638	0.899701	0.841931	0.608455	0.871737	0.74741	0.62194	0.74078	0.648881	0.783932	0.0877332	0.826087	0.177832	0.764316	0.1327	0.749042	0.942067	0.0578114	0.0891788	0.0900941	0.125488	0.148124	0.0729388	0.0550108	0.0617343	0.0889488	0.0512945	0.055618	0.0675676	0.0536184	0.0689955	0.0644172	0.0581785	0.129324	cg03306486	19	APC2
cg08322205	0.6347	0.0709201	0.84647	0.85448	0.08276	0.82494	0.11685	0.88918	0.92113	0.05234	0.815658	0.829163	0.925388	0.876436	0.738503	0.632283	0.886674	0.88834	0.75523	0.678086	0.100595	0.244815	0.0649871	0.841744	0.157967	0.592181	0.189978	0.519486	0.949391	0.0599845	0.0801603	0.062492	0.0742386	0.0874538	0.0700823	0.0749129	0.0764907	0.102772	0.0941176	0.106637	0.104118	0.108083	0.111973	0.101533	0.128524	0.129179	cg08322205	5
cg21445541	0.704395	0.0563581	0.82626	0.83175	0	0.82452	0.03058	0.76472	0.83468	0.00955	0.726179	0.789111	0.888745	0.885851	0.828741	0.606391	0.901675	0.83466	0.755	0.275331	0.0660517	0.0761958	0.0707654	0.143826	0.0834849	0.614357	0.174173	0.393928	0.936234	0.0535671	0.0608044	0.0638128	0.0500341	0.052002	0.0572463	0.0643294	0.0551089	0.101321	0.0649959	0.0668842	0.0772417	0.0619977	0.070104	0.0599164	0.0872818	0.1284	cg21445541	1	CD247;CD247
cg15680720	0.736116	0.0997683	0.74597	0.76368	0.02939	0.7818	0.04674	0.86378	0.90143	0.04205	0.905442	0.847446	0.925506	0.89887	0.881821	0.772999	0.899635	0.7799	0.67686	0.7453	0.146337	0.739107	0.15404	0.917216	0.305166	0.69282	0.21911	0.808949	0.940515	0.121838	0.107647	0.110018	0.110658	0.126799	0.121682	0.110838	0.129302	0.153049	0.11504	0.135104	0.170556	0.100032	0.104926	0.109324	0.105803	0.128155	cg15680720	2
cg17341965	0.633404	0.0730297	0.82263	0.85669	0.0191	0.77168	0.02319	0.83397	0.9032	0.03543	0.713265	0.745346	0.820281	0.776938	0.855359	0.614365	0.89357	0.81172	0.71399	0.0834843	0.0936565	0.549002	0.0900856	0.838478	0.123636	0.751523	0.116349	0.709647	0.866316	0.0572034	0.0762965	0.0616721	0.0689001	0.0816586	0.0754803	0.0729199	0.0853081	0.102191	0.0708494	0.0664096	0.0887006	0.0706601	0.0764066	0.0618927	0.072775	0.128102	cg17341965	11	KCNJ5
cg22488970	0.705613	0.0859539	0.8207	0.83235	0.01699	0.81946	0.02762	0.88692	0.92406	0.01498	0.309107	0.810643	0.890961	0.844312	0.761495	0.646037	0.903963	0.84543	0.748	0.516515	0.0854322	0.337593	0.101171	0.87088	0.170376	0.68067	0.202703	0.624303	0.912794	0.0727321	0.0710536	0.0973377	0.0806779	0.0917664	0.0731786	0.0669267	0.0918631	0.0901871	0.0696263	0.0836035	0.0702124	0.0910569	0.0807295	0.0612245	0.0824645	0.127491	cg22488970	1	CAMTA1
cg01030534	0.659131	0.077649	0.81425	0.84549	0.01812	0.84505	0.04124	0.86936	0.92328	0.02367	0.830608	0.787555	0.88644	0.872469	0.795588	0.617793	0.890971	0.84339	0.80471	0.184554	0.154138	0.475506	0.0941193	0.862214	0.221999	0.444211	0.243191	0.704133	0.913904	0.0721018	0.0905268	0.0941666	0.0725904	0.166734	0.0885018	0.102642	0.103466	0.0753873	0.071116	0.08383	0.0758193	0.107468	0.0963761	0.0681297	0.129583	0.12716	cg01030534	7	FAM115A
cg17651973	0.668293	0.0542724	0.76168	0.78033	0	0.79886	0.01756	0.85103	0.87841	0.01249	0.840279	0.805725	0.871802	0.896522	0.790419	0.647406	0.902397	0.80774	0.65211	0.674186	0.0880036	0.0771666	0.0743627	0.308573	0.14164	0.321325	0.172943	0.189246	0.935758	0.0566231	0.0601269	0.0532057	0.0496007	0.0637026	0.0579665	0.0499343	0.0805079	0.0726278	0.0635425	0.0775547	0.0697571	0.0842875	0.0666318	0.0651104	0.0907114	0.126973	cg17651973	2
cg09667303	0.629362	0.0839325	0.82672	0.85165	0.01018	0.82466	0.02238	0.90744	0.9153	0.03158	0.84889	0.811534	0.852349	0.854164	0.815133	0.686057	0.903356	0.86397	0.7813	0.19644	0.20838	0.0916274	0.100018	0.242897	0.166771	0.329068	0.10077	0.235494	0.874459	0.0811667	0.0820831	0.0714071	0.0771382	0.0721717	0.0770795	0.0676809	0.0728132	0.0878234	0.0857292	0.0845155	0.105672	0.0865709	0.0807505	0.0852601	0.0856	0.126745	cg09667303	2
cg00063174	0.662611	0.0593345	0.73612	0.759	0.01398	0.76728	0.05166	0.72583	0.82186	0.00877	0.888597	0.804541	0.924665	0.894011	0.867727	0.677067	0.837319	0.80055	0.66043	0.721581	0.223443	0.245354	0.0675114	0.895115	0.197993	0.261895	0.178299	0.246086	0.925417	0.0560706	0.0610047	0.0629243	0.0624223	0.0765165	0.0775085	0.0677083	0.0609339	0.059383	0.0718854	0.0630318	0.0561171	0.0673439	0.132024	0.0529576	0.068484	0.126609	cg00063174	2	WDR69
cg27085741	0.67696	0.0632924	0.76142	0.7664	0.01683	0.78181	0.04605	0.79893	0.87805	0.01493	0.868672	0.829297	0.919457	0.912555	0.884953	0.714343	0.908406	0.79509	0.71083	0.737069	0.180843	0.23747	0.0653386	0.256375	0.139516	0.342677	0.173687	0.411341	0.921518	0.0894201	0.0688522	0.086398	0.0645839	0.0778195	0.0702887	0.0951947	0.0925064	0.0491503	0.0456046	0.0475714	0.0573987	0.0806433	0.063818	0.208437	0.0628125	0.126345	cg27085741	7	CLCN1
cg22830113	0.693505	0.0838532	0.78494	0.82913	0.05642	0.80154	0.12134	0.87433	0.91523	0.06741	0.850476	0.684221	0.884021	0.89067	0.82286	0.665195	0.89592	0.85905	0.75147	0.651776	0.0943345	0.109419	0.086761	0.797819	0.283654	0.297647	0.187071	0.159539	0.936126	0.0602064	0.0904749	0.0738994	0.0793927	0.0650638	0.0696051	0.069159	0.0814558	0.106182	0.0751233	0.0798182	0.0816886	0.115355	0.110939	0.0856601	0.126182	0.12632	cg22830113	2
cg24453580	0.653871	0.0712031	0.7939	0.80511	0.03588	0.77351	0.09329	0.85689	0.88207	0.05344	0.845021	0.804798	0.872051	0.872035	0.849271	0.641449	0.877885	0.82523	0.74615	0.671985	0.0841153	0.0533273	0.0526819	0.65163	0.246043	0.510806	0.209928	0.336591	0.867797	0.0486502	0.0815267	0.0515216	0.0669359	0.0792328	0.0626734	0.0697551	0.0562283	0.0906167	0.0628729	0.0521814	0.0542427	0.0526929	0.0664117	0.0795865	0.0899218	0.126198	cg24453580	12	PRPH
cg08901662	0.673934	0.0806117	0.81137	0.67955	0.03301	0.72087	0.05557	0.92158	0.94269	0.03678	0.887773	0.778016	0.685522	0.937707	0.785587	0.706456	0.900912	0.85169	0.83875	0.737905	0.0719603	0.0583912	0.084171	0.220514	0.190032	0.386199	0.230949	0.105217	0.948311	0.0744125	0.0732252	0.155702	0.0961608	0.2103	0.0851064	0.0954435	0.081266	0.0734016	0.104767	0.0825443	0.069062	0.0536056	0.0893727	0.0657135	0.0854112	0.126094	cg08901662	2
cg12865552	0.678285	0.0773613	0.82896	0.80547	0.07413	0.79707	0.09182	0.79355	0.83385	0.02988	0.896073	0.800538	0.880741	0.867763	0.89812	0.796862	0.874375	0.84442	0.77415	0.10096	0.0813028	0.0803084	0.076556	0.138362	0.16567	0.278603	0.142557	0.0941176	0.928002	0.0684874	0.0724385	0.0744681	0.0692019	0.083558	0.0701132	0.0597334	0.0639759	0.132845	0.122253	0.164835	0.22645	0.0915219	0.0985836	0.138514	0.195709	0.125359	cg12865552	17
cg27037103	0.682711	0.0593484	0.82866	0.85177	0.03366	0.84854	0.04966	0.01976	0.05038	0.02532	0.805783	0.801162	0.864058	0.830659	0.832656	0.71325	0.893657	0.8556	0.7675	0.224211	0.0723264	0.120819	0.0696797	0.855662	0.251234	0.550827	0.134427	0.54239	0.890773	0.0721563	0.0683241	0.0766679	0.0821032	0.0699207	0.0695854	0.089481	0.0689	0.102984	0.0625629	0.0767885	0.0807236	0.0775862	0.0744937	0.086192	0.0873673	0.125188	cg27037103	6	MDGA1
cg02979001	0.735838	0.0796102	0.81048	0.84084	0.01908	0.83061	0.05436	0.84659	0.889	0.02113	0.857212	0.872228	0.850034	0.89691	0.817968	0.663129	0.902399	0.84944	0.72857	0.456069	0.130855	0.236072	0.120118	0.193015	0.146507	0.563231	0.215807	0.254192	0.909765	0.0585644	0.0901317	0.0775515	0.0723767	0.101792	0.0886239	0.107824	0.0983202	0.0727273	0.0804754	0.0765721	0.122145	0.0838146	0.0836735	0.0612676	0.0794319	0.125142	cg02979001	14
cg19295951	0.679901	0.0839243	0.7212	0.76676	0.03562	0.77371	0.09277	0.83157	0.87733	0.04263	0.877144	0.835843	0.937892	0.925021	0.856759	0.633628	0.872978	0.73283	0.63838	0.698394	0.136624	0.104779	0.0797778	0.817021	0.210773	0.265996	0.288543	0.244956	0.948783	0.0668582	0.0923942	0.0907548	0.0837004	0.131386	0.103213	0.0765087	0.124152	0.0699197	0.0555409	0.076518	0.066841	0.0558529	0.0648772	0.0464258	0.0886854	0.125057	cg19295951	15	DUOX1;DUOX1;DUOXA1;DUOXA1
cg26314531	0.676801	0.0777489	0.73952	0.7657	0.02512	0.79747	0.06593	0.8279	0.8818	0.01291	0.881464	0.765499	0.701754	0.914227	0.815208	0.674489	0.84223	0.81646	0.73743	0.754335	0.10809	0.650016	0.0944793	0.873216	0.225646	0.82605	0.215962	0.762384	0.925154	0.075243	0.0760505	0.0795019	0.0748802	0.0786503	0.0828619	0.0817238	0.0971477	0.614127	0.0690164	0.617619	0.629062	0.082231	0.0748626	0.064705	0.0602443	0.124686	cg26314531	2	FAM59B
cg03667968	0.669292	0.070919	0.78612	0.81908	0.00066	0.75431	0.01109	0.85429	0.89723	0.01275	0.855831	0.79137	0.909756	0.880704	0.857379	0.68096	0.897238	0.80646	0.66026	0.0986036	0.150992	0.120558	0.0704911	0.679391	0.12014	0.226539	0.158389	0.381184	0.066893	0.0566563	0.0530165	0.0551452	0.0568746	0.0747844	0.0557864	0.0597387	0.0573746	0.0833952	0.0711828	0.0740181	0.0878028	0.0875466	0.0783172	0.0578082	0.056954	0.124685	cg03667968	5	APC;APC;APC
cg09671258	0.647263	0.0704177	0.77851	0.76438	0.01936	0.76141	0.07831	0.8132	0.87175	0.04553	0.785933	0.7707	0.88012	0.871424	0.807601	0.618087	0.88198	0.76527	0.70809	0.688668	0.142857	0.650339	0.070435	0.850832	0.168727	0.726806	0.132293	0.729298	0.908184	0.0610961	0.0800739	0.0714706	0.0780114	0.105911	0.068476	0.103141	0.095265	0.0968612	0.0624494	0.107395	0.0538905	0.060763	0.191922	0.0525687	0.0917386	0.124273	cg09671258	1	LHX4
cg08382542	0.677814	0.0935731	0.83922	0.85186	0.03166	0.84293	0.12624	0.90589	0.923	0.09026	0.825585	0.65131	0.807908	0.841294	0.828352	0.671515	0.912724	0.87099	0.66861	0.197908	0.0658356	0.0604421	0.0663094	0.161631	0.0833759	0.482547	0.139955	0.0616389	0.836661	0.0696781	0.0680265	0.063608	0.0654625	0.07138	0.0672906	0.0717131	0.0716767	0.0959401	0.079176	0.0871514	0.0864622	0.0952821	0.0800314	0.0924606	0.156581	0.124104	cg08382542	17	CBX8
cg04037038	0.671621	0.0689256	0.80982	0.84339	0.04275	0.81504	0.10596	0.85827	0.91117	0.05608	0.863433	0.785264	0.862912	0.838514	0.855248	0.637837	0.900069	0.76393	0.7426	0.675889	0.257349	0.348773	0.0739388	0.861126	0.38261	0.431144	0.227081	0.577026	0.919733	0.0642075	0.0698712	0.0857883	0.0637509	0.124229	0.0706231	0.0771746	0.0731427	0.0894847	0.0889946	0.0773185	0.0661454	0.0824796	0.0762051	0.0588155	0.0897935	0.124086	cg04037038	2	FRZB
cg08328777	0.659383	0.076171	0.74395	0.77455	0.04258	0.78606	0.0986	0.84716	0.88716	0.03117	0.899731	0.847142	0.927192	0.925863	0.881009	0.684794	0.876553	0.72403	0.701	0.725546	0.119975	0.0941588	0.0916866	0.660169	0.206587	0.26287	0.274783	0.201533	0.933881	0.0801537	0.0884895	0.0942661	0.0928243	0.14563	0.0972777	0.0835831	0.147939	0.0828793	0.0896343	0.101382	0.0779868	0.0673086	0.0782489	0.0599872	0.107712	0.123958	cg08328777	15	DUOX1;DUOX1;DUOXA1;DUOXA1
cg25841608	0.659234	0.0972831	0.78889	0.82864	0.04124	0.80975	0.11174	0.84828	0.90661	0.03344	0.797991	0.816619	0.882057	0.901602	0.771318	0.604269	0.901233	0.82322	0.73272	0.491748	0.073041	0.149029	0.0700283	0.26497	0.15793	0.255329	0.14704	0.612582	0.940832	0.0887128	0.0890008	0.0871726	0.0705108	0.0651475	0.0721352	0.0937653	0.0915231	0.079376	0.0786531	0.0572089	0.0554393	0.0784295	0.0652766	0.0487201	0.0659543	0.123928	cg25841608	3
cg08713212	0.565167	0.0526718	0.73284	0.80053	0.01893	0.70874	0.01695	0.78832	0.87162	0.01585	0.819154	0.713028	0.884542	0.90177	0.862703	0.623509	0.870597	0.76598	0.64211	0.615188	0.0781569	0.0582599	0.067141	0.07459	0.148675	0.177886	0.140664	0.293251	0.923889	0.0439408	0.0410487	0.0524669	0.0452837	0.075885	0.065079	0.048419	0.0501518	0.0611897	0.0466689	0.0567769	0.0559076	0.0594322	0.0594231	0.0430149	0.0509647	0.123832	cg08713212	1
cg19718309	0.675773	0.188268	0.80453	0.85164	0.03925	0.78786	0.07347	0.86623	0.91229	0.0592	0.828851	0.803109	0.788526	0.888727	0.887729	0.677901	0.90991	0.88666	0.70431	0.710068	0.108944	0.755462	0.166966	0.869266	0.143285	0.772937	0.155423	0.744359	0.921966	0.110456	0.135144	0.42206	0.289525	0.184932	0.157742	0.0726511	0.157974	0.0922681	0.0690468	0.139288	0.0856607	0.0758061	0.108983	0.0743736	0.0820459	0.12372	cg19718309	14
cg14262681	0.739998	0.115553	0.84191	0.79701	0.03859	0.88941	0.05928	0.88745	0.8854	0.02991	0.824309	0.821888	0.926187	0.934898	0.895932	0.812612	0.801899	0.52259	0.769	0.718677	0.172146	0.11409	0.117195	0.800151	0.207743	0.262848	0.19469	0.120103	0.881713	0.0971963	0.112288	0.101047	0.0856881	0.10561	0.112381	0.0914296	0.103383	0.125594	0.135294	0.284352	0.118351	0.141689	0.158815	0.0893551	0.129153	0.123335	cg14262681	20
cg02671646	0.616719	0.0868711	0.78161	0.79457	0.02252	0.8596	0.04922	0.01975	0.04705	0.04877	0.909091	0.852011	0.928765	0.937768	0.859446	0.727326	0.907784	0.92288	0.75234	0.142519	0.10565	0.0906866	0.103684	0.563332	0.192758	0.435967	0.257482	0.115351	0.924004	0.0698236	0.0785305	0.0728247	0.101026	0.083087	0.0828659	0.0830853	0.0931198	0.123284	0.10412	0.118094	0.118433	0.120993	0.121856	0.113287	0.138684	0.123136	cg02671646	1	PEAR1
cg19089073	0.65162	0.0748216	0.7376	0.77362	0.0167	0.78332	0.04385	0.80939	0.85943	0.04908	0.802715	0.78201	0.832033	0.81776	0.827694	0.686735	0.877333	0.78649	0.69117	0.700951	0.104596	0.654127	0.083223	0.822395	0.100405	0.611194	0.183215	0.691224	0.83879	0.0538228	0.0499803	0.13402	0.130219	0.0815488	0.0748579	0.0788818	0.0592133	0.0722062	0.0522303	0.0617436	0.0541933	0.0881416	0.0829849	0.0568483	0.0769008	0.123086	cg19089073	7
cg25830696	0.610915	0.0678347	0.77941	0.81772	0.00814	0.77829	0.0346	0.82846	0.89168	0.04503	0.856173	0.821419	0.890488	0.852162	0.807477	0.640467	0.839141	0.7974	0.6474	0.656158	0.12815	0.0647139	0.0613919	0.346562	0.173146	0.23347	0.0962883	0.28396	0.886698	0.0413719	0.049613	0.0632457	0.0672932	0.0756364	0.06348	0.0481572	0.0763409	0.0702775	0.0510883	0.0820622	0.104673	0.0593567	0.0825573	0.0482973	0.0764225	0.122966	cg25830696	17	PYY
cg06282270	0.649485	0.07602	0.73664	0.75271	0.03526	0.73904	0.07717	0.80481	0.83482	0.02206	0.817439	0.781256	0.882266	0.839362	0.78648	0.621747	0.887952	0.8015	0.68037	0.669813	0.191926	0.755077	0.0913349	0.801202	0.133333	0.733004	0.181932	0.713425	0.885146	0.0676897	0.0660034	0.0721995	0.0635091	0.0630938	0.083505	0.0694904	0.0917259	0.0766943	0.0582239	0.0612245	0.055149	0.0660138	0.0849328	0.151871	0.109756	0.122893	cg06282270	11	VWCE
cg05931586	0.673899	0.0643447	0.76957	0.80448	0.03909	0.80315	0.0868	0.85758	0.89464	0.05301	0.751428	0.783739	0.798202	0.806661	0.735315	0.634964	0.848143	0.82788	0.74081	0.614015	0.0842023	0.316655	0.0636015	0.849427	0.110299	0.375508	0.121101	0.636725	0.894023	0.0592619	0.0635806	0.084532	0.0710895	0.0788647	0.0664395	0.0698906	0.0520203	0.067852	0.0587213	0.0686026	0.0576849	0.0736289	0.0702717	0.0591784	0.0764821	0.122719	cg05931586	19	C19orf26
cg27646469	0.676149	0.0829493	0.74991	0.78306	0.01605	0.74376	0.04164	0.82412	0.87568	0.019	0.810275	0.826059	0.858652	0.807262	0.815213	0.628747	0.878146	0.79353	0.70974	0.632617	0.125653	0.694776	0.107088	0.855307	0.225244	0.483051	0.186996	0.751427	0.91259	0.0791209	0.0858062	0.0891214	0.0799653	0.0900415	0.105921	0.0884418	0.102981	0.068323	0.0660698	0.0781119	0.0627593	0.100518	0.0722421	0.0573016	0.123288	0.122658	cg27646469	12
cg27363327	0.696436	0.125123	0.88017	0.88727	0.03973	0.88836	0.06101	0.89612	0.8843	0.03055	0.902729	0.831028	0.246293	0.933441	0.858635	0.789369	0.937424	0.90588	0.85498	0.719762	0.299688	0.110649	0.135886	0.611372	0.266248	0.280859	0.254624	0.150034	0.952911	0.114505	0.130296	0.112877	0.12789	0.168639	0.125053	0.134625	0.140637	0.173285	0.164972	0.146182	0.145758	0.117556	0.137403	0.130986	0.179671	0.122652	cg27363327	6	TTBK1
cg19732154	0.672981	0.115756	0.82016	0.83891	0.04113	0.87756	0.05704	0.83697	0.87425	0.03154	0.853077	0.808333	0.838896	0.881817	0.823563	0.645921	0.902058	0.84348	0.57686	0.689618	0.181315	0.122765	0.0887626	0.755844	0.199605	0.355449	0.156942	0.299615	0.947538	0.0638522	0.107582	0.123761	0.105747	0.17412	0.0958322	0.147027	0.0869809	0.0777944	0.0819525	0.080681	0.0870886	0.0826566	0.0744521	0.0808997	0.0837714	0.122468	cg19732154	6	GPSM3;NOTCH4
cg19142026	0.565204	0.0791405	0.83285	0.81859	0.01546	0.84424	0.03977	0.9178	0.94303	0.02518	0.796668	0.797391	0.873289	0.589374	0.712369	0.531496	0.880182	0.84583	0.77312	0.805717	0.183127	0.480138	0.0633317	0.816092	0.151577	0.211032	0.174371	0.600294	0.922738	0.0723022	0.10331	0.111378	0.0578058	0.175771	0.0825475	0.122065	0.0842748	0.0831573	0.182743	0.0609208	0.0762542	0.142057	0.0787278	0.0864086	0.0750264	0.121833	cg19142026	7	HOXA4;HOXA4
cg14117138	0.761976	0.101091	0.85025	0.86354	0.03055	0.82607	0.04173	0.88847	0.92341	0.03886	0.909922	0.864929	0.898114	0.845765	0.882093	0.794454	0.906699	0.89852	0.74866	0.580765	0.166839	0.273123	0.102314	0.588422	0.26401	0.302005	0.176363	0.645372	0.916792	0.156695	0.11053	0.122386	0.0885115	0.110152	0.110378	0.106522	0.177773	0.132494	0.106314	0.127638	0.258195	0.1488	0.140842	0.233905	0.1596	0.121446	cg14117138	19	HIF3A
cg20452714	0.640971	0.0679841	0.69191	0.76968	0.01752	0.72196	0.03018	0.81839	0.87876	0.01849	0.842451	0.79699	0.634146	0.826758	0.806063	0.611941	0.857352	0.75422	0.54692	0.756238	0.0941134	0.516947	0.0637584	0.868517	0.13812	0.636851	0.247002	0.600341	0.93509	0.0585062	0.0716971	0.0811605	0.0659601	0.0701685	0.0737028	0.0650102	0.0686983	0.0546975	0.054596	0.0608082	0.0565209	0.0527871	0.0602271	0.0472215	0.052546	0.121299	cg20452714	1	ARTN;ARTN;ARTN;ARTN;ARTN;ARTN
cg20183619	0.692955	0.0727538	0.80451	0.80368	0.02254	0.80198	0.07628	0.81017	0.85032	0.0403	0.859563	0.795772	0.911022	0.878823	0.808548	0.670397	0.890745	0.82041	0.74877	0.0873209	0.193072	0.070016	0.0563695	0.249379	0.202975	0.276282	0.211019	0.129497	0.663608	0.0528579	0.0626991	0.0615836	0.059383	0.061646	0.0554	0.0531037	0.0694478	0.0697602	0.0584198	0.0811398	0.066102	0.0766352	0.0914131	0.0599729	0.0874768	0.121295	cg20183619	7
cg12967914	0.662916	0.0607032	0.73012	0.76058	0.02711	0.78862	0.06051	0.7644	0.8035	0.0115	0.831131	0.804695	0.861977	0.895325	0.837607	0.665497	0.895544	0.81614	0.59994	0.704729	0.100814	0.357988	0.0557844	0.560697	0.150955	0.219619	0.12296	0.642816	0.924146	0.0514205	0.0641706	0.0625065	0.0643803	0.0590035	0.0559752	0.0703247	0.0608509	0.0753507	0.0851249	0.0738768	0.0874361	0.0771791	0.0791081	0.100917	0.0825509	0.121236	cg12967914	6	RNF39;RNF39
cg05651778	0.568303	0.128885	0.78528	0.82598	0.06255	0.80539	0.08298	0.84959	0.90499	0.07581	0.796364	0.719645	0.794951	0.822536	0.861761	0.665986	0.882562	0.81833	0.69589	0.454473	0.0698218	0.262103	0.0869717	0.788671	0.144139	0.129075	0.170619	0.453798	0.878548	0.0527828	0.0894319	0.0522989	0.107207	0.0765839	0.0911372	0.0689012	0.0580591	0.061201	0.0427932	0.0363846	0.034872	0.0723135	0.047513	0.0389212	0.071416	0.121206	cg05651778	17	MRC2
cg05647208	0.607675	0.0644043	0.73942	0.7916	0	0.75492	0.0354	0.84438	0.88485	0.00722	0.776322	0.729217	0.846312	0.825633	0.677461	0.581728	0.895341	0.83338	0.72335	0.616259	0.131138	0.422062	0.091669	0.881192	0.107619	0.464865	0.228225	0.646258	0.896129	0.0594941	0.0583172	0.0700109	0.0624543	0.0700518	0.0661922	0.0695194	0.0676643	0.067844	0.0631538	0.0790167	0.0798348	0.0884555	0.0620558	0.0672748	0.0622022	0.121065	cg05647208	19
cg14951193	0.679886	0.0724378	0.7514	0.82322	0.0269	0.77357	0.06595	0.86244	0.9021	0.03423	0.770166	0.75592	0.817879	0.856798	0.854637	0.622417	0.877457	0.83066	0.71863	0.326112	0.0927069	0.176141	0.071964	0.806973	0.159542	0.474519	0.165493	0.380756	0.893135	0.0596895	0.068703	0.0750251	0.0704158	0.0773249	0.0815423	0.0843527	0.0988762	0.0658481	0.0637131	0.079857	0.0807475	0.087532	0.0822036	0.0734638	0.0826742	0.121006	cg14951193	19	PLIN5
cg24104567	0.708222	0.0674757	0.82601	0.84163	0.01167	0.76765	0.01499	0.87352	0.91241	0.01221	0.854431	0.838967	0.891645	0.907716	0.762056	0.67548	0.901937	0.80855	0.2813	0.176518	0.243481	0.0521998	0.0790806	0.10736	0.241935	0.118491	0.208825	0.0786915	0.0822721	0.048719	0.0715494	0.0740261	0.0610163	0.164485	0.0542516	0.0739494	0.0709555	0.121148	0.079539	0.0766853	0.0658261	0.0681191	0.0718622	0.072059	0.0985772	0.120955	cg24104567	17	WNK4
cg01096398	0.611618	0.039338	0.70413	0.72944	0.00714	0.64199	0.03881	0.69188	0.77937	0.00333	0.848487	0.775263	0.861279	0.876425	0.726045	0.60768	0.877089	0.73793	0.59753	0.0530599	0.0435612	0.0398896	0.0422399	0.752069	0.0672155	0.299644	0.0833155	0.0492417	0.924234	0.0411618	0.0479223	0.0403568	0.0409231	0.106344	0.0356208	0.0447406	0.0412816	0.0661942	0.0440687	0.0404821	0.0498056	0.0496275	0.0485762	0.0510677	0.0679096	0.120882	cg01096398	6	FOXQ1
cg23807890	0.63554	0.060603	0.71537	0.76726	0.0148	0.74426	0.05675	0.66359	0.78847	0.02279	0.848652	0.68656	0.898491	0.877043	0.801159	0.673083	0.807651	0.75036	0.63744	0.675736	0.145295	0.109023	0.0626691	0.863074	0.101806	0.219534	0.110345	0.207047	0.905803	0.0493472	0.0567733	0.0532692	0.0528961	0.0783265	0.0400627	0.0686472	0.0668879	0.0606928	0.0586713	0.0543969	0.0598224	0.0566466	0.0579969	0.0539437	0.0523673	0.120728	cg23807890	2	WDR69;WDR69
cg12191938	0.64557	0.0546537	0.72902	0.78197	0.02645	0.72725	0.03319	0.83963	0.88131	0.03606	0.798935	0.762445	0.809409	0.83092	0.772548	0.628891	0.858641	0.80408	0.71845	0.718917	0.0673469	0.12278	0.0624073	0.199071	0.0782098	0.617575	0.137493	0.338134	0.901692	0.0505112	0.0583978	0.0669511	0.064606	0.0600849	0.0606729	0.0529412	0.053547	0.0877054	0.0660831	0.0706269	0.0550628	0.0648932	0.0665298	0.0862002	0.0780879	0.120685	cg12191938	10	AGAP11
cg03514404	0.626665	0.070687	0.81112	0.832	0.0167	0.82461	0.02338	0.84208	0.90152	0.0177	0.786235	0.775698	0.786785	0.810291	0.730712	0.595182	0.894387	0.82189	0.80968	0.177278	0.137596	0.344514	0.101237	0.843843	0.197557	0.362764	0.21322	0.631118	0.911705	0.0665497	0.101385	0.0853739	0.0627597	0.137357	0.0798306	0.0951157	0.0971782	0.0831584	0.0709003	0.0772406	0.0849192	0.100212	0.0866847	0.0653533	0.0686558	0.120522	cg03514404	7	FAM115A
cg17610929	0.662686	0.0497144	0.86603	0.87488	0.04518	0.22254	0.02961	0.83553	0.88261	0.01023	0.790913	0.627028	0.6884	0.878962	0.882863	0.413757	0.885939	0.78713	0.78017	0.556848	0.102809	0.0554202	0.056652	0.193252	0.146649	0.212766	0.128026	0.647185	0.940297	0.0473658	0.0552573	0.0506342	0.0597047	0.0592187	0.0581519	0.0511077	0.0558872	0.0692168	0.0567753	0.408913	0.0739796	0.0615601	0.0794897	0.0649778	0.0784384	0.120316	cg17610929	2	ACCN4;ACCN4;ACCN4;ACCN4
cg19031658	0.611322	0.063423	0.78115	0.80444	0.01822	0.77037	0.02549	0.80366	0.84958	0.01487	0.814655	0.726215	0.853543	0.827356	0.77734	0.679506	0.864619	0.80472	0.67867	0.585275	0.0817031	0.0736225	0.0556039	0.485946	0.111227	0.320806	0.124617	0.100049	0.852748	0.046204	0.052013	0.0507869	0.0554245	0.0684681	0.0631091	0.0614556	0.0603903	0.0596626	0.0590862	0.0595745	0.0590591	0.0533348	0.0725131	0.064659	0.0679214	0.120315	cg19031658	4	CXCL2;CXCL2
cg20166714	0.634753	0.088403	0.69809	0.76435	0.02023	0.69481	0.05137	0.81019	0.87378	0.02572	0.83829	0.823231	0.924072	0.881532	0.784504	0.625342	0.875626	0.77941	0.70406	0.76155	0.121548	0.0822029	0.10796	0.356424	0.1628	0.405604	0.137318	0.300329	0.930879	0.0494592	0.104005	0.0624496	0.1091	0.0774802	0.0660242	0.0689287	0.0676063	0.12352	0.0491042	0.0612084	0.0530194	0.0590921	0.0692394	0.0523698	0.0654053	0.120294	cg20166714	12	CCDC42B
cg13484549	0.691116	0.103762	0.7653	0.80928	0.02792	0.77698	0.02635	0.83793	0.89581	0.05093	0.865519	0.780632	0.883274	0.899397	0.87545	0.698645	0.905798	0.82329	0.6361	0.726331	0.193846	0.128375	0.170966	0.638702	0.149329	0.186302	0.133632	0.525746	0.944431	0.116886	0.115616	0.139505	0.1278	0.131359	0.121457	0.113577	0.141352	0.0937997	0.0902218	0.0791533	0.102554	0.0894615	0.0984337	0.0784766	0.107573	0.120144	cg13484549	19	PPFIA3
cg13951572	0.660269	0.074268	0.74893	0.77077	0.04462	0.73341	0.08065	0.76129	0.80711	0.05502	0.819627	0.779325	0.883658	0.854238	0.779268	0.672484	0.887416	0.80277	0.50162	0.709886	0.0932975	0.761342	0.0906519	0.823427	0.129382	0.647511	0.197224	0.721544	0.88352	0.0560355	0.0793117	0.0871992	0.077131	0.0887474	0.0767448	0.0815388	0.0771744	0.10516	0.0760732	0.080881	0.0938669	0.104262	0.108798	0.0829584	0.0855272	0.119855	cg13951572	8	SORBS3
cg21460606	0.652771	0.0714948	0.73816	0.72452	0.01971	0.74986	0.03965	0.74403	0.81748	0.01178	0.792747	0.781581	0.843505	0.845354	0.760966	0.55893	0.878209	0.77114	0.60841	0.693728	0.12938	0.74164	0.085325	0.784627	0.118439	0.684688	0.222282	0.714407	0.903008	0.0624403	0.0740081	0.0740434	0.0775423	0.0703075	0.0677623	0.0778461	0.0634146	0.165372	0.0579689	0.0649887	0.0585015	0.0568182	0.0586995	0.0549592	0.0901675	0.119847	cg21460606	6	TNXB
cg26915774	0.590572	0.0607994	0.73681	0.76162	0.00663	0.77391	0.06513	0.83899	0.89389	0.01673	0.742061	0.722011	0.801347	0.781628	0.767392	0.606862	0.847705	0.76632	0.66316	0.60431	0.0673351	0.412756	0.0476444	0.732768	0.0910541	0.127781	0.11251	0.632752	0.883048	0.0464966	0.0561656	0.0504267	0.0731961	0.0534924	0.0496796	0.0566243	0.0517506	0.0592793	0.0468307	0.0431034	0.0477716	0.0461392	0.0374971	0.0462837	0.0655048	0.119817	cg26915774	2
cg21745110	0.494961	0.0462508	0.82231	0.81774	0.02396	0.74443	0.03836	0.84319	0.89573	0.00779	0.732238	0.767443	0.900331	0.696195	0.722019	0.467515	0.862776	0.82508	0.67956	0.54994	0.107339	0.164659	0.0614605	0.819227	0.178419	0.46081	0.348328	0.617104	0.897487	0.0426076	0.0435384	0.0431732	0.0444381	0.0656577	0.0654674	0.0499492	0.0557476	0.0649228	0.0513028	0.0570565	0.0684626	0.0642246	0.0714106	0.0549568	0.0846852	0.119721	cg21745110	11	NAV2;NAV2;NAV2
cg00268840	0.648585	0.141778	0.7648	0.77593	0.02452	0.74413	0.05851	0.83108	0.84856	0.02943	0.841896	0.783681	0.892939	0.877767	0.827326	0.623513	0.886701	0.77991	0.66271	0.0820526	0.149806	0.0852208	0.113667	0.73469	0.215911	0.198246	0.132134	0.167204	0.912812	0.0651456	0.0809759	0.103807	0.0840052	0.122751	0.0697373	0.11997	0.0640087	0.0991876	0.0734701	0.0774218	0.048216	0.0714453	0.100676	0.0653717	0.070163	0.119685	cg00268840	11	ALX4
cg13506653	0.720438	0.0764083	0.82541	0.86942	0.02081	0.76601	0.04137	0.0045	0.05008	0.04688	0.896471	0.841393	0.93971	0.86685	0.852393	0.638782	0.885518	0.89782	0.66362	0.102214	0.100164	0.305237	0.0803995	0.361776	0.179867	0.466323	0.196563	0.639224	0.90269	0.195545	0.0901773	0.107293	0.0577905	0.0717891	0.0567656	0.123238	0.111664	0.0839695	0.0953825	0.118562	0.0961857	0.0954898	0.0841828	0.0707317	0.0834484	0.119566	cg13506653	4	GSX2
cg12539796	0.69589	0.0983456	0.87003	0.84145	0.0123	0.69967	0.0526	0.90427	0.92932	0.01877	0.80885	0.846118	0.876401	0.762156	0.716245	0.728266	0.909724	0.86393	0.72579	0.771527	0.191345	0.116675	0.120995	0.229522	0.206487	0.372168	0.271395	0.474328	0.889127	0.0840366	0.114939	0.105832	0.0827989	0.103484	0.124947	0.0918936	0.125879	0.0895968	0.0822411	0.0929155	0.0853192	0.136984	0.0955436	0.0867017	0.0931482	0.119538	cg12539796	5	C5orf49
cg05916744	0.588215	0.0432414	0.72489	0.78526	0.02528	0.7529	0.07604	0.79927	0.88061	0.0312	0.752011	0.717983	0.819295	0.804006	0.72224	0.578342	0.845858	0.73203	0.64559	0.668509	0.147239	0.672772	0.049873	0.7599	0.0977467	0.649633	0.155058	0.671818	0.896586	0.0377941	0.049586	0.04914	0.0530118	0.0688055	0.0482436	0.0415891	0.0489844	0.074193	0.0753981	0.0574846	0.0535424	0.0606907	0.0476017	0.0565844	0.069683	0.119401	cg05916744	11	THY1
cg11379392	0.702912	0.0743878	0.78483	0.79266	0.01251	0.77846	0.01887	0.85618	0.90718	0.01731	0.841097	0.786778	0.612813	0.850756	0.756162	0.676518	0.900402	0.81968	0.6184	0.123284	0.0922078	0.0916442	0.0805221	0.121196	0.112479	0.231884	0.179827	0.126455	0.937099	0.0758325	0.0714481	0.0818606	0.0601299	0.0748797	0.0616485	0.0737055	0.0673582	0.0858726	0.0919724	0.0864553	0.0997428	0.0966503	0.0883476	0.0827447	0.0920271	0.119283	cg11379392	19	SLC1A5;SLC1A5;SLC1A5
cg18485039	0.645087	0.081293	0.82806	0.84336	0.03834	0.82956	0.08514	0.55969	0.58756	0.02618	0.799211	0.781345	0.830105	0.853232	0.836794	0.677807	0.901714	0.85018	0.79483	0.0972695	0.0728185	0.219465	0.0679029	0.656349	0.104946	0.26625	0.103953	0.64539	0.892998	0.0479923	0.0551328	0.0536067	0.0697419	0.074693	0.0708676	0.0730877	0.07341	0.0877026	0.0873523	0.0806632	0.069649	0.0774612	0.079976	0.104752	0.111233	0.119168	cg18485039	10	SCD
cg10932018	0.669137	0.0879136	0.78985	0.82775	0.04907	0.69591	0.15334	0.84361	0.87926	0.06034	0.838959	0.789385	0.872269	0.865342	0.813977	0.59924	0.875855	0.83134	0.69003	0.768542	0.218059	0.66005	0.0979248	0.780629	0.23671	0.651996	0.195995	0.651874	0.912261	0.0637672	0.0755792	0.0715241	0.106466	0.235368	0.107163	0.0889563	0.0722157	0.106129	0.0783607	0.0653904	0.0683119	0.0755881	0.0807832	0.122135	0.0974843	0.119051	cg10932018	5
cg04618333	0.635779	0.0900446	0.79581	0.84784	0.03685	0.75759	0.09074	0.85194	0.88655	0.02894	0.839045	0.824803	0.863403	0.864437	0.807271	0.6235	0.90251	0.83501	0.72249	0.127986	0.142082	0.55504	0.0676762	0.113462	0.159059	0.194271	0.168054	0.350211	0.934059	0.0733987	0.0879295	0.133023	0.103869	0.0869873	0.0872735	0.108856	0.157378	0.120996	0.0732606	0.109883	0.195457	0.0761012	0.0773462	0.048883	0.0546875	0.118974	cg04618333	17	C17orf93;PRAC
cg15424739	0.674525	0.0855154	0.75637	0.79008	0.02506	0.76446	0.05722	0.78968	0.84656	0.02082	0.865703	0.804584	0.862453	0.873403	0.845732	0.690353	0.875989	0.80277	0.70646	0.129008	0.11606	0.0892174	0.0801336	0.337976	0.161139	0.240772	0.156634	0.181878	0.859497	0.066879	0.0661991	0.0727407	0.0703906	0.0802645	0.0736445	0.0874305	0.0902081	0.132751	0.0604049	0.0739216	0.0778293	0.0831472	0.0742475	0.0638805	0.0701754	0.118917	cg15424739	19	COMP
cg17651693	0.621405	0.0542271	0.73162	0.80089	0.01381	0.81246	0.08788	0.82249	0.83943	0.01254	0.702526	0.795232	0.76066	0.857014	0.682602	0.589802	0.869733	0.82894	0.77766	0.201476	0.0731812	0.0995273	0.0936077	0.157314	0.0604651	0.412142	0.189917	0.303886	0.913862	0.0385861	0.0492795	0.0475532	0.0475642	0.0477235	0.0568787	0.0476106	0.0514599	0.0443223	0.0370501	0.0435036	0.0439057	0.0435675	0.0469344	0.05499	0.0584027	0.118834	cg17651693	19	HMHA1
cg12824796	0.623923	0.0811447	0.80581	0.84114	0.01259	0.79723	0.0428	0.84709	0.83534	0.02611	0.815069	0.771305	0.895027	0.771313	0.801966	0.615157	0.876793	0.8744	0.66698	0.0744235	0.127355	0.0712645	0.0700288	0.366116	0.133509	0.176376	0.097253	0.162309	0.911589	0.0790753	0.0726582	0.0964083	0.0727579	0.14736	0.0793434	0.0774744	0.0663223	0.0782653	0.072163	0.0776892	0.0753623	0.14168	0.158793	0.0966549	0.101397	0.118827	cg12824796	10
cg19578835	0.668776	0.108076	0.72866	0.76385	0.02995	0.73002	0.05848	0.79117	0.84946	0.04038	0.885444	0.831014	0.895606	0.913204	0.788741	0.634527	0.874847	0.74896	0.59883	0.477586	0.0969316	0.083041	0.0879983	0.80479	0.142149	0.394411	0.204759	0.235583	0.934031	0.0739126	0.0912337	0.0928457	0.0856084	0.0955834	0.0864388	0.0895468	0.120976	0.0916335	0.0617856	0.0767832	0.0700241	0.0716954	0.0791648	0.0572345	0.0722804	0.118783	cg19578835	14
cg22105332	0.630051	0.049043	0.70765	0.72602	0.01082	0.7513	0.0443	0.75329	0.8269	0.01844	0.813944	0.780356	0.88831	0.87292	0.780125	0.617278	0.882778	0.72828	0.58572	0.68917	0.0826654	0.223261	0.0549662	0.612158	0.119064	0.272753	0.101958	0.548939	0.906058	0.0559394	0.0584709	0.0581998	0.060909	0.0792401	0.0448143	0.0685673	0.0503127	0.0587013	0.0543883	0.0579001	0.0461786	0.0575887	0.0461626	0.0442663	0.0616352	0.118573	cg22105332	6	RNF39;RNF39
cg00039627	0.571919	0.073476	0.76572	0.8049	0.03024	0.82494	0.02288	0.83132	0.89588	0.02165	0.0808634	0.808943	0.893599	0.847141	0.836044	0.689989	0.799413	0.69037	0.7356	0.532368	0.0917445	0.0999339	0.0798935	0.806913	0.110335	0.26582	0.111087	0.270352	0.916292	0.0872842	0.098587	0.088985	0.0938259	0.111085	0.0986501	0.111903	0.0920388	0.0948922	0.0790894	0.0773127	0.07189	0.0872539	0.0816054	0.0664832	0.0647224	0.118558	cg00039627	2
cg21535106	0.668534	0.116889	0.78167	0.85185	0.02438	0.78112	0.03665	0.86766	0.89935	0.01531	0.843792	0.75273	0.835074	0.849163	0.808666	0.748156	0.921168	0.82074	0.77618	0.151266	0.165864	0.162908	0.107059	0.137299	0.164582	0.141458	0.165444	0.506416	0.914184	0.0856246	0.105284	0.131871	0.126928	0.13124	0.114266	0.144568	0.140693	0.0823285	0.0950632	0.0947867	0.0900942	0.128987	0.10851	0.0776972	0.124811	0.118535	cg21535106	1
cg15506157	0.807071	0.240473	0.89268	0.92855	0.08472	0.92062	0.24237	0.92425	0.94383	0.14639	0.883387	0.863532	0.917644	0.914248	0.861483	0.846857	0.926208	0.91759	0.88535	0.380973	0.190785	0.16164	0.186173	0.263935	0.236376	0.745451	0.512485	0.176353	0.918249	0.157718	0.157934	0.176862	0.172618	0.163613	0.166092	0.169967	0.171693	0.225583	0.162745	0.151221	0.137495	0.189361	0.160134	0.176521	0.272668	0.118502	cg15506157	7	KLRG2
cg15931205	0.636796	0.0804472	0.7737	0.78394	0.02107	0.77296	0.06279	0.79125	0.86726	0.02148	0.833298	0.789315	0.0748654	0.806925	0.562409	0.593197	0.910939	0.82373	0.75606	0.693788	0.115385	0.357704	0.0896215	0.870186	0.163295	0.46805	0.122733	0.796083	0.90582	0.0722599	0.0862454	0.0732522	0.0859208	0.101336	0.102118	0.0874811	0.0770661	0.0774623	0.0671603	0.0860349	0.0501314	0.105513	0.0821742	0.0674124	0.120124	0.11843	cg15931205	6	HCG4P6
cg26388816	0.684094	0.116095	0.81885	0.84671	0.03309	0.71658	0.08111	0.8933	0.91166	0.0409	0.825132	0.801505	0.895805	0.878408	0.799577	0.658701	0.906922	0.86801	0.80165	0.519216	0.128661	0.233314	0.0763312	0.837111	0.214513	0.498729	0.197615	0.625742	0.920634	0.15462	0.146824	0.153767	0.136712	0.259673	0.136786	0.148364	0.209794	0.0758258	0.125088	0.125544	0.0749622	0.0538338	0.10257	0.0673602	0.0867073	0.118409	cg26388816	12	B4GALNT3
cg18950617	0.59631	0.0670296	0.742	0.79175	0.00787	0.77656	0.04223	0.86714	0.88133	0.01246	0.791332	0.738206	0.787785	0.826663	0.663752	0.575977	0.863742	0.82868	0.7071	0.313964	0.0717663	0.0853646	0.0673066	0.196521	0.0632144	0.261395	0.126291	0.0793883	0.918677	0.0537494	0.0670457	0.0637753	0.0623285	0.0629701	0.0618697	0.0614345	0.0613068	0.0522565	0.0456574	0.0678508	0.0510096	0.0512922	0.0521663	0.057021	0.0607287	0.11835	cg18950617	19	HMHA1
cg23138678	0.682582	0.042961	0.87198	0.89286	0.01058	0.85866	0.03438	0.05027	0.05289	0.02469	0.779339	0.782528	0.827489	0.881386	0.745569	0.606869	0.903252	0.89259	0.78353	0.101319	0.0555999	0.0466814	0.0626475	0.0667146	0.077051	0.411187	0.271422	0.0608541	0.18982	0.0478523	0.0601117	0.0537381	0.041834	0.0574988	0.0543889	0.0517899	0.0533771	0.0706585	0.0592016	0.0675241	0.068759	0.0560384	0.0682023	0.0621437	0.0824161	0.118266	cg23138678	14	JDP2;JDP2;JDP2
cg17739038	0.628237	0.0903029	0.84273	0.86709	0.01879	0.81783	0.11344	0.85579	0.91483	0.04934	0.743924	0.743746	0.828684	0.786625	0.719118	0.605897	0.918183	0.81723	0.72179	0.605722	0.157175	0.711978	0.114121	0.782646	0.17316	0.710129	0.194207	0.666816	0.919745	0.0729572	0.0809636	0.0773174	0.111084	0.0769129	0.0608799	0.0770869	0.0798019	0.391363	0.102578	0.117737	0.0897849	0.0923107	0.100755	0.0879492	0.129011	0.118258	cg17739038	17	HIC1
cg09889291	0.620585	0.0722313	0.70796	0.76413	0.02304	0.68793	0.02799	0.81846	0.8705	0.00641	0.743121	0.758156	0.820449	0.832657	0.774761	0.617298	0.876358	0.75374	0.72148	0.674482	0.116835	0.588942	0.0842459	0.748788	0.111634	0.674532	0.176525	0.681536	0.877741	0.0696329	0.0678059	0.0626295	0.0816611	0.0785569	0.0735214	0.0647626	0.0665063	0.0599007	0.0681162	0.0810603	0.0869202	0.0754239	0.0748656	0.0718997	0.0577079	0.118199	cg09889291	12	GRASP
cg26022183	0.590106	0.0701137	0.81037	0.83695	0.09085	0.81144	0.20529	0.87057	0.8841	0.06278	0.742719	0.705216	0.867106	0.841405	0.679897	0.536089	0.799667	0.81853	0.74019	0.682464	0.164291	0.706559	0.0835672	0.82274	0.131667	0.531191	0.331343	0.663095	0.8649	0.0497167	0.0558916	0.0539318	0.0645314	0.0643127	0.0656037	0.0530926	0.0525862	0.0800079	0.068698	0.0774148	0.0697862	0.104699	0.0573924	0.0740135	0.0993969	0.118194	cg26022183	1	PAQR6;PAQR6
cg07785314	0.579394	0.0514946	0.74348	0.75832	0.01215	0.75434	0.04251	0.78931	0.86795	0.0213	0.861185	0.827899	0.853144	0.929424	0.791177	0.580978	0.875897	0.76505	0.59098	0.0751603	0.182188	0.119332	0.060754	0.10351	0.105748	0.237016	0.198048	0.0638576	0.674952	0.0495469	0.0448583	0.0448604	0.052579	0.0665053	0.0529178	0.053603	0.0604752	0.0512916	0.0528833	0.0493045	0.0457959	0.0525214	0.0578487	0.0506692	0.0522891	0.118115	cg07785314	20	FLJ16779;NKAIN4
cg09670128	0.687492	0.150978	0.84025	0.83608	0.05621	0.8244	0.08734	0.9021	0.91421	0.08125	0.853537	0.827548	0.886594	0.901696	0.733932	0.630481	0.892942	0.90135	0.80571	0.727141	0.142929	0.263704	0.107955	0.518163	0.178792	0.245575	0.257687	0.694056	0.916566	0.253944	0.12107	0.149632	0.0901598	0.0930749	0.0924022	0.270257	0.285466	0.0804237	0.112088	0.092403	0.0699906	0.11967	0.0952736	0.0833333	0.0906472	0.11801	cg09670128	12	KRT7;KRT7
cg10141019	0.62468	0.0816742	0.80851	0.80708	0.03415	0.79638	0.10629	0.87457	0.9145	0.07973	0.748395	0.769443	0.808144	0.79019	0.84083	0.602854	0.907913	0.81871	0.73443	0.593552	0.152699	0.474485	0.0866774	0.786821	0.280935	0.385959	0.0979238	0.642529	0.863037	0.114515	0.0830275	0.071804	0.0803166	0.0826396	0.0831356	0.0935588	0.0691494	0.0900599	0.0576373	0.07158	0.0659377	0.0827972	0.0623406	0.0631806	0.101068	0.117904	cg10141019	11	CEND1
cg23357130	0.711043	0.110093	0.85242	0.87203	0.03262	0.82634	0.06722	0.91391	0.9073	0.07289	0.845653	0.839142	0.897497	0.903661	0.824286	0.684403	0.910362	0.87908	0.77586	0.574782	0.206435	0.243264	0.143626	0.756028	0.295918	0.516513	0.329537	0.183655	0.933095	0.112839	0.126652	0.12852	0.13179	0.149737	0.12223	0.13071	0.134901	0.101993	0.131189	0.154195	0.124912	0.154419	0.162066	0.167296	0.129082	0.117854	cg23357130	11	OSBPL5;OSBPL5;OSBPL5
cg27493151	0.733397	0.108177	0.85374	0.85476	0	0.8149	0.09271	0.83344	0.82808	0.11491	0.831953	0.868553	0.820302	0.893405	0.841992	0.746475	0.889727	0.7883	0.65942	0.778998	0.100853	0.768016	0.117251	0.838942	0.223715	0.658047	0.25431	0.758417	0.930501	0.0945455	0.108662	0.092887	0.0973434	0.110475	0.105634	0.101084	0.115119	0.206154	0.173959	0.178056	0.198986	0.16573	0.194405	0.185663	0.244011	0.117792	cg27493151	19	DPF1;DPF1;DPF1
cg20647610	0.668513	0.0708433	0.71992	0.76149	0.01374	0.71679	0.0486	0.66279	0.78187	0.02261	0.887314	0.797908	0.923823	0.864138	0.835477	0.660156	0.835586	0.75773	0.61223	0.689163	0.169269	0.30398	0.0733484	0.903301	0.160042	0.243526	0.188102	0.327716	0.923588	0.0623546	0.0618446	0.0725524	0.0687008	0.0718893	0.0681847	0.0803661	0.0724845	0.0940638	0.0889253	0.0837384	0.0742367	0.0888627	0.142628	0.0615781	0.0891288	0.117694	cg20647610	2	WDR69
cg02909711	0.504796	0.0621022	0.78303	0.8138	0.01019	0.69606	0.03366	0.79093	0.87724	0.02241	0.83005	0.788138	0.852387	0.869598	0.778913	0.635915	0.856548	0.79263	0.60398	0.568206	0.116217	0.0692602	0.0681269	0.717362	0.166406	0.374704	0.238165	0.470723	0.891046	0.0597229	0.061441	0.0639875	0.051516	0.0654206	0.072461	0.0590179	0.0687307	0.0756332	0.0740321	0.0684282	0.0667452	0.0675128	0.0634921	0.0667447	0.0837283	0.117677	cg02909711	16	LRRC36;KCTD19
cg15674193	0.661413	0.138261	0.20565	0.07066	0.02644	0.78024	0.0427	0.84652	0.89301	0.02398	0.914372	0.758835	0.862598	0.88593	0.800967	0.639635	0.707879	0.7708	0.7	0.769265	0.212785	0.379346	0.102514	0.878268	0.110798	0.613037	0.1339	0.761386	0.933631	0.142767	0.126591	0.128687	0.106039	0.103386	0.127256	0.134608	0.137152	0.0808124	0.0781599	0.0842105	0.0763101	0.106586	0.0999727	0.0605674	0.0588624	0.117631	cg15674193	2	LRRFIP1
cg06367154	0.63096	0.0856319	0.76519	0.825	0.01874	0.79554	0.06855	0.84892	0.90226	0.03437	0.68357	0.758312	0.852505	0.785055	0.787516	0.577256	0.876593	0.82621	0.69999	0.402623	0.125652	0.653276	0.0912868	0.811592	0.158715	0.315706	0.228218	0.716941	0.876941	0.0765343	0.0757416	0.0855111	0.100308	0.079817	0.102156	0.0864017	0.106423	0.0668064	0.0582924	0.0715242	0.0591934	0.0702047	0.074269	0.0783234	0.0803182	0.117611	cg06367154	7
cg13001868	0.615795	0.0644385	0.75951	0.80685	0.09112	0.77795	0.07648	0.83398	0.88767	0.06196	0.835764	0.829007	0.838315	0.881968	0.770405	0.628413	0.882994	0.78877	0.67882	0.729783	0.16261	0.126043	0.0736035	0.729944	0.158394	0.29523	0.153728	0.231996	0.924855	0.0487535	0.0681543	0.369881	0.0548615	0.119356	0.0771233	0.0584313	0.0477101	0.584224	0.29007	0.380188	0.876055	0.0498084	0.0655523	0.0545388	0.064824	0.117608	cg13001868	17	C17orf46;LOC100133991;LOC100133991
cg09493249	0.674498	0.079699	0.70825	0.72998	0.01985	0.58409	0.04153	0.77752	0.84947	0.03987	0.813863	0.799799	0.87997	0.849413	0.753255	0.641509	0.863372	0.76703	0.65457	0.719266	0.0862112	0.520616	0.0742721	0.875129	0.167421	0.45931	0.182763	0.718534	0.92793	0.0645977	0.0624621	0.0697714	0.0771395	0.0670838	0.0752847	0.0691719	0.0704489	0.117936	0.10302	0.0913895	0.0955501	0.0798969	0.0846702	0.0863418	0.0953765	0.117596	cg09493249	2
cg08957652	0.674679	0.103409	0.74981	0.78614	0.03868	0.78788	0.04873	0.79439	0.8567	0.04397	0.831145	0.839514	0.932025	0.874799	0.814872	0.651073	0.859632	0.80432	0.72681	0.562175	0.238106	0.317916	0.100648	0.850635	0.149044	0.449188	0.169295	0.459188	0.933765	0.0964477	0.0989169	0.119501	0.114236	0.172449	0.105187	0.0993021	0.129745	0.0781973	0.0703002	0.073646	0.071768	0.0903053	0.0825281	0.0692546	0.0812665	0.117564	cg08957652	2	IHH
cg00397324	0.478088	0.0436536	0.74638	0.79371	0.0452	0.7674	0.15058	0.80117	0.86794	0.05654	0.778763	0.745467	0.877905	0.884577	0.805546	0.596946	0.85222	0.77023	0.70653	0.650983	0.0728913	0.0608519	0.353555	0.22833	0.0852305	0.627218	0.200167	0.146367	0.897338	0.0402172	0.0454686	0.0518405	0.0469021	0.184176	0.0684932	0.0513081	0.0480357	0.0698062	0.0437278	0.0611904	0.043395	0.0592753	0.0643187	0.0379774	0.0905375	0.117475	cg00397324	21	MX1;MX1
cg03351460	0.705944	0.140602	0.8808	0.87836	0.06772	0.80607	0.08966	0.89763	0.90911	0.05329	0.867925	0.887117	0.912691	0.928608	0.859821	0.676708	0.917977	0.85433	0.7833	0.532787	0.29453	0.63792	0.144616	0.739602	0.307975	0.451613	0.373705	0.70733	0.944404	0.114943	0.158491	0.143279	0.142666	0.175816	0.159678	0.129576	0.135088	0.199108	0.10552	0.106915	0.101028	0.115397	0.114336	0.0994076	0.225161	0.117469	cg03351460	19	GDF1;LASS1;LASS1
cg17522907	0.660755	0.112406	0.72073	0.76799	0.02056	0.75759	0.01562	0.81959	0.85842	0.0169	0.840774	0.818372	0.915426	0.899222	0.834961	0.746532	0.886071	0.80069	0.65282	0.720011	0.201692	0.210329	0.134194	0.761943	0.125962	0.435861	0.218087	0.582917	0.899565	0.0956549	0.101388	0.129677	0.117108	0.115062	0.0898438	0.109758	0.107753	0.112698	0.0720761	0.0989827	0.0991207	0.142657	0.100837	0.100156	0.092624	0.117285	cg17522907	19	BSG;BSG;BSG;BSG
cg27166381	0.638001	0.0781	0.75305	0.80475	0.01801	0.71379	0.04538	0.83658	0.86286	0.04303	0.794412	0.660543	0.84782	0.88233	0.746306	0.547051	0.785878	0.79017	0.72391	0.71938	0.0788849	0.199356	0.0777688	0.815023	0.101358	0.441958	0.175603	0.368168	0.871445	0.0618072	0.0716635	0.0555335	0.0611817	0.0550436	0.0712382	0.0625385	0.0734955	0.0784897	0.06353	0.0680813	0.0699037	0.0754193	0.0704147	0.0589403	0.0898722	0.117212	cg27166381	12	STAC3
cg06040206	0.650965	0.0783743	0.74564	0.74379	0.01456	0.74863	0.05152	0.82516	0.89273	0.01655	0.837514	0.751106	0.868059	0.871946	0.80905	0.597884	0.897294	0.78401	0.67121	0.0870488	0.126904	0.0662503	0.0831106	0.163831	0.179446	0.242998	0.205733	0.0782753	0.91747	0.162243	0.066563	0.138154	0.0854395	0.0882639	0.0791529	0.0981645	0.0888571	0.0832736	0.0598936	0.0662864	0.0663315	0.0813953	0.0703422	0.0758217	0.0647611	0.11721	cg06040206	2
cg03113878	0.596091	0.0663759	0.77724	0.80668	0.04234	0.80342	0.14831	0.84773	0.88485	0.08206	0.746729	0.689201	0.849684	0.796653	0.820056	0.633881	0.873166	0.82177	0.72532	0.56112	0.14353	0.497907	0.0709079	0.74889	0.110931	0.692235	0.365481	0.646176	0.853472	0.061406	0.0620919	0.0733674	0.0658881	0.0940558	0.0708826	0.0732992	0.0771907	0.0800257	0.0728329	0.0653448	0.0588444	0.0688098	0.0736473	0.0606826	0.0719884	0.117139	cg03113878	7	C7orf51
cg20950724	0.694417	0.138452	0.78468	0.78277	0.03421	0.80752	0.06369	0.81894	0.87997	0.04382	0.810572	0.802963	0.834404	0.828012	0.865253	0.712355	0.892351	0.80336	0.65537	0.744892	0.155648	0.449114	0.107746	0.837093	0.150503	0.318853	0.218322	0.650393	0.890895	0.0892256	0.116306	0.108346	0.118413	0.105723	0.104812	0.111061	0.0993136	0.114221	0.159506	0.0868941	0.0790064	0.105878	0.0891669	0.0803583	0.0932502	0.117052	cg20950724	3	UBE2E1;UBE2E1
cg22399133	0.681456	0.112271	0.84509	0.85725	0.05519	0.8385	0.10626	0.88663	0.91267	0.03655	0.879991	0.815284	0.858013	0.893246	0.868006	0.743677	0.895267	0.86223	0.80287	0.59189	0.370458	0.133907	0.131758	0.311413	0.281294	0.377635	0.225826	0.294641	0.933595	0.108488	0.130315	0.14146	0.130965	0.183307	0.114253	0.136031	0.123481	0.112047	0.132904	0.113643	0.118349	0.120414	0.112878	0.0893296	0.13256	0.117036	cg22399133	2	CRYGD;CRYGD
cg14065127	0.625835	0.08743	0.78167	0.79824	0.08737	0.81063	0.15625	0.77782	0.82377	0.06623	0.806837	0.800573	0.934462	0.905368	0.808528	0.577565	0.82468	0.83375	0.71801	0.678295	0.355507	0.214189	0.0866721	0.839367	0.226839	0.330833	0.14165	0.6376	0.934008	0.0553618	0.0745914	0.375	0.104455	0.11131	0.0838734	0.0677914	0.061094	0.114049	0.0697784	0.0693051	0.0849017	0.0551505	0.0668811	0.0664952	0.097786	0.116994	cg14065127	20	AVP
cg10366093	0.597248	0.0826381	0.79818	0.8334	0.03191	0.78999	0.05548	0.8632	0.89812	0.0418	0.804053	0.756219	0.736735	0.846443	0.766105	0.602369	0.874022	0.81562	0.7648	0.499454	0.0846445	0.225668	0.0660633	0.800706	0.142667	0.495164	0.121027	0.381639	0.888978	0.0826434	0.109535	0.096056	0.0634844	0.147285	0.0977573	0.0994121	0.0751799	0.171397	0.0929702	0.0580556	0.0508276	0.0667314	0.0850122	0.0604173	0.0711851	0.116785	cg10366093	11	YPEL4
cg06445348	0.576898	0.0633544	0.80191	0.81805	0.02047	0.7952	0.06162	0.0124	0.06529	0.02494	0.843393	0.699579	0.863017	0.857669	0.821662	0.67622	0.876712	0.84003	0.74409	0.661577	0.128848	0.466685	0.0708635	0.794457	0.299504	0.437962	0.104806	0.688333	0.892224	0.0738244	0.0778878	0.08782	0.0717942	0.124829	0.0627518	0.0736428	0.0735351	0.0979164	0.0816874	0.0653462	0.0715897	0.0794773	0.123225	0.144297	0.114431	0.116784	cg06445348	1	ILDR2
cg24016627	0.581868	0.0461097	0.72221	0.76877	0.00717	0.76105	0.03554	0.75733	0.81699	0.01182	0.779378	0.766747	0.796029	0.859457	0.797773	0.613796	0.877707	0.77405	0.58834	0.647889	0.0839931	0.101751	0.054631	0.156757	0.0864911	0.205217	0.0895552	0.342114	0.871299	0.046875	0.0450004	0.0444179	0.0484207	0.0480801	0.0485527	0.063933	0.0500533	0.0500958	0.0520727	0.0424683	0.0453216	0.051295	0.0602581	0.0495832	0.0623851	0.116749	cg24016627	6	RNF39;RNF39
cg22541911	0.618053	0.0598776	0.81178	0.89366	0.04296	0.85054	0.04917	0.01842	0.02191	0.00553	0.781691	0.761116	0.916784	0.879962	0.803989	0.645976	0.904498	0.87514	0.7572	0.0739451	0.0670245	0.0600326	0.0637225	0.137941	0.173923	0.583288	0.219626	0.089211	0.38236	0.0537634	0.0602398	0.0458935	0.0568268	0.0479933	0.0539179	0.0550663	0.0629331	0.0812163	0.0754717	0.0936647	0.0932866	0.0917116	0.0839233	0.0810338	0.0919249	0.116684	cg22541911	12	GALNT6
cg08207377	0.649206	0.104423	0.7422	0.77944	0.0876	0.76456	0.06687	0.80412	0.86306	0.05652	0.800851	0.754673	0.89242	0.848834	0.829325	0.609421	0.867185	0.78969	0.68954	0.670884	0.0752156	0.600294	0.075594	0.835691	0.203005	0.62143	0.312886	0.683752	0.903346	0.0489176	0.0564913	0.0620856	0.0503384	0.140046	0.161057	0.065321	0.0583712	0.149645	0.0885071	0.643926	0.0670559	0.0767222	0.0839425	0.06102	0.138115	0.116666	cg08207377	19	LOC729991-MEF2B;LOC729991-MEF2B;MEF2B;LOC729991-MEF2B
cg05445638	0.58682	0.054028	0.73715	0.74999	0.02237	0.71981	0.037	0.78349	0.86312	0.02578	0.716424	0.691529	0.835575	0.772356	0.745505	0.578201	0.872057	0.71061	0.61762	0.680989	0.0718192	0.371158	0.0553515	0.768829	0.0885263	0.37748	0.0744471	0.576599	0.925739	0.0460889	0.0427856	0.0536989	0.044796	0.0543167	0.0502924	0.0495702	0.0464607	0.0549076	0.0492413	0.0470146	0.0407219	0.0538006	0.0583479	0.0479084	0.0417526	0.116549	cg05445638	17	HIC1;HIC1
cg25268678	0.662441	0.0729425	0.75597	0.73018	0.01006	0.61528	0.05163	0.8048	0.87947	0.03027	0.857086	0.792791	0.782533	0.876493	0.792261	0.636453	0.886196	0.81686	0.71657	0.542863	0.0833743	0.0761381	0.0682122	0.136842	0.0863935	0.339798	0.0955376	0.266777	0.887552	0.0630664	0.0631912	0.0740741	0.0609647	0.0856479	0.0662135	0.0732177	0.0909293	0.0775247	0.0661472	0.0723629	0.0783884	0.0845656	0.0725309	0.0836478	0.105582	0.11643	cg25268678	12	PLEKHG6;PLEKHG6
cg07113199	0.720355	0.110641	0.82292	0.85444	0.02233	0.1018	0.13985	0.86818	0.89541	0.02187	0.807092	0.633079	0.89342	0.923298	0.841706	0.623429	0.882732	0.8189	0.81253	0.0772014	0.0785879	0.099868	0.0784133	0.117963	0.11978	0.286811	0.145393	0.34724	0.670276	0.105114	0.112876	0.126447	0.0999193	0.0999431	0.103115	0.13348	0.115447	0.0730553	0.0564833	0.0587998	0.0611122	0.0751099	0.0871671	0.0642674	0.0900369	0.116371	cg07113199	12
cg11889769	0.643597	0.0745522	0.73959	0.75021	0.03554	0.76575	0.07289	0.77742	0.85018	0.01494	0.783674	0.787164	0.828288	0.816132	0.743827	0.585449	0.888987	0.75698	0.67206	0.667094	0.416817	0.0558672	0.071008	0.572083	0.155656	0.450065	0.143703	0.212407	0.905029	0.0447923	0.0523838	0.0927602	0.040228	0.0443359	0.059552	0.0599532	0.0551505	0.0565893	0.0458934	0.049767	0.0434189	0.0513568	0.0524485	0.0413857	0.0459534	0.116314	cg11889769	8	CTHRC1
cg25813864	0.684315	0.142708	0.83875	0.87528	0.04127	0.79591	0.0873	0.85124	0.88591	0.02753	0.778547	0.838606	0.86457	0.844981	0.862898	0.644227	0.893057	0.87876	0.77284	0.668055	0.217317	0.748494	0.0976842	0.835034	0.221839	0.65191	0.165741	0.706177	0.895021	0.276045	0.135559	0.302564	0.133632	0.112841	0.127536	0.219204	0.270624	0.132048	0.0840298	0.0726126	0.133978	0.0994943	0.152567	0.0807058	0.0919822	0.116277	cg25813864	17	RAPGEFL1
cg12558012	0.592968	0.0742972	0.69612	0.75561	0.02264	0.74513	0.04084	0.81923	0.86779	0.02644	0.795202	0.74723	0.865488	0.869418	0.731353	0.510996	0.881319	0.82897	0.68736	0.671109	0.120246	0.493868	0.0835549	0.839224	0.204583	0.586729	0.308882	0.636051	0.896642	0.0658417	0.0692297	0.0781324	0.0711	0.0831067	0.0609741	0.0591826	0.0596801	0.101793	0.066387	0.529648	0.0655705	0.062124	0.0637472	0.0645317	0.0798303	0.116021	cg12558012	19	LOC729991-MEF2B;LOC729991-MEF2B;MEF2B;LOC729991-MEF2B
cg03767822	0.587043	0.0722159	0.67414	0.74733	0.00744	0.60913	0.03701	0.7423	0.81957	0.01161	0.794837	0.744966	0.819303	0.858859	0.805584	0.554003	0.873952	0.72157	0.63429	0.716802	0.0925095	0.633932	0.0710089	0.766941	0.108233	0.65228	0.179759	0.227943	0.908834	0.0507334	0.0644042	0.0639647	0.0597856	0.0574123	0.0632989	0.0618094	0.0651769	0.0505536	0.0623212	0.0635223	0.0597507	0.0702782	0.0615277	0.0512693	0.0791131	0.115983	cg03767822	12	FKBP11;FKBP11;FKBP11
cg01636650	0.609996	0.0764054	0.80413	0.85867	0.03912	0.77592	0.04912	0.48541	0.31566	0.04992	0.821268	0.784699	0.776503	0.846326	0.818495	0.651228	0.911556	0.87051	0.6777	0.740541	0.157228	0.645684	0.0893629	0.897568	0.148258	0.594893	0.289305	0.778456	0.901727	0.0819559	0.0957099	0.101355	0.0918481	0.115968	0.0769007	0.121546	0.0936408	0.0871901	0.0814187	0.103899	0.0892857	0.112852	0.0968894	0.088658	0.072894	0.115979	cg01636650	3	VILL
cg11641791	0.510462	0.129881	0.8562	0.88257	0.02096	0.83152	0.05987	0.86761	0.88948	0.15604	0.914325	0.570779	0.927652	0.748604	0.896817	0.841687	0.904526	0.85282	0.76369	0.463872	0.178663	0.5675	0.105679	0.902555	0.320716	0.34015	0.201451	0.727443	0.935249	0.135878	0.152419	0.126905	0.114295	0.264294	0.107256	0.153081	0.124747	0.119072	0.153046	0.106514	0.0964639	0.169597	0.154828	0.151722	0.152174	0.115959	cg11641791	17	KRT222
cg22757399	0.616632	0.0960196	0.78347	0.82096	0.03882	0.70553	0.03819	0.7979	0.82819	0.03804	0.842972	0.812798	0.861043	0.865682	0.772268	0.582498	0.889566	0.79917	0.50961	0.672569	0.128021	0.172019	0.0931105	0.817913	0.188713	0.512679	0.171136	0.623594	0.882506	0.0640411	0.077695	0.0871084	0.0876701	0.0977837	0.0994674	0.086783	0.0686975	0.0879562	0.0872518	0.0807654	0.0813259	0.0880893	0.0839151	0.0852254	0.111195	0.11595	cg22757399	8	PNMA2
cg16620382	0.706763	0.0817979	0.89313	0.9052	0.05915	0.83149	0.07402	0.5958	0.51546	0.04601	0.900733	0.820653	0.342041	0.928973	0.842321	0.795985	0.838132	0.87254	0.87172	0.7392	0.306831	0.0780966	0.0875912	0.326249	0.222068	0.194175	0.14756	0.138762	0.950174	0.115413	0.0860683	0.0982118	0.0870771	0.145003	0.0910266	0.118393	0.0991805	0.122717	0.205829	0.143285	0.112465	0.0963408	0.111703	0.095654	0.125635	0.115932	cg16620382	6	TTBK1
cg09799983	0.59841	0.0923765	0.74037	0.80539	0.05117	0.80019	0.1406	0.85925	0.91131	0.0405	0.873169	0.771524	0.935927	0.904529	0.736063	0.652897	0.541222	0.85819	0.73687	0.752956	0.161381	0.570467	0.12512	0.894896	0.195925	0.6875	0.172181	0.621678	0.948236	0.0626059	0.113718	0.0747502	0.0903696	0.0873577	0.0785274	0.0993199	0.0713101	0.72974	0.348579	0.771471	0.657019	0.177591	0.170512	0.0510066	0.0905652	0.115836	cg09799983	2	CYP1B1
cg25908985	0.631748	0.0666826	0.73391	0.73436	0.00117	0.7389	0.02209	0.71829	0.77432	0.01557	0.844045	0.795248	0.908444	0.828525	0.823455	0.602595	0.785714	0.71884	0.62943	0.511446	0.0961105	0.535023	0.0677527	0.873353	0.118583	0.52692	0.202043	0.658271	0.897663	0.0636844	0.076501	0.0736337	0.0629181	0.101814	0.0654615	0.0773237	0.0737207	0.0694143	0.0660413	0.0732458	0.0762201	0.0788755	0.0794422	0.0781149	0.0746588	0.115827	cg25908985	2	IHH
cg03735492	0.635178	0.0793162	0.79649	0.82805	0.03963	0.81946	0.06729	0.86211	0.89541	0.03277	0.79284	0.789832	0.842162	0.769939	0.738412	0.562681	0.866128	0.82827	0.67622	0.592792	0.0839206	0.110872	0.0833672	0.119736	0.0642775	0.371731	0.136238	0.308115	0.854885	0.069221	0.100098	0.0773684	0.0828706	0.0748992	0.0783943	0.0708442	0.12071	0.0794314	0.0875569	0.0750465	0.0919837	0.0822011	0.0689378	0.0523567	0.0961488	0.11579	cg03735492	1
cg01642521	0.661643	0.0595317	0.74278	0.7467	0.02345	0.74923	0.0779	0.76308	0.83882	0.03619	0.84642	0.766004	0.89652	0.863743	0.815938	0.604316	0.777765	0.75253	0.67095	0.152731	0.0752128	0.158914	0.0606332	0.819792	0.149647	0.360645	0.18073	0.257694	0.912732	0.21572	0.0728628	0.0630324	0.05615	0.09652	0.0615732	0.0619037	0.0571812	0.0894309	0.0722516	0.0584206	0.15695	0.0641902	0.0509067	0.0520118	0.0625094	0.115666	cg01642521	11
cg04787024	0.660747	0.104893	0.70233	0.75552	0.02512	0.78176	0.06341	0.83249	0.89332	0.05686	0.848888	0.636665	0.888604	0.864214	0.842353	0.725831	0.892386	0.74834	0.67481	0.702546	0.299625	0.236206	0.105934	0.900077	0.250138	0.198299	0.201554	0.686312	0.909301	0.0837385	0.125639	0.101256	0.147592	0.126043	0.146211	0.0932494	0.0992357	0.0964384	0.0815755	0.0918345	0.0778418	0.0993291	0.0884642	0.0956884	0.123616	0.115517	cg04787024	2	C2orf55
cg08371772	0.661165	0.0571235	0.69715	0.72688	0.01123	0.70358	0.02139	0.7946	0.65963	0.02028	0.838108	0.78202	0.909993	0.892091	0.776145	0.611766	0.868436	0.77983	0.49897	0.647287	0.0788351	0.102745	0.0614717	0.403621	0.123864	0.122195	0.108373	0.342984	0.896967	0.0437006	0.0470144	0.0511527	0.0533075	0.0541756	0.0462341	0.0557137	0.0576002	0.0745576	0.0615188	0.0658352	0.0575927	0.0555158	0.0615023	0.0719327	0.0669927	0.1155	cg08371772	19	MEGF8;TMEM145
cg14765646	0.704119	0.111535	0.76568	0.79713	0.0178	0.79494	0.03827	0.83773	0.9094	0.00667	0.849691	0.836026	0.848443	0.858738	0.807378	0.662396	0.899991	0.79807	0.69909	0.73311	0.203932	0.397987	0.154039	0.780073	0.302144	0.374052	0.295238	0.74335	0.893364	0.124808	0.144287	0.125141	0.11936	0.146905	0.116928	0.106073	0.134395	0.105263	0.0994371	0.106304	0.102945	0.105832	0.0974765	0.0873602	0.102045	0.11528	cg14765646	2	RPRM;RPRM
cg01779765	0.645287	0.0953174	0.70532	0.76979	0.02173	0.79154	0.08747	0.77413	0.84962	0.01672	0.798859	0.781942	0.822911	0.848604	0.76846	0.60295	0.873163	0.8022	0.69074	0.689952	0.0989514	0.226219	0.080326	0.860776	0.182761	0.581799	0.14653	0.543525	0.85608	0.0664687	0.0883335	0.0916621	0.085648	0.0893952	0.0718678	0.144952	0.0850464	0.0509436	0.104387	0.055065	0.0647	0.090447	0.0763098	0.109402	0.0952097	0.115263	cg01779765	14	FLJ43390
cg20392240	0.624304	0.0620381	0.70591	0.71184	0.01443	0.75185	0.05883	0.76974	0.8432	0.0111	0.763784	0.767819	0.846991	0.842049	0.728672	0.553922	0.89772	0.72012	0.64436	0.636776	0.377725	0.043227	0.0499163	0.51506	0.129062	0.383351	0.127936	0.196976	0.900517	0.045917	0.0397921	0.0853461	0.0327379	0.0348506	0.0395798	0.0363143	0.0422349	0.0542237	0.0386874	0.0381556	0.0446754	0.0466196	0.0455682	0.0391569	0.0395492	0.115235	cg20392240	8	CTHRC1
cg27513574	0.614067	0.0565743	0.71337	0.76847	0.02612	0.51788	0.07503	0.7908	0.87202	0.04735	0.834125	0.710396	0.916119	0.837493	0.777041	0.561405	0.835164	0.77684	0.65686	0.546265	0.0466589	0.0360602	0.0466625	0.217757	0.144533	0.402416	0.0627691	0.0515619	0.905573	0.0797401	0.047209	0.120924	0.044522	0.170571	0.0379882	0.0474888	0.0562221	0.0581222	0.0468483	0.0470605	0.04106	0.0460526	0.0538085	0.0467805	0.0735342	0.11519	cg27513574	4	SLC34A2;SLC34A2
cg24862510	0.535256	0.0441905	0.7376	0.81146	0.0067	0.72909	0.01298	0.82674	0.8838	0.00622	0.774546	0.698866	0.684959	0.821997	0.734791	0.609347	0.898961	0.70364	0.68533	0.492175	0.109215	0.0484555	0.0509336	0.0970588	0.123408	0.136514	0.0873227	0.111556	0.923052	0.0439009	0.0430436	0.0496837	0.0438992	0.0702639	0.066389	0.0502032	0.0669683	0.0673575	0.0630173	0.0831622	0.0644133	0.0665995	0.0667396	0.0498873	0.0723673	0.115029	cg24862510	1
cg04039555	0.70982	0.182266	0.86132	0.87583	0.40023	0.8979	0.40295	0.92057	0.94004	0.08702	0.793511	0.771138	0.892203	0.866205	0.789602	0.700111	0.916381	0.93144	0.88831	0.664566	0.38298	0.382928	0.24153	0.875397	0.310345	0.505863	0.390858	0.616318	0.910832	0.0580131	0.0860863	0.0616452	0.0576673	0.10528	0.0718139	0.558887	0.0961517	0.887732	0.135506	0.121883	0.87021	0.0971922	0.200652	0.159384	0.0996632	0.114992	cg04039555	X	BHLHB9;BHLHB9;BHLHB9;BHLHB9;BHLHB9;BHLHB9;BHLHB9;BHLHB9
cg15892785	0.612583	0.0611056	0.86436	0.90049	0.151	0.88499	0.40882	0.91726	0.93045	0.32463	0.82526	0.746458	0.899888	0.792903	0.814273	0.711959	0.84564	0.85661	0.70773	0.599255	0.139632	0.102544	0.0825655	0.528236	0.243986	0.632653	0.279365	0.301418	0.908619	0.0699073	0.0789923	0.0755477	0.0685435	0.0553202	0.057817	0.0853827	0.0883176	0.25426	0.0699934	0.0734341	0.0683845	0.182365	0.0769809	0.115919	0.34585	0.114865	cg15892785	1	GPR153
cg09695735	0.619041	0.0522689	0.78582	0.8091	0.02167	0.75004	0.05905	0.77714	0.88309	0.02768	0.758891	0.736405	0.793414	0.812198	0.770569	0.655376	0.843929	0.81719	0.68822	0.132887	0.202584	0.0719719	0.0614256	0.202173	0.135802	0.445919	0.257197	0.301822	0.86004	0.0431	0.0486634	0.0496114	0.0489981	0.0461613	0.052273	0.0490635	0.0559834	0.0515128	0.0469028	0.0449125	0.0497475	0.0645048	0.0643531	0.0434783	0.070061	0.114805	cg09695735	17	C17orf64
cg05676450	0.588162	0.0589174	0.78508	0.81934	0.01897	0.73383	0.02359	0.72186	0.65946	0.01709	0.837427	0.815739	0.756989	0.835653	0.764785	0.597562	0.863465	0.809	0.66963	0.217618	0.0742061	0.0710282	0.0625075	0.697113	0.130239	0.380315	0.140881	0.0914902	0.898898	0.275181	0.0548439	0.0486375	0.052044	0.0616774	0.0619894	0.0519443	0.0651555	0.0571221	0.0514559	0.0552571	0.0539019	0.0519775	0.0614066	0.0508327	0.0803585	0.114725	cg05676450	17	PITPNM3;PITPNM3
cg02362385	0.678792	0.068737	0.71868	0.76373	0.00931	0.74416	0.03364	0.83703	0.87009	0.02478	0.750475	0.783994	0.848058	0.873311	0.697282	0.644249	0.86309	0.81092	0.6376	0.579509	0.111789	0.0696533	0.0905881	0.261254	0.128899	0.273336	0.147985	0.124288	0.901502	0.0714468	0.0572996	0.0677022	0.07951	0.0740869	0.0828436	0.0739482	0.0851614	0.0800344	0.0677596	0.0635308	0.0759968	0.0739153	0.0743835	0.0676115	0.109487	0.114499	cg02362385	19	LPAR2
cg24387367	0.696926	0.101806	0.80931	0.8403	0.02933	0.75855	0.086	0.87543	0.88203	0.02145	0.762555	0.795019	0.828695	0.856551	0.873259	0.655006	0.861258	0.83738	0.78697	0.597965	0.129852	0.577624	0.0854968	0.580721	0.190419	0.320726	0.10854	0.636703	0.924504	0.0902488	0.0715232	0.120345	0.0886303	0.163668	0.101438	0.0821394	0.0632785	0.426108	0.0915935	0.145818	0.113856	0.123746	0.123079	0.132151	0.137881	0.114439	cg24387367	12	GALNT9;GALNT9
cg10076031	0.696731	0.117508	0.75394	0.74033	0.02294	0.76912	0.04119	0.86861	0.89861	0.04349	0.867705	0.839799	0.885023	0.890134	0.855311	0.712478	0.905952	0.78548	0.64318	0.658539	0.130865	0.456925	0.0993049	0.870649	0.313704	0.324611	0.167875	0.74398	0.926117	0.243632	0.144635	0.245987	0.127217	0.124342	0.095285	0.225315	0.195156	0.083215	0.117385	0.14775	0.0970297	0.142413	0.113875	0.116786	0.0893451	0.114412	cg10076031	2	RAPGEF4;LOC91149
cg14383422	0.627969	0.0715222	0.69119	0.75308	0.02634	0.73429	0.06492	0.83256	0.88193	0.03214	0.789105	0.772567	0.841035	0.826968	0.815013	0.666812	0.869212	0.74251	0.63956	0.646902	0.0855778	0.344074	0.0817434	0.722928	0.176231	0.372353	0.148196	0.523819	0.895688	0.0781398	0.0854543	0.0849294	0.0728978	0.108665	0.0757824	0.0676039	0.0853971	0.0608826	0.0447729	0.0663997	0.066934	0.0715741	0.0722305	0.047012	0.060891	0.114379	cg14383422	2	AOX1
cg03970036	0.68615	0.0996094	0.87752	0.89198	0.04666	0.82521	0.05783	0.5978	0.79013	0.04716	0.897538	0.846417	0.935512	0.923868	0.897321	0.717234	0.888392	0.72459	0.79338	0.509666	0.272177	0.0908192	0.107658	0.173592	0.246013	0.275259	0.136257	0.137297	0.656974	0.111784	0.115724	0.0936975	0.0955102	0.155292	0.104751	0.110523	0.145355	0.0931257	0.0954924	0.119462	0.553763	0.0815907	0.13825	0.0938504	0.0833568	0.114308	cg03970036	2	PTPRN
cg19595402	0.634488	0.0718526	0.71615	0.75471	0.01785	0.55452	0.0473	0.77485	0.82725	0.02289	0.799	0.764272	0.876173	0.862439	0.694988	0.547419	0.866743	0.76649	0.67953	0.688721	0.0670011	0.255234	0.0746626	0.121546	0.209504	0.352185	0.656237	0.670008	0.900353	0.0534308	0.0696374	0.0520877	0.0629768	0.0584258	0.0578614	0.0578676	0.0684673	0.0863236	0.0438791	0.0481283	0.0400048	0.0467881	0.0551832	0.0585286	0.102197	0.114287	cg19595402	17	SRCIN1
cg17912370	0.627464	0.048423	0.72248	0.77823	0	0.72909	0.01832	0.83126	0.85709	0.02744	0.782661	0.756009	0.852454	0.807432	0.793043	0.572458	0.88058	0.71967	0.61373	0.373909	0.144961	0.0882067	0.0567983	0.138696	0.0968518	0.122955	0.0998009	0.27716	0.830573	0.0400798	0.0676337	0.0557371	0.047619	0.0659696	0.0561254	0.0534199	0.0595696	0.0530561	0.0546637	0.0556598	0.0577944	0.0525434	0.060061	0.0460466	0.0491538	0.114207	cg17912370	3	C3orf55;C3orf55;C3orf55;C3orf55
cg06525892	0.612745	0.0423836	0.78866	0.81894	0.06155	0.61041	0.17326	0.85997	0.89945	0.07019	0.7995	0.715504	0.842607	0.800122	0.640843	0.570128	0.886162	0.83843	0.69926	0.0664228	0.0959012	0.0741147	0.0504834	0.358359	0.177437	0.504357	0.135735	0.121416	0.898191	0.0376884	0.0425159	0.0492347	0.0471439	0.0448639	0.0464742	0.059239	0.05594	0.0811019	0.111155	0.0540339	0.0726649	0.0839547	0.0755432	0.0735278	0.113471	0.114118	cg06525892	5	ARL10
cg03906033	0.752359	0.123239	0.852	0.88092	0.04091	0.89664	0.04072	0.85929	0.90702	0.02244	0.876286	0.85823	0.857717	0.836906	0.822722	0.713196	0.89259	0.88023	0.80832	0.391382	0.174635	0.170532	0.176738	0.622386	0.218012	0.464717	0.441425	0.505359	0.926476	0.155352	0.108802	0.160111	0.11332	0.15089	0.153551	0.121339	0.140873	0.164507	0.135299	0.101176	0.447554	0.0925926	0.101904	0.360491	0.10024	0.114116	cg03906033	2	SPEG
cg11869628	0.659039	0.0672258	0.81492	0.82421	0.02156	0.80958	0.03554	0.65527	0.69858	0.03359	0.859671	0.851278	0.91836	0.886386	0.868311	0.645466	0.90214	0.7625	0.76964	0.337289	0.147862	0.384021	0.0995033	0.629012	0.194898	0.391342	0.171656	0.591001	0.919678	0.10763	0.133355	0.0984011	0.0822365	0.151906	0.0982689	0.113845	0.0889881	0.114952	0.102224	0.145527	0.0771971	0.0833995	0.0816783	0.0635622	0.0912095	0.114057	cg11869628	15	CPEB1;CPEB1;CPEB1;CPEB1
cg10359929	0.601733	0.0552384	0.6407	0.64384	0.00984	0.73491	0.02895	0.68964	0.80783	0.01422	0.8125	0.749227	0.85727	0.85549	0.758754	0.60842	0.7312	0.69988	0.61526	0.59725	0.0849046	0.0546309	0.0528061	0.786212	0.0584631	0.20364	0.123323	0.109929	0.916677	0.0457717	0.0478078	0.0491031	0.0469267	0.0606532	0.0443359	0.0550564	0.0565425	0.0589088	0.0564154	0.0505097	0.0485736	0.0570346	0.0494505	0.0434123	0.057236	0.114055	cg10359929	2	IRS1
cg17300544	0.682586	0.106311	0.86781	0.89148	0.08336	0.83809	0.08726	0.90629	0.9153	0.05632	0.675159	0.780126	0.772677	0.825825	0.772424	0.713488	0.906306	0.86983	0.80267	0.64285	0.157531	0.126197	0.129018	0.227214	0.156451	0.592567	0.274438	0.157248	0.884043	0.083619	0.115312	0.114924	0.105405	0.123216	0.128498	0.106024	0.0966689	0.650226	0.138857	0.128213	0.137844	0.163307	0.140934	0.114153	0.101566	0.114024	cg17300544	17	SEPT9;SEPT9;SEPT9;SEPT9
cg15215612	0.58992	0.0650836	0.70287	0.70905	0.01876	0.64701	0.02086	0.77152	0.82628	0.02151	0.841661	0.750488	0.882036	0.915915	0.750492	0.573377	0.862406	0.71976	0.55579	0.719835	0.0927037	0.288066	0.0722374	0.87142	0.209538	0.424069	0.23309	0.628528	0.929197	0.0649759	0.068739	0.0572199	0.0587061	0.178448	0.0588758	0.0871664	0.0744715	0.105142	0.147743	0.0580668	0.0584334	0.0686987	0.0872883	0.0579204	0.0684301	0.11399	cg15215612	19
cg24940138	0.601627	0.0802684	0.71275	0.73004	0.00881	0.69202	0.01989	0.80208	0.8592	0.01873	0.765608	0.746834	0.775319	0.797437	0.780855	0.636284	0.87398	0.71029	0.60374	0.683637	0.129414	0.671117	0.102846	0.773153	0.103825	0.609512	0.0898753	0.686921	0.874856	0.0688698	0.0760199	0.0720778	0.074462	0.0886516	0.0666578	0.0697189	0.0813686	0.0823812	0.0654336	0.0679897	0.0665163	0.111695	0.110889	0.0652513	0.0724889	0.113839	cg24940138	17	TMEM106A
cg01428378	0.568997	0.097494	0.68694	0.77046	0.05457	0.64166	0.03556	0.77398	0.84664	0.04665	0.700964	0.75824	0.859179	0.830205	0.810119	0.622814	0.854969	0.80795	0.68369	0.644544	0.0830511	0.670713	0.0808023	0.859827	0.12103	0.693618	0.104497	0.611944	0.877289	0.158682	0.0985217	0.100249	0.164962	0.10041	0.0780259	0.185965	0.060626	0.0476935	0.0682671	0.080036	0.0703141	0.0746911	0.0787728	0.0464296	0.0669342	0.113828	cg01428378	12	CCDC62;CCDC62;CCDC62
cg25449542	0.60304	0.0612097	0.79129	0.84676	0.01672	0.77485	0.07887	0.83847	0.87823	0.02072	0.61466	0.689789	0.750904	0.724125	0.691704	0.601119	0.901009	0.7611	0.65696	0.631583	0.0750969	0.609532	0.0658326	0.761581	0.124751	0.601407	0.167678	0.615058	0.85548	0.058066	0.0605423	0.0516374	0.0600605	0.0751232	0.0582561	0.0654292	0.076054	0.118797	0.0585153	0.0620284	0.0668907	0.0578294	0.0757017	0.0660274	0.0718098	0.113822	cg25449542	17	HIC1
cg04528060	0.644223	0.0728933	0.74004	0.72224	0.02563	0.73397	0.06263	0.7894	0.85815	0.03715	0.806534	0.744846	0.841352	0.833574	0.776449	0.65096	0.829221	0.76289	0.63656	0.677084	0.354109	0.603356	0.0967508	0.759185	0.179429	0.618066	0.114734	0.653447	0.876903	0.0709304	0.0609617	0.0655665	0.067876	0.093539	0.0968198	0.0781694	0.078918	0.0677966	0.0768872	0.0700363	0.0716786	0.0825322	0.0876293	0.0494845	0.0552019	0.113771	cg04528060	4	ARL9
cg12351660	0.640336	0.0577329	0.732	0.76885	0.0349	0.77623	0.13691	0.64536	0.66645	0.0514	0.845305	0.747179	0.822087	0.837795	0.760349	0.66148	0.837067	0.81647	0.73209	0.0872038	0.0624908	0.0672897	0.0521189	0.30554	0.097742	0.621998	0.0875431	0.0722936	0.877747	0.0468844	0.0527753	0.0558729	0.0491786	0.0562823	0.0493323	0.0542362	0.0499093	0.10581	0.0864539	0.0731615	0.0669736	0.0610056	0.0542016	0.0542587	0.112976	0.113764	cg12351660	10	PLAU;C10orf55;PLAU
cg26554406	0.601116	0.0681698	0.70853	0.74842	0.00893	0.70784	0.03569	0.80085	0.86147	0.01092	0.71775	0.780715	0.792955	0.825598	0.786235	0.610723	0.851877	0.74426	0.5213	0.741208	0.143362	0.629857	0.0831334	0.785198	0.112562	0.499452	0.196543	0.656987	0.893488	0.0711829	0.0684932	0.0726141	0.0583078	0.0947885	0.0725299	0.0759494	0.0734413	0.0749914	0.0688057	0.063985	0.0683761	0.0778085	0.0705315	0.0605019	0.0977297	0.113759	cg26554406	19	C19orf76;CPT1C;CPT1C
cg13800209	0.483874	0.0580585	0.91122	0.91471	0.04434	0.52401	0.14848	0.91478	0.93788	0.09122	0.691024	0.661611	0.840775	0.78654	0.816297	0.629816	0.882505	0.8774	0.84896	0.583126	0.0913616	0.114578	0.0573463	0.266374	0.131569	0.226581	0.157645	0.0607495	0.859647	0.0942367	0.0734348	0.0665509	0.0543845	0.103376	0.0596137	0.144313	0.0696361	0.104002	0.166918	0.213073	0.123377	0.0970922	0.110751	0.217789	0.16099	0.113623	cg13800209	15	MEIS2;MEIS2;MEIS2;MEIS2;MEIS2;MEIS2;MEIS2
cg12500879	0.642514	0.0742321	0.78884	0.80175	0.02026	0.67034	0.05416	0.81337	0.8154	0.01871	0.779957	0.788954	0.902497	0.900771	0.712498	0.607012	0.876231	0.82264	0.72402	0.513611	0.143324	0.088913	0.0657059	0.599789	0.237753	0.17166	0.175167	0.226346	0.917072	0.0721952	0.094119	0.0798375	0.0839002	0.145232	0.0675876	0.0772981	0.0675973	0.0781462	0.117954	0.0964694	0.0830527	0.15264	0.0698376	0.0800283	0.0736579	0.113585	cg12500879	11
cg00053010	0.549399	0.0501808	0.73713	0.75775	0.02389	0.6931	0.03119	0.83925	0.88617	0.02946	0.800871	0.632012	0.841263	0.823795	0.772009	0.61004	0.837014	0.70424	0.58244	0.659006	0.0685875	0.291671	0.0739835	0.662787	0.0905073	0.218661	0.141235	0.6263	0.885702	0.0486553	0.0451487	0.0613072	0.0499196	0.0538085	0.0618914	0.0534335	0.0669287	0.0861298	0.0579809	0.0635398	0.054559	0.0666569	0.0659196	0.0660291	0.0664518	0.11358	cg00053010	17
cg02900441	0.597625	0.064065	0.74694	0.77924	0.02561	0.67156	0.02037	0.82912	0.84942	0.01737	0.730449	0.722555	0.886687	0.817494	0.806301	0.562982	0.897594	0.79946	0.65903	0.582419	0.0725107	0.364997	0.0620648	0.473479	0.145902	0.379269	0.165123	0.573108	0.920158	0.0560193	0.0603777	0.0705254	0.0686142	0.0558914	0.0668972	0.0618235	0.066773	0.0687355	0.0611676	0.0683696	0.0639835	0.0787122	0.0785119	0.0629483	0.0715919	0.113542	cg02900441	1	AGMAT
cg27011480	0.739993	0.127212	0.8434	0.86364	0.06176	0.84903	0.12375	0.72498	0.82513	0.07556	0.831794	0.874185	0.611804	0.893615	0.764114	0.653447	0.917241	0.83607	0.7343	0.780281	0.297606	0.403834	0.0974036	0.837605	0.269163	0.636174	0.147745	0.730966	0.932792	0.0854992	0.0989706	0.140365	0.169791	0.171689	0.113515	0.145597	0.0825083	0.167286	0.100407	0.455789	0.0828931	0.0913851	0.0840243	0.0647314	0.132135	0.113503	cg27011480	6	HLA-L
cg03346442	0.642524	0.122765	0.7701	0.80012	0.02048	0.66813	0.0195	0.8321	0.89751	0.01949	0.835642	0.850711	0.919034	0.881069	0.808768	0.668883	0.901303	0.79614	0.70786	0.134012	0.141825	0.103873	0.106283	0.127283	0.153353	0.228921	0.231346	0.14319	0.119316	0.102779	0.12736	0.10856	0.10358	0.124405	0.109077	0.0904233	0.104494	0.0639511	0.0760292	0.0795848	0.0751806	0.0734573	0.088679	0.0785978	0.0734319	0.113489	cg03346442	12	HRK
cg20357910	0.554407	0.0552958	0.75941	0.79803	0.0085	0.49395	0.01715	0.82817	0.85787	0.01794	0.816342	0.728654	0.778731	0.818527	0.637773	0.558377	0.860463	0.81319	0.6911	0.57746	0.0785321	0.0583354	0.05331	0.211192	0.094635	0.342699	0.148874	0.0668319	0.897605	0.0468503	0.0549074	0.0539864	0.055386	0.0566535	0.0472898	0.0499845	0.0621655	0.0610907	0.0530268	0.0618781	0.0533379	0.0641327	0.0532153	0.0432675	0.0522795	0.113442	cg20357910	2	PLA2R1;PLA2R1
cg02326568	0.691091	0.124182	0.794	0.7849	0.05068	0.76025	0.0725	0.90799	0.9325	0.04449	0.816557	0.800068	0.873169	0.903337	0.806985	0.708924	0.901024	0.84826	0.70243	0.675258	0.183611	0.133284	0.170064	0.210998	0.20003	0.255879	0.133349	0.256159	0.912089	0.120567	0.108659	0.154233	0.132647	0.126964	0.1508	0.124848	0.153035	0.095619	0.0950178	0.106834	0.0891544	0.146799	0.2904	0.0982748	0.109912	0.113411	cg02326568	5
cg00467244	0.807354	0.0888163	0.79515	0.78526	0.02526	0.87279	0.06414	0.88931	0.93303	0.04583	0.762746	0.847392	0.85841	0.900881	0.73884	0.578076	0.757686	0.80873	0.85454	0.819619	0.329783	0.476289	0.0989141	0.315326	0.157588	0.555841	0.379227	0.690197	0.922393	0.219396	0.0850274	0.184006	0.120718	0.0998747	0.0975658	0.163084	0.181665	0.114792	0.0908019	0.104727	0.105513	0.160935	0.114734	0.127818	0.155436	0.113355	cg00467244	8
cg14685095	0.077996	0.0721707	0.8569	0.86758	0.05162	0.02943	0.08394	0.89293	0.92612	0.03002	0.73169	0.799843	0.850036	0.846395	0.699377	0.596195	0.642983	0.85286	0.59293	0.746888	0.146065	0.476122	0.0952955	0.72389	0.204972	0.450472	0.215503	0.734187	0.886079	0.0582261	0.0686293	0.181529	0.0743902	0.0965748	0.0829171	0.0732491	0.0568313	0.510258	0.0712171	0.288341	0.0751921	0.116147	0.0655683	0.0667971	0.0882039	0.113327	cg14685095	17	C17orf82
cg08364561	0.715463	0.138299	0.80955	0.80723	0.03458	0.6813	0.07032	0.85468	0.85285	0.07095	0.873995	0.837714	0.890899	0.877069	0.886173	0.763328	0.904782	0.81578	0.79024	0.418185	0.165202	0.100139	0.117393	0.143255	0.225891	0.210609	0.168642	0.216522	0.891602	0.137016	0.139731	0.115549	0.114433	0.180974	0.125997	0.123531	0.11554	0.120193	0.122541	0.129115	0.352195	0.118547	0.106972	0.0780074	0.183897	0.113294	cg08364561	11
cg05719164	0.600316	0.05646	0.62914	0.7279	0.01409	0.74072	0.02813	0.8037	0.82478	0.0128	0.575163	0.752867	0.835325	0.850363	0.819468	0.638846	0.871806	0.65209	0.67034	0.599786	0.123125	0.514405	0.0759398	0.845818	0.168174	0.473616	0.100503	0.570567	0.893624	0.0547032	0.0643361	0.0635556	0.0669301	0.0726684	0.0546268	0.0455676	0.0742374	0.0739154	0.0582192	0.0662815	0.0574275	0.0543234	0.0637419	0.0613584	0.0618491	0.113292	cg05719164	1	LHX4
cg23514619	0.612544	0.0832044	0.74432	0.79725	0.02971	0.76083	0.08727	0.759	0.82131	0.02944	0.78046	0.764199	0.800613	0.81166	0.733572	0.568751	0.866835	0.7694	0.63684	0.628782	0.120255	0.605027	0.096877	0.824821	0.135534	0.72118	0.100568	0.672554	0.90042	0.0928967	0.0923414	0.0842443	0.0886429	0.0887629	0.0781759	0.0815227	0.0798627	0.101535	0.0803236	0.0853026	0.0833013	0.0860927	0.103703	0.0743025	0.0971527	0.113248	cg23514619	6	TTBK1
cg07813142	0.675097	0.104056	0.76514	0.81047	0.05135	0.7797	0.09416	0.86216	0.88303	0.03493	0.831124	0.803042	0.869958	0.851001	0.778634	0.652026	0.851115	0.82861	0.7507	0.727648	0.25569	0.138917	0.103177	0.825209	0.236107	0.464817	0.185838	0.485182	0.900621	0.0936832	0.103782	0.120945	0.110857	0.131809	0.129786	0.102775	0.102612	0.274265	0.109206	0.0946304	0.129612	0.0824682	0.102691	0.117726	0.095264	0.113225	cg07813142	2	SP5
cg04120428	0.603235	0.0897027	0.74647	0.79578	0.00273	0.78064	0.01789	0.86027	0.88172	0.04313	0.708006	0.693492	0.573114	0.78352	0.731706	0.595386	0.873754	0.80031	0.66816	0.534332	0.0411495	0.339499	0.0382216	0.623832	0.112716	0.403312	0.104948	0.584305	0.826383	0.0357166	0.0360537	0.0379771	0.035575	0.0422242	0.0465068	0.0331776	0.0416861	0.0840137	0.0531122	0.0515095	0.0473178	0.0576076	0.0472171	0.042678	0.0645648	0.113189	cg04120428	1
cg25912827	0.503588	0.0870267	0.748	0.78863	0.02208	0.79595	0.03773	0.87042	0.92064	0.03191	0.802748	0.765997	0.834984	0.815085	0.806622	0.683028	0.868068	0.83511	0.75051	0.552319	0.104388	0.157101	0.102608	0.424099	0.121995	0.33432	0.141578	0.430759	0.852655	0.0772909	0.0725323	0.115855	0.0931405	0.0916951	0.0950862	0.0887705	0.0849598	0.108262	0.0811629	0.0922947	0.0957651	0.0905107	0.0986541	0.0855311	0.0764035	0.113184	cg25912827	2	DPP4;DPP4
cg11118396	0.634321	0.076841	0.8138	0.86215	0.04704	0.85588	0.07475	0.86623	0.90764	0.05458	0.769883	0.773016	0.741858	0.810104	0.678853	0.655486	0.748045	0.69677	0.77365	0.675723	0.323	0.74675	0.0895785	0.493874	0.168453	0.674472	0.297297	0.723556	0.875488	0.0571367	0.0789393	0.0612119	0.0731755	0.0736522	0.0700825	0.0809582	0.0655335	0.129668	0.0968983	0.0925156	0.100201	0.0909227	0.0914724	0.108255	0.121008	0.11317	cg11118396	8
cg12364324	0.658327	0.0986547	0.72101	0.71021	0.02362	0.65301	0.07421	0.75592	0.82396	0.04095	0.814508	0.772406	0.8854	0.827273	0.757199	0.605288	0.850967	0.73171	0.55662	0.431706	0.122007	0.748775	0.113271	0.827907	0.145914	0.700321	0.176169	0.767704	0.908489	0.0789742	0.101078	0.0811088	0.0969134	0.154145	0.101516	0.0861093	0.0822498	0.0756406	0.0718797	0.0769802	0.0643337	0.0761783	0.0755498	0.0614983	0.104259	0.113162	cg12364324	5	FGF18
cg03208951	0.634548	0.0682699	0.74226	0.76133	0.0228	0.76475	0.03745	0.81652	0.88826	0.03203	0.763626	0.732477	0.821704	0.86081	0.761882	0.578964	0.853417	0.76722	0.69394	0.276942	0.108888	0.415616	0.0796673	0.661734	0.0875813	0.439052	0.10458	0.210204	0.857034	0.0499423	0.0648345	0.0787334	0.0788328	0.0748057	0.0846325	0.0775186	0.0664295	0.0643734	0.0615053	0.0551978	0.0582763	0.0644488	0.0689266	0.0529707	0.0592524	0.113133	cg03208951	19	EMP3;EMP3
cg02970836	0.626728	0.0897591	0.87062	0.90024	0.0699	0.78948	0.10168	0.79364	0.83251	0	0.801194	0.792331	0.804435	0.862284	0.819738	0.696126	0.75208	0.86319	0.81883	0.10456	0.14737	0.0788074	0.0851338	0.63436	0.156197	0.198073	0.176802	0.227642	0.924638	0.0730287	0.0929239	0.0758906	0.0995501	0.240657	0.0758881	0.137639	0.121732	0.247108	0.12874	0.110138	0.166622	0.123124	0.12944	0.104119	0.193827	0.113101	cg02970836	16
cg05356755	0.720941	0.112686	0.85127	0.85369	0.03906	0.82051	0.04809	0.8773	0.90215	0.04218	0.835641	0.843018	0.862531	0.867386	0.791677	0.591348	0.897834	0.84899	0.73387	0.118331	0.110506	0.160191	0.0917196	0.44006	0.153699	0.655986	0.22314	0.386711	0.606726	0.110619	0.168421	0.0996704	0.117174	0.0896307	0.0796495	0.145529	0.127207	0.16202	0.0972468	0.108791	0.111808	0.125491	0.167515	0.114774	0.099271	0.113099	cg05356755	19	BCAT2;BCAT2;BCAT2
cg07834955	0.717861	0.0897525	0.77655	0.81434	0.03315	0.78841	0.0402	0.85642	0.9157	0.03218	0.775836	0.848763	0.8492	0.832995	0.842481	0.672591	0.914631	0.81349	0.73604	0.197733	0.221564	0.121532	0.159061	0.180185	0.2095	0.315728	0.31	0.276915	0.897251	0.103736	0.115283	0.121374	0.102862	0.124511	0.13238	0.101829	0.125146	0.728189	0.176754	0.0928397	0.109273	0.104056	0.0968106	0.0940035	0.147631	0.113062	cg07834955	10	SFRP5
cg01057656	0.584839	0.0996564	0.83988	0.82288	0.01118	0.8237	0.07697	0.84727	0.90783	0.04782	0.88448	0.789787	0.874985	0.84779	0.80003	0.680831	0.877868	0.82391	0.72782	0.563679	0.140634	0.222095	0.0770684	0.510496	0.294699	0.384958	0.289214	0.707195	0.909911	0.14993	0.126882	0.131316	0.118559	0.253314	0.0805687	0.141423	0.139884	0.0907651	0.0955457	0.0870107	0.0865887	0.096986	0.106566	0.0979622	0.123279	0.113055	cg01057656	19	CBLC;CBLC;CBLC;CBLC
cg07517893	0.679265	0.129796	0.77667	0.8122	0.10567	0.80793	0.10977	0.8536	0.89234	0.0526	0.918222	0.840888	0.924054	0.936071	0.84609	0.625125	0.893279	0.85627	0.6884	0.794048	0.151342	0.635668	0.131252	0.781072	0.274709	0.57375	0.17075	0.569035	0.946342	0.212892	0.14664	0.21248	0.181835	0.252174	0.180564	0.284664	0.219459	0.213423	0.0792582	0.0994824	0.0598291	0.0718921	0.0923435	0.0582994	0.1976	0.113041	cg07517893	19	PPP1R13L;PPP1R13L
cg12170314	0.600165	0.062602	0.77431	0.81015	0.05462	0.78651	0.15771	0.8489	0.86899	0.04457	0.804023	0.746912	0.895881	0.811569	0.599426	0.512924	0.847767	0.78404	0.68746	0.716367	0.283496	0.449086	0.0657348	0.815016	0.254944	0.734545	0.252984	0.63503	0.892303	0.0656597	0.063339	0.0713902	0.0522434	0.269731	0.0622207	0.0704956	0.052546	0.118993	0.0668633	0.117111	0.0885428	0.0679764	0.0665045	0.0673644	0.104896	0.112984	cg12170314	11	INSC;INSC;INSC
cg16764494	0.664478	0.112378	0.77392	0.77895	0.03591	0.75696	0.07233	0.82749	0.88316	0.03399	0.804076	0.806302	0.887375	0.831907	0.783009	0.620243	0.850134	0.81495	0.71327	0.686143	0.190758	0.676821	0.145807	0.87545	0.223261	0.765507	0.276107	0.691861	0.890823	0.120025	0.0987544	0.115193	0.181259	0.134418	0.141746	0.115038	0.10465	0.122181	0.111561	0.093967	0.620455	0.0860409	0.104223	0.0920187	0.112811	0.112931	cg16764494	11	DSCAML1
cg18249634	0.613397	0.0483577	0.86241	0.7971	0.05285	0.82753	0.02121	0.66139	0.56053	0.01376	0.870007	0.67888	0.795646	0.726328	0.804221	0.549497	0.763857	0.85526	0.66872	0.734625	0.074511	0.0516432	0.0464956	0.890387	0.206204	0.132995	0.146213	0.442273	0.882036	0.0712212	0.107353	0.0919064	0.0534538	0.139106	0.0435412	0.0845363	0.0703058	0.0993495	0.110764	0.109049	0.124739	0.0731306	0.0918827	0.116961	0.0775413	0.112864	cg18249634	3	TRIM71
cg17721710	0.697975	0.0926998	0.73128	0.79524	0.02449	0.7692	0.08637	0.83259	0.84165	0.0369	0.846141	0.794796	0.908369	0.869363	0.587546	0.547354	0.89656	0.7889	0.68305	0.146463	0.327613	0.0737777	0.0839879	0.864643	0.152308	0.347479	0.280707	0.17465	0.808724	0.081084	0.0824209	0.133393	0.0954141	0.153567	0.0939386	0.111595	0.107235	0.128336	0.0713927	0.0602045	0.0656728	0.0670077	0.0663809	0.0556872	0.125414	0.112861	cg17721710	1	SLC30A10
cg18623980	0.629584	0.0834193	0.71875	0.77313	0.01394	0.77178	0.07991	0.84967	0.88579	0.03974	0.731412	0.782549	0.889667	0.837253	0.822517	0.589508	0.892154	0.75183	0.72403	0.419591	0.183565	0.0410588	0.0665347	0.137668	0.126715	0.259278	0.132755	0.128358	0.892928	0.164023	0.0789125	0.182354	0.0935651	0.088837	0.0926903	0.109546	0.166381	0.0584443	0.0674174	0.0749422	0.0468153	0.06541	0.0697311	0.100741	0.0635777	0.112837	cg18623980	2
cg20401551	0.623004	0.0551406	0.72033	0.76413	0.01393	0.46505	0.03198	0.0162	0.0141	0.00908	0.811631	0.775068	0.909953	0.80618	0.816644	0.66085	0.872322	0.7233	0.63139	0.101124	0.102952	0.73274	0.0650287	0.85834	0.142918	0.7	0.155224	0.0725836	0.0651898	0.0620309	0.053077	0.0533844	0.0545788	0.0721777	0.0514067	0.0527305	0.0630452	0.0798566	0.0587278	0.0662663	0.0661934	0.0614071	0.0666667	0.0568701	0.0755263	0.112823	cg20401551	22	SCARF2;SCARF2
cg14029489	0.621195	0.0980365	0.6505	0.71724	0.03759	0.60966	0.1463	0.76986	0.82507	0.04194	0.813459	0.769305	0.900886	0.871441	0.81101	0.558372	0.848862	0.76123	0.67057	0.660737	0.188236	0.573732	0.0868733	0.850506	0.160318	0.62963	0.117936	0.673765	0.910898	0.0552178	0.13189	0.0688295	0.149925	0.116067	0.100591	0.0667056	0.0619489	0.0856698	0.0871671	0.059727	0.059954	0.0638053	0.0527276	0.0457897	0.114512	0.112806	cg14029489	12	PRPH
cg13388111	0.673504	0.126264	0.78388	0.81165	0.02486	0.80193	0.05715	0.84048	0.88736	0.02021	0.791579	0.814544	0.848009	0.854159	0.778876	0.682243	0.893573	0.83645	0.7314	0.624204	0.178212	0.354422	0.136279	0.689795	0.175612	0.543147	0.46916	0.624887	0.904364	0.107331	0.112854	0.140393	0.120856	0.122449	0.135835	0.0967591	0.096958	0.0997439	0.0926231	0.0876467	0.100919	0.107346	0.0973915	0.0707119	0.128319	0.112774	cg13388111	11	VWCE;VWCE
cg08911275	0.681688	0.137071	0.81408	0.84638	0.05405	0.83302	0.04467	0.70953	0.71489	0.05636	0.754001	0.75457	0.831495	0.859286	0.817598	0.685233	0.739764	0.81226	0.7743	0.1152	0.134593	0.0620799	0.098297	0.728583	0.198475	0.328907	0.144704	0.439085	0.847866	0.0559301	0.0873727	0.0608016	0.110247	0.10486	0.0822629	0.0723728	0.0703142	0.0893226	0.0742899	0.0667717	0.0711948	0.0713078	0.0801269	0.0792108	0.0831787	0.112761	cg08911275	2	HOXD13
cg20434926	0.673059	0.0635927	0.74424	0.79231	0.00614	0.75716	0.05213	0.82949	0.87584	0.02187	0.880977	0.771866	0.872617	0.889562	0.70736	0.612285	0.824342	0.78779	0.67403	0.323598	0.10786	0.203918	0.0703104	0.622158	0.213887	0.286083	0.325701	0.312981	0.88386	0.0824591	0.0707172	0.0883814	0.0672419	0.142143	0.0764356	0.114687	0.118969	0.0639987	0.0582423	0.0716717	0.0605282	0.0731333	0.0781375	0.0681172	0.0647312	0.11276	cg20434926	19	GIPR
cg13372456	0.772816	0.136498	0.84362	0.86711	0.05284	0.83042	0.05238	0.59668	0.37892	0.04485	0.876272	0.85921	0.92484	0.895905	0.838878	0.68071	0.91113	0.89147	0.80024	0.768459	0.225558	0.146701	0.16089	0.883068	0.27067	0.542421	0.363504	0.375556	0.937474	0.163319	0.131464	0.151765	0.152298	0.21342	0.131079	0.15524	0.15581	0.142643	0.123649	0.132022	0.14841	0.133461	0.117063	0.130268	0.154658	0.112759	cg13372456	5	GALNT10
cg13990926	0.648498	0.119598	0.84731	0.8857	0.09042	0.8508	0.15456	0.85767	0.90834	0.05245	0.775433	0.792225	0.874181	0.85024	0.847222	0.616927	0.857375	0.78273	0.81597	0.594729	0.134599	0.516215	0.127034	0.78153	0.214357	0.374172	0.191514	0.687144	0.916005	0.183811	0.188971	0.190406	0.200457	0.183101	0.162943	0.109773	0.105447	0.0744368	0.111474	0.10232	0.0895176	0.0934967	0.0924619	0.08418	0.0976049	0.11275	cg13990926	12
cg08163199	0.690773	0.102032	0.72352	0.76201	0.0197	0.73064	0.08737	0.73999	0.77457	0.04649	0.86523	0.803705	0.879779	0.878289	0.822852	0.589706	0.875216	0.75161	0.63693	0.731383	0.288989	0.659455	0.111738	0.854576	0.250041	0.527266	0.198582	0.69169	0.921245	0.0752222	0.0859535	0.089438	0.0791424	0.119459	0.106906	0.0989413	0.110424	0.154403	0.0838955	0.103766	0.0908914	0.0990519	0.0972056	0.0893475	0.107571	0.112678	cg08163199	6	HLA-J;NCRNA00171
cg22344793	0.600675	0.0466122	0.68152	0.70163	0.01648	0.70544	0.04509	0.77884	0.86348	0.02453	0.781354	0.730639	0.848255	0.810441	0.747367	0.549487	0.842556	0.69237	0.64953	0.539758	0.0438165	0.0580927	0.0445476	0.178509	0.0843624	0.223316	0.214583	0.0934192	0.904022	0.0319666	0.0432702	0.0503436	0.042457	0.0595599	0.0358432	0.0500815	0.0428453	0.0563083	0.034436	0.0413062	0.0405874	0.0466746	0.0498273	0.0401977	0.0668771	0.112665	cg22344793	11
cg09967877	0.480493	0.0392649	0.76707	0.84666	0.01294	0.76255	0.04312	0.60684	0.65482	0.01347	0.87182	0.746131	0.907549	0.881295	0.797026	0.533355	0.7883	0.83416	0.66819	0.0862997	0.0631295	0.0502897	0.0616602	0.100956	0.0986637	0.191584	0.151694	0.108006	0.676983	0.0436249	0.0463695	0.0514147	0.0482771	0.0523211	0.0514301	0.0479535	0.0467864	0.0539312	0.0630169	0.0603935	0.0581596	0.0587622	0.0620556	0.0548358	0.0659284	0.11266	cg09967877	11	SYT12
cg24980893	0.611977	0.0691474	0.65795	0.71315	0.02282	0.6994	0.02718	0.75185	0.85476	0.02829	0.766114	0.762821	0.847848	0.813545	0.751188	0.549745	0.884958	0.70364	0.58901	0.379839	0.0701384	0.584306	0.0819824	0.687674	0.0740209	0.354736	0.0976509	0.627377	0.878208	0.0364561	0.0541702	0.0449664	0.0671719	0.0558152	0.0578364	0.0496166	0.0490968	0.05	0.0432106	0.0414871	0.0465982	0.0649067	0.0611199	0.0412192	0.0491034	0.112548	cg24980893	7	CAV1
cg19935171	0.617048	0.0747493	0.66936	0.75559	0.04021	0.71781	0.06272	0.79049	0.83125	0.04113	0.829154	0.807487	0.912698	0.887689	0.803766	0.65031	0.828643	0.75918	0.67951	0.712389	0.209699	0.446002	0.0970924	0.816943	0.216216	0.350092	0.236809	0.593809	0.914402	0.0831371	0.0792551	0.0976614	0.0705551	0.0726404	0.111749	0.0881751	0.0924306	0.0807567	0.0884793	0.074926	0.106534	0.0859193	0.084571	0.0822231	0.121061	0.112483	cg19935171	2	TMEM178;TMEM178;TMEM178
cg22524657	0.686033	0.141544	0.86036	0.89175	0.02835	0.8688	0.08414	0.86236	0.90503	0.02542	0.905417	0.838511	0.888615	0.852508	0.775625	0.743716	0.915005	0.86427	0.79113	0.312115	0.325316	0.203172	0.153297	0.423077	0.325008	0.352523	0.26518	0.244773	0.743156	0.124487	0.122541	0.157812	0.122401	0.171855	0.165556	0.115585	0.140239	0.776987	0.0988071	0.155883	0.112301	0.129446	0.120863	0.0928252	0.132938	0.112449	cg22524657	1
cg20090558	0.552175	0.04067	0.64797	0.69967	0.01006	0.69459	0.04226	0.78332	0.84435	0.01912	0.755919	0.69751	0.839246	0.8078	0.661638	0.509114	0.832939	0.73135	0.60547	0.574545	0.0414611	0.298687	0.051574	0.778103	0.114201	0.331183	0.0634088	0.616179	0.88751	0.0349525	0.0453929	0.0404474	0.0372625	0.0393227	0.0351998	0.044525	0.0455397	0.0561229	0.0604809	0.0354618	0.0338685	0.0506725	0.037572	0.0353639	0.0449124	0.112424	cg20090558	2
cg14929100	0.649663	0.0864237	0.78054	0.83896	0.03584	0.72572	0.12881	0.84139	0.88641	0.06692	0.765416	0.749537	0.803146	0.886627	0.738901	0.629509	0.862428	0.80025	0.69026	0.180558	0.0853049	0.146184	0.0816468	0.410151	0.184944	0.177681	0.140799	0.569234	0.885306	0.0729806	0.0754381	0.0689236	0.0964944	0.0775889	0.0813724	0.0671465	0.0771702	0.556181	0.0689573	0.0606543	0.0747308	0.0997811	0.0887039	0.0468925	0.0515817	0.112405	cg14929100	17	SAMD14;SAMD14
cg15026277	0.536232	0.0622754	0.6659	0.73978	0.0071	0.63914	0.02036	0.78153	0.84325	0.00359	0.761004	0.732699	0.791597	0.801114	0.697131	0.564829	0.846028	0.67126	0.52923	0.618315	0.0691424	0.658598	0.0583875	0.7873	0.0706297	0.542255	0.102449	0.632312	0.88456	0.0488351	0.0522917	0.060302	0.0483901	0.0576349	0.0491433	0.0555154	0.057312	0.0530928	0.0585083	0.0550817	0.04336	0.0653422	0.0735569	0.0499508	0.0533434	0.112396	cg15026277	17	TMEM106A
cg04823311	0.581176	0.046897	0.72284	0.73279	0.01614	0.59152	0.02274	0.83836	0.89332	0.01008	0.697169	0.679457	0.827802	0.855931	0.68307	0.539894	0.862945	0.73051	0.6649	0.663624	0.107537	0.143512	0.0584283	0.684136	0.129697	0.210198	0.145812	0.528139	0.926726	0.038336	0.0559037	0.05352	0.0475852	0.0715565	0.0539962	0.0520796	0.0667394	0.0581329	0.0484702	0.0588724	0.0452642	0.104977	0.075552	0.0684195	0.0582539	0.112379	cg04823311	7	TRIL
cg13645732	0.523826	0.0543574	0.66019	0.72116	0.00928	0.68968	0.01414	0.77387	0.8465	0.00731	0.73648	0.708204	0.760164	0.804233	0.715613	0.52936	0.844415	0.697	0.52051	0.622085	0.0879602	0.633117	0.0518299	0.815016	0.101598	0.440992	0.0897349	0.666419	0.879672	0.0537147	0.0523741	0.0520921	0.0480073	0.0537522	0.0458981	0.049192	0.0479151	0.0542573	0.0474876	0.0424224	0.0548604	0.0466987	0.0493022	0.0477211	0.053952	0.112233	cg13645732	19	PPP1R13L;PPP1R13L
cg07355841	0.687557	0.133234	0.84128	0.85279	0.04836	0.81026	0.12475	0.87025	0.91023	0.0488	0.785692	0.761733	0.791354	0.814385	0.837457	0.662143	0.867464	0.82897	0.69076	0.715323	0.167572	0.617317	0.128445	0.761995	0.162212	0.642582	0.681411	0.656243	0.844258	0.11052	0.126806	0.16261	0.124395	0.169599	0.123235	0.132125	0.127326	0.1492	0.10595	0.0880868	0.0699088	0.12079	0.108715	0.103525	0.106094	0.112224	cg07355841	16	TPPP3;TPPP3;TPPP3;TPPP3
cg09705457	0.615581	0.130478	0.7953	0.85123	0.0283	0.76331	0.03751	0.8036	0.84762	0.01623	0.733157	0.723426	0.848783	0.797339	0.673077	0.599512	0.872441	0.79299	0.56061	0.654615	0.218288	0.443388	0.103305	0.780367	0.100705	0.39779	0.0927384	0.628821	0.874536	0.0730773	0.0636953	0.108305	0.0659298	0.061503	0.0646887	0.081891	0.0624585	0.101339	0.0784257	0.0798793	0.0726134	0.0783505	0.0578204	0.0643208	0.106704	0.112185	cg09705457	16
cg24390965	0.618534	0.0860727	0.75729	0.79297	0.03274	0.68395	0.05544	0.80427	0.86814	0.04319	0.801231	0.655561	0.8089	0.820137	0.79097	0.560235	0.843922	0.71725	0.70107	0.681429	0.0802881	0.284412	0.0711356	0.769243	0.113848	0.508776	0.15657	0.434939	0.894238	0.0545352	0.0784368	0.070294	0.0807417	0.0776371	0.0577974	0.0806439	0.0718254	0.0695484	0.0586337	0.0625295	0.0609792	0.0694896	0.0783222	0.0643604	0.102759	0.112146	cg24390965	12
cg19389641	0.628448	0.0542589	0.71894	0.72129	0.02344	0.72101	0.08359	0.78107	0.86604	0.02349	0.723342	0.702814	0.787596	0.79314	0.762038	0.601767	0.852211	0.75277	0.68088	0.64511	0.178358	0.44931	0.0613297	0.748169	0.0863064	0.517615	0.0741009	0.64635	0.839051	0.0493239	0.0553973	0.0490942	0.0632302	0.0527603	0.0439289	0.0584714	0.0506522	0.0631229	0.0515684	0.0510908	0.0521726	0.0593172	0.0616171	0.0409653	0.159305	0.112143	cg19389641	12	SCNN1A;SCNN1A;SCNN1A
cg18412834	0.58771	0.0490952	0.7595	0.76664	0.01184	0.75371	0.03838	0.79265	0.86236	0.0253	0.846975	0.801236	0.45432	0.914297	0.78451	0.563268	0.809873	0.76527	0.60636	0.0670724	0.163186	0.058196	0.053992	0.102111	0.102205	0.218296	0.134896	0.0467113	0.697952	0.0354072	0.0496899	0.0460489	0.0462525	0.0493329	0.0513301	0.0425995	0.0600994	0.055691	0.048756	0.0452501	0.0422764	0.046925	0.0502961	0.03861	0.0625469	0.112137	cg18412834	20	FLJ16779;NKAIN4
cg02348751	0.619518	0.0718853	0.7598	0.74894	0.02464	0.68817	0.03443	0.7857	0.83621	0.02594	0.860367	0.758132	0.925052	0.800143	0.781528	0.594321	0.706549	0.70249	0.67696	0.668252	0.186526	0.0976541	0.0873839	0.235372	0.104213	0.600915	0.128475	0.24125	0.90027	0.0625116	0.0696076	0.0897825	0.0585181	0.0875704	0.0797175	0.0777272	0.0643642	0.0646546	0.0551979	0.0629896	0.0713324	0.0657609	0.0615213	0.0530376	0.0555556	0.112099	cg02348751	4	MGC45800
cg08266417	0.578261	0.0515341	0.57501	0.64362	0.02086	0.63022	0.03879	0.76803	0.85933	0.02829	0.780979	0.747394	0.862469	0.800484	0.795292	0.607381	0.837324	0.68152	0.51516	0.643509	0.0826106	0.53752	0.058574	0.783402	0.0920502	0.503463	0.083685	0.621138	0.91788	0.0489494	0.0642649	0.0594691	0.0522795	0.0614183	0.0574981	0.0610467	0.0575568	0.0561485	0.0557086	0.0560154	0.0603604	0.0629434	0.0565522	0.0544913	0.0639241	0.112095	cg08266417	2	AOX1
cg14931854	0.621355	0.0981477	0.82293	0.81047	0.03933	0.8522	0.06196	0.80848	0.8568	0.03966	0.778256	0.821819	0.81607	0.861115	0.745417	0.569167	0.902449	0.88727	0.73862	0.599702	0.12718	0.4119	0.10671	0.871633	0.144837	0.52486	0.191466	0.62063	0.914459	0.211818	0.139523	0.215773	0.114672	0.110084	0.0969797	0.15033	0.226613	0.0766201	0.0948151	0.121505	0.101943	0.117814	0.100429	0.114703	0.116469	0.112064	cg14931854	6
cg12233208	0.535578	0.0569674	0.74257	0.81718	0.01909	0.73502	0.03899	0.87058	0.88696	0.03259	0.155059	0.76875	0.637277	0.902241	0.837011	0.6892	0.902049	0.01054	0.71605	0.119374	0.0663001	0.0566154	0.0589208	0.0960699	0.0972933	0.128567	0.114778	0.423461	0.823394	0.0423958	0.0616845	0.0532524	0.0629726	0.0482353	0.0510719	0.0767202	0.0565643	0.0964324	0.0773968	0.0646274	0.0810683	0.0911092	0.0905166	0.0773232	0.0728214	0.112045	cg12233208	19	BBC3;BBC3;BBC3;BBC3
cg26029345	0.679984	0.10611	0.81344	0.82224	0.05528	0.83347	0.18809	0.82809	0.85862	0.05778	0.771631	0.776228	0.0880965	0.809236	0.79756	0.67715	0.87321	0.84439	0.68719	0.712405	0.125316	0.252701	0.115885	0.698912	0.130756	0.396011	0.132853	0.50417	0.865762	0.0893669	0.0999655	0.090289	0.103253	0.112496	0.0890208	0.0945579	0.0951475	0.0923056	0.069012	0.0770019	0.0634006	0.10226	0.0952223	0.0618118	0.0745203	0.112033	cg26029345	8	TNFRSF10C
cg14183693	0.50733	0.0791864	0.80086	0.81449	0.03717	0.81444	0.09427	0.91012	0.91765	0.0786	0.776142	0.732957	0.806608	0.844751	0.850762	0.612077	0.874154	0.78855	0.77178	0.605144	0.0932107	0.300135	0.0928047	0.705892	0.282162	0.34521	0.145647	0.500055	0.837573	0.249253	0.104525	0.06855	0.0838536	0.100091	0.0952552	0.10396	0.0963086	0.0926379	0.0750075	0.0714982	0.0730999	0.0959558	0.109061	0.0811453	0.107352	0.112019	cg14183693	11	CEND1
cg23757899	0.623412	0.0911636	0.76139	0.8009	0.02501	0.75159	0.06036	0.8273	0.8422	0.04601	0.789478	0.736062	0.823576	0.797699	0.732373	0.573648	0.8659	0.78746	0.69105	0.658516	0.119087	0.428907	0.0755143	0.782647	0.122089	0.292429	0.121539	0.57348	0.861231	0.0664566	0.0791478	0.0917328	0.0676546	0.106017	0.0772405	0.112195	0.0983791	0.0846769	0.0753247	0.0670504	0.0557377	0.0611027	0.0865931	0.0759036	0.0924251	0.112018	cg23757899	11	P2RY2;P2RY2;P2RY2
cg01441114	0.603421	0.0514418	0.74095	0.74929	0.02372	0.74779	0.04273	0.8082	0.85446	0.03097	0.220983	0.662485	0.77763	0.828425	0.69295	0.609999	0.866705	0.77216	0.6778	0.449071	0.0610387	0.574106	0.0471739	0.753942	0.0768308	0.503308	0.103029	0.634532	0.839249	0.0467782	0.0453401	0.0470889	0.0500241	0.0454635	0.0412993	0.0504819	0.0345559	0.145003	0.0495859	0.0445166	0.0622447	0.0571806	0.0490211	0.0484869	0.0738123	0.112008	cg01441114	19	JUNB
cg06285590	0.613744	0.0609881	0.75105	0.78834	0.02059	0.71611	0.03628	0.76497	0.83292	0.01712	0.728305	0.735583	0.81436	0.849812	0.717027	0.604738	0.905763	0.77491	0.71835	0.51675	0.0859697	0.194509	0.076139	0.120326	0.120988	0.430074	0.121554	0.188303	0.895432	0.0509823	0.0637335	0.0564448	0.0655188	0.0676556	0.0784225	0.0598357	0.055144	0.0642617	0.0601377	0.0622179	0.0618189	0.0735746	0.0715545	0.0539799	0.0878713	0.112007	cg06285590	11
cg06976250	0.60664	0.0981595	0.77083	0.8177	0.02045	0.75041	0.04563	0.78733	0.88466	0.01124	0.797964	0.751387	0.83863	0.847136	0.729351	0.571429	0.878981	0.81029	0.7162	0.553836	0.135512	0.224929	0.0808623	0.70613	0.192257	0.624073	0.136428	0.26281	0.904008	0.12984	0.0919639	0.0863935	0.099685	0.219761	0.0753652	0.103834	0.0906647	0.0929657	0.0636273	0.0980886	0.061985	0.0646676	0.0899584	0.0688742	0.0867111	0.111991	cg06976250	11	ANKK1
cg09752627	0.602108	0.0691129	0.70149	0.75458	0.01633	0.71424	0.04377	0.78007	0.84567	0.01821	0.877098	0.78571	0.909481	0.81012	0.762211	0.527788	0.852446	0.79059	0.56853	0.525071	0.0903921	0.0646449	0.0728237	0.153226	0.130256	0.218002	0.188039	0.0771804	0.902455	0.0812833	0.0677165	0.114371	0.0699426	0.328268	0.103304	0.0899471	0.0576226	0.0803991	0.0475827	0.0514384	0.0482536	0.0563933	0.0647111	0.0728177	0.0684211	0.111953	cg09752627	4	SLC34A2
cg04689080	0.551256	0.0580053	0.72186	0.73966	0.00744	0.68376	0.08442	0.72553	0.80654	0.01054	0.740458	0.754676	0.884499	0.66564	0.813479	0.582538	0.847994	0.67793	0.60801	0.648283	0.144185	0.720981	0.0652965	0.734673	0.14055	0.657069	0.271434	0.641133	0.88992	0.0488722	0.058189	0.0556515	0.0497252	0.0594512	0.0622105	0.0425114	0.0579954	0.0690271	0.0555351	0.06	0.0613829	0.0553355	0.064024	0.0626111	0.0792776	0.111881	cg04689080	22
cg07855083	0.1535	0.0702703	0.72774	0.73482	0.00708	0.7059	0.01268	0.59051	0.5989	0.01782	0.851289	0.770452	0.885101	0.838581	0.794961	0.54918	0.881405	0.77503	0.02292	0.229952	0.086027	0.1889	0.0686055	0.824367	0.0944755	0.168919	0.0861971	0.137928	0.914633	0.0498928	0.0618122	0.0801063	0.0560118	0.0667843	0.0500884	0.074911	0.0663247	0.0774236	0.0710984	0.0620192	0.0571983	0.0642613	0.0691416	0.0617407	0.0679048	0.111878	cg07855083	2	SATB2
cg17299615	0.0607819	0.0442893	0.7068	0.70652	0.0105	0.70776	0.04584	0.77102	0.84868	0.05406	0.785708	0.664318	0.790314	0.835078	0.690204	0.582103	0.840019	0.73997	0.71304	0.5671	0.0596524	0.567879	0.0442627	0.798005	0.133538	0.389958	0.156556	0.586573	0.852935	0.039937	0.0461595	0.0506859	0.0577082	0.049373	0.0408829	0.0536905	0.0526252	0.0673657	0.062963	0.059512	0.0577494	0.0647033	0.0704061	0.0461439	0.128178	0.111792	cg17299615	19
cg11536474	0.647601	0.108554	0.77898	0.7797	0.05636	0.79326	0.11096	0.85376	0.91877	0.04015	0.786728	0.783252	0.794728	0.839812	0.767361	0.645561	0.892417	0.7989	0.74287	0.682961	0.220068	0.441565	0.112835	0.820192	0.171386	0.530657	0.378285	0.308988	0.872649	0.0975014	0.108605	0.0927604	0.107252	0.108884	0.0887739	0.107946	0.0847892	0.109614	0.0605171	0.0887704	0.100269	0.0695146	0.115185	0.0751237	0.112215	0.111737	cg11536474	2
cg02455397	0.728768	0.152427	0.83522	0.85778	0.04813	0.84123	0.07783	0.86276	0.92808	0.13961	0.841677	0.815333	0.778451	0.807531	0.822325	0.708134	0.910586	0.8711	0.82136	0.706376	0.13343	0.730311	0.108565	0.705854	0.376946	0.650263	0.229874	0.684029	0.929066	0.281559	0.103049	0.111327	0.169883	0.349123	0.0823258	0.0955433	0.103974	0.606915	0.0612909	0.642192	0.764331	0.096098	0.108327	0.0920711	0.175322	0.111703	cg02455397	11	THY1
cg24360924	0.616291	0.0596242	0.81963	0.8357	0.01387	0.82561	0.03536	0.55553	0.51489	0.01655	0.657098	0.810313	0.9193	0.892895	0.782913	0.550684	0.85819	0.86781	0.77197	0.0696669	0.0666667	0.110097	0.0717389	0.0738264	0.0627182	0.135521	0.132043	0.4049	0.125274	0.063849	0.0652663	0.0644394	0.0569202	0.0576255	0.0678733	0.0650723	0.0824907	0.0621542	0.0616651	0.0573757	0.0519153	0.0677057	0.0666448	0.0450593	0.0627043	0.111683	cg24360924	11	HCCA2;DUSP8;LOC338651
cg24122124	0.66017	0.175229	0.77122	0.79884	0.04782	0.77071	0.10994	0.81295	0.88573	0.0299	0.861963	0.812221	0.897292	0.875443	0.841306	0.632021	0.864918	0.77948	0.72374	0.694096	0.247984	0.696855	0.124355	0.883711	0.325572	0.590298	0.456148	0.727522	0.921135	0.164195	0.0788026	0.114299	0.0961675	0.106697	0.0834909	0.236815	0.108856	0.17273	0.145725	0.144206	0.0639262	0.0926966	0.0897278	0.150463	0.234588	0.111657	cg24122124	19	PTPRS;PTPRS;PTPRS;PTPRS
cg00907288	0.76907	0.114769	0.91073	0.91596	0.11489	0.90898	0.12841	0.93533	0.94572	0.11436	0.582759	0.869954	0.840478	0.808652	0.872085	0.756696	0.94016	0.92249	0.85327	0.557643	0.380041	0.496978	0.149331	0.853138	0.271127	0.65053	0.27716	0.707601	0.88559	0.148535	0.153947	0.177935	0.134372	0.18807	0.15703	0.162337	0.149106	0.699204	0.160963	0.175881	0.231388	0.155999	0.190177	0.118997	0.169621	0.111603	cg00907288	3	SRGAP3;SRGAP3
cg13732582	0.657264	0.0794509	0.79068	0.8214	0.04655	0.78645	0.11601	0.83	0.88019	0.03777	0.765397	0.758652	0.879743	0.819248	0.805365	0.595561	0.887417	0.78814	0.67961	0.62478	0.0960502	0.631338	0.0950698	0.807089	0.207771	0.506414	0.17206	0.699244	0.872318	0.0817311	0.120465	0.122196	0.0998068	0.166863	0.094413	0.140316	0.0904913	0.117955	0.138415	0.0643342	0.0939466	0.10063	0.296609	0.074344	0.0920972	0.111593	cg13732582	4	KLB
cg04115680	0.698182	0.0813503	0.76723	0.79156	0.01317	0.71872	0.04713	0.01865	0.01377	0.02662	0.807608	0.782524	0.891309	0.921458	0.851695	0.656503	0.88939	0.77606	0.72448	0.120107	0.372946	0.108953	0.0482021	0.117198	0.104114	0.694783	0.111666	0.395085	0.108988	0.057576	0.0944405	0.107981	0.0627287	0.104874	0.0674396	0.120161	0.0741028	0.0641984	0.0554645	0.05428	0.0406888	0.0610672	0.0611741	0.0577765	0.0891164	0.111578	cg04115680	7	SRRM3
cg23141355	0.640949	0.0777843	0.72468	0.76302	0.03402	0.74019	0.02994	0.76865	0.84246	0.02664	0.778577	0.741182	0.827774	0.773211	0.828652	0.66575	0.837047	0.74596	0.67717	0.586492	0.208954	0.0849714	0.0556224	0.178505	0.0964543	0.139375	0.0575053	0.143215	0.837094	0.0685924	0.0608384	0.0673684	0.0779934	0.0781344	0.072885	0.0740776	0.0641434	0.0716405	0.0552063	0.0621503	0.0605706	0.0615355	0.0846162	0.0644534	0.0804865	0.111568	cg23141355	3
cg21773872	0.678467	0.0903935	0.76938	0.79251	0.03901	0.74987	0.0651	0.88601	0.90172	0.06705	0.769288	0.742728	0.877249	0.91439	0.697578	0.570552	0.822515	0.82801	0.74076	0.301934	0.145303	0.0895708	0.0759114	0.272681	0.22629	0.413393	0.342172	0.390293	0.939968	0.100395	0.0753156	0.0910426	0.089801	0.0683482	0.0737782	0.0900858	0.0777251	0.102325	0.178156	0.0838749	0.0744458	0.065843	0.085373	0.0608154	0.0970777	0.111555	cg21773872	7	CRHR2
cg04216289	0.599065	0.0836677	0.72558	0.75018	0.01737	0.7247	0.0193	0.77442	0.82642	0.00977	0.824706	0.726417	0.843511	0.83102	0.731516	0.622173	0.850473	0.64591	0.51935	0.611834	0.100192	0.632271	0.0909869	0.825132	0.115995	0.51698	0.101433	0.673638	0.87229	0.0767375	0.0932841	0.0889774	0.103176	0.0805683	0.096764	0.0738195	0.090111	0.087013	0.0588438	0.0684768	0.106745	0.0711429	0.0785358	0.0469376	0.0621316	0.111543	cg04216289	17	HES7;HES7
cg19108881	0.695977	0.127924	0.83468	0.80467	0.07938	0.70988	0.05186	0.21581	0.14066	0.08508	0.825668	0.578599	0.865109	0.864606	0.838991	0.775012	0.89471	0.82009	0.75137	0.691002	0.150247	0.697802	0.129857	0.878434	0.126016	0.665395	0.207698	0.74658	0.91861	0.124571	0.16897	0.144597	0.100169	0.161948	0.11117	0.163381	0.136863	0.111489	0.106737	0.113172	0.100709	0.112816	0.115764	0.0955991	0.0941131	0.111524	cg19108881	3	CASR
cg22928016	0.636391	0.0722817	0.72949	0.66831	0.01555	0.73178	0.02842	0.8131	0.88973	0.05191	0.812764	0.769169	0.846201	0.838185	0.831061	0.594766	0.872276	0.74249	0.72494	0.0790494	0.205485	0.112051	0.0755447	0.0726834	0.0987785	0.0663628	0.0842105	0.101849	0.565797	0.0780428	0.0865339	0.0664434	0.0847712	0.0881672	0.0732687	0.0740323	0.0774037	0.077135	0.0629498	0.0650941	0.0520154	0.0701538	0.0721668	0.057299	0.0768645	0.111453	cg22928016	10	NRG3;NRG3;NRG3
cg09899173	0.586486	0.0395162	0.66503	0.68028	0.01507	0.69767	0.04799	0.65758	0.76644	0.01191	0.831199	0.724713	0.865918	0.83328	0.74013	0.547583	0.862259	0.70099	0.36211	0.592263	0.0820142	0.31897	0.0621257	0.824044	0.153118	0.432097	0.0669848	0.522575	0.921617	0.0403873	0.0470029	0.0467973	0.0609172	0.0682381	0.0513756	0.0494479	0.0400568	0.0416292	0.034881	0.0381558	0.038487	0.0405764	0.0537238	0.0508507	0.0513325	0.111429	cg09899173	8	MIR596
cg23599104	0.590885	0.113137	0.73448	0.77951	0.02404	0.74986	0.06867	0.75708	0.83849	0.04109	0.86831	0.556642	0.896629	0.84689	0.743249	0.547299	0.870485	0.7944	0.63409	0.115431	0.098042	0.129205	0.0785427	0.727428	0.103322	0.429504	0.161416	0.342822	0.909124	0.0651321	0.0992396	0.0913036	0.101902	0.06882	0.0602333	0.0524826	0.0757173	0.361735	0.0558462	0.0677052	0.0481276	0.0521551	0.049253	0.0499122	0.0546893	0.111424	cg23599104	1	C1orf194;KIAA1324;C1orf194
cg02562740	0.647434	0.0552897	0.78789	0.81518	0.00959	0.75799	0.01859	0	0.02492	0.01157	0.820991	0.449159	0.829488	0.868664	0.863636	0.677576	0.735864	0.75104	0.71714	0.502773	0.0917999	0.0858767	0.0561517	0.0697706	0.0749863	0.181789	0.0972872	0.353703	0.911929	0.0539402	0.0601339	0.0534271	0.0474745	0.0626491	0.0568444	0.0573149	0.057006	0.0585944	0.050992	0.0551102	0.0570678	0.0709503	0.0554326	0.0468422	0.0639895	0.111412	cg02562740	2	SLC19A3
cg14809226	0.59062	0.138796	0.7819	0.80911	0.04061	0.7514	0.08552	0.80785	0.83724	0.064	0.832401	0.717519	0.869008	0.871209	0.795744	0.636049	0.879745	0.73408	0.57591	0.768086	0.185618	0.674482	0.116971	0.863394	0.232596	0.647422	0.183636	0.700826	0.91207	0.107514	0.116069	0.12837	0.185988	0.0858995	0.114134	0.113596	0.101086	0.129538	0.0994534	0.0898154	0.0971438	0.119396	0.0970717	0.0979961	0.128227	0.111383	cg14809226	17	HIC1
cg02951568	0.453182	0.0514645	0.79872	0.80919	0.02706	0.69068	0.02628	0.03178	0.015	0.02376	0.858006	0.772161	0.871388	0.908926	0.575273	0.580142	0.873286	0.84484	0.50135	0.68657	0.0669364	0.0600165	0.0567385	0.199207	0.0929069	0.188392	0.137465	0.0823637	0.890653	0.0608093	0.0507077	0.0512549	0.0481383	0.0518862	0.0475975	0.0563215	0.0491636	0.0696838	0.0552008	0.0616528	0.0743953	0.0737184	0.058107	0.0836861	0.0800519	0.111371	cg02951568	14
cg21039708	0.726821	0.145888	0.83094	0.83143	0.03493	0.82173	0.05368	0.82988	0.90448	0.0331	0.887815	0.874013	0.851907	0.896478	0.872057	0.749368	0.78723	0.59919	0.78928	0.253771	0.290355	0.130511	0.129414	0.820566	0.219874	0.468421	0.156043	0.201185	0.924894	0.103207	0.117093	0.217672	0.141876	0.245377	0.106231	0.149029	0.137505	0.164553	0.292987	0.192392	0.10418	0.135903	0.137138	0.158085	0.102631	0.111369	cg21039708	14	OTX2OS1
cg07229186	0.66625	0.0923448	0.78109	0.81027	0.01303	0.76347	0.07427	0.8288	0.85112	0.03451	0.838995	0.761976	0.825508	0.875008	0.808091	0.596693	0.885409	0.77952	0.60267	0.425139	0.171093	0.145242	0.0967593	0.532683	0.183155	0.494661	0.278458	0.347269	0.888972	0.0720608	0.0649755	0.0977364	0.0839583	0.109412	0.0625761	0.0848176	0.0874798	0.0616492	0.0726018	0.0787911	0.072	0.0905433	0.0740997	0.0711004	0.0785039	0.111366	cg07229186	16	MT1M;MT1M
cg22851875	0.105606	0.0943747	0.03058	0.05222	0.03208	0.15408	0.44919	0.85392	0.80357	0.82139	0.828397	0.5074	0.0762363	0.0988167	0.23752	0.146156	0.10482	0.80572	0.39526	0.849695	0.864261	0.873472	0.850168	0.827952	0.852766	0.137975	0.132295	0.854642	0.458867	0.473776	0.524106	0.0906832	0.0868726	0.537222	0.518851	0.852867	0.516561	0.850356	0.190022	0.865623	0.901538	0.860486	0.832203	0.827606	0.148583	0.111348	cg22851875	5
cg14087806	0.606053	0.0811333	0.78138	0.8232	0.02034	0.76384	0.04961	0.85232	0.89773	0.04553	0.686451	0.733317	0.752819	0.768856	0.746298	0.597035	0.871586	0.81036	0.732	0.469734	0.0888652	0.463482	0.0823052	0.718022	0.12606	0.177111	0.0832039	0.591895	0.828211	0.0723597	0.0734065	0.107478	0.0814774	0.0845797	0.0816021	0.0788022	0.0823941	0.0856661	0.0609017	0.0716718	0.0663335	0.0897902	0.0875053	0.0718325	0.0936697	0.111346	cg14087806	17
cg25318809	0.638542	0.101958	0.71892	0.76734	0.03206	0.73209	0.07517	0.7156	0.7856	0.02179	0.839968	0.798326	0.848757	0.886474	0.753095	0.56871	0.858743	0.75586	0.63429	0.728578	0.274476	0.668019	0.0886869	0.87415	0.216994	0.518613	0.159927	0.654707	0.928558	0.0818868	0.106161	0.083661	0.106326	0.148311	0.116222	0.101973	0.109313	0.138186	0.0945132	0.0782288	0.0786135	0.0852641	0.0808036	0.0704111	0.0823701	0.111279	cg25318809	6	HLA-J;NCRNA00171
cg01429662	0.67368	0.0636979	0.76938	0.784	0	0.6985	0.00392	0.03805	0.0983	0.0187	0.878344	0.774686	0.866913	0.890793	0.849717	0.69942	0.852109	0.78214	0.64718	0.0931055	0.0799341	0.066105	0.0752945	0.189537	0.124443	0.431128	0.2343	0.0718382	0.665009	0.0489267	0.0537824	0.0636445	0.059325	0.0571643	0.0619388	0.0552064	0.0663583	0.0715139	0.0411907	0.0548283	0.0563987	0.0701054	0.0678243	0.0614035	0.0644919	0.111273	cg01429662	17	B4GALNT2;B4GALNT2;B4GALNT2
cg25237365	0.595118	0.118845	0.78593	0.81815	0.1316	0.79298	0.07354	0.85741	0.89959	0.06809	0.786663	0.770942	0.841129	0.762767	0.795376	0.604054	0.887447	0.77429	0.6707	0.532415	0.164242	0.509068	0.102326	0.809048	0.213357	0.639133	0.187745	0.659893	0.869156	0.0954509	0.0910487	0.0914823	0.126051	0.130273	0.134479	0.0855879	0.219553	0.0762204	0.0591009	0.0633088	0.0585198	0.0672575	0.0636866	0.0628816	0.0780494	0.111249	cg25237365	4	DOK7;DOK7
cg05527491	0.615265	0.102508	0.73838	0.74944	0.03548	0.65041	0.07109	0.74816	0.80781	0.05943	0.761462	0.760185	0.844113	0.841923	0.775454	0.616789	0.885141	0.72956	0.51314	0.658978	0.139036	0.73294	0.100542	0.782562	0.115858	0.713111	0.135242	0.653219	0.894885	0.0764779	0.0735697	0.105031	0.0845859	0.0832604	0.0911661	0.0795164	0.0824337	0.0938485	0.102263	0.0747515	0.0674692	0.0896961	0.0791582	0.0693699	0.122385	0.111233	cg05527491	16	B3GNT9
cg26452868	0.733313	0.116226	0.80115	0.86301	0.04482	0.81319	0.08088	0.7126	0.56118	0	0.850319	0.888196	0.917853	0.904879	0.880734	0.787635	0.90013	0.87606	0.8003	0.662383	0.135871	0.0891156	0.10568	0.574761	0.315329	0.351475	0.20691	0.276273	0.937959	0.108648	0.130203	0.124782	0.0935976	0.210456	0.0969277	0.218915	0.178141	0.173913	0.184281	0.232649	0.146571	0.156141	0.148655	0.148594	0.168769	0.111158	cg26452868	10
cg05120028	0.67333	0.0876144	0.80899	0.82254	0.02825	0.73092	0.0346	0.87231	0.90687	0.03485	0.846637	0.823901	0.818379	0.843878	0.809916	0.695133	0.866717	0.79862	0.77063	0.172452	0.145469	0.174497	0.138198	0.216324	0.254266	0.467105	0.293847	0.219213	0.691126	0.10391	0.106847	0.109269	0.108546	0.12584	0.120255	0.108382	0.110995	0.0869565	0.0691403	0.0717282	0.0848379	0.0834309	0.0856427	0.0852685	0.0852218	0.111138	cg05120028	20	CYP24A1;CYP24A1
cg23543615	0.596303	0.061272	0.67568	0.70285	0.02065	0.708	0.02713	0.75586	0.8343	0.02209	0.74031	0.725999	0.86705	0.84233	0.736637	0.509834	0.850166	0.75675	0.63268	0.661249	0.0864025	0.306933	0.0646753	0.817298	0.168544	0.514924	0.222261	0.628202	0.892711	0.0520125	0.0525273	0.0475267	0.0511743	0.0600343	0.0484556	0.0510666	0.0538866	0.0850609	0.0498022	0.447053	0.0539112	0.0557746	0.0501515	0.0524276	0.0954217	0.111101	cg23543615	19	LOC729991-MEF2B;LOC729991-MEF2B;MEF2B;LOC729991-MEF2B
cg03257575	0.67106	0.0710026	0.73686	0.79268	0.01847	0.75324	0.03026	0.81132	0.88843	0.00598	0.796671	0.764235	0.890741	0.764307	0.787854	0.673769	0.869745	0.80328	0.65948	0.239209	0.126821	0.106512	0.111598	0.223873	0.158505	0.281098	0.14407	0.125959	0.802863	0.0644597	0.0710523	0.0750946	0.0711957	0.088197	0.0762662	0.0698469	0.0793286	0.17122	0.0689035	0.137037	0.0901951	0.0782357	0.0680628	0.0722439	0.0884781	0.111082	cg03257575	1
cg20985450	0.533778	0.0496782	0.79321	0.84944	0.01642	0.09432	0.09193	0.82911	0.84511	0.02441	0.835184	0.635093	0.868665	0.821057	0.797773	0.524195	0.865592	0.79974	0.73479	0.385945	0.106727	0.0652213	0.0481366	0.327948	0.168212	0.407633	0.131274	0.0834061	0.900647	0.0626933	0.0587938	0.0826655	0.0632408	0.0936844	0.0431576	0.0548669	0.0622284	0.089207	0.0801443	0.0968431	0.102096	0.0932486	0.105094	0.0556339	0.174109	0.111059	cg20985450	13	ZIC5
cg02027945	0.796322	0.171079	0.81222	0.84577	0.05055	0.82924	0.05194	0.83975	0.89998	0.0232	0.909305	0.884256	0.958495	0.931228	0.884833	0.772765	0.923936	0.87628	0.77768	0.506288	0.208193	0.572165	0.170988	0.820536	0.310443	0.38655	0.280955	0.655165	0.940509	0.136907	0.149675	0.223746	0.136019	0.28893	0.142142	0.137626	0.354196	0.381152	0.222222	0.136158	0.231572	0.125965	0.140469	0.208241	0.176758	0.111037	cg02027945	11
cg09028204	0.640138	0.138328	0.73238	0.78601	0.08826	0.78815	0.13391	0.82418	0.87916	0.07784	0.922875	0.790126	0.926955	0.897327	0.836741	0.637721	0.873343	0.76395	0.67943	0.738631	0.174593	0.344944	0.116971	0.836416	0.382719	0.253308	0.283412	0.622614	0.937354	0.123466	0.155831	0.105156	0.123099	0.315263	0.147839	0.139609	0.141884	0.0526847	0.338426	0.256464	0.883589	0.090281	0.0553705	0.0535837	0.071377	0.111033	cg09028204	20	KCNS1
cg21211480	0.54921	0.0590837	0.64595	0.71016	0.00546	0.61382	0.01943	0.74999	0.85427	0.00409	0.770568	0.708223	0.789601	0.806368	0.74437	0.560062	0.842806	0.64825	0.47886	0.646941	0.0691795	0.63898	0.063017	0.789899	0.0753619	0.529306	0.0765159	0.604829	0.891112	0.0442986	0.0503226	0.062079	0.0398102	0.0513437	0.051846	0.0499006	0.0626695	0.0546807	0.0511387	0.0515685	0.052789	0.0702314	0.0883036	0.0492021	0.0581849	0.110993	cg21211480	17	TMEM106A
cg15649852	0.590395	0.0989796	0.78418	0.78879	0.03659	0.77402	0.04122	0.83482	0.86191	0.01759	0.774746	0.816906	0.785424	0.807822	0.756974	0.60709	0.881854	0.79965	0.76704	0.604337	0.119921	0.695659	0.115314	0.795338	0.194604	0.559693	0.157337	0.661384	0.881066	0.131601	0.118437	0.139391	0.104676	0.141935	0.107041	0.109046	0.131781	0.309933	0.05281	0.0908415	0.0630981	0.107123	0.123993	0.0874136	0.0800356	0.110949	cg15649852	7
cg22831607	0.726638	0.0815545	0.83755	0.86298	0.03483	0.82375	0.08867	0.63441	0.68993	0.06429	0.835037	0.82627	0.873343	0.884078	0.814089	0.688463	0.892888	0.85655	0.76671	0.179511	0.136982	0.127606	0.107307	0.610173	0.239051	0.286392	0.27648	0.154531	0.910334	0.0774846	0.0852076	0.296448	0.105104	0.0934662	0.107345	0.0855079	0.106092	0.52238	0.0788663	0.114837	0.093835	0.124368	0.135161	0.0871863	0.200818	0.110938	cg22831607	10	SFRP5
cg20678442	0.624057	0.0657373	0.7459	0.729	0.01243	0.75421	0.03548	0.84318	0.89254	0.01161	0.774436	0.72382	0.81836	0.739694	0.760977	0.617185	0.891629	0.77642	0.6562	0.317389	0.120124	0.137644	0.081904	0.584507	0.0999389	0.13767	0.103758	0.208888	0.853036	0.0639253	0.0701311	0.0848313	0.0760967	0.0829834	0.0843124	0.0735471	0.0774693	0.0738293	0.0705986	0.0688479	0.0669194	0.0724093	0.0728384	0.0658628	0.0538418	0.110932	cg20678442	1
cg22976224	0.660267	0.0755959	0.70069	0.7357	0.02497	0.73397	0.05584	0.01318	0.01974	0.02564	0.814661	0.822575	0.879907	0.874348	0.823143	0.576459	0.892003	0.75442	0.57861	0.144875	0.140904	0.221479	0.10553	0.844002	0.163678	0.413572	0.404023	0.673029	0.945909	0.0708247	0.0953396	0.0835668	0.0932489	0.110961	0.0948559	0.102083	0.0887728	0.0756591	0.0731871	0.095674	0.0742899	0.0901721	0.0924768	0.0624742	0.143658	0.110913	cg22976224	21	SIM2;SIM2
cg04781584	0.612289	0.105198	0.70684	0.74889	0.02443	0.71815	0.01884	0.82764	0.85726	0.01627	0.826772	0.722262	0.855614	0.818718	0.82617	0.662514	0.842595	0.77812	0.58058	0.605391	0.160147	0.121725	0.0991521	0.504202	0.0997211	0.107971	0.108344	0.338462	0.893901	0.101704	0.0870906	0.105168	0.0949201	0.0868494	0.102069	0.0929939	0.100458	0.0708565	0.0596261	0.0734112	0.0496487	0.0773234	0.0696346	0.0645508	0.0737507	0.110855	cg04781584	19	PPFIA3
cg16484943	0.628093	0.0585542	0.8138	0.86411	0	0.83531	0.05992	0.82316	0.86243	0.02409	0.745615	0.582047	0.818314	0.833045	0.775266	0.634838	0.562933	0.86694	0.75222	0.184829	0.0701873	0.0542962	0.0526002	0.279846	0.182427	0.182271	0.133018	0.0812373	0.058741	0.0442832	0.0453945	0.0489856	0.0544175	0.0516965	0.0412984	0.0473474	0.0509844	0.0720582	0.0686485	0.0846632	0.0770363	0.0664193	0.0543842	0.0743882	0.0970969	0.110833	cg16484943	11	PLA2G16;PLA2G16
cg21484586	0.630556	0.0846811	0.75037	0.80972	0.03053	0.71965	0.04327	0.82946	0.88381	0.03802	0.633975	0.762555	0.845824	0.875771	0.837295	0.661489	0.874714	0.77709	0.64533	0.429577	0.115458	0.193869	0.0952041	0.798154	0.183308	0.370681	0.113591	0.729485	0.210797	0.0946569	0.0813223	0.0885373	0.0873402	0.0881057	0.0968488	0.0760936	0.0835884	0.0669989	0.0709356	0.0776068	0.0771001	0.08288	0.0752864	0.0773419	0.0667947	0.110744	cg21484586	19	HPN;HPN
cg04173586	0.679227	0.093512	0.88062	0.90636	0.09952	0.85599	0.13776	0.92704	0.93439	0.1343	0.866556	0.831757	0.90987	0.891042	0.796095	0.729926	0.888046	0.82597	0.775	0.816987	0.206539	0.692836	0.201957	0.908699	0.458724	0.737279	0.239746	0.681534	0.917697	0.11501	0.197198	0.140501	0.282934	0.295775	0.131963	0.143398	0.101713	0.0913664	0.339689	0.911677	0.290301	0.121155	0.235708	0.236998	0.339372	0.110677	cg04173586	19	DOT1L
cg11931596	0.729148	0.11709	0.84214	0.86216	0.03961	0.88631	0.07423	0.8955	0.92586	0.04163	0.824473	0.801171	0.862717	0.78908	0.84359	0.699285	0.909001	0.85799	0.8178	0.586092	0.366264	0.309064	0.0694692	0.493538	0.232051	0.250823	0.102345	0.240699	0.815499	0.177672	0.209696	0.156448	0.10426	0.459211	0.158479	0.187694	0.119016	0.144112	0.224188	0.103979	0.0850215	0.0948838	0.117386	0.108463	0.139195	0.1106	cg11931596	8	IL7
cg15232539	0.682845	0.145218	0.80415	0.7938	0.01197	0.83196	0.04326	0.78329	0.78425	0.01638	0.894287	0.845072	0.893771	0.846905	0.798722	0.786288	0.891966	0.81988	0.55077	0.762306	0.195027	0.572285	0.11815	0.89623	0.259912	0.496414	0.207911	0.696296	0.904552	0.148073	0.23437	0.169631	0.160344	0.359564	0.181177	0.196897	0.145492	0.112313	0.129569	0.108573	0.094486	0.137303	0.103961	0.124878	0.120886	0.110588	cg15232539	8	CSGALNACT1;CSGALNACT1;CSGALNACT1;CSGALNACT1
cg20241952	0.65889	0.126041	0.81544	0.85084	0.04073	0.80306	0.0399	0.84976	0.92019	0.05289	0.531788	0.796461	0.791507	0.707436	0.768355	0.704506	0.89966	0.85365	0.74892	0.335527	0.12181	0.313844	0.113726	0.808449	0.14749	0.286825	0.205779	0.44964	0.732307	0.0736442	0.102161	0.112503	0.0958731	0.0982415	0.125343	0.103285	0.112488	0.0894192	0.0618802	0.0755507	0.0619253	0.0816303	0.0627605	0.0741594	0.0718021	0.110552	cg20241952	17	CBX2;CBX2
cg05873285	0.645155	0.113502	0.74132	0.76282	0.02315	0.73344	0.09541	0.74578	0.80613	0.08122	0.80431	0.725615	0.835744	0.851563	0.768762	0.662927	0.915101	0.81581	0.63532	0.736193	0.158116	0.765598	0.208031	0.778102	0.151953	0.621819	0.36243	0.716214	0.930011	0.0604408	0.15918	0.0661624	0.185334	0.136429	0.332504	0.0670517	0.0771991	0.103468	0.0801433	0.0723127	0.0688623	0.082729	0.0830144	0.0750708	0.103938	0.110549	cg05873285	6	AIM1
cg03199564	0.710064	0.150706	0.77622	0.83481	0.02651	0.745	0.06004	0.86284	0.90272	0.07826	0.846745	0.673105	0.895795	0.846024	0.891045	0.713096	0.849352	0.75345	0.67746	0.535134	0.198388	0.496279	0.265533	0.882697	0.383119	0.648476	0.214011	0.634271	0.898293	0.0913706	0.120258	0.138133	0.277207	0.144016	0.150716	0.164635	0.0887935	0.0888091	0.155546	0.0925995	0.0701599	0.113434	0.0819631	0.0783279	0.0721008	0.110533	cg03199564	4	CYTL1
cg19991022	0.68449	0.0921003	0.75642	0.7754	0.01049	0.87485	0.04365	0.32066	0.54557	0.03317	0.847774	0.826527	0.709991	0.884311	0.827447	0.678264	0.912706	0.84373	0.77168	0.759489	0.18344	0.311187	0.159128	0.56936	0.231455	0.462516	0.261589	0.772933	0.917794	0.0858342	0.0880369	0.0861408	0.086738	0.0983146	0.105535	0.0695959	0.128119	0.109007	0.0914479	0.109871	0.100404	0.119578	0.101581	0.08639	0.120704	0.110435	cg19991022	20	DOK5
cg10763234	0.588509	0.125798	0.75558	0.80016	0.09411	0.77857	0.29018	0.82767	0.87732	0.152	0.79733	0.749835	0.865801	0.831408	0.788642	0.61325	0.881011	0.77368	0.72112	0.683257	0.194532	0.719835	0.0805283	0.811422	0.214438	0.674745	0.0823662	0.687756	0.84816	0.0717957	0.149793	0.0830892	0.168175	0.145567	0.0724281	0.134419	0.0877241	0.623929	0.0814442	0.0681885	0.067141	0.0670156	0.0936425	0.0621061	0.114712	0.110382	cg10763234	15
cg14060111	0.656878	0.0569007	0.7366	0.75567	0.03041	0.75711	0.06656	0.59074	0.60727	0.03099	0.864935	0.767832	0.676176	0.9089	0.760609	0.600908	0.847214	0.72895	0.674	0.676248	0.300139	0.0597695	0.0491519	0.833553	0.171867	0.209608	0.12047	0.147777	0.935684	0.0458502	0.0646511	0.0490916	0.0528871	0.0570385	0.0466343	0.258784	0.0571793	0.149551	0.119605	0.0569177	0.0527942	0.0600077	0.0659987	0.0491882	0.132848	0.110304	cg14060111	20	ISM1
cg17231999	0.705255	0.0934329	0.84065	0.83511	0.02087	0.79792	0.04428	0.81986	0.82709	0.03425	0.839493	0.679968	0.883703	0.833644	0.88449	0.650286	0.843934	0.85953	0.70971	0.605528	0.249838	0.220478	0.10603	0.344862	0.22519	0.397441	0.222164	0.37247	0.875606	0.0768165	0.0799439	0.0629197	0.0952434	0.119421	0.06886	0.103393	0.0933121	0.082286	0.0888669	0.077606	0.537274	0.242119	0.138729	0.0877782	0.0908314	0.110287	cg17231999	4
cg12799885	0.599336	0.053738	0.75177	0.81452	0.00815	0.73722	0.04908	0.84797	0.8929	0.01642	0.737953	0.710338	0.0598184	0.592043	0.811475	0.571814	0.882694	0.7948	0.58522	0.0824561	0.075618	0.217664	0.0530715	0.55259	0.0603536	0.104397	0.0628422	0.316408	0.893312	0.0790618	0.0434931	0.102176	0.0575871	0.0529769	0.0489266	0.105432	0.0685356	0.0763579	0.0462043	0.0456472	0.0380973	0.0524272	0.0471245	0.0445719	0.0551708	0.11025	cg12799885	10
cg26425933	0.619498	0.0846353	0.77649	0.81475	0.0427	0.71611	0.08196	0.77847	0.8634	0.07289	0.81444	0.746216	0.886276	0.817006	0.802123	0.627531	0.815549	0.81726	0.71691	0.64481	0.124831	0.106703	0.0996522	0.615365	0.21155	0.430429	0.148999	0.322856	0.899412	0.0561583	0.0989503	0.0804754	0.0867644	0.0718696	0.0860616	0.0897465	0.119251	0.093055	0.0821367	0.0851388	0.0908232	0.12171	0.100268	0.0780142	0.095517	0.11022	cg26425933	10	VWA2
cg05809668	0.523917	0.0855322	0.71637	0.76847	0.01757	0.77917	0.04969	0.8164	0.87081	0.02724	0.867537	0.772523	0.894659	0.883907	0.791722	0.650133	0.876981	0.86735	0.62768	0.303795	0.22827	0.101894	0.0992258	0.441839	0.23555	0.314444	0.285529	0.155252	0.887415	0.0954106	0.102458	0.0894857	0.0930077	0.123703	0.0999526	0.0782158	0.128262	0.071922	0.0538352	0.0967579	0.228482	0.0771317	0.0894309	0.0574574	0.0768918	0.110201	cg05809668	7
cg18762736	0.635593	0.0570711	0.72238	0.75355	0.02659	0.70843	0.05803	0.77445	0.86172	0.04488	0.793424	0.736856	0.791448	0.826613	0.716152	0.632431	0.832259	0.75539	0.6602	0.642989	0.0995688	0.125391	0.0625711	0.557946	0.219048	0.4472	0.132412	0.375254	0.88733	0.0439019	0.0566038	0.0501633	0.0622782	0.0505107	0.0616392	0.0465012	0.0552052	0.0862611	0.0620848	0.0672773	0.0540324	0.0685978	0.0566961	0.0497983	0.0619544	0.110183	cg18762736	1	ANKRD35;ANKRD35
cg08680048	0.543153	0.0775077	0.66603	0.70645	0.03038	0.66134	0.05208	0.7473	0.81461	0.04607	0.789957	0.752564	0.905887	0.861537	0.802324	0.53923	0.825214	0.62432	0.53041	0.693389	0.135546	0.680133	0.0901264	0.832211	0.155546	0.67157	0.288418	0.708838	0.88511	0.0690569	0.0844751	0.0798653	0.0813904	0.0735574	0.0820618	0.0771807	0.105963	0.078286	0.0699492	0.0635921	0.0632875	0.0760994	0.11053	0.0602323	0.0828442	0.110183	cg08680048	15	ITPKA
cg10884288	0.66051	0.105892	0.8021	0.82879	0.03154	0.82336	0.02153	0.90415	0.88628	0.00265	0.714068	0.646688	0.885133	0.857958	0.798919	0.63254	0.892713	0.84017	0.72267	0.292756	0.150519	0.0985416	0.136264	0.316779	0.190536	0.244505	0.209342	0.298677	0.934381	0.0877332	0.117289	0.0985943	0.0908356	0.145572	0.125259	0.106848	0.112952	0.0863624	0.197345	0.123915	0.0990404	0.108557	0.143757	0.127848	0.144814	0.11012	cg10884288	7	RADIL
cg14497781	0.643441	0.110117	0.78268	0.83916	0.03538	0.83095	0.04711	0.86643	0.89546	0.03293	0.7569	0.75323	0.646169	0.82758	0.70135	0.608714	0.874129	0.7905	0.73444	0.630751	0.200188	0.522858	0.105768	0.840677	0.12532	0.387415	0.150066	0.63026	0.848477	0.0929121	0.11834	0.122032	0.108763	0.131583	0.106204	0.126563	0.111031	0.110385	0.0953578	0.0848094	0.100778	0.0949596	0.0967353	0.0770865	0.0717471	0.109966	cg14497781	8
cg19471591	0.64091	0.0928453	0.73759	0.77504	0.01835	0.7706	0.02263	0.79874	0.82506	0.03261	0.67386	0.817826	0.74597	0.832057	0.728044	0.621714	0.86006	0.79591	0.54406	0.704249	0.175854	0.701688	0.116957	0.741493	0.12896	0.488608	0.220988	0.710101	0.898987	0.0751508	0.106581	0.0875218	0.0760966	0.103312	0.0936941	0.0780055	0.0832472	0.086395	0.0897175	0.0868272	0.0797625	0.0998582	0.088433	0.0810959	0.119177	0.109963	cg19471591	19	CPT1C;CPT1C
cg07014673	0.728524	0.19605	0.82889	0.85218	0.0998	0.85672	0.14478	0.89235	0.92968	0.06911	0.922932	0.842862	0.905946	0.926034	0.895314	0.746322	0.899053	0.84358	0.76321	0.764939	0.267296	0.115965	0.173899	0.660405	0.314764	0.310117	0.278438	0.229176	0.940127	0.264099	0.313977	0.244767	0.11735	0.206226	0.232185	0.267908	0.31992	0.0902415	0.493591	0.108098	0.187404	0.138576	0.0980861	0.0790353	0.0950801	0.109872	cg07014673	2
cg09700630	0.57299	0.062378	0.7345	0.74591	0.02783	0.73245	0.07395	0.81177	0.85399	0.04438	0.759229	0.740517	0.789223	0.861332	0.695335	0.559734	0.834914	0.75763	0.63012	0.634999	0.11538	0.644668	0.0791999	0.71155	0.106375	0.544597	0.179283	0.616998	0.840438	0.0541833	0.0692998	0.0626104	0.0773667	0.0609893	0.0617532	0.0671665	0.062884	0.106108	0.0645388	0.0694172	0.0628212	0.0776401	0.0672546	0.0524899	0.106782	0.109869	cg09700630	11	CNIH2
cg01054622	0.601714	0.0993991	0.80013	0.82469	0.02041	0.82563	0.06167	0.84058	0.86781	0.03661	0.679237	0.748708	0.831377	0.752821	0.713361	0.51541	0.867257	0.81098	0.72785	0.563194	0.118947	0.308118	0.0789595	0.582391	0.115654	0.578683	0.13833	0.546499	0.841722	0.0803087	0.0953484	0.0774594	0.102112	0.0927476	0.0796253	0.0958373	0.0795994	0.0815011	0.0545939	0.0696621	0.0724157	0.0764234	0.0641412	0.0522388	0.104736	0.109782	cg01054622	1	KIF17;KIF17
cg05053562	0.71596	0.117681	0.7529	0.77877	0.03952	0.76133	0.07878	0.83204	0.86673	0.04594	0.796436	0.706494	0.86691	0.858808	0.812412	0.673841	0.811474	0.80188	0.76348	0.704686	0.134501	0.44267	0.120771	0.802101	0.22263	0.504524	0.239181	0.56119	0.90005	0.132233	0.138569	0.10599	0.117296	0.152615	0.101022	0.111701	0.129987	0.0917717	0.0922537	0.0954825	0.108608	0.0943093	0.113001	0.0711297	0.0959109	0.109768	cg05053562	2	NOTO
cg02899346	0.674133	0.128847	0.79358	0.82244	0.0357	0.82307	0.06148	0.87263	0.90283	0.02176	0.796599	0.763097	0.809783	0.803974	0.802896	0.682477	0.897686	0.83668	0.75896	0.695715	0.220694	0.145197	0.11697	0.416216	0.20161	0.38989	0.195922	0.419136	0.862528	0.0929927	0.107251	0.138363	0.110113	0.120348	0.124881	0.112212	0.0944718	0.0937094	0.0948562	0.540991	0.12443	0.102839	0.120464	0.0808899	0.0909536	0.109689	cg02899346	19	RTN2;RTN2;RTN2
cg21330423	0.673923	0.0902206	0.70708	0.69439	0.02889	0.71722	0.06197	0.69721	0.75004	0.02951	0.739584	0.815167	0.813596	0.867549	0.72517	0.635929	0.867145	0.73239	0.65584	0.704946	0.241178	0.705473	0.109451	0.754802	0.18619	0.702633	0.320085	0.740212	0.885638	0.0689731	0.0898018	0.0898955	0.0813008	0.10238	0.097555	0.0806782	0.0825286	0.0832872	0.0701807	0.0872093	0.0601202	0.0705501	0.0848561	0.0609977	0.0969228	0.109684	cg21330423	6	HLA-J;NCRNA00171
cg17154724	0.092509	0.0775531	0.82292	0.88176	0.02728	0.75122	0.02343	0.01674	0	0.02378	0.808053	0.803618	0.10633	0.920013	0.782838	0.630382	0.903765	0.86447	0.75757	0.489034	0.135939	0.122934	0.0890439	0.761853	0.128782	0.214776	0.136515	0.180825	0.8033	0.0601936	0.0677707	0.0740304	0.0680078	0.0812967	0.0698795	0.0743262	0.0835204	0.106104	0.0877498	0.09114	0.105757	0.212366	0.168303	0.0829482	0.150238	0.109675	cg17154724	1	DNM3;DNM3
cg05052633	0.62033	0.0630939	0.69396	0.74109	0.0182	0.69303	0.06132	0.73653	0.83188	0.02987	0.828377	0.690895	0.871861	0.836479	0.743516	0.619441	0.833232	0.6962	0.60114	0.451447	0.100585	0.0609742	0.0646759	0.685532	0.156461	0.285714	0.105752	0.534628	0.896597	0.0616521	0.0571859	0.103741	0.0677987	0.0714286	0.0530291	0.0666508	0.0647119	0.0688143	0.0505869	0.0604447	0.0517034	0.0566284	0.0563677	0.0455166	0.0726374	0.109619	cg05052633	17	ADAP2
cg06185817	0.602084	0.0662083	0.80425	0.84258	0.04677	0.78719	0.09616	0.85155	0.9063	0.06675	0.715586	0.707625	0.815397	0.790013	0.751765	0.607996	0.848921	0.78757	0.73395	0.538638	0.0891845	0.335999	0.0860481	0.648203	0.13019	0.388781	0.138317	0.522227	0.843994	0.074217	0.0865285	0.0781001	0.0820965	0.0741872	0.0962738	0.0764308	0.0731163	0.0891885	0.0699478	0.0748149	0.0873557	0.102082	0.0838099	0.0735192	0.0953956	0.109551	cg06185817	17	SPHK1;SPHK1;SPHK1
cg24124443	0.66907	0.078253	0.80738	0.82554	0.00935	0.74635	0.02974	0.65865	0.71462	0.02937	0.79424	0.806549	0.84584	0.840079	0.833861	0.677365	0.881096	0.67705	0.78308	0.600101	0.142782	0.330211	0.0788411	0.842777	0.280899	0.386818	0.192175	0.669144	0.879183	0.0856867	0.192179	0.102528	0.0791354	0.301211	0.107602	0.130197	0.0916612	0.080248	0.0871456	0.0906605	0.0779165	0.111399	0.0712586	0.0807034	0.097974	0.109532	cg24124443	12	BTBD11
cg26466587	0.690254	0.156425	0.76684	0.80465	0.02502	0.76022	0.07868	0.80246	0.88939	0.03872	0.882009	0.762308	0.826898	0.89164	0.86606	0.701325	0.910802	0.85075	0.69243	0.749316	0.149045	0.363426	0.161299	0.90069	0.302674	0.463751	0.209204	0.701572	0.933613	0.0858592	0.134457	0.104093	0.123634	0.243632	0.144764	0.117109	0.227869	0.102556	0.107799	0.221281	0.0839559	0.320275	0.0749384	0.192593	0.374084	0.109501	cg26466587	6	MCHR2;MCHR2
cg23699916	0.583718	0.0933353	0.71007	0.72038	0.03859	0.65801	0.09178	0.7434	0.81697	0.04397	0.723919	0.719973	0.864931	0.837456	0.731818	0.56805	0.855411	0.7363	0.65317	0.71129	0.146667	0.586132	0.0781831	0.798884	0.0923474	0.555443	0.126313	0.315219	0.896664	0.0568545	0.0978614	0.0667747	0.0717075	0.0684776	0.0707582	0.0526736	0.0694325	0.0695141	0.0636042	0.0608073	0.0602639	0.0699333	0.0661261	0.056761	0.0620247	0.109466	cg23699916	12	FKBP11;FKBP11;FKBP11;FKBP11;FKBP11
cg12664209	0.640651	0.0413829	0.69432	0.70832	0.02809	0.71871	0.04934	0.55288	0.56863	0.01833	0.884726	0.765779	0.639664	0.895011	0.791525	0.618241	0.858759	0.70604	0.6615	0.668161	0.274934	0.0449257	0.0507012	0.854285	0.159311	0.243984	0.148712	0.0972222	0.926818	0.0367244	0.0713994	0.0485712	0.0481946	0.0630449	0.0552855	0.118897	0.0545151	0.137672	0.111066	0.0542159	0.0537955	0.0610904	0.0623207	0.0551075	0.134574	0.109464	cg12664209	20	ISM1
cg25547580	0.620318	0.0642411	0.72866	0.76199	0.02564	0.75934	0.04977	0.72616	0.83516	0.01736	0.782797	0.809868	0.896056	0.918985	0.825343	0.635373	0.867577	0.70669	0.60071	0.676579	0.160692	0.147975	0.0684211	0.423447	0.172234	0.567832	0.218967	0.655707	0.936335	0.0757944	0.0771036	0.0840508	0.0503833	0.269483	0.0696868	0.106363	0.121816	0.0903667	0.0632176	0.0783297	0.050906	0.254627	0.412749	0.0487682	0.0981839	0.109443	cg25547580	18	ONECUT2
cg26764019	0.640656	0.108189	0.73124	0.80096	0.01587	0.76292	0.06198	0.82923	0.88892	0.02231	0.745346	0.751356	0.806064	0.84017	0.760388	0.600777	0.855657	0.78461	0.66401	0.634132	0.173114	0.113438	0.0951011	0.592977	0.106651	0.302722	0.171337	0.467148	0.863669	0.0730481	0.111357	0.0965053	0.0971617	0.115724	0.111455	0.091576	0.0811045	0.0611085	0.0754509	0.0818049	0.0674779	0.070302	0.0724895	0.0710262	0.0623229	0.109384	cg26764019	19
cg09994356	0.711483	0.0795624	0.75092	0.77815	0.08974	0.84229	0.08593	0.6416	0.64442	0.05205	0.634844	0.694486	0.891892	0.897823	0.869326	0.725898	0.909091	0.84726	0.80419	0.608931	0.144627	0.428791	0.0939133	0.849443	0.172316	0.476163	0.174572	0.487254	0.913219	0.191125	0.0931575	0.158101	0.0696669	0.093597	0.0747704	0.208715	0.167194	0.832537	0.0780423	0.182248	0.273592	0.0664416	0.0760842	0.0580438	0.0971071	0.109383	cg09994356	20	GDAP1L1
cg20753954	0.562937	0.0972571	0.70975	0.77756	0.03089	0.77236	0.0421	0.85238	0.90277	0.03028	0.725386	0.73531	0.781483	0.787334	0.824891	0.588245	0.885608	0.77115	0.65258	0.351969	0.114148	0.410128	0.100788	0.814225	0.159842	0.233161	0.191181	0.686309	0.870181	0.0747947	0.0800399	0.100336	0.089799	0.0782676	0.106433	0.082637	0.10174	0.115042	0.0721936	0.0774688	0.0800367	0.0935218	0.100797	0.0927446	0.0927718	0.109372	cg20753954	7
cg15323252	0.622861	0.0632921	0.73196	0.75361	0.02685	0.70611	0.10042	0.73687	0.82672	0.02501	0.821069	0.752824	0.87676	0.696645	0.700661	0.63304	0.874296	0.76511	0.53613	0.51701	0.0888911	0.0780255	0.0630517	0.263948	0.106647	0.504525	0.0694196	0.151797	0.889769	0.0547095	0.0564004	0.0564871	0.0577209	0.061464	0.0586265	0.0592211	0.0626978	0.0838052	0.0471973	0.0476851	0.0441333	0.059268	0.0555602	0.0548496	0.0654593	0.109359	cg15323252	8	PDLIM2
cg22021756	0.577962	0.0727604	0.61115	0.65943	0.0224	0.54776	0.03374	0.69909	0.80478	0.01698	0.822356	0.739051	0.815148	0.892498	0.772244	0.516507	0.869501	0.70185	0.58755	0.660687	0.0886575	0.540279	0.0587798	0.760196	0.103392	0.537959	0.116837	0.219222	0.910207	0.0582385	0.0660304	0.0732645	0.0551081	0.0655123	0.0659893	0.0574112	0.0643628	0.0556718	0.0501524	0.0561116	0.0484379	0.0563649	0.058381	0.0544851	0.0598341	0.109326	cg22021756	12	FKBP11;FKBP11;FKBP11
cg15344220	0.601709	0.0501753	0.78828	0.82189	0.01455	0.75543	0.02728	0.76515	0.74079	0.02532	0.816941	0.606563	0.596988	0.842256	0.815853	0.652752	0.722116	0.79487	0.7463	0.115778	0.0964664	0.0881676	0.0633298	0.0697156	0.0878514	0.485122	0.0987319	0.246687	0.838821	0.0618729	0.0610266	0.0536251	0.0529323	0.0549738	0.0565036	0.0525158	0.0608408	0.0641166	0.0705247	0.0635128	0.0548494	0.0663435	0.0840787	0.0659035	0.0574003	0.10928	cg15344220	11
cg10292154	0.595981	0.0467259	0.8194	0.81786	0.02194	0.66776	0.04969	0.78287	0.85	0.05212	0.749048	0.726775	0.762898	0.81424	0.736068	0.605281	0.860767	0.77795	0.69575	0.191545	0.0740164	0.152005	0.0771661	0.152165	0.128638	0.176401	0.131164	0.1443	0.872091	0.0612969	0.0670519	0.0594206	0.0640131	0.074644	0.0557573	0.0716085	0.064025	0.0767684	0.0677032	0.0688539	0.0858844	0.0624407	0.0853971	0.0663435	0.0854119	0.109279	cg10292154	16	IL21R;IL21R;IL21R
cg25554283	0.445569	0.0654995	0.80094	0.84458	0	0.69152	0.0129	0.48471	0.52898	0.00501	0.746127	0.713186	0.89131	0.815718	0.822304	0.596118	0.877737	0.78261	0.75875	0.283687	0.0746102	0.45411	0.0783254	0.801898	0.103656	0.358411	0.140106	0.409927	0.916638	0.0601461	0.0589548	0.0663165	0.0562301	0.0852542	0.0610307	0.065866	0.0669019	0.0626693	0.0738434	0.0679502	0.0748316	0.0991304	0.0864	0.0828295	0.0935386	0.109254	cg25554283	17	AXIN2
cg05270634	0.610219	0.0891199	0.78353	0.7773	0.0373	0.73737	0.05119	0.87533	0.87746	0.02588	0.779091	0.747969	0.864586	0.889378	0.778082	0.633943	0.849414	0.79449	0.6648	0.455468	0.102322	0.363912	0.101022	0.541502	0.178642	0.260051	0.163818	0.619259	0.925492	0.128874	0.109734	0.147006	0.0897731	0.0952993	0.0975479	0.114673	0.129259	0.0972552	0.0987621	0.0745069	0.0676183	0.0982565	0.0814896	0.0926956	0.0991931	0.109244	cg05270634	17	RND2
cg19233043	0.605979	0.055199	0.67952	0.68146	0.01874	0.73218	0.10005	0.75648	0.84617	0.03108	0.796584	0.757219	0.836052	0.791713	0.686291	0.595546	0.840714	0.71478	0.61509	0.669734	0.0905225	0.319005	0.0599275	0.785376	0.0917026	0.408048	0.0844616	0.55422	0.834619	0.0547649	0.0566038	0.0632035	0.0664555	0.0613447	0.0539971	0.0650779	0.0572445	0.0911684	0.0477608	0.0592207	0.061127	0.070964	0.0628853	0.0705122	0.0469474	0.109236	cg19233043	3	C3orf18;C3orf18
cg02864844	0.686606	0.096664	0.75011	0.78691	0	0.84681	0.02993	0.84472	0.87702	0.0081	0.809031	0.833262	0.816235	0.795614	0.729229	0.6758	0.896527	0.82483	0.68522	0.411809	0.178613	0.497737	0.0951665	0.809556	0.216146	0.464336	0.238253	0.385986	0.750685	0.07447	0.0760744	0.0799519	0.071801	0.151704	0.163927	0.0841382	0.127302	0.0880716	0.0774178	0.122003	0.0856729	0.101487	0.139103	0.126879	0.117702	0.109228	cg02864844	7
cg23010538	0.643962	0.0763579	0.74955	0.77247	0.01152	0.81726	0.0204	0.8786	0.89215	0	0.811258	0.773767	0.45407	0.897171	0.750565	0.698287	0.891662	0.84235	0.81566	0.372875	0.0866605	0.465587	0.0680939	0.387989	0.139755	0.413337	0.116867	0.375673	0.0576923	0.0617755	0.069749	0.0760997	0.0688035	0.161545	0.058098	0.0765006	0.109271	0.0970084	0.134319	0.102141	0.102648	0.0899509	0.0877925	0.0793881	0.0915865	0.109211	cg23010538	1	FAM5C
cg23483765	0.681594	0.194416	0.84738	0.88228	0.08472	0.83779	0.14669	0.9004	0.91204	0.07965	0.833682	0.83362	0.890443	0.878835	0.803904	0.634658	0.914336	0.88487	0.77311	0.669944	0.244867	0.35735	0.137899	0.731654	0.243556	0.623243	0.226781	0.614929	0.925084	0.116943	0.200114	0.126193	0.144287	0.171487	0.168712	0.154314	0.128669	0.148344	0.154046	0.144865	0.138263	0.108696	0.133789	0.111598	0.479501	0.109183	cg23483765	5	NIPAL4
cg22856512	0.454023	0.0451351	0.79831	0.81614	0.01316	0.62671	0.0211	0.80843	0.8334	0.0289	0.537697	0.734738	0.802905	0.838597	0.680837	0.338568	0.8322	0.82631	0.62706	0.267243	0.120719	0.113989	0.0475713	0.0766465	0.0748092	0.232991	0.0796978	0.149913	0.899802	0.0355547	0.0450716	0.0358953	0.0428583	0.044553	0.0347799	0.0443358	0.0462943	0.0472338	0.0455607	0.049637	0.0418482	0.0476546	0.0482308	0.0455417	0.0539783	0.109152	cg22856512	2	IGFBP2
cg12374721	0.662044	0.137727	0.86892	0.88926	0.03158	0.82641	0.11195	0.84572	0.87636	0.03634	0.803837	0.820766	0.894398	0.825489	0.783875	0.684759	0.884855	0.8493	0.79937	0.492814	0.319722	0.131334	0.147663	0.324692	0.190668	0.265052	0.209842	0.479235	0.913502	0.206903	0.125484	0.264501	0.133945	0.212195	0.0960545	0.202349	0.153651	0.108574	0.0867886	0.105538	0.150348	0.0828776	0.0841341	0.0857719	0.129465	0.109121	cg12374721	17	C17orf93;PRAC
cg17265829	0.647177	0.0562886	0.70915	0.7165	0.02308	0.68179	0.04856	0.67649	0.77351	0.02636	0.769594	0.742067	0.879443	0.800293	0.747961	0.595017	0.850615	0.72109	0.6138	0.577768	0.129492	0.426463	0.0478431	0.799297	0.102398	0.364429	0.075021	0.512865	0.873618	0.0509321	0.0665368	0.0527672	0.0504909	0.0689491	0.0521447	0.0664715	0.058393	0.0858791	0.056899	0.0532107	0.0590288	0.070021	0.0713879	0.0508881	0.0641236	0.109057	cg17265829	4	FAT4
cg12223105	0.576383	0.0884103	0.74458	0.76642	0.0056	0.78329	0.03134	0.83107	0.86763	0.02162	0.758299	0.738635	0.838476	0.805215	0.770366	0.539277	0.871969	0.8131	0.65677	0.302496	0.0843911	0.137333	0.0869869	0.299763	0.107227	0.421806	0.146725	0.402517	0.860194	0.0670397	0.0720085	0.0686025	0.0792773	0.0675676	0.0830727	0.0715215	0.0725555	0.121593	0.0586397	0.0707782	0.0652026	0.0768707	0.0690694	0.0694535	0.0744959	0.109043	cg12223105	20	SMOX;SMOX;SMOX;SMOX
cg01379240	0.619683	0.0791398	0.7451	0.79771	0.0457	0.77574	0.14703	0.84004	0.88396	0.05389	0.804722	0.773291	0.891253	0.866844	0.818828	0.583066	0.86919	0.8165	0.69139	0.508295	0.309378	0.326071	0.0755829	0.433938	0.140138	0.560206	0.15937	0.481987	0.882469	0.0877019	0.118927	0.0809805	0.0920886	0.165494	0.0735402	0.0940262	0.0836484	0.0653531	0.0655832	0.0673265	0.0592859	0.075305	0.0655587	0.14333	0.150148	0.109031	cg01379240	3	C3orf72;FOXL2;C3orf72
cg23677039	0.617039	0.0866328	0.79888	0.82774	0.01111	0.79945	0.03939	0.81137	0.84249	0.0139	0.655953	0.711425	0.781247	0.731493	0.739569	0.58211	0.88774	0.79379	0.71155	0.567895	0.100596	0.287783	0.076317	0.35116	0.123066	0.604151	0.154086	0.525347	0.830006	0.060132	0.0740868	0.0735371	0.0693702	0.0760659	0.0768104	0.0750869	0.0707521	0.0906311	0.054524	0.0543444	0.0646233	0.0724326	0.0682659	0.0541981	0.0686339	0.108991	cg23677039	1	KIF17;KIF17
cg22259831	0.669726	0.0911078	0.76044	0.75749	0.01883	0.66631	0.00944	0.04812	0.03935	0.02082	0.89222	0.815296	0.888189	0.892998	0.797329	0.722691	0.882822	0.74969	0.65763	0.125633	0.106952	0.0913964	0.0811111	0.189667	0.148468	0.425197	0.236242	0.0881877	0.763609	0.0717583	0.0818408	0.0739423	0.0703152	0.0957338	0.0836957	0.0741864	0.0994448	0.0819988	0.0498832	0.0715409	0.0630162	0.0675188	0.0879951	0.0695515	0.0737749	0.108961	cg22259831	17	B4GALNT2;B4GALNT2;B4GALNT2
cg10271408	0.561336	0.121193	0.72915	0.74887	0.06427	0.75503	0.09924	0.80397	0.86536	0.05582	0.722921	0.719809	0.834279	0.819125	0.798694	0.559083	0.835973	0.79406	0.67416	0.617386	0.227653	0.660709	0.229316	0.792235	0.104483	0.613385	0.135368	0.650039	0.885841	0.0630209	0.288534	0.083539	0.129089	0.116576	0.100202	0.0843842	0.0666619	0.059244	0.042159	0.0480495	0.0489625	0.0629232	0.0732495	0.052246	0.0607125	0.108953	cg10271408	7	MAGI2
cg07974511	0.690904	0.190711	0.74348	0.76438	0.04743	0.7901	0.11861	0.8566	0.88253	0.02694	0.890681	0.833372	0.852468	0.891843	0.84935	0.672891	0.901279	0.8049	0.72407	0.702924	0.308144	0.693678	0.181953	0.850293	0.285224	0.627919	0.134816	0.599121	0.916156	0.119989	0.136622	0.140434	0.160911	0.161076	0.115584	0.15656	0.204879	0.107436	0.0970807	0.124625	0.410161	0.142469	0.151054	0.0859073	0.158414	0.108943	cg07974511	2	OTX1
cg18669346	0.637055	0.0504174	0.73107	0.76921	0.03321	0.76402	0.07382	0.76535	0.82871	0.02848	0.717561	0.695845	0.839778	0.862714	0.759967	0.638232	0.830875	0.59678	0.67076	0.575743	0.0830047	0.0989506	0.053616	0.204165	0.0755469	0.32804	0.0887294	0.278088	0.839468	0.0440257	0.0591743	0.0499568	0.0447896	0.053527	0.0511168	0.0568373	0.0498933	0.0869953	0.0623412	0.0507705	0.0392066	0.0501046	0.0507943	0.0468701	0.115188	0.108941	cg18669346	20	PXMP4;PXMP4;PXMP4;PXMP4
cg25303599	0.665368	0.0714989	0.70441	0.74719	0.01659	0.75681	0.0557	0.52946	0.51767	0.02541	0.821423	0.775637	0.879256	0.8687	0.781856	0.62062	0.891953	0.79198	0.66166	0.0959026	0.0977199	0.13856	0.0756824	0.633019	0.126245	0.579635	0.104646	0.130581	0.889537	0.0634186	0.0778243	0.0782408	0.0712699	0.0845699	0.0970401	0.0865891	0.0916491	0.0703777	0.0717822	0.0667496	0.0642309	0.0908389	0.0891174	0.0636225	0.0930195	0.108937	cg25303599	11	FADS2;FADS2
cg24743778	0.593993	0.0913033	0.86903	0.90459	0.07785	0.38309	0.02283	0.85833	0.79341	0.01642	0.820104	0.715406	0.825279	0.861559	0.81465	0.33806	0.838622	0.83015	0.78696	0.615358	0.204783	0.213185	0.111216	0.240446	0.154943	0.227228	0.18486	0.48972	0.906494	0.0700698	0.097216	0.0988537	0.0980971	0.109337	0.108808	0.0905041	0.0927518	0.0848548	0.0802589	0.228205	0.0842263	0.0856264	0.0876574	0.0601555	0.0818082	0.108926	cg24743778	2	ACCN4;ACCN4;ACCN4;ACCN4
cg18454916	0.505227	0.0471293	0.76221	0.80675	0.04443	0.80039	0.14067	0.82623	0.8677	0.09741	0.740501	0.687294	0.797258	0.785808	0.768954	0.605613	0.818699	0.81691	0.71517	0.588918	0.176291	0.0674829	0.0566526	0.074966	0.0999015	0.377039	0.0759474	0.179049	0.804047	0.0645055	0.0602125	0.0622697	0.0649724	0.0671087	0.0581018	0.0671788	0.0555286	0.133501	0.107464	0.0660184	0.0604499	0.0773079	0.0652622	0.0609645	0.0993714	0.108925	cg18454916	8	C8orf84
cg16353957	0.577888	0.0580462	0.63488	0.72337	0.00565	0.72316	0.05103	0.7362	0.83102	0.01747	0.762387	0.721986	0.868916	0.852959	0.795406	0.551878	0.844435	0.73834	0.59671	0.0864732	0.0461049	0.0434633	0.0542939	0.557919	0.0944232	0.411682	0.0714722	0.125958	0.780435	0.0535302	0.0655212	0.0628287	0.0598453	0.0883624	0.0485053	0.059322	0.0597312	0.0687706	0.0515327	0.0471587	0.0912621	0.0583411	0.0506287	0.0603837	0.0389477	0.108897	cg16353957	1	LHX9
cg00672333	0.663235	0.105474	0.7891	0.78241	0.04287	0.77388	0.03808	0.81444	0.8673	0.06914	0.55527	0.860089	0.89219	0.873661	0.796485	0.478584	0.900067	0.78687	0.52306	0.294934	0.102848	0.686993	0.11295	0.598425	0.204482	0.594877	0.27381	0.753857	0.884739	0.101422	0.0996814	0.0972781	0.124973	0.108335	0.0764597	0.107971	0.108007	0.10533	0.143562	0.0699099	0.123894	0.176097	0.101214	0.071092	0.0654762	0.108894	cg00672333	17	SRCIN1
cg12062819	0.646896	0.0496954	0.55316	0.48611	0.02137	0.71327	0.0521	0.77524	0.81489	0.01242	0.901283	0.715505	0.902275	0.899702	0.707216	0.576554	0.841278	0.75487	0.66575	0.253335	0.191236	0.0551496	0.0605084	0.102599	0.109939	0.256425	0.216853	0.153667	0.822914	0.0458052	0.0492115	0.0480804	0.0401893	0.0438065	0.0546771	0.0445769	0.0566667	0.0551839	0.0498366	0.052987	0.0505988	0.0473324	0.0598089	0.0580054	0.0609829	0.108881	cg12062819	1
cg03900851	0.682464	0.209129	0.79663	0.82532	0.09008	0.83993	0.15614	0.86454	0.89716	0.22707	0.870097	0.81784	0.887777	0.850271	0.848882	0.707365	0.890752	0.85824	0.7633	0.762808	0.373605	0.204207	0.142554	0.877141	0.395919	0.276757	0.191984	0.695146	0.916961	0.462255	0.162549	0.306442	0.172621	0.192359	0.12978	0.0892256	0.0830313	0.44069	0.0853544	0.0861034	0.589553	0.0780764	0.0612245	0.0706985	0.0787299	0.108789	cg03900851	8	ADHFE1
cg24504927	0.639731	0.116334	0.82047	0.82048	0.0552	0.71352	0.06053	0.80135	0.83877	0.02964	0.793203	0.770864	0.815251	0.825027	0.843635	0.674837	0.877334	0.84216	0.78766	0.485209	0.107272	0.374753	0.0820779	0.704645	0.186142	0.322977	0.144853	0.729318	0.906359	0.0894636	0.100701	0.0846632	0.114124	0.0892082	0.0812857	0.17288	0.141189	0.151214	0.0986788	0.269643	0.179257	0.0921016	0.165141	0.0831282	0.155649	0.108776	cg24504927	12
cg11083416	0.701344	0.0949089	0.80661	0.79797	0.04825	0.78959	0.09417	0.82929	0.87036	0.0259	0.79975	0.800288	0.812172	0.876923	0.717512	0.654126	0.901927	0.82337	0.79141	0.700945	0.110602	0.120695	0.114561	0.709292	0.186646	0.64319	0.309417	0.511432	0.912383	0.0871836	0.0881158	0.0913426	0.10343	0.0906483	0.0857399	0.105285	0.121167	0.206559	0.168702	0.2	0.171501	0.166206	0.187186	0.203102	0.210478	0.108772	cg11083416	3
cg24395710	0.396201	0.0811829	0.85523	0.81759	0.05826	0.85704	0.12578	0.75925	0.8438	0.05339	0.829156	0.760615	0.869311	0.737035	0.799875	0.571946	0.872759	0.7835	0.64502	0.622318	0.14053	0.349271	0.109029	0.870584	0.288508	0.421752	0.336369	0.647921	0.906932	0.0928276	0.104159	0.0870287	0.105133	0.104057	0.0735524	0.0954608	0.121466	0.105463	0.0854237	0.101704	0.138624	0.0968343	0.0917632	0.08936	0.137283	0.108771	cg24395710	3
cg21101720	0.638906	0.0744631	0.7833	0.84249	0.15892	0.7867	0.32802	0.83508	0.88612	0.17475	0.837183	0.750151	0.846268	0.836297	0.79652	0.618293	0.854667	0.8229	0.74425	0.675964	0.398743	0.680049	0.0873576	0.759711	0.391216	0.7566	0.229773	0.673408	0.887967	0.091124	0.0848649	0.106399	0.0992542	0.0856371	0.0866591	0.100807	0.0910276	0.132124	0.122312	0.0961803	0.0970809	0.095909	0.100688	0.125628	0.159918	0.108742	cg21101720	17	ANKRD13B
cg26013434	0.630001	0.0581586	0.68259	0.70418	0.01375	0.69294	0.02609	0.77539	0.82716	0.01166	0.837457	0.692077	0.806878	0.883842	0.715871	0.56972	0.849682	0.70298	0.61257	0.519284	0.0653557	0.0638431	0.0478867	0.30415	0.151798	0.379413	0.111909	0.243284	0.871829	0.0468738	0.0620638	0.0591175	0.0449949	0.0622758	0.0458944	0.0579403	0.0499234	0.0468085	0.0528075	0.0441555	0.049667	0.0665752	0.0597461	0.0511738	0.0538307	0.10868	cg26013434	11	P2RY2;P2RY2;P2RY2;P2RY2;P2RY2
cg06512885	0.670478	0.107769	0.83046	0.81504	0.08039	0.83823	0.15097	0.84873	0.8584	0.12316	0.821595	0.793418	0.704522	0.856085	0.752962	0.616256	0.884139	0.86028	0.75158	0.685714	0.152981	0.656076	0.136574	0.802584	0.186956	0.700047	0.244398	0.674568	0.882022	0.13345	0.162583	0.0926811	0.180118	0.162974	0.128181	0.115506	0.0917526	0.136792	0.112487	0.112079	0.115846	0.131863	0.132835	0.0942504	0.148603	0.108663	cg06512885	19	SPIB
cg23209990	0.559199	0.0836815	0.73916	0.76003	0.02447	0.75287	0.05399	0.82244	0.8541	0.02019	0.732161	0.725767	0.83348	0.759688	0.786016	0.506173	0.856808	0.75502	0.57822	0.280846	0.102108	0.34895	0.0719727	0.84703	0.156959	0.350797	0.118482	0.593883	0.833176	0.056967	0.0960574	0.0533752	0.107013	0.0695683	0.0676383	0.0457699	0.067346	0.0773013	0.0555961	0.0719458	0.0702591	0.0753038	0.0652029	0.0579817	0.0944425	0.108569	cg23209990	4	PDGFRA
cg23760165	0.554704	0.0657518	0.73195	0.72932	0.01175	0.74146	0.0163	0.82605	0.86738	0.00995	0.667567	0.717165	0.780194	0.819668	0.78113	0.593812	0.900189	0.7701	0.6774	0.122443	0.129167	0.135126	0.0880367	0.199598	0.0870218	0.476016	0.201223	0.125041	0.872331	0.0710187	0.0679097	0.0784794	0.0692399	0.0744843	0.0711522	0.0723619	0.0880229	0.0606691	0.0605842	0.0563928	0.0604152	0.0851759	0.0724655	0.0535073	0.084134	0.108558	cg23760165	11	FADS2
cg22868282	0.536238	0.0489801	0.66918	0.69804	0.01995	0.60559	0.03718	0.76394	0.82942	0.01209	0.696141	0.665687	0.811812	0.782442	0.808987	0.534408	0.824095	0.67829	0.59375	0.615592	0.0938028	0.551795	0.0536003	0.837228	0.132586	0.522922	0.139008	0.611866	0.890763	0.0561264	0.0536635	0.0510773	0.058067	0.0685667	0.0473934	0.0516852	0.0458533	0.0507817	0.0543591	0.0570708	0.0486554	0.0510547	0.048448	0.0489905	0.0769356	0.108552	cg22868282	12
cg05086074	0.651616	0.0485892	0.71835	0.81097	0.02443	0.7356	0.05746	0.02635	0.00606	0.0188	0.798399	0.769377	0.829883	0.840649	0.704349	0.601732	0.839521	0.81251	0.65934	0.320709	0.065828	0.087606	0.0670803	0.498048	0.0950344	0.655432	0.138853	0.0898935	0.875376	0.0492738	0.0553039	0.0588845	0.066764	0.0658829	0.0659456	0.066599	0.0543566	0.0968807	0.0726267	0.0749132	0.0658882	0.0889207	0.0773322	0.0751629	0.0818595	0.108545	cg05086074	14
cg07326438	0.593823	0.0741605	0.74632	0.78562	0.01346	0.72429	0.04528	0.79343	0.87554	0.03192	0.817634	0.768293	0.823701	0.802299	0.785728	0.63836	0.825378	0.77881	0.68359	0.589719	0.110431	0.0809475	0.102004	0.179783	0.119318	0.278795	0.203226	0.224967	0.839908	0.0955775	0.0710258	0.0745701	0.0885125	0.0677425	0.103341	0.0752335	0.0626889	0.0840194	0.0778618	0.0989011	0.116856	0.0668845	0.0756911	0.0924131	0.0836869	0.108469	cg07326438	11	SLC43A3;SLC43A3;SLC43A3;SLC43A3
cg22035501	0.674477	0.0785102	0.70681	0.72248	0.00616	0.69555	0.0217	0.81352	0.85582	0.00676	0.80347	0.790902	0.869304	0.840562	0.795434	0.670736	0.869479	0.78623	0.62821	0.086458	0.162271	0.111835	0.0810103	0.574682	0.112061	0.152546	0.111147	0.243028	0.0816471	0.0778861	0.0825201	0.0748041	0.0745872	0.0847389	0.0783732	0.0793528	0.0777047	0.0864492	0.0827902	0.0915614	0.0868929	0.0955281	0.0862151	0.067738	0.0861532	0.108447	cg22035501	5	APC;APC;APC
cg22196952	0.599357	0.0651874	0.677	0.70122	0.0134	0.62523	0.02775	0.76581	0.81241	0.01909	0.703011	0.710189	0.735447	0.739817	0.67147	0.586774	0.855294	0.69724	0.63898	0.628734	0.0978471	0.694455	0.0646037	0.753166	0.0844856	0.588045	0.0837798	0.660807	0.829967	0.048004	0.0459591	0.0464716	0.0581536	0.0549825	0.0490186	0.0488226	0.0470707	0.0586402	0.0561814	0.0629156	0.0602158	0.0631148	0.0530469	0.0556353	0.0496533	0.10841	cg22196952	12	GRASP
cg03596016	0.741386	0.144034	0.81445	0.83962	0.03947	0.81508	0.14614	0.84871	0.90561	0.0355	0.849887	0.844032	0.881432	0.833639	0.832368	0.696004	0.90604	0.81716	0.73175	0.62237	0.361379	0.225853	0.137171	0.389356	0.311968	0.678284	0.243847	0.303265	0.901064	0.100634	0.133974	0.150446	0.122899	0.180058	0.137239	0.161892	0.130682	0.390244	0.0875117	0.090892	0.106776	0.0954305	0.108634	0.160204	0.114459	0.108407	cg03596016	1	LOC149134
cg11784071	0.734856	0.0743415	0.74606	0.84035	0.00919	0.76705	0.01154	0	0.00655	0.03096	0.893922	0.876788	0.71253	0.844173	0.839336	0.748925	0.656861	0.81052	0.73707	0.582244	0.170017	0.0698898	0.0957567	0.148777	0.12591	0.148587	0.204041	0.0779528	0.0793675	0.0604731	0.0753597	0.0752411	0.0647037	0.0725364	0.0757136	0.0763547	0.0847374	0.0787158	0.0782297	0.0773291	0.0802124	0.0774827	0.0677109	0.0700018	0.0933902	0.108384	cg11784071	10	AS3MT
cg01872216	0.619446	0.0591793	0.76141	0.76653	0.02022	0.7123	0.0612	0.819	0.85283	0.02743	0.848525	0.624392	0.850531	0.815548	0.752564	0.550593	0.798468	0.77093	0.61915	0.683504	0.0855771	0.21322	0.0690841	0.433079	0.141096	0.185313	0.186261	0.53925	0.838079	0.058725	0.0594163	0.0635778	0.0497603	0.0740195	0.0581339	0.0489631	0.0770248	0.0741131	0.0715066	0.0777577	0.0725991	0.0732739	0.0639671	0.0808119	0.0974965	0.108383	cg01872216	14
cg06048524	0.629191	0.0565941	0.70842	0.75367	0.02683	0.70326	0.0919	0.80901	0.8591	0.04703	0.726435	0.748092	0.904927	0.858943	0.767155	0.555072	0.817019	0.74486	0.63945	0.39537	0.150007	0.0816852	0.092943	0.466339	0.216364	0.481959	0.29973	0.0884316	0.915485	0.0555243	0.0573261	0.0662402	0.0624356	0.0636542	0.0725299	0.0558949	0.0729243	0.0960844	0.0856613	0.0581982	0.0582336	0.0626244	0.0744605	0.0636042	0.0513905	0.108312	cg06048524	10	CXCL12;CXCL12;CXCL12
cg19083459	0.656561	0.093097	0.76027	0.80461	0.01771	0.62238	0.04629	0.00493	0.03092	0.01395	0.819771	0.770781	0.908274	0.877205	0.814133	0.712798	0.876611	0.79931	0.65924	0.0513235	0.0870914	0.0423298	0.13612	0.439077	0.0811267	0.149113	0.203034	0.0537932	0.0465728	0.0376749	0.116579	0.0400135	0.0837	0.0994647	0.0719099	0.0468984	0.0829196	0.0501053	0.0535901	0.0590972	0.0707376	0.0510677	0.054224	0.0549071	0.0662928	0.108289	cg19083459	12	PTHLH;PTHLH;PTHLH;PTHLH
cg16250330	0.589552	0.0613945	0.7359	0.75466	0.02781	0.76651	0.06234	0.80638	0.88132	0.04191	0.724822	0.609492	0.835769	0.685236	0.771364	0.590101	0.882294	0.79253	0.68369	0.12839	0.0741781	0.0651168	0.085015	0.0820007	0.128584	0.270422	0.144723	0.0900178	0.853697	0.0652658	0.0612271	0.0659663	0.0687582	0.0677861	0.0698693	0.0663856	0.0642262	0.117524	0.0539572	0.0572191	0.0521333	0.0577704	0.068451	0.0723728	0.11115	0.108261	cg16250330	1	FAM129A;FAM129A
cg12510028	0.544273	0.0669002	0.76965	0.80606	0.0235	0.81109	0.01963	0.60015	0.70569	0	0.796448	0.781791	0.814477	0.64574	0.80014	0.61232	0.872905	0.84282	0.72967	0.627658	0.122928	0.385764	0.0879699	0.446006	0.166097	0.171123	0.117758	0.695526	0.877518	0.0609143	0.0899603	0.071421	0.0860275	0.0809979	0.0919985	0.0746442	0.0691673	0.0630039	0.0671569	0.0745512	0.0689772	0.0735981	0.0832156	0.0768863	0.133259	0.108223	cg12510028	7	CALCR;CALCR
cg03817911	0.64946	0.103158	0.68671	0.70898	0.03202	0.56606	0.02557	0.70973	0.85778	0.04402	0.834028	0.777401	0.84638	0.782667	0.867649	0.728158	0.497442	0.698	0.63506	0.680711	0.0979436	0.656312	0.100832	0.848329	0.180345	0.59871	0.157539	0.732792	0.91861	0.0991119	0.0820007	0.0887774	0.077368	0.125901	0.0719159	0.0928256	0.085466	0.079973	0.135945	0.0771719	0.101477	0.114623	0.116818	0.0877767	0.084255	0.108196	cg03817911	12	TXNRD1;TXNRD1;TXNRD1;EID3;TXNRD1;TXNRD1
cg12150111	0.614031	0.081678	0.71792	0.72685	0.02541	0.73902	0.06822	0.72842	0.80276	0.03236	0.804223	0.776522	0.833345	0.860826	0.752123	0.572268	0.89914	0.75325	0.64909	0.591488	0.0775646	0.0969367	0.0901475	0.0938416	0.0991514	0.457033	0.0857955	0.159453	0.879435	0.0822331	0.111118	0.0692266	0.0950442	0.103573	0.0824843	0.0814737	0.0962338	0.133807	0.0811229	0.0537255	0.0582382	0.0870399	0.0967768	0.0717493	0.0744505	0.108187	cg12150111	6	PPP1R3G
cg09858188	0.715728	0.150204	0.81591	0.82588	0.07367	0.86538	0.21292	0.88416	0.91843	0.07911	0.833085	0.807942	0.893947	0.868491	0.878454	0.740593	0.867009	0.86742	0.78048	0.301208	0.345655	0.390061	0.123772	0.751265	0.214085	0.692514	0.553848	0.396849	0.904925	0.111393	0.161308	0.131483	0.120614	0.173843	0.123275	0.121543	0.210827	0.352639	0.197138	0.198788	0.152473	0.093712	0.100093	0.0688839	0.149795	0.108151	cg09858188	7
cg26082174	0.612285	0.0784365	0.7278	0.74099	0.01838	0.73049	0.04141	0.79958	0.85959	0.01677	0.832819	0.760703	0.882699	0.887128	0.667145	0.544058	0.830564	0.7514	0.58881	0.679659	0.136601	0.148083	0.0879868	0.234735	0.174329	0.563821	0.305871	0.455058	0.901281	0.0621363	0.0920946	0.0872957	0.0790378	0.0736879	0.0950869	0.0780333	0.0773209	0.0906653	0.0648148	0.0581562	0.0807563	0.0845484	0.0877048	0.0828768	0.0792302	0.108111	cg26082174	14	AHNAK2
cg27624313	0.684462	0.0819316	0.82267	0.80725	0.01688	0.86323	0.02239	0	0.00559	0.00641	0.80159	0.843248	0.675076	0.834217	0.808804	0.740964	0.75629	0.75131	0.15489	0.0996459	0.0739458	0.213406	0.0801739	0.745571	0.140886	0.202351	0.183362	0.393297	0.891445	0.0760244	0.0677419	0.0843137	0.072143	0.0870898	0.0627615	0.10291	0.088778	0.113481	0.0861086	0.0943211	0.105822	0.110978	0.116866	0.123065	0.0961484	0.108057	cg27624313	7	GTF2IRD1;GTF2IRD1
cg11190071	0.625762	0.114389	0.77842	0.80535	0.03037	0.77508	0.08447	0.8327	0.88502	0.05425	0.718986	0.721254	0.801785	0.806533	0.773626	0.628892	0.871222	0.7297	0.64049	0.642656	0.129497	0.679555	0.112526	0.678813	0.129714	0.631538	0.146095	0.659568	0.848083	0.0939482	0.108855	0.110033	0.115997	0.0972636	0.117504	0.0860702	0.102277	0.104023	0.0787714	0.0736818	0.0832751	0.103784	0.109991	0.0873716	0.112328	0.108015	cg11190071	17	HIC1;HIC1
cg09508531	0.631624	0.148932	0.7358	0.73965	0.01242	0.68185	0.04619	0.81593	0.85364	0.04944	0.807038	0.775351	0.834737	0.821295	0.839744	0.570869	0.863822	0.77041	0.57197	0.702551	0.166526	0.660646	0.126655	0.859648	0.321689	0.747172	0.196984	0.701554	0.870422	0.130461	0.127338	0.172803	0.141741	0.147488	0.114973	0.147567	0.182678	0.0684067	0.0862471	0.105094	0.0656307	0.101479	0.0796788	0.0986889	0.0908625	0.107994	cg09508531	5	PRDM6
cg16963144	0.650276	0.100562	0.74611	0.79886	0.03767	0.80029	0.02579	0.84744	0.86139	0.03132	0.846201	0.802987	0.89781	0.849546	0.756532	0.653636	0.88808	0.78181	0.71921	0.173116	0.175035	0.0920924	0.0792589	0.276514	0.213699	0.408263	0.189381	0.226508	0.761645	0.0996455	0.113506	0.122162	0.112253	0.133541	0.0842947	0.110883	0.129874	0.0898836	0.0964286	0.118843	0.178141	0.0853998	0.0957875	0.0792357	0.122194	0.107971	cg16963144	20	FOXA2
cg07564088	0.58298	0.0868852	0.69564	0.75069	0.02222	0.65771	0.05949	0.77833	0.84418	0.02899	0.668767	0.677903	0.808833	0.798797	0.660537	0.561175	0.854916	0.7501	0.58652	0.643201	0.12763	0.646003	0.150154	0.709223	0.072286	0.627401	0.114453	0.632237	0.84702	0.0522079	0.0609249	0.0790525	0.174609	0.0626002	0.0671798	0.063572	0.0517412	0.0439186	0.0361698	0.0412849	0.0418263	0.0441817	0.0397844	0.0386086	0.0385305	0.107942	cg07564088	5
cg18339788	0.564258	0.143927	0.74218	0.78728	0.035	0.73494	0.09372	0.80262	0.85801	0.02374	0.686262	0.677503	0.789765	0.77784	0.75279	0.626362	0.841884	0.78537	0.65417	0.610843	0.110191	0.533037	0.0504414	0.717066	0.176207	0.55326	0.0601858	0.575243	0.868896	0.071966	0.0544837	0.112434	0.0490454	0.0735895	0.0304457	0.0929803	0.177672	0.140104	0.0434001	0.0692355	0.0538013	0.0494557	0.0512086	0.0505213	0.0669918	0.107926	cg18339788	19
cg07337234	0.516402	0.0598447	0.77357	0.79995	0.01428	0.76546	0.04804	0.78382	0.84698	0.01473	0.769429	0.632211	0.81323	0.757803	0.58675	0.501958	0.868582	0.79478	0.64861	0.552301	0.0685786	0.066749	0.0605602	0.189922	0.0619953	0.200535	0.0990441	0.2089	0.873609	0.0536176	0.0568944	0.0565157	0.0557786	0.0541911	0.0502101	0.0591308	0.0484244	0.0767377	0.0610988	0.0651924	0.0736842	0.0724147	0.066905	0.073913	0.0659635	0.107913	cg07337234	22
cg22598028	0.620557	0.0888095	0.79122	0.81507	0.05066	0.78285	0.10889	0.8642	0.8851	0.05877	0.729224	0.749175	0.820584	0.787029	0.791689	0.483929	0.81159	0.83161	0.67691	0.744663	0.181339	0.724323	0.114346	0.810496	0.193911	0.567107	0.195411	0.712054	0.841319	0.0984423	0.0889029	0.109431	0.0766397	0.11819	0.0932289	0.0941836	0.238833	0.108957	0.119573	0.113946	0.113043	0.133071	0.088791	0.154707	0.143108	0.107894	cg22598028	3	ZNF660;ZNF660
cg23475993	0.688224	0.112291	0.69215	0.72924	0.00564	0.38423	0.03009	0.84819	0.86788	0.02002	0.790875	0.778773	0.870928	0.872501	0.697491	0.590863	0.851681	0.71374	0.71926	0.284002	0.168145	0.375082	0.0842977	0.666049	0.0944415	0.419753	0.16356	0.552746	0.902492	0.0867872	0.0857173	0.0884629	0.0797637	0.0904728	0.0888282	0.0879973	0.0852158	0.071866	0.0611959	0.0650216	0.059058	0.0787302	0.0828379	0.0658564	0.0659988	0.107811	cg23475993	17
cg18958585	0.607872	0.0580457	0.66543	0.68452	0.02097	0.67625	0.03868	0.77254	0.84146	0.01551	0.840578	0.752174	0.858024	0.875661	0.594986	0.503097	0.829485	0.70434	0.57175	0.609901	0.0743644	0.0768218	0.0642791	0.121835	0.101882	0.472561	0.172276	0.402169	0.892172	0.051487	0.056477	0.0595339	0.0598802	0.0607398	0.0527139	0.0652974	0.0592697	0.063615	0.0490972	0.0531095	0.0538737	0.0576475	0.0553619	0.0565365	0.0605715	0.107747	cg18958585	14	AHNAK2
cg14249876	0.633134	0.129588	0.74068	0.7769	0.02752	0.81751	0.04326	0.84692	0.89144	0.04479	0.794847	0.740477	0.812574	0.829738	0.778006	0.637071	0.882917	0.80186	0.69517	0.181042	0.205216	0.142813	0.136842	0.435338	0.131141	0.273775	0.195843	0.141932	0.868817	0.1739	0.122659	0.122326	0.111816	0.13169	0.133061	0.0818277	0.102117	0.11456	0.14034	0.681867	0.805225	0.103033	0.0852952	0.0788919	0.0901542	0.107689	cg14249876	7	AEBP1;AEBP1
cg03932308	0.753891	0.118946	0.74806	0.70256	0.04571	0.87076	0.04111	0.67195	0.68178	0.0405	0.808575	0.81053	0.863839	0.85538	0.811613	0.804811	0.880964	0.85868	0.78139	0.147969	0.113188	0.133724	0.139619	0.094173	0.120927	0.0836274	0.105569	0.241144	0.117892	0.116726	0.13062	0.136966	0.143337	0.132696	0.132927	0.131622	0.122291	0.100513	0.0921883	0.104584	0.0977301	0.145102	0.097561	0.105476	0.0665992	0.107666	cg03932308	7	ETV1;ETV1;ETV1;ETV1
cg03805475	0.425996	0.0441695	0.82151	0.84508	0.0235	0.53711	0.04383	0.84039	0.88252	0.04555	0.789018	0.601979	0.850737	0.702558	0.535	0.559798	0.827372	0.65136	0.72838	0.110319	0.0618148	0.0880929	0.0414137	0.670673	0.146926	0.119394	0.117	0.413561	0.87348	0.0475158	0.0544192	0.0375597	0.057087	0.0517602	0.0389257	0.0604135	0.0456097	0.0676009	0.0865354	0.0758229	0.209091	0.0419333	0.0400033	0.039605	0.0366459	0.107664	cg03805475	22
cg15058464	0.548543	0.0752735	0.49173	0.55535	0.01589	0.66275	0.04477	0.85036	0.91121	0.03544	0.884469	0.824024	0.939764	0.892518	0.819239	0.536694	0.285483	0.81834	0.75164	0.215231	0.0734365	0.0815804	0.0812564	0.176241	0.1404	0.172898	0.097574	0.359694	0.899964	0.0821495	0.0902054	0.101719	0.0703292	0.111178	0.104779	0.0943854	0.0991112	0.15149	0.06621	0.0659271	0.0924324	0.0645892	0.0812065	0.0583966	0.060031	0.107587	cg15058464	20	C20orf56
cg05542681	0.671736	0.20658	0.76122	0.78155	0.1023	0.76048	0.17785	0.79452	0.85545	0.15323	0.871795	0.772583	0.926572	0.880172	0.749959	0.655169	0.897991	0.75692	0.68285	0.71541	0.1941	0.28849	0.126774	0.771904	0.564078	0.66908	0.316701	0.721889	0.906214	0.0705685	0.208566	0.0983846	0.200899	0.133734	0.162898	0.103929	0.0842731	0.0765128	0.0856308	0.115114	0.107858	0.0741295	0.105438	0.0719173	0.0852637	0.107579	cg05542681	16	FBXL16
cg00714725	0.744077	0.113766	0.7792	0.81585	0.03731	0.75343	0.08196	0.8203	0.88828	0.04308	0.808825	0.81685	0.750948	0.860161	0.893159	0.639781	0.897615	0.82384	0.7571	0.649463	0.176223	0.603877	0.126206	0.84854	0.19365	0.452481	0.229498	0.681698	0.897096	0.174361	0.156485	0.239866	0.135211	0.153507	0.130027	0.113598	0.154742	0.207615	0.10418	0.160556	0.189522	0.105383	0.101949	0.0993789	0.214987	0.107472	cg00714725	10	CYP26C1
cg15603424	0.626314	0.0914775	0.73962	0.75896	0.0317	0.72192	0.11039	0.79549	0.86092	0.04543	0.782348	0.736781	0.85648	0.818025	0.821268	0.646433	0.860001	0.77659	0.66432	0.659085	0.171824	0.0869053	0.0993724	0.60035	0.22114	0.192301	0.133071	0.247555	0.850388	0.0578186	0.123588	0.0943657	0.154663	0.108669	0.131504	0.118847	0.0798346	0.0661765	0.0931179	0.0777615	0.0577738	0.0713184	0.0689451	0.0529406	0.0858057	0.107462	cg15603424	11	ARNTL;ARNTL;ARNTL
cg15800530	0.674768	0.101979	0.56329	0.54404	0.06114	0.87764	0.14512	0.85876	0.91857	0.06133	0.74945	0.789545	0.335746	0.834718	0.829555	0.670623	0.910144	0.83044	0.42813	0.637327	0.178939	0.472807	0.0971323	0.79655	0.178172	0.528147	0.151229	0.598881	0.90255	0.055838	0.0813139	0.127795	0.120201	0.134668	0.0929435	0.0845718	0.0756485	0.0662948	0.0618102	0.056716	0.0561439	0.0891136	0.155197	0.0705833	0.0674413	0.10741	cg15800530	7	ZP3;ZP3;SRCRB4D
cg26649384	0.661876	0.0971552	0.6778	0.67937	0.00228	0.68415	0.03442	0.82275	0.88241	0.02893	0.867938	0.77077	0.852879	0.874526	0.732529	0.546502	0.896874	0.72769	0.65155	0.697385	0.164695	0.375346	0.0953687	0.661845	0.208835	0.395324	0.181781	0.702028	0.902212	0.138637	0.112988	0.109003	0.1061	0.119648	0.108652	0.114051	0.107471	0.102599	0.10568	0.0880441	0.0824663	0.0852445	0.0942308	0.0646668	0.094151	0.107407	cg26649384	2	RPRM;RPRM
cg20925841	0.646342	0.0708604	0.74425	0.77992	0.02154	0.80488	0.05851	0.84658	0.88574	0.03452	0.769146	0.782633	0.7989	0.808593	0.733215	0.621708	0.88054	0.80457	0.67129	0.108937	0.0776519	0.0776618	0.0882112	0.183597	0.113548	0.323876	0.231954	0.0865885	0.339502	0.0650355	0.0879198	0.0804664	0.0694936	0.0914454	0.0764075	0.0742183	0.070283	0.0832741	0.0672711	0.0730292	0.0748392	0.0739872	0.0894222	0.0748204	0.0966147	0.107405	cg20925841	2	INHBB
cg14804181	0.73886	0.481042	0.87351	0.89671	0.43668	0.84437	0.44423	0.88469	0.92965	0.07779	0.847001	0.797709	0.873307	0.914317	0.888714	0.740876	0.908215	0.89002	0.83359	0.729013	0.636415	0.727705	0.457509	0.778784	0.117243	0.600506	0.547225	0.748644	0.935336	0.109229	0.102936	0.0718543	0.0776356	0.115938	0.0940454	0.491471	0.0842299	0.0801298	0.0905616	0.0657433	0.599372	0.0890411	0.459309	0.434554	0.153581	0.107392	cg14804181	X
cg06976202	0.638784	0.111714	0.79092	0.80459	0.01588	0.72685	0.05783	0.75253	0.85648	0.04508	0.888313	0.706427	0.902197	0.834277	0.819638	0.60851	0.892677	0.76473	0.69868	0.599267	0.170121	0.163027	0.118984	0.34	0.153166	0.294607	0.172598	0.344708	0.918246	0.133979	0.117967	0.128506	0.129213	0.110863	0.128265	0.12041	0.127161	0.104075	0.0706558	0.0855755	0.0881092	0.0876433	0.0919664	0.0908722	0.094864	0.107384	cg06976202	22	ADM2;ADM2
cg24213196	0.67171	0.0841818	0.84063	0.84448	0.03268	0.80758	0.15174	0.72912	0.73457	0.09284	0.784212	0.807174	0.742159	0.850973	0.704349	0.624538	0.882533	0.8571	0.72413	0.33321	0.0932476	0.661916	0.0989328	0.701566	0.125053	0.585815	0.263913	0.67855	0.0797929	0.0682196	0.0797551	0.0885427	0.0785335	0.0782288	0.0917753	0.0821022	0.0901538	0.122614	0.0818512	0.112089	0.0905382	0.115946	0.107462	0.0761988	0.111707	0.107364	cg24213196	17	CNTNAP1;CNTNAP1;CCR10
cg02229993	0.663391	0.0763597	0.68912	0.72299	0.02062	0.68541	0.02339	0.4436	0.44406	0.00829	0.865956	0.775301	0.865924	0.927497	0.855179	0.625343	0.779924	0.65674	0.61518	0.723384	0.109407	0.312134	0.0994081	0.89055	0.143163	0.244954	0.20726	0.479752	0.93071	0.0793651	0.0735688	0.0779666	0.079638	0.0919985	0.0839683	0.0750387	0.0833561	0.0991736	0.0804868	0.0832768	0.0966151	0.0818848	0.0816613	0.0816803	0.102825	0.10731	cg02229993	1	FAM78B
cg18740893	0.635979	0.112565	0.69506	0.73842	0.04157	0.7575	0.08241	0.77431	0.84525	0.02909	0.76565	0.742483	0.848533	0.837683	0.731452	0.633349	0.870883	0.73629	0.63237	0.262291	0.152411	0.0910291	0.0671497	0.804981	0.181667	0.0997086	0.112469	0.358543	0.879732	0.0672181	0.111231	0.0707899	0.106445	0.113024	0.0986747	0.0728583	0.0718209	0.0666469	0.084784	0.0669164	0.0726067	0.114263	0.101036	0.0537477	0.205775	0.107217	cg18740893	3	TMEM22;TMEM22;TMEM22
cg14895945	0.0358097	0.0389202	0.64695	0.66562	0.02089	0.80177	0.0581	0.8828	0.91145	0.03051	0.635841	0.433787	0.747069	0.822863	0.564853	0.466283	0.791502	0.82481	0.7252	0.132999	0.0479197	0.0516488	0.0374111	0.592505	0.0560283	0.243395	0.0725806	0.390535	0.82648	0.0324577	0.0297869	0.0360059	0.0369473	0.0318907	0.0364749	0.0355125	0.0344942	0.0764838	0.0593824	0.0561263	0.0586939	0.0467974	0.0372628	0.0520053	0.0591533	0.107175	cg14895945	19
cg05639912	0.614467	0.122932	0.77653	0.81214	0.06973	0.81213	0.23823	0.83607	0.9241	0.10226	0.807034	0.772866	0.859785	0.884426	0.832783	0.593866	0.853477	0.84578	0.69452	0.210231	0.134888	0.130438	0.116297	0.763715	0.129533	0.479048	0.187382	0.357691	0.922942	0.121165	0.145017	0.126532	0.123514	0.264067	0.160249	0.12292	0.144332	0.576956	0.10355	0.0967938	0.0640683	0.094997	0.142485	0.0796204	0.1368	0.107167	cg05639912	17	DLX3
cg00405152	0.135591	0.0723777	0.59471	0.87114	0	0.17105	0.04746	0.94094	0.9431	0.07031	0.111868	0.717809	0.687444	0.730101	0.308487	0.687634	0.83069	0.94697	0.09326	0.351675	0.0645467	0.265903	0.0687491	0.89911	0.117959	0.332502	0.154821	0.322201	0.933534	0.0561119	0.0636602	0.0627641	0.0661184	0.0631382	0.0657471	0.0613472	0.0777112	0.0749875	0.0754717	0.089172	0.0978695	0.0878897	0.0822728	0.103598	0.0881572	0.107083	cg00405152	19	PRKD2;PRKD2;PRKD2;PRKD2;PRKD2
cg11199869	0.610817	0.0701427	0.70549	0.72762	0.02132	0.69917	0.03705	0.72261	0.79999	0.02537	0.723447	0.722806	0.820114	0.831325	0.750159	0.585294	0.831239	0.76751	0.64125	0.641833	0.0717407	0.106394	0.0720243	0.0569196	0.0879048	0.216216	0.0748142	0.25292	0.883429	0.0531865	0.07702	0.0799241	0.0803942	0.0907998	0.0622526	0.0797049	0.0719055	0.0757611	0.0543617	0.0605932	0.055114	0.0582445	0.0601926	0.0603423	0.0775244	0.107072	cg11199869	1	FMO1
cg23782616	0.622497	0.113584	0.85322	0.85303	0.04087	0.73357	0.02461	0.19448	0.20648	0.00727	0.793008	0.860712	0.90618	0.907375	0.706482	0.681654	0.887506	0.80951	0.7733	0.157392	0.0865385	0.0662651	0.0916814	0.144173	0.191984	0.32988	0.276203	0.254028	0.878995	0.099015	0.106368	0.0981941	0.0865256	0.126929	0.0863724	0.112136	0.122243	0.088727	0.138354	0.096463	0.184641	0.0914624	0.0838381	0.0672214	0.111015	0.107068	cg23782616	18	HMSD
cg23179456	0.643035	0.0835883	0.79141	0.83141	0.04201	0.80947	0.06898	0.85931	0.9165	0.07249	0.825573	0.698185	0.789489	0.835917	0.76423	0.602587	0.811071	0.85175	0.72329	0.128775	0.247611	0.112538	0.0950839	0.242147	0.174648	0.461967	0.425364	0.196716	0.836758	0.0708359	0.0884322	0.07437	0.0830044	0.098269	0.0799945	0.103779	0.0696747	0.122844	0.0995334	0.215702	0.120354	0.109075	0.100646	0.111942	0.119816	0.107066	cg23179456	14	ADCY4
cg27346356	0.702219	0.104513	0.76281	0.80928	0.05707	0.73032	0.14264	0.83348	0.88975	0.07653	0.803584	0.811979	0.873875	0.864508	0.792893	0.593943	0.886208	0.80244	0.73017	0.615764	0.111363	0.579399	0.0989744	0.853737	0.203023	0.593844	0.319484	0.622056	0.927317	0.116211	0.146311	0.175383	0.138053	0.250955	0.1453	0.170173	0.188716	0.163955	0.147335	0.108629	0.0813151	0.0953169	0.101074	0.0781124	0.134439	0.10703	cg27346356	19	CILP2
cg13565301	0.650363	0.091737	0.74934	0.78098	0.04694	0.74235	0.03157	0.7983	0.87349	0.02392	0.780117	0.781827	0.804199	0.837906	0.75572	0.629351	0.877856	0.76865	0.6606	0.695428	0.173376	0.50682	0.111003	0.780761	0.156754	0.502211	0.208692	0.576332	0.889	0.095723	0.0910593	0.100797	0.0902837	0.0968231	0.153191	0.0951581	0.0890857	0.464603	0.0696237	0.0733253	0.0672744	0.193487	0.0870996	0.0733923	0.121724	0.107009	cg13565301	17	SARM1;VTN
cg20072171	0.606996	0.0994563	0.76268	0.7985	0.01622	0.80117	0.03113	0.82855	0.88725	0.02306	0.703823	0.757812	0.914393	0.819973	0.66788	0.492839	0.90266	0.83763	0.6308	0.159701	0.13903	0.075	0.110166	0.371633	0.200319	0.359347	0.172381	0.178753	0.786839	0.0692358	0.0941118	0.0733324	0.0769771	0.0905792	0.0921331	0.0882353	0.0968807	0.0948718	0.07625	0.141054	0.0851594	0.0794313	0.0976454	0.0672802	0.0819609	0.106994	cg20072171	3	FEZF2
cg14239515	0.687557	0.115711	0.79726	0.83997	0.05492	0.77792	0.08828	0.8404	0.89349	0.07258	0.851382	0.825564	0.894711	0.87468	0.836048	0.595351	0.897072	0.88875	0.69641	0.669069	0.217041	0.631207	0.20432	0.863192	0.255868	0.583244	0.134752	0.686658	0.902649	0.162494	0.138832	0.295094	0.148363	0.158312	0.146038	0.250504	0.350716	0.123938	0.274036	0.407149	0.864805	0.10255	0.115996	0.0614633	0.12335	0.106946	cg14239515	19	SPRED3
cg03604011	0.629909	0.0717442	0.7105	0.76352	0.01146	0.70593	0.04814	0.78107	0.79355	0.01517	0.805065	0.720699	0.808878	0.757008	0.767746	0.609846	0.881664	0.78485	0.62083	0.605488	0.0811321	0.415468	0.0960372	0.351984	0.111148	0.229057	0.0977444	0.56795	0.895864	0.0547599	0.0963743	0.0645042	0.0759311	0.0968327	0.0668241	0.0698321	0.07955	0.0679389	0.0636995	0.0575237	0.0600175	0.079803	0.0644478	0.0992974	0.0771723	0.106937	cg03604011	5	AHRR
cg09396196	0.599899	0.0908284	0.7308	0.76877	0.03972	0.74721	0.12662	0.7973	0.83524	0.03859	0.746417	0.741003	0.839875	0.836106	0.734177	0.580699	0.819113	0.79087	0.69424	0.543884	0.173634	0.674665	0.071193	0.684005	0.0961734	0.48062	0.141051	0.60662	0.855754	0.182879	0.07701	0.110715	0.0813156	0.0832748	0.0787885	0.0843293	0.0822428	0.0866142	0.0735864	0.0601529	0.0595159	0.0656292	0.0688003	0.0610642	0.102774	0.106925	cg09396196	11	KCNK4
cg04219247	0.589141	0.0536756	0.64808	0.67649	0.02644	0.72268	0.04821	0.78045	0.8488	0.01843	0.760442	0.774632	0.763061	0.841527	0.749972	0.567235	0.895615	0.67993	0.6686	0.501374	0.381123	0.0568147	0.0596537	0.164696	0.139011	0.416918	0.179235	0.1121	0.905806	0.0539199	0.0529351	0.0976896	0.058717	0.054453	0.0641353	0.0542373	0.056326	0.0598213	0.0500649	0.057898	0.0676899	0.0570455	0.0590973	0.0555613	0.0577238	0.106899	cg04219247	8	CTHRC1
cg16171526	0.571741	0.0845737	0.72209	0.77902	0.02466	0.73288	0.07478	0.8185	0.87888	0.02864	0.758498	0.649607	0.819192	0.840299	0.689131	0.483086	0.842463	0.77256	0.67183	0.650532	0.103598	0.676976	0.155236	0.737112	0.147174	0.585968	0.171776	0.621959	0.890552	0.0852626	0.104514	0.078928	0.0962844	0.111978	0.0849517	0.0959644	0.112466	0.0866432	0.0700408	0.0962509	0.0864574	0.0880009	0.0962452	0.0701666	0.0860836	0.106897	cg16171526	1
cg08378782	0.634536	0.0513404	0.74269	0.77272	0.01171	0.78528	0.02732	0.00972	0.00187	0.01166	0.765091	0.766789	0.805725	0.821985	0.751646	0.608816	0.797037	0.75825	0.67733	0.0865998	0.150893	0.0719424	0.0710098	0.103346	0.0585242	0.229911	0.17049	0.211158	0.888589	0.0502048	0.0552113	0.0522895	0.0595183	0.0617047	0.0501475	0.0508333	0.0492983	0.0711829	0.0466343	0.0471576	0.0591895	0.0524304	0.0630984	0.0476014	0.0499244	0.106881	cg08378782	11	RASGRP2;RASGRP2;RASGRP2
cg18028347	0.543389	0.0575482	0.67199	0.7124	0.03118	0.74858	0.03721	0.01809	0.01183	0.01526	0.852541	0.786086	0.884355	0.846555	0.814052	0.618609	0.875615	0.71638	0.61563	0.224928	0.0769231	0.141012	0.0632948	0.64655	0.12902	0.314335	0.136121	0.396956	0.877569	0.0624465	0.0652664	0.0675999	0.0564249	0.0713396	0.0611801	0.0780561	0.0733892	0.0761336	0.0579273	0.0613383	0.0590539	0.060428	0.063359	0.0596853	0.0645736	0.106865	cg18028347	3
cg23060646	0.660457	0.0999227	0.7837	0.78587	0.03795	0.80769	0.06866	0.84054	0.88229	0.04795	0.763299	0.818269	0.880455	0.746584	0.751096	0.618495	0.890586	0.80761	0.68811	0.610278	0.149693	0.142116	0.117058	0.721631	0.16376	0.342342	0.279485	0.392966	0.867724	0.0840376	0.11103	0.0947717	0.12358	0.102285	0.107094	0.0982012	0.100968	0.125335	0.0932836	0.0978289	0.0976562	0.269961	0.108205	0.0983839	0.130787	0.106863	cg23060646	3
cg24922817	0.590778	0.0443674	0.7104	0.7234	0.01405	0.67437	0.05297	0.63988	0.72932	0.01373	0.607266	0.68322	0.855962	0.88082	0.682501	0.558605	0.854178	0.75252	0.55079	0.068598	0.0712289	0.0448394	0.0504533	0.074243	0.0732605	0.585479	0.153801	0.0520437	0.842356	0.0456388	0.0288024	0.0366109	0.0420763	0.0364771	0.0441176	0.0396708	0.0416198	0.0402519	0.0347844	0.0368148	0.0405134	0.0407737	0.0448663	0.0390323	0.0727336	0.106848	cg24922817	19
cg27240775	0.649499	0.0999611	0.70772	0.76491	0.01089	0.76409	0.04428	0.78262	0.86531	0.03835	0.786223	0.774483	0.801466	0.813313	0.713676	0.599957	0.870144	0.77091	0.66812	0.482253	0.0841257	0.272116	0.0929395	0.483318	0.10263	0.282929	0.149934	0.538298	0.897819	0.083863	0.0792079	0.0753893	0.0819407	0.0822578	0.102395	0.0787539	0.101099	0.0739952	0.0620292	0.0700074	0.0680774	0.0811281	0.0808738	0.0656848	0.0898734	0.106817	cg27240775	7
cg27299406	0.580565	0.0598358	0.68314	0.71956	0.0169	0.73227	0.05784	0.78045	0.85515	0.03649	0.766654	0.719977	0.32217	0.77291	0.684022	0.558504	0.856048	0.76295	0.61198	0.678694	0.109505	0.621179	0.0636105	0.777821	0.100323	0.569866	0.0906367	0.592751	0.841638	0.0648303	0.0582113	0.0566789	0.0545515	0.0730298	0.0594442	0.0590488	0.071047	0.0627196	0.0655271	0.0572278	0.0605392	0.0698976	0.076021	0.0595357	0.0716049	0.106804	cg27299406	2	HAAO
cg08659394	0.596979	0.0487426	0.6781	0.71027	0.03988	0.61845	0.15271	0.73203	0.77874	0.10447	0.763979	0.727061	0.815821	0.790711	0.685147	0.588719	0.820495	0.71507	0.48089	0.6351	0.0656727	0.651217	0.047469	0.722268	0.119989	0.676334	0.0780775	0.629321	0.860551	0.0403161	0.0496305	0.0404248	0.046701	0.053492	0.0472123	0.0368885	0.0376782	0.133528	0.0462468	0.0434908	0.0551675	0.0451011	0.0381922	0.0406214	0.145012	0.106798	cg08659394	16	B3GNT9
cg26205771	0.659694	0.152867	0.78586	0.82038	0.04625	0.83746	0.1287	0.84979	0.88215	0.06622	0.829562	0.812122	0.840044	0.816608	0.832169	0.704465	0.886221	0.80918	0.71934	0.146363	0.166667	0.211598	0.152301	0.664432	0.164692	0.17511	0.123536	0.176665	0.681024	0.100218	0.107344	0.117919	0.140426	0.224617	0.113742	0.124102	0.130867	0.111748	0.0911753	0.108132	0.599827	0.120874	0.128663	0.110795	0.106695	0.106787	cg26205771	8	NPBWR1
cg14345980	0.676724	0.0662485	0.75328	0.79276	0.01791	0.75937	0.01499	0.82784	0.87955	0.03971	0.7749	0.823634	0.323371	0.843623	0.670372	0.570662	0.873686	0.79704	0.67126	0.315266	0.106305	0.272473	0.0998487	0.154156	0.181494	0.494516	0.255457	0.169119	0.890464	0.0786354	0.0925047	0.0723843	0.084086	0.0810046	0.0856847	0.0872167	0.0871543	0.0716374	0.0548232	0.0546509	0.0577943	0.0708751	0.0766867	0.0508217	0.0589582	0.106745	cg14345980	14
cg23155810	0.581828	0.0866554	0.71081	0.73267	0.02537	0.70663	0.04997	0.78801	0.85156	0.03128	0.783524	0.779182	0.872893	0.844525	0.685988	0.584813	0.848262	0.7569	0.65863	0.134982	0.098739	0.111095	0.0811885	0.568652	0.108799	0.338448	0.127986	0.272596	0.8907	0.0737271	0.0845759	0.100349	0.0955429	0.0839372	0.0873362	0.0772505	0.0849799	0.0659898	0.0888168	0.0717054	0.0655533	0.0736218	0.0826655	0.0593103	0.0766484	0.106741	cg23155810	3	VWA5B2
cg24932662	0.615391	0.132836	0.78208	0.79263	0.1352	0.81167	0.14708	0.85413	0.89867	0.12004	0.833947	0.78561	0.847987	0.823197	0.759808	0.604713	0.884323	0.81957	0.71436	0.603112	0.110316	0.581502	0.143982	0.823921	0.188796	0.602687	0.113877	0.660713	0.899931	0.0626202	0.123874	0.262679	0.119314	0.255555	0.0994676	0.064778	0.2304	0.798459	0.0994143	0.640565	0.566458	0.0850281	0.0617345	0.061517	0.064019	0.106737	cg24932662	8	FOXH1
cg18454288	0.648487	0.124221	0.7912	0.81056	0.03379	0.81491	0.06811	0.84866	0.87527	0.03341	0.797903	0.767855	0.635074	0.855598	0.816835	0.591111	0.87481	0.82041	0.73064	0.633698	0.206533	0.438465	0.125174	0.717887	0.15562	0.387267	0.1521	0.663904	0.866527	0.119256	0.149279	0.131121	0.109358	0.19611	0.12834	0.131844	0.1222	0.0914649	0.0792873	0.102883	0.0829747	0.124048	0.117113	0.0844678	0.0901182	0.106713	cg18454288	7	GRB10
cg15836635	0.596823	0.0551152	0.729	0.73598	0.00182	0.7643	0.03969	0.7193	0.58289	0.01514	0.699711	0.77048	0.849034	0.856898	0.823919	0.630017	0.790901	0.79806	0.68945	0.435083	0.321227	0.0392879	0.0439083	0.0537348	0.0887914	0.140139	0.054813	0.158453	0.591084	0.0340628	0.0432363	0.044194	0.0401385	0.0443621	0.034652	0.0543011	0.0541569	0.0581064	0.0476119	0.0486477	0.0647948	0.0631687	0.0636233	0.0441709	0.0599206	0.106705	cg15836635	8	MOS
cg18624636	0.628498	0.123798	0.71222	0.74511	0.04003	0.71153	0.06736	0.86801	0.90184	0.07004	0.860038	0.776583	0.933669	0.903718	0.718287	0.56546	0.84985	0.83052	0.65523	0.709361	0.189984	0.189571	0.177673	0.833567	0.173536	0.597494	0.143389	0.226448	0.892455	0.163977	0.155322	0.191365	0.177012	0.168512	0.1805	0.179994	0.16659	0.126264	0.0914879	0.106563	0.0795998	0.111675	0.115066	0.112966	0.0968343	0.106696	cg18624636	10	SLC16A12
cg13180678	0.545919	0.0722731	0.81335	0.83146	0.01412	0.79863	0.07645	0.77819	0.6531	0.02222	0.801399	0.706081	0.716106	0.837114	0.741321	0.638237	0.876249	0.71521	0.69102	0.256042	0.0587258	0.480182	0.0479316	0.498944	0.102916	0.221547	0.071997	0.370013	0.915105	0.0489083	0.0541108	0.0548549	0.0561537	0.0917112	0.0596845	0.0535918	0.0420281	0.0546384	0.053094	0.494561	0.0885546	0.352984	0.0659088	0.0431477	0.0776225	0.106683	cg13180678	17	CENPV
cg10118513	0.597771	0.0980107	0.71858	0.7986	0.01518	0.71407	0.00429	0.83691	0.85166	0	0.838987	0.805626	0.676692	0.874765	0.767249	0.670187	0.640435	0.64561	0.64322	0.719919	0.103161	0.618678	0.106787	0.873851	0.143035	0.45377	0.20573	0.555888	0.878532	0.0594855	0.06212	0.297653	0.147422	0.0979219	0.0885427	0.069285	0.100989	0.10781	0.0964033	0.0975434	0.106498	0.0996119	0.0964094	0.0879295	0.138889	0.106664	cg10118513	14
cg22864337	0.615195	0.0700154	0.72089	0.77266	0.01806	0.79011	0.05089	0.8167	0.87927	0.02947	0.834062	0.769276	0.0794608	0.870718	0.804817	0.608825	0.557582	0.75799	0.35151	0.495955	0.0975511	0.0893806	0.0792723	0.08454	0.116735	0.205391	0.109267	0.169749	0.904594	0.0678523	0.0763378	0.0703788	0.0755971	0.0926685	0.0641674	0.0638279	0.0753829	0.0545866	0.0484862	0.0459992	0.0483559	0.0653968	0.0680062	0.054662	0.0520136	0.106622	cg22864337	7
cg14315558	0.603803	0.187947	0.75089	0.74486	0.03369	0.7363	0.0526	0.80927	0.85386	0.03553	0.713327	0.72346	0.84087	0.810408	0.779125	0.666486	0.850675	0.7842	0.64907	0.70956	0.230869	0.683937	0.123957	0.804836	0.221961	0.64284	0.144679	0.649721	0.849672	0.0946873	0.115147	0.0965254	0.112731	0.112133	0.134102	0.0977331	0.100859	0.107931	0.0866155	0.100757	0.0864467	0.111314	0.0969742	0.0877351	0.0781811	0.106601	cg14315558	21	MIR155HG
cg16293732	0.634326	0.160421	0.49471	0.50525	0.07874	0.71162	0.05411	0.81704	0.84375	0.11072	0.900732	0.855574	0.705865	0.884151	0.3389	0.697496	0.898718	0.76127	0.67922	0.725049	0.118418	0.087871	0.157386	0.813986	0.251262	0.114767	0.152635	0.289257	0.914753	0.0793846	0.108345	0.108007	0.217938	0.14317	0.112844	0.0808722	0.101237	0.511463	0.0519616	0.854323	0.672386	0.0734002	0.0827333	0.0603974	0.0711486	0.106536	cg16293732	17
cg25092838	0.62572	0.113146	0.7428	0.77164	0.01687	0.76224	0.02862	0.75656	0.88698	0.03807	0.777992	0.799257	0.878297	0.905995	0.820735	0.607856	0.759053	0.67991	0.66823	0.493571	0.17985	0.188598	0.109159	0.116922	0.178953	0.173502	0.0951316	0.143026	0.88997	0.0821682	0.127154	0.129379	0.108504	0.145912	0.103523	0.101781	0.105701	0.0860182	0.0811191	0.130047	0.0636661	0.108966	0.074855	0.0912239	0.0731812	0.106535	cg25092838	14	OTX2OS1
cg13332474	0.395352	0.0756303	0.69371	0.78415	0.02927	0.76123	0.02275	0.71869	0.75607	0.02576	0.755904	0.6651	0.84933	0.819101	0.815826	0.642668	0.829739	0.78178	0.64713	0.504684	0.113213	0.251708	0.0840688	0.803326	0.171638	0.145942	0.10987	0.525475	0.886684	0.0714991	0.0777559	0.119358	0.136029	0.0864542	0.0741942	0.110795	0.0817376	0.0654224	0.0550892	0.0651131	0.0629241	0.0854514	0.0574413	0.0771688	0.0779817	0.10649	cg13332474	7
cg19489797	0.58632	0.0980609	0.76473	0.81319	0.08823	0.83442	0.12909	0.88233	0.91942	0.07661	0.726892	0.755077	0.72111	0.766262	0.724095	0.618838	0.892284	0.8345	0.78504	0.613188	0.146368	0.63163	0.12728	0.763617	0.202152	0.601163	0.231325	0.640395	0.833292	0.0827039	0.119054	0.0927254	0.117945	0.162642	0.123668	0.0912104	0.11505	0.828118	0.104582	0.105174	0.0980169	0.15238	0.151563	0.102305	0.114311	0.106483	cg19489797	2	DNMT3A;DNMT3A;DNMT3A;DNMT3A
cg17267805	0.639408	0.0643651	0.75115	0.74751	0.03226	0.71369	0.09521	0.81352	0.85067	0.03682	0.728439	0.754069	0.898252	0.863154	0.758823	0.583683	0.832033	0.76012	0.63455	0.467012	0.191471	0.0921333	0.0938383	0.471963	0.186556	0.335119	0.352516	0.120886	0.904715	0.053906	0.0709391	0.1027	0.0796829	0.0788982	0.0736794	0.0717532	0.0826165	0.0970903	0.0750118	0.0716828	0.0745429	0.0724542	0.0781716	0.0649262	0.0850476	0.106478	cg17267805	10	CXCL12;CXCL12;CXCL12
cg24151926	0.639515	0.0746107	0.75296	0.79963	0.02211	0.7382	0.06184	0.82372	0.86709	0.04179	0.77193	0.754776	0.593511	0.788108	0.735576	0.60661	0.822398	0.7803	0.62735	0.138015	0.12565	0.0855386	0.0629394	0.59661	0.158104	0.569069	0.118891	0.401883	0.841792	0.0645955	0.0818516	0.0810606	0.0715182	0.0739064	0.0695808	0.0774322	0.0811751	0.0649704	0.0558813	0.0591223	0.0619942	0.0851653	0.0717622	0.0602457	0.0701789	0.106478	cg24151926	1	CHD5
cg25016127	0.58096	0.0600704	0.69055	0.71961	0.02615	0.69216	0.08794	0.77937	0.8404	0.03649	0.653648	0.720164	0.850556	0.82963	0.707071	0.593399	0.85709	0.76653	0.64145	0.55177	0.0629328	0.280729	0.0538721	0.529783	0.110485	0.483525	0.403634	0.59724	0.913019	0.0562451	0.0560701	0.0698675	0.0592488	0.0593288	0.0629747	0.0571346	0.0625773	0.0735064	0.0463968	0.0399642	0.0477305	0.0526196	0.0525201	0.0619519	0.0701916	0.106439	cg25016127	11	LRRC56
cg26137971	0.614232	0.0751577	0.75758	0.73377	0.01548	0.70514	0.029	0.75897	0.83569	0.03906	0.851657	0.341726	0.863078	0.788849	0.805843	0.610647	0.887345	0.74001	0.67356	0.629135	0.106342	0.0656891	0.0965339	0.285676	0.133688	0.300912	0.166607	0.223127	0.891714	0.0726845	0.0724461	0.0951565	0.083607	0.0778151	0.0977514	0.0807252	0.0811674	0.0792111	0.0734921	0.0742666	0.07153	0.0753038	0.0721521	0.0695412	0.0785685	0.106436	cg26137971	22	ADM2;ADM2
cg02712555	0.570868	0.0397059	0.59582	0.6213	0.00073	0.64164	0.01083	0.7698	0.83703	0.01215	0.875769	0.782988	0.86442	0.879002	0.707132	0.56886	0.841478	0.72587	0.54518	0.070373	0.0544562	0.052269	0.0564934	0.10373	0.111443	0.349157	0.170908	0.0563363	0.544132	0.0408432	0.047368	0.0471199	0.0478785	0.0464506	0.0422978	0.0417783	0.0553019	0.0512189	0.0394122	0.0411874	0.0483045	0.0462602	0.0444486	0.0412749	0.0520487	0.106427	cg02712555	20	CYP24A1;CYP24A1
cg24994173	0.486174	0.0553518	0.75113	0.76823	0	0.73516	0.00909	0.01497	0.007	0.01588	0.761129	0.77435	0.871353	0.856134	0.775356	0.616335	0.634639	0.82848	0.64298	0.0570615	0.0698583	0.0513015	0.0605441	0.414315	0.104506	0.154038	0.158906	0.0980817	0.922112	0.0461574	0.0463166	0.0594729	0.0478882	0.0545173	0.0520197	0.0508644	0.0472691	0.0738376	0.0754319	0.067367	0.0703988	0.0665347	0.08403	0.0655684	0.0852617	0.106426	cg24994173	5	TSLP;TSLP
cg00421363	0.699119	0.0965307	0.76399	0.79613	0.02703	0.80091	0.03425	0.87369	0.89046	0.01623	0.70943	0.746401	0.732337	0.792221	0.76345	0.67985	0.871344	0.80931	0.67096	0.67654	0.176981	0.167025	0.121416	0.572919	0.169747	0.257168	0.24268	0.500267	0.848901	0.0879277	0.0981941	0.10763	0.0848604	0.105563	0.119081	0.0935673	0.122667	0.0999525	0.0955056	0.102713	0.095138	0.103022	0.110121	0.0907354	0.101147	0.106409	cg00421363	19	PPFIA3
cg12646385	0.707477	0.106654	0.77386	0.83409	0.02932	0.76294	0.04282	0.76135	0.77518	0.02983	0.910798	0.812323	0.907447	0.894153	0.808381	0.712973	0.899365	0.8424	0.615	0.174009	0.219634	0.115412	0.142191	0.221245	0.217075	0.236951	0.254479	0.150381	0.128376	0.107248	0.125632	0.143607	0.117699	0.136521	0.12264	0.14465	0.199626	0.0869565	0.0883687	0.108419	0.0694901	0.0936362	0.117435	0.103144	0.119019	0.106353	cg12646385	5
cg14247332	0.386844	0.0585954	0.82	0.81073	0	0.75528	0.05469	0.7895	0.85968	0.05437	0.61145	0.539212	0.822092	0.717858	0.622665	0.465558	0.855348	0.80035	0.78365	0.235968	0.0763766	0.0743295	0.0619687	0.828222	0.145205	0.184189	0.14569	0.353071	0.88498	0.0598983	0.0705748	0.0833677	0.0528924	0.0988107	0.0518449	0.0812279	0.0650355	0.0711365	0.0892495	0.0946839	0.0832298	0.0890793	0.093296	0.0718757	0.0912621	0.106348	cg14247332	9	FNBP1
cg25610702	0.666935	0.124474	0.779	0.8228	0.06257	0.77066	0.10615	0.78137	0.84484	0.0969	0.828003	0.809674	0.879757	0.87703	0.757296	0.575733	0.883561	0.82676	0.6917	0.674162	0.254792	0.514401	0.128797	0.897724	0.220665	0.675105	0.322034	0.741472	0.906101	0.126912	0.127779	0.113396	0.124909	0.148677	0.125935	0.141829	0.14274	0.131707	0.117484	0.159859	0.138753	0.167745	0.16304	0.107113	0.146783	0.106334	cg25610702	6	CRIP3
cg11299854	0.6228	0.069949	0.7376	0.77039	0.05816	0.71865	0.20242	0.79224	0.83867	0.0686	0.791763	0.730625	0.775277	0.834376	0.705898	0.562871	0.848599	0.76345	0.65149	0.655033	0.0772571	0.461994	0.0586921	0.739167	0.104356	0.57758	0.16404	0.63022	0.857974	0.183884	0.066381	0.0609089	0.072518	0.0856497	0.0693481	0.171009	0.0793051	0.0680318	0.0452361	0.0534577	0.0586789	0.0772415	0.0600955	0.0558513	0.150289	0.106313	cg11299854	5	CCNI2;CCNI2
cg03995122	0.595127	0.0393976	0.67744	0.70343	0.03425	0.7021	0.0893	0.7203	0.79166	0.03862	0.723551	0.66115	0.0451677	0.828945	0.629034	0.510024	0.870392	0.7197	0.63219	0.680984	0.127324	0.496279	0.0427494	0.765061	0.220953	0.434152	0.148905	0.672777	0.896324	0.045122	0.0464088	0.0370702	0.0347777	0.0371332	0.0326956	0.0430414	0.0394566	0.0545333	0.0334027	0.0388517	0.0307741	0.0363757	0.0404068	0.0386924	0.0997075	0.106303	cg03995122	6	HCG4P6
cg02642223	0.594211	0.0755139	0.78183	0.79509	0.01248	0.74223	0.02823	0.77818	0.86657	0.01622	0.780249	0.729274	0.553932	0.866398	0.7806	0.62716	0.851161	0.7687	0.47766	0.331144	0.105244	0.264798	0.0813323	0.482277	0.116163	0.267263	0.119314	0.566336	0.867377	0.0658487	0.0724638	0.0823875	0.0607465	0.075842	0.0716481	0.0708673	0.0613144	0.0677457	0.0549544	0.0639131	0.0485183	0.0781609	0.0509519	0.0619159	0.0622977	0.106216	cg02642223	17
cg24128931	0.59325	0.0463543	0.72839	0.77326	0.01604	0.73073	0.01154	0.81589	0.86475	0.01453	0.802296	0.749479	0.826319	0.840594	0.720296	0.460453	0.884643	0.75859	0.64695	0.23527	0.129958	0.477047	0.073681	0.616119	0.14014	0.384304	0.132249	0.524982	0.893453	0.154205	0.084466	0.0559377	0.0598277	0.106273	0.0770897	0.0633001	0.0779161	0.0906131	0.232875	0.0972714	0.181783	0.0730533	0.0628792	0.0525815	0.0543618	0.106198	cg24128931	21
cg22471255	0.586244	0.0524412	0.68371	0.7345	0.01846	0.70722	0.08611	0.72792	0.79072	0.03048	0.81098	0.695662	0.852002	0.811907	0.694459	0.524446	0.863804	0.68119	0.605	0.617905	0.095589	0.133587	0.0617377	0.40852	0.131087	0.614109	0.169562	0.523447	0.913066	0.0396997	0.0785106	0.0590878	0.0590939	0.0561119	0.0571402	0.065552	0.0628907	0.0620017	0.0600792	0.0493361	0.0488481	0.0594151	0.0522424	0.0505169	0.0598212	0.106162	cg22471255	22
cg13564825	0.584354	0.0796763	0.66495	0.73426	0.02593	0.70824	0.07161	0.76152	0.8353	0.03811	0.827044	0.682689	0.84403	0.874546	0.730753	0.523051	0.837855	0.72488	0.58757	0.648471	0.134344	0.0670179	0.0707568	0.215719	0.148026	0.686186	0.223648	0.31012	0.929932	0.0513629	0.0610423	0.101299	0.069133	0.167231	0.0647788	0.0687559	0.0685176	0.0953924	0.06737	0.0779631	0.0644253	0.0569497	0.0711356	0.0689123	0.0915474	0.106152	cg13564825	19	PPP1R14A
cg26248173	0.585496	0.0490755	0.7058	0.80966	0.01664	0.37102	0.04659	0.01871	0.01634	0.0216	0.839239	0.0506887	0.891807	0.931578	0.700206	0.548042	0.84678	0.7879	0.69757	0.67279	0.0985634	0.311882	0.0589598	0.152639	0.133542	0.351308	0.134415	0.572052	0.936188	0.0524315	0.0572632	0.0620455	0.0814251	0.0796495	0.0528166	0.0563655	0.0540929	0.0674536	0.0684493	0.0510078	0.0491945	0.0656595	0.0821769	0.0536305	0.0749175	0.106145	cg26248173	1
cg18329187	0.673902	0.129972	0.79147	0.80256	0.0825	0.75672	0.11668	0.83823	0.87569	0.07481	0.813671	0.786584	0.855535	0.840059	0.741815	0.627065	0.840482	0.78725	0.71596	0.626448	0.108543	0.130708	0.0972259	0.808796	0.260763	0.629477	0.114509	0.408397	0.882093	0.0799619	0.129665	0.131057	0.109869	0.31658	0.1294	0.156523	0.0975191	0.11529	0.244001	0.0817809	0.0972133	0.0851681	0.114446	0.105189	0.157743	0.106084	cg18329187	14	CKB
cg05817664	0.667624	0.0745681	0.75835	0.78868	0.01092	0.3097	0.04333	0.86625	0.90314	0.01943	0.74033	0.609352	0.830051	0.815878	0.612249	0.602515	0.771812	0.61822	0.69086	0.688549	0.0900522	0.167491	0.0837648	0.554789	0.0778495	0.202244	0.137795	0.367009	0.904975	0.0598681	0.0743269	0.0647246	0.0722859	0.0685592	0.0615353	0.0608503	0.0567496	0.0617051	0.0561888	0.0563616	0.0553299	0.113686	0.0664372	0.055336	0.0490253	0.106074	cg05817664	1
cg18245306	0.655244	0.123936	0.78501	0.81763	0.0293	0.57958	0.05264	0.77548	0.88124	0.02936	0.743887	0.772129	0.850026	0.828974	0.80998	0.569726	0.888829	0.78261	0.66525	0.193946	0.192684	0.587422	0.148267	0.811831	0.211732	0.734107	0.184928	0.717184	0.873931	0.122905	0.116433	0.146747	0.121452	0.142875	0.151077	0.0950789	0.129053	0.131241	0.112831	0.116183	0.149306	0.122019	0.107897	0.0928848	0.104677	0.106054	cg18245306	11	KCNJ5
cg05127440	0.620891	0.0928389	0.68259	0.70956	0.02762	0.71576	0.06113	0.77314	0.84763	0.0323	0.778618	0.625118	0.824344	0.799488	0.743461	0.5493	0.843795	0.67297	0.66589	0.611906	0.0964208	0.474543	0.0896095	0.843287	0.142515	0.605762	0.10298	0.61923	0.905655	0.075583	0.108994	0.0872759	0.0981928	0.0873667	0.0873633	0.0895171	0.0905756	0.0714452	0.0810779	0.0757085	0.0796584	0.100009	0.104438	0.0557595	0.0642971	0.10603	cg05127440	1	C1orf95
cg14543255	0.707911	0.172377	0.83316	0.8811	0.04974	0.76507	0.08799	0.87083	0.91315	0.03968	0.860218	0.805438	0.837681	0.835651	0.812918	0.722431	0.920801	0.75556	0.68629	0.553406	0.215375	0.725858	0.144839	0.86742	0.278822	0.820226	0.204987	0.773574	0.900456	0.171842	0.216048	0.287369	0.216866	0.262451	0.190999	0.208809	0.227641	0.147989	0.115349	0.188199	0.0837299	0.330085	0.138462	0.0973783	0.176837	0.105984	cg14543255	17
cg18070676	0.607716	0.0724838	0.72243	0.74777	0.02198	0.722	0.05668	0.82287	0.86281	0.02054	0.829023	0.738328	0.807864	0.835243	0.798453	0.553225	0.861333	0.75715	0.56077	0.449272	0.11485	0.0726459	0.0740094	0.104315	0.114829	0.121282	0.141563	0.411859	0.869268	0.0987339	0.0728893	0.0786557	0.0710059	0.120244	0.0661347	0.0877455	0.128198	0.0953298	0.111197	0.151249	0.074914	0.0951756	0.073494	0.0564241	0.129064	0.105983	cg18070676	14	FLRT2
cg05302386	0.658994	0.0443258	0.7461	0.76122	0.00879	0.62644	0.0339	0.82553	0.89363	0.02543	0.706811	0.699195	0.146487	0.907794	0.744953	0.622199	0.890891	0.78801	0.67678	0.0628763	0.222782	0.0447874	0.0594608	0.100664	0.110101	0.453176	0.213487	0.0542559	0.37769	0.0471306	0.04338	0.0397997	0.0502577	0.0580989	0.050644	0.041233	0.048673	0.0661675	0.0544634	0.0556405	0.0437086	0.0462361	0.0613671	0.0590189	0.0737694	0.10592	cg05302386	14	PTGDR;PTGDR
cg07687766	0.59731	0.0663189	0.63632	0.71457	0.02302	0.74744	0.09619	0.75635	0.8417	0.03338	0.813209	0.708652	0.831746	0.838441	0.736418	0.573453	0.890036	0.74919	0.65044	0.617797	0.0768064	0.448299	0.0705913	0.420213	0.130228	0.376908	0.186746	0.550409	0.879612	0.0587396	0.0678145	0.0604322	0.0777525	0.0697888	0.0637681	0.0660162	0.0687396	0.0797075	0.0705419	0.065943	0.0531175	0.0703661	0.0799501	0.0614957	0.0616366	0.105896	cg07687766	7
cg09626894	0.644961	0.0851365	0.7638	0.7822	0.02648	0.83565	0.0555	0.83532	0.89169	0.02679	0.74704	0.7057	0.832724	0.789449	0.821525	0.677117	0.851146	0.80961	0.72736	0.313221	0.200289	0.213378	0.131347	0.756244	0.207463	0.232558	0.203166	0.361153	0.873694	0.0819894	0.127276	0.119403	0.108799	0.133634	0.112082	0.105988	0.105384	0.0946879	0.0966265	0.346237	0.118201	0.116294	0.0944556	0.0707532	0.0838431	0.105875	cg09626894	7	CFTR
cg04532952	0.52962	0.0618431	0.65386	0.72082	0.01767	0.64088	0.04167	0.77534	0.86512	0.02195	0.862264	0.746523	0.856615	0.812563	0.761981	0.526391	0.86674	0.67598	0.53053	0.667132	0.208196	0.0799214	0.0801168	0.686126	0.15876	0.230796	0.193601	0.142393	0.90303	0.0933633	0.0719838	0.113037	0.0722244	0.0878251	0.0701823	0.0980238	0.0752454	0.0890454	0.0749407	0.0764685	0.0761286	0.0752069	0.0691158	0.0660877	0.0716857	0.105859	cg04532952	17	CA4
cg03495059	0.490135	0.100609	0.86591	0.8741	0.07449	0.73905	0.11504	0.89375	0.91062	0.10867	0.794331	0.762182	0.686158	0.841286	0.777638	0.686853	0.700311	0.86818	0.79085	0.666228	0.151542	0.336153	0.11232	0.77316	0.177684	0.578591	0.201932	0.703107	0.867837	0.0882507	0.120326	0.121366	0.115745	0.108146	0.151049	0.126068	0.100618	0.159404	0.134819	0.127256	0.126809	0.125039	0.148354	0.12952	0.157158	0.105792	cg03495059	16	CTF1;CTF1
cg26805113	0.53384	0.510039	0.04739	0.02109	0.02261	0.0464	0.02698	0.8653	0.83805	0.8725	0.868314	0.879629	0.500879	0.898034	0.883375	0.764794	0.208211	0.61191	0.04049	0.724926	0.866865	0.870272	0.824933	0.463577	0.542794	0.205907	0.0960094	0.660821	0.513511	0.766364	0.869304	0.875979	0.840738	0.851292	0.87439	0.0746612	0.564293	0.884763	0.121641	0.890652	0.903985	0.550803	0.101345	0.526074	0.684907	0.10579	cg26805113	16
cg12287154	0.659755	0.0846883	0.72804	0.75951	0.02497	0.73507	0.02788	0.0102	0.00723	0.01671	0.826154	0.814523	0.829936	0.823802	0.7562	0.584713	0.91814	0.74815	0.56182	0.102816	0.103481	0.0724513	0.0791391	0.176631	0.0880618	0.182027	0.126287	0.212208	0.888209	0.0707521	0.0960155	0.085297	0.0887165	0.0788011	0.0673749	0.0730952	0.0967341	0.069114	0.0556682	0.0604727	0.0595549	0.0699164	0.0675327	0.0669369	0.0668121	0.105771	cg12287154	6
cg02984614	0.603914	0.0791849	0.72775	0.74669	0.02903	0.68976	0.07397	0.75234	0.83236	0.04205	0.7929	0.774362	0.838328	0.816502	0.691157	0.581428	0.845748	0.75234	0.63579	0.357486	0.153418	0.121851	0.064424	0.331345	0.125548	0.436675	0.130877	0.0873466	0.885053	0.054744	0.0570207	0.0451692	0.0583719	0.0605881	0.0694748	0.060969	0.0526316	0.104422	0.0678011	0.0687887	0.0811382	0.0504557	0.0517118	0.0451523	0.0853561	0.105765	cg02984614	17	ACCN1;ACCN1
cg14192291	0.51302	0.0837865	0.82562	0.78042	0.04342	0.82134	0.20404	0.8077	0.79516	0.04795	0.82674	0.782415	0.874448	0.861486	0.864335	0.727519	0.935296	0.85463	0.82547	0.657217	0.15974	0.0699672	0.0869629	0.476017	0.338217	0.570761	0.330832	0.237398	0.930567	0.0829499	0.0942029	0.0732111	0.0746926	0.101842	0.0939375	0.172414	0.0916193	0.235839	0.262485	0.21161	0.206697	0.204969	0.193902	0.21403	0.235662	0.105761	cg14192291	9	BARHL1
cg11747349	0.614068	0.103401	0.77422	0.78078	0.05235	0.77781	0.0725	0.77714	0.83914	0.03183	0.80105	0.724226	0.770038	0.851564	0.760562	0.590191	0.847912	0.80781	0.61252	0.613786	0.161319	0.109689	0.0723404	0.675129	0.259055	0.268302	0.175356	0.248196	0.907875	0.0827024	0.0919793	0.0915542	0.100797	0.178916	0.089418	0.139619	0.076365	0.0904789	0.0910797	0.0837644	0.0754954	0.0878853	0.0689793	0.0652609	0.0853724	0.105725	cg11747349	6	GPSM3;NOTCH4
cg05660436	0.698373	0.100118	0.76386	0.79771	0.0164	0.79246	0.03515	0.84556	0.90516	0.02399	0.766769	0.813442	0.765905	0.73742	0.664403	0.582242	0.754186	0.81266	0.70947	0.393904	0.139858	0.111263	0.12716	0.184152	0.189315	0.444041	0.467717	0.125907	0.874859	0.0803631	0.0800974	0.0837059	0.0745308	0.0872613	0.10171	0.0766698	0.0891138	0.0908013	0.0799449	0.0877604	0.0903277	0.0920906	0.0878843	0.0984848	0.0932513	0.105725	cg05660436	1	HPCA
cg18904891	0.448315	0.0608907	0.78242	0.81968	0.01355	0.76861	0.03074	0.70905	0.79481	0.02231	0.804002	0.779008	0.822341	0.594608	0.643132	0.552492	0.646715	0.77631	0.61388	0.703954	0.0826292	0.109992	0.0599345	0.721162	0.139229	0.260721	0.124521	0.596521	0.893721	0.0483309	0.0556424	0.0579985	0.058487	0.0600806	0.0569159	0.0911537	0.0587651	0.122526	0.078125	0.0729071	0.0678551	0.0772283	0.0855615	0.0769575	0.0700973	0.105646	cg18904891	8	CLDN23;CLDN23
cg16460359	0.355057	0.0481335	0.59623	0.60805	0	0.67963	0.02325	0.75557	0.8345	0.00887	0.741494	0.785997	0.817058	0.828364	0.712799	0.594958	0.824136	0.64664	0.54107	0.524063	0.0603831	0.110858	0.0613674	0.76705	0.10453	0.335679	0.0776042	0.222876	0.873033	0.0397545	0.0521938	0.0455375	0.0547307	0.0549885	0.054728	0.0464432	0.058627	0.0649913	0.0418379	0.0429376	0.0441976	0.0576454	0.0554627	0.0392141	0.0552876	0.105641	cg16460359	15	BRUNOL6
cg12749863	0.598824	0.114917	0.69546	0.75019	0.04243	0.71837	0.04613	0.80293	0.84155	0.05181	0.651305	0.725627	0.797617	0.792384	0.754889	0.619927	0.873484	0.76006	0.62401	0.663289	0.229009	0.538348	0.0697841	0.768735	0.187895	0.538135	0.160103	0.668056	0.84759	0.0569644	0.0698195	0.0828157	0.091735	0.0637795	0.0836458	0.0646832	0.0698936	0.0943998	0.0621042	0.0732382	0.067143	0.113638	0.0838029	0.0601432	0.0761118	0.105637	cg12749863	21	MIR155HG
cg11855526	0.0870943	0.0712224	0.71978	0.75655	0.01211	0.01681	0.02605	0.79991	0.87186	0.03777	0.901344	0.787684	0.884133	0.907946	0.733631	0.53652	0.908301	0.78019	0.17411	0.151053	0.119365	0.0880355	0.0855236	0.0834755	0.156147	0.195356	0.175073	0.103155	0.0810638	0.071926	0.0778367	0.0888975	0.0690962	0.0839209	0.0817889	0.0856611	0.0840698	0.0853371	0.0675779	0.0751286	0.0604839	0.0799087	0.0678342	0.0608356	0.0748448	0.105547	cg11855526	11	MPPED2
cg25181507	0.613426	0.0911456	0.68005	0.73323	0.01159	0.75089	0.04602	0.77817	0.83556	0.02564	0.745087	0.774652	0.858969	0.782398	0.774584	0.609765	0.872114	0.73016	0.65479	0.337673	0.107042	0.15657	0.1104	0.205492	0.114635	0.217921	0.236167	0.165093	0.873373	0.0696648	0.0911402	0.0835106	0.0792206	0.0795803	0.0943262	0.0746127	0.0875694	0.0514271	0.0408062	0.0544479	0.0494135	0.0709815	0.0685741	0.0543979	0.0638084	0.105518	cg25181507	7	KLRG2
cg18279094	0.632467	0.0881086	0.81563	0.82906	0.05428	0.81917	0.15756	0.87734	0.92412	0.07202	0.774036	0.769079	0.872496	0.858584	0.730057	0.636238	0.499395	0.80246	0.76768	0.15824	0.278458	0.0690779	0.0550994	0.875626	0.246995	0.251793	0.309744	0.535538	0.877015	0.0776467	0.116329	0.263006	0.105704	0.223295	0.0885944	0.108382	0.0652049	0.199434	0.445689	0.374808	0.0817088	0.0773816	0.0919553	0.0760276	0.0870404	0.1055	cg18279094	1	FOXD3
cg19807257	0.644142	0.0792138	0.73617	0.78285	0.01819	0.69571	0.04864	0.81993	0.87674	0.00953	0.843931	0.744021	0.918112	0.81053	0.744694	0.648528	0.846513	0.75252	0.62509	0.204397	0.126519	0.215771	0.0751986	0.193143	0.148019	0.179463	0.14816	0.177796	0.603143	0.0644842	0.0798536	0.0521201	0.0826446	0.101257	0.0722718	0.0857251	0.0729547	0.118559	0.0845751	0.109963	0.0728968	0.0753258	0.0804645	0.0726068	0.0640699	0.105478	cg19807257	1
cg16427096	0.612741	0.0414255	0.76593	0.80444	0.03181	0.75591	0.0709	0.02217	0.02072	0.0304	0.335489	0.721765	0.917747	0.781157	0.784691	0.578865	0.86799	0.37901	0.69229	0.421017	0.107227	0.0564016	0.0418689	0.791103	0.0657706	0.621711	0.31301	0.429598	0.753936	0.0290971	0.0396586	0.0347019	0.0309432	0.0459745	0.0396932	0.0433682	0.0440574	0.0581808	0.0459782	0.0394928	0.0450471	0.0470701	0.0495075	0.0393557	0.0610066	0.105446	cg16427096	16	CACNA1H;CACNA1H
cg13682095	0.625414	0.188002	0.70375	0.71222	0.06002	0.72092	0.09992	0.78369	0.8408	0.06191	0.846647	0.769655	0.891018	0.8634	0.784557	0.580702	0.835644	0.73892	0.65899	0.678857	0.263132	0.0948962	0.0988205	0.862139	0.201794	0.561463	0.167863	0.334409	0.886566	0.0758808	0.170069	0.139048	0.107358	0.104158	0.0994228	0.229979	0.082412	0.545703	0.0829201	0.0574202	0.710986	0.0720009	0.0801146	0.0503334	0.066308	0.105438	cg13682095	11	TSPAN4;TSPAN4;TSPAN4;TSPAN4;TSPAN4;TSPAN4;TSPAN4
cg04342821	0.546142	0.041906	0.70775	0.77385	0.01458	0.76574	0.05597	0.79641	0.87895	0.028	0.681591	0.673399	0.743074	0.714535	0.767083	0.602471	0.883898	0.79051	0.53167	0.207273	0.0468514	0.0444149	0.0431109	0.112042	0.049268	0.175259	0.0813439	0.0395148	0.0438231	0.0372301	0.0314388	0.0409836	0.0363663	0.0318203	0.0355699	0.0388948	0.0448652	0.067301	0.0415577	0.0551439	0.0556909	0.0614769	0.0592572	0.0495525	0.0593069	0.105433	cg04342821	3	CCDC13
cg16269733	0.543311	0.0866721	0.71278	0.73693	0.0431	0.69362	0.05351	0.75707	0.83264	0.02449	0.818907	0.63892	0.867919	0.842574	0.815446	0.624566	0.834282	0.70359	0.6807	0.561542	0.170269	0.0621137	0.0878233	0.172199	0.181546	0.238742	0.256238	0.12429	0.894436	0.123875	0.091896	0.124639	0.0892632	0.161309	0.0978492	0.114388	0.118225	0.762671	0.681041	0.786458	0.85451	0.144053	0.0953658	0.115844	0.116279	0.105432	cg16269733	1	BCAN;BCAN
cg25947878	0.645858	0.132955	0.76252	0.77397	0.09745	0.77555	0.11074	0.84019	0.87883	0.08959	0.820735	0.785641	0.87535	0.847469	0.79373	0.6467	0.870251	0.77184	0.68321	0.71877	0.187472	0.621145	0.146988	0.601663	0.195898	0.589255	0.170831	0.685088	0.86582	0.123721	0.149478	0.125721	0.127591	0.122735	0.12909	0.123534	0.139905	0.100665	0.109241	0.103776	0.0983458	0.122769	0.126092	0.0933654	0.0855513	0.105422	cg25947878	2
cg08552042	0.624703	0.0731134	0.69648	0.72078	0.01065	0.61038	0.03244	0.70825	0.74559	0.0431	0.791889	0.720537	0.870436	0.875122	0.831604	0.644696	0.855688	0.67925	0.32066	0.6056	0.106413	0.360066	0.0860552	0.867613	0.12392	0.198821	0.101583	0.517553	0.887831	0.0775262	0.100585	0.0806568	0.0872133	0.111412	0.0973243	0.0935283	0.0753581	0.0775833	0.0881029	0.0838323	0.0811749	0.104381	0.114842	0.0746896	0.0817218	0.10538	cg08552042	16	MMP15
cg15617847	0.629632	0.089562	0.70889	0.74599	0.01507	0.76989	0.05621	0.64057	0.62693	0.05304	0.765766	0.799474	0.846959	0.865812	0.850933	0.734521	0.888101	0.7687	0.70607	0.374343	0.081799	0.267135	0.108359	0.631091	0.16721	0.24028	0.105116	0.624027	0.896719	0.0882125	0.0904854	0.0900992	0.120501	0.106311	0.0945035	0.0917311	0.0847729	0.0858059	0.0936911	0.108605	0.0974231	0.126349	0.101898	0.100433	0.0782496	0.105379	cg15617847	2	SLC1A4;SLC1A4
cg16678602	0.654594	0.0879688	0.7522	0.73328	0.0141	0.77196	0.03801	0.01899	0	0.02162	0.854764	0.811647	0.878714	0.882416	0.798694	0.606342	0.868334	0.81846	0.71712	0.110731	0.0939177	0.0900695	0.0901353	0.129569	0.115581	0.335508	0.136004	0.197724	0.126423	0.0577795	0.0684072	0.0786358	0.0628668	0.0660386	0.101862	0.0665085	0.0732148	0.112842	0.0713332	0.0673389	0.0607642	0.0741065	0.0744411	0.0598817	0.119425	0.105336	cg16678602	10	PCDH21
cg26379859	0.642596	0.0565599	0.69803	0.72355	0.01421	0.70804	0.00553	0.72424	0.76583	0.02599	0.76995	0.770244	0.915564	0.891741	0.799621	0.603469	0.854389	0.70485	0.61252	0.382808	0.124711	0.0563433	0.0585102	0.15312	0.173812	0.182247	0.0934229	0.101559	0.318182	0.0438089	0.0686543	0.0547231	0.0546353	0.0800982	0.0514208	0.0581429	0.0302405	0.0640247	0.0500611	0.050813	0.047619	0.0731136	0.0646651	0.0526472	0.0719898	0.105326	cg26379859	11
cg21272897	0.763901	0.704312	0.25023	0.27436	0.17296	0.22866	0.24353	0.22744	0.2985	0.21316	0.212646	0.933973	0.726904	0.838416	0.846645	0.856186	0.865461	0.88817	0.1677	0.149057	0.207402	0.915446	0.926093	0.300095	0.390725	0.453916	0.2367	0.134704	0.127483	0.124584	0.141945	0.124925	0.131947	0.119314	0.144994	0.122459	0.16367	0.871244	0.862588	0.346175	0.860635	0.214271	0.844477	0.859108	0.94658	0.105319	cg21272897	1	HSPG2
cg02100674	0.572696	0.0804587	0.68608	0.73978	0.02962	0.71577	0.03397	0.77465	0.86041	0.02263	0.771584	0.749043	0.887542	0.820542	0.786329	0.462135	0.865844	0.74598	0.63003	0.270139	0.100707	0.188787	0.0798159	0.106587	0.103555	0.16178	0.118776	0.185453	0.700409	0.0575022	0.0862916	0.0525946	0.0726134	0.0666767	0.0713561	0.0668605	0.0709984	0.0547959	0.0390112	0.0501801	0.0478417	0.0627027	0.0687106	0.0479001	0.0644516	0.105318	cg02100674	10	NRG3;NRG3;NRG3
cg08189171	0.576967	0.0570529	0.71019	0.71773	0.01816	0.51737	0.03596	0.73322	0.82608	0.01465	0.777226	0.762272	0.813778	0.818432	0.74928	0.516449	0.873927	0.74745	0.64293	0.53031	0.0763873	0.0837764	0.0670349	0.106312	0.086707	0.287966	0.0861686	0.37555	0.856364	0.0588783	0.0501468	0.0613326	0.0508654	0.0567006	0.0547012	0.05702	0.0639962	0.0596414	0.0506831	0.0556564	0.0620351	0.0685791	0.0650038	0.0692046	0.0936516	0.105314	cg08189171	12	PLEKHG6;PLEKHG6
cg27166649	0.654129	0.0711927	0.75742	0.77696	0.03361	0.78947	0.0489	0.87669	0.88677	0.06981	0.793455	0.75472	0.819196	0.727328	0.79288	0.592226	0.869368	0.61761	0.66	0.0943704	0.065014	0.0517903	0.0607246	0.0925408	0.133739	0.358148	0.22768	0.389553	0.0772928	0.0570383	0.0614397	0.0835052	0.0535837	0.134002	0.0637933	0.0577978	0.0487528	0.10031	0.0739227	0.0873233	0.0740741	0.0877217	0.0830635	0.0741314	0.11188	0.105302	cg27166649	2	CERKL;CERKL;CERKL;CERKL;CERKL;CERKL;CERKL
cg19742538	0.608192	0.0580628	0.6907	0.7406	0.01322	0.67366	0.02914	0.73983	0.78759	0.01702	0.796891	0.728776	0.850949	0.792717	0.615601	0.533577	0.837317	0.71017	0.63715	0.158844	0.0610029	0.106507	0.0602557	0.761199	0.0812457	0.462596	0.11868	0.439242	0.825321	0.0505632	0.0657919	0.057648	0.0672192	0.0542054	0.0652225	0.0559704	0.193468	0.10816	0.0613047	0.0411971	0.04949	0.0482656	0.043092	0.0440036	0.0716678	0.105271	cg19742538	11	HCCA2
cg04194494	0.554127	0.0739679	0.68652	0.70703	0.0188	0.69015	0.05167	0.7385	0.82865	0.05332	0.743807	0.723178	0.824736	0.79675	0.724875	0.528484	0.868875	0.68979	0.57652	0.656987	0.101894	0.404121	0.120811	0.660868	0.0990899	0.187322	0.138591	0.666984	0.901287	0.0608852	0.0708945	0.0562746	0.0913073	0.0710414	0.0813758	0.058859	0.0562268	0.0634783	0.0589499	0.0480607	0.0554496	0.0583384	0.0650094	0.0525978	0.0641097	0.105271	cg04194494	10	ALOX5
cg23363911	0.675401	0.0537084	0.53177	0.59416	0.02309	0.76141	0.04552	0.84368	0.84239	0.04101	0.771518	0.714134	0.626557	0.860884	0.783836	0.641962	0.622468	0.7319	0.63783	0.662803	0.0703761	0.0606086	0.0627913	0.454079	0.0843806	0.219318	0.0831238	0.109258	0.891694	0.0562636	0.0522388	0.0596119	0.0684445	0.0589759	0.0448452	0.0786864	0.0500213	0.0667722	0.0617929	0.0672193	0.0562022	0.0704431	0.0580491	0.0589141	0.0574104	0.10525	cg23363911	17	PER1
cg26287345	0.611813	0.0746333	0.68493	0.74523	0.00971	0.61248	0.06424	0.76654	0.82561	0.03361	0.732268	0.687787	0.803562	0.835375	0.707068	0.533396	0.832528	0.73886	0.6618	0.556349	0.0908704	0.439399	0.0697439	0.733145	0.0925822	0.664412	0.092127	0.534839	0.889114	0.0766562	0.0575461	0.0763631	0.0883602	0.106292	0.0692719	0.0892245	0.0779094	0.0737288	0.0651247	0.0722745	0.0518762	0.0770886	0.0747469	0.0495721	0.0905362	0.105233	cg26287345	20	MYL9;MYL9
cg05327835	0.544736	0.126259	0.73683	0.75526	0.0459	0.72194	0.18879	0.83323	0.87825	0.05151	0.780565	0.702294	0.839655	0.759779	0.779194	0.511604	0.781327	0.724	0.58877	0.517293	0.0825171	0.633181	0.090312	0.822517	0.21508	0.77788	0.323548	0.630556	0.819794	0.0795474	0.0874917	0.0644081	0.137378	0.0860927	0.0734638	0.0556291	0.0792263	0.0701627	0.0418135	0.0611323	0.584953	0.0537595	0.0918829	0.0523785	0.090091	0.105233	cg05327835	4	IDUA
cg14511739	0.650534	0.0974854	0.74924	0.75556	0	0.66621	0.01686	0.79419	0.84337	0.00739	0.782935	0.749713	0.854008	0.82635	0.768389	0.655666	0.86448	0.75403	0.6326	0.0799415	0.158359	0.13507	0.0780403	0.528791	0.108844	0.173989	0.107538	0.346023	0.0724158	0.0666745	0.0825911	0.0691536	0.0615729	0.0769476	0.0718502	0.0693366	0.0646589	0.0845153	0.0603575	0.085282	0.0823017	0.100667	0.0880277	0.0671526	0.0804258	0.105223	cg14511739	5	APC;APC;APC
cg20718214	0.566247	0.0765871	0.69255	0.75601	0.02561	0.71268	0.05566	0.7651	0.84613	0.04382	0.722598	0.736103	0.832921	0.620149	0.594424	0.491992	0.872864	0.74578	0.62075	0.60704	0.073448	0.652798	0.0758076	0.805623	0.0847196	0.487443	0.129888	0.651807	0.850838	0.0554946	0.068061	0.0609909	0.0794962	0.0628806	0.0749505	0.0741631	0.0797568	0.0616331	0.0552775	0.496619	0.0589992	0.0734743	0.064005	0.0675375	0.0486726	0.105211	cg20718214	10	KCNIP2;KCNIP2;KCNIP2;KCNIP2;KCNIP2;KCNIP2;KCNIP2
cg23460843	0.671232	0.0877944	0.77577	0.79591	0.0436	0.79899	0.06231	0.84232	0.8982	0.07411	0.560653	0.801197	0.844995	0.867346	0.803748	0.661852	0.815438	0.79424	0.69628	0.473729	0.202801	0.167773	0.106491	0.569459	0.254673	0.534816	0.213464	0.279816	0.905363	0.0868457	0.120516	0.0921683	0.114268	0.111394	0.113256	0.100437	0.118922	0.0849073	0.0994344	0.083625	0.0863905	0.117177	0.103448	0.0913366	0.12466	0.105192	cg23460843	2
cg04981088	0.602178	0.0521956	0.72123	0.7652	0.01126	0.68772	0.05875	0.78505	0.84931	0.03455	0.84976	0.722106	0.845667	0.845326	0.764316	0.621656	0.839976	0.50574	0.40632	0.521575	0.115085	0.161753	0.0628649	0.0855945	0.159405	0.274676	0.0950029	0.123591	0.822072	0.049562	0.0514057	0.0626357	0.0551307	0.0803317	0.0567048	0.0719518	0.0619236	0.0808527	0.0562023	0.0690299	0.0679567	0.0671489	0.0617893	0.0587484	0.0765854	0.105191	cg04981088	16	MPV17L;MPV17L;MPV17L;MPV17L
cg05848863	0.619822	0.102361	0.71717	0.75829	0.0319	0.74592	0.04605	0.09081	0.01266	0.01573	0.725004	0.757117	0.839216	0.856761	0.789261	0.588567	0.877398	0.74262	0.66798	0.610153	0.088014	0.489804	0.0597502	0.686478	0.12096	0.207682	0.0981704	0.678318	0.921257	0.128958	0.0965147	0.0847238	0.100222	0.138305	0.0569114	0.0919887	0.104953	0.331185	0.0530733	0.0788724	0.0688067	0.0587558	0.0514666	0.0587094	0.156844	0.105182	cg05848863	7	TSPAN13
cg07571734	0.630855	0.124123	0.73934	0.80916	0.03032	0.81211	0.06066	0.82007	0.89468	0.04064	0.697968	0.751935	0.779602	0.798955	0.748969	0.616962	0.879917	0.77314	0.74358	0.463413	0.0953349	0.17655	0.136459	0.749481	0.221491	0.197759	0.167454	0.534647	0.845996	0.0792915	0.104374	0.216699	0.234157	0.120123	0.0977044	0.0970284	0.173504	0.0875501	0.0610868	0.0738875	0.0590169	0.0740573	0.0918913	0.0767459	0.0789756	0.105164	cg07571734	7	PRKAG2;PRKAG2
cg09028487	0.61231	0.0678889	0.7037	0.7484	0.01768	0.60797	0.03875	0.71982	0.78952	0.02024	0.836362	0.738111	0.870822	0.840486	0.825481	0.613857	0.853307	0.69881	0.44695	0.476612	0.103494	0.541457	0.0872642	0.716765	0.131078	0.347544	0.185185	0.474909	0.88495	0.0702272	0.0654917	0.0627376	0.089213	0.0679808	0.0670064	0.0727441	0.105568	0.0651301	0.0728885	0.0841764	0.0784705	0.0819951	0.0766469	0.0616402	0.0784586	0.105113	cg09028487	16	MC1R;MC1R
cg15219506	0.667	0.081267	0.80228	0.83547	0.00879	0.82139	0.0144	0.86646	0.92333	0.02762	0.732525	0.596349	0.811217	0.820625	0.800228	0.659695	0.616331	0.86618	0.77346	0.206705	0.135797	0.113081	0.0870343	0.253868	0.224702	0.28	0.265867	0.138827	0.109803	0.0660335	0.0897724	0.0842575	0.078875	0.0978215	0.0890052	0.0750318	0.0855593	0.108218	0.0841167	0.105132	0.107566	0.106103	0.095418	0.0804224	0.0850866	0.105058	cg15219506	11	PLA2G16;PLA2G16
cg06167664	0.556587	0.0554321	0.68287	0.73125	0.05017	0.64256	0.11603	0.79744	0.83866	0.07142	0.779007	0.687213	0.861432	0.806191	0.668507	0.471478	0.851562	0.73683	0.66968	0.62792	0.166874	0.435859	0.0634825	0.711413	0.228349	0.389155	0.0503005	0.529655	0.877892	0.0533026	0.060591	0.0499005	0.0452198	0.154347	0.0535304	0.0508977	0.0521918	0.0663775	0.0617569	0.0461524	0.0435659	0.0507107	0.0597463	0.0476319	0.0602858	0.105057	cg06167664	2	DPYSL5
cg14426525	0.649952	0.064225	0.7701	0.78731	0.04874	0.73518	0.14122	0.79247	0.84683	0.06044	0.745508	0.0679685	0.766236	0.814654	0.792376	0.647489	0.832999	0.66857	0.72551	0.420672	0.0878148	0.0777728	0.0817391	0.785585	0.102001	0.453436	0.1919	0.448479	0.845533	0.0672392	0.0659381	0.0732984	0.0602419	0.0810612	0.0863568	0.0710275	0.0582665	0.185651	0.0954516	0.0849938	0.0816521	0.0695406	0.0945029	0.0705723	0.138819	0.105047	cg14426525	6	SMPDL3A
cg23166765	0.617093	0.0514634	0.73146	0.79515	0.01201	0.68609	0.00819	0.00474	0.00905	0.0097	0.770053	0.758721	0.827777	0.816363	0.807456	0.633026	0.752491	0.75676	0.29085	0.0683184	0.050442	0.181112	0.0526766	0.621276	0.0766217	0.16198	0.0753258	0.345019	0.829681	0.0443067	0.0716667	0.0508708	0.0502289	0.046729	0.0537827	0.068649	0.0475059	0.0505127	0.0424306	0.0409939	0.0326875	0.0471166	0.0404546	0.0352011	0.0426195	0.105029	cg23166765	7	GTF2IRD1;GTF2IRD1
cg16476975	0.669818	0.0883926	0.75829	0.75262	0.03524	0.79642	0.09699	0.30351	0.50011	0.02848	0.854099	0.818973	0.891055	0.845005	0.827156	0.595066	0.894533	0.785	0.71282	0.573156	0.153886	0.051006	0.0701369	0.560073	0.161688	0.510526	0.183454	0.133907	0.886051	0.115877	0.101551	0.085886	0.074703	0.0971182	0.0829061	0.110849	0.0887437	0.164899	0.0725717	0.163749	0.209998	0.0541298	0.06303	0.0776901	0.0995386	0.105014	cg16476975	7
cg04460984	0.625538	0.115958	0.7406	0.75773	0.02601	0.58284	0.09711	0.76142	0.8064	0.05651	0.85331	0.723965	0.883758	0.859698	0.683585	0.579095	0.876283	0.68708	0.6633	0.625676	0.252289	0.117638	0.0759098	0.0881674	0.209157	0.428187	0.12224	0.559651	0.892023	0.0941126	0.0650787	0.0830479	0.0781345	0.0988926	0.0661208	0.0823432	0.107647	0.104967	0.0565403	0.0608086	0.062018	0.0706733	0.0571219	0.0680611	0.0781403	0.105001	cg04460984	15	CHRNB4
cg06546806	0.696151	0.153955	0.80386	0.85375	0.03732	0.8584	0.09662	0.89287	0.92001	0.02812	0.839298	0.776737	0.813423	0.833473	0.811176	0.706598	0.855639	0.84408	0.77942	0.651858	0.221372	0.1726	0.181864	0.268003	0.277553	0.326446	0.270795	0.168645	0.849659	0.173833	0.177202	0.162182	0.132637	0.139238	0.164662	0.151041	0.208253	0.143438	0.137441	0.122181	0.14113	0.139694	0.13558	0.135781	0.130313	0.104997	cg06546806	2
cg01128642	0.547641	0.0924595	0.75856	0.80745	0.02591	0.77173	0.05631	0.8425	0.86455	0.02798	0.759543	0.687464	0.802914	0.82129	0.784219	0.593334	0.882715	0.79242	0.7129	0.11517	0.128168	0.196806	0.0965941	0.282711	0.17361	0.339685	0.145539	0.398735	0.881917	0.110315	0.12725	0.121467	0.0872285	0.098814	0.0959825	0.116647	0.165047	0.066537	0.0697891	0.0708708	0.0570007	0.119495	0.124454	0.0613096	0.0660808	0.104972	cg01128642	2	OSR1
cg01388796	0.614791	0.065579	0.7753	0.76841	0.04628	0.72773	0.07023	0.01853	0.0221	0.00931	0.738724	0.722038	0.886087	0.888132	0.821586	0.659379	0.875356	0.79173	0.73065	0.126729	0.126232	0.0842625	0.0933172	0.132872	0.176049	0.644516	0.276989	0.0750809	0.629314	0.0609107	0.0698609	0.0579328	0.0638432	0.0685509	0.0874047	0.0618153	0.0811961	0.0909254	0.0825542	0.0995271	0.0838723	0.0925901	0.0722451	0.0725371	0.106271	0.104958	cg01388796	19	MATK;MATK
cg18395327	0.639674	0.0943736	0.78036	0.78161	0.05129	0.10758	0.08948	0.76926	0.81863	0.05601	0.828696	0.716523	0.828368	0.861085	0.830236	0.654531	0.828261	0.75016	0.76198	0.640909	0.154041	0.0984933	0.0936597	0.367752	0.195153	0.198366	0.193622	0.659043	0.886488	0.0746467	0.0707429	0.0784229	0.112726	0.0966762	0.0935931	0.0714609	0.0916477	0.0887539	0.129431	0.353352	0.103041	0.0936635	0.124537	0.0871661	0.130602	0.104932	cg18395327	2	ACCN4;ACCN4
cg00455178	0.677119	0.0676318	0.78302	0.80247	0.00164	0.72429	0.02766	0.01324	0.00912	0.02595	0.816533	0.563623	0.652151	0.895192	0.834131	0.636466	0.588165	0.79653	0.68019	0.756532	0.113935	0.42103	0.0809462	0.52358	0.119771	0.393057	0.175607	0.14918	0.917566	0.0566656	0.0651341	0.0791476	0.0675722	0.0754088	0.0644548	0.063576	0.073702	0.0853438	0.0573113	0.0669379	0.0639737	0.0892583	0.0667406	0.0600522	0.0570812	0.104903	cg00455178	11	CYP2R1
cg02511231	0.595476	0.082184	0.79203	0.76519	0.04268	0.08628	0.15964	0.83481	0.88031	0.04474	0.701053	0.745848	0.808397	0.813117	0.654134	0.596926	0.882043	0.8178	0.67095	0.596763	0.212897	0.105451	0.0819978	0.705734	0.1645	0.463222	0.14206	0.249068	0.854789	0.106383	0.075865	0.0826862	0.0807714	0.0884457	0.0973771	0.0647405	0.0724937	0.0641066	0.0854746	0.0982582	0.0872795	0.0835144	0.0681107	0.0677713	0.0952011	0.104854	cg02511231	5	TLX3
cg06611810	0.589225	0.100839	0.73056	0.74592	0.00812	0.69849	0.03741	0.77034	0.81819	0.04624	0.712574	0.730678	0.786436	0.840403	0.745249	0.627148	0.832146	0.73297	0.53266	0.586817	0.104864	0.553266	0.0808559	0.667367	0.128905	0.636382	0.174306	0.527782	0.894801	0.0607011	0.0626435	0.0712614	0.0741049	0.0603188	0.0753097	0.0566153	0.073289	0.0859532	0.065896	0.0936136	0.0916577	0.0931535	0.0937041	0.0650493	0.0798406	0.104815	cg06611810	19
cg20597013	0.583125	0.0909436	0.56875	0.6454	0.01604	0.78331	0.08292	0.86249	0.90012	0.03686	0.811852	0.726323	0.791774	0.782886	0.759314	0.562628	0.885798	0.7686	0.73598	0.38501	0.0904725	0.532454	0.0835843	0.805575	0.16316	0.16179	0.152884	0.436259	0.746569	0.167557	0.107104	0.0615522	0.0651625	0.0633953	0.0608356	0.0729384	0.0681567	0.105771	0.0808942	0.113416	0.0685333	0.0695691	0.0717255	0.0566643	0.188314	0.104813	cg20597013	1
cg19190217	0.567812	0.0471177	0.5886	0.67274	0.00675	0.55582	0.01324	0.70365	0.76975	0.00867	0.732073	0.692929	0.786039	0.863243	0.734146	0.456621	0.824158	0.66586	0.55819	0.615196	0.0597883	0.491082	0.0552048	0.700603	0.0695214	0.470685	0.0809732	0.137134	0.88818	0.0414373	0.0433601	0.0418636	0.0356577	0.0421695	0.0600337	0.0422746	0.0385439	0.0372278	0.0386483	0.0401568	0.0388415	0.0442076	0.0412829	0.0317737	0.0400405	0.104808	cg19190217	12	FKBP11;FKBP11;FKBP11
cg04178858	0.592939	0.0880586	0.7861	0.82157	0.03998	0.68202	0.04423	0.79598	0.8538	0.025	0.745741	0.766381	0.845945	0.772922	0.707456	0.548533	0.826519	0.76485	0.67483	0.69977	0.180853	0.587533	0.0794808	0.715382	0.173904	0.562218	0.172081	0.598865	0.877961	0.115763	0.0827413	0.155515	0.0805854	0.0926882	0.0964969	0.101615	0.108709	0.10233	0.0825392	0.0835193	0.0995508	0.105804	0.133451	0.0773872	0.0892431	0.10479	cg04178858	17	RAPGEFL1
cg24239148	0.658203	0.0800498	0.77531	0.78071	0.02682	0.75338	0.09138	0.79589	0.84537	0.02461	0.834943	0.723962	0.839913	0.850522	0.760782	0.618335	0.866029	0.75196	0.6671	0.156562	0.065594	0.13044	0.0541465	0.109237	0.260931	0.346309	0.162385	0.294634	0.325608	0.060205	0.0805761	0.0712045	0.061174	0.0985525	0.0673489	0.0594977	0.0496947	0.101742	0.0630551	0.0607567	0.0547714	0.0717818	0.0977838	0.073358	0.1311	0.104767	cg24239148	10	C10orf107;C10orf107
cg09184502	0.658599	0.152647	0.7599	0.7973	0.0694	0.79795	0.09015	0.80399	0.86408	0.06955	0.783729	0.76513	0.759813	0.856558	0.776666	0.682432	0.875774	0.84064	0.74955	0.723678	0.201679	0.690393	0.166564	0.765742	0.233993	0.601616	0.275176	0.71937	0.893469	0.125336	0.147948	0.110621	0.162402	0.129866	0.148268	0.131935	0.107735	0.126981	0.114008	0.13004	0.134736	0.127808	0.10529	0.154339	0.134644	0.104741	cg09184502	6	AIM1
cg24530250	0.516017	0.0690312	0.79857	0.83534	0.02222	0.78464	0.04447	0.84771	0.84594	0.02047	0.802562	0.675688	0.632462	0.840821	0.782968	0.551773	0.841869	0.72413	0.7142	0.166227	0.208323	0.0924004	0.0849736	0.426769	0.124268	0.275061	0.1531	0.339965	0.83438	0.0618167	0.0817549	0.0793326	0.0743177	0.146136	0.0731971	0.0821193	0.0847383	0.0661554	0.0735636	0.0811111	0.0635661	0.0785754	0.082763	0.0607542	0.0817713	0.10474	cg24530250	11	PHOX2A
cg10780632	0.70365	0.114838	0.71134	0.67031	0.00382	0.72205	0.01109	0.75803	0.77645	0.0334	0.842818	0.795487	0.892857	0.689365	0.831725	0.679523	0.84512	0.71151	0.62586	0.27537	0.0975667	0.130447	0.0934172	0.667439	0.136579	0.360377	0.146818	0.577486	0.905587	0.0787585	0.0943515	0.0843625	0.0803157	0.0859633	0.0781671	0.114317	0.0947631	0.142411	0.114895	0.130677	0.0854724	0.130952	0.0976859	0.0832575	0.106041	0.104682	cg10780632	17	MAPT;MAPT;LOC100128977;LOC100130148;MAPT;MAPT;MAPT;MAPT
cg09489306	0.601295	0.0540759	0.77537	0.80163	0.01894	0.80835	0.09986	0.62049	0.51173	0.0429	0.798203	0.735322	0.801043	0.833747	0.783179	0.633415	0.88274	0.83659	0.70101	0.13719	0.09623	0.0676803	0.0665391	0.183005	0.156919	0.244617	0.0835621	0.0761323	0.604327	0.0504216	0.0659293	0.0862069	0.0634976	0.0914864	0.0598695	0.0958795	0.0782357	0.0582036	0.0508795	0.0552594	0.049305	0.0625055	0.0691061	0.0502436	0.0600812	0.104669	cg09489306	19
cg24075738	0.561631	0.0646088	0.71766	0.72896	0.0219	0.72962	0.07484	0.79047	0.85157	0.02039	0.760979	0.752503	0.514282	0.812366	0.679945	0.603305	0.850523	0.71284	0.62449	0.707873	0.0815916	0.256163	0.0668515	0.577925	0.0658506	0.362529	0.0998326	0.486684	0.878132	0.061023	0.0764378	0.0610278	0.0543767	0.0595283	0.0672229	0.0652156	0.0623615	0.086284	0.0582679	0.057555	0.0464452	0.0588935	0.0585291	0.0481814	0.0585792	0.104644	cg24075738	3	C3orf18;C3orf18
cg09999194	0.613878	0.112481	0.74963	0.78886	0.04013	0.73238	0.12937	0.82357	0.87216	0.04569	0.78848	0.710074	0.773632	0.797378	0.818648	0.594925	0.859831	0.76161	0.66934	0.664545	0.223399	0.11881	0.0882173	0.737623	0.179134	0.32876	0.169726	0.604164	0.860948	0.135444	0.100462	0.133796	0.098902	0.0862569	0.106308	0.0845595	0.0856057	0.177494	0.0760502	0.0773498	0.0758388	0.0903817	0.0844944	0.0793907	0.113167	0.104644	cg09999194	17
cg25670330	0.624071	0.0566498	0.7243	0.76714	0.03717	0.71167	0.06865	0.61605	0.79654	0.02061	0.76695	0.751148	0.751142	0.795759	0.78559	0.597913	0.87725	0.77078	0.65661	0.487174	0.22159	0.107676	0.054094	0.501939	0.118021	0.398417	0.136607	0.458825	0.872274	0.0578828	0.0551641	0.0602431	0.058213	0.0897488	0.057226	0.0678477	0.0649778	0.0532164	0.0517024	0.0502162	0.0516358	0.049314	0.0551665	0.0519192	0.0671247	0.104626	cg25670330	3	FOXL2;C3orf72
cg06802522	0.614597	0.105871	0.71869	0.75015	0.02032	0.79694	0.07075	0.78063	0.85013	0.03892	0.768377	0.749871	0.828541	0.847981	0.747217	0.605994	0.878176	0.781	0.67848	0.160095	0.360193	0.353685	0.0887914	0.682676	0.19783	0.391352	0.160609	0.483813	0.871458	0.0878095	0.0978215	0.107018	0.102862	0.0841465	0.0965355	0.0820389	0.0952249	0.090058	0.0763152	0.083953	0.0663765	0.10131	0.0857971	0.0644442	0.0718887	0.10461	cg06802522	8
cg05600740	0.601514	0.0956716	0.75588	0.79209	0.00057	0.56332	0.02695	0.81515	0.89106	0.02983	0.815323	0.765233	0.881302	0.809182	0.73199	0.468274	0.880495	0.75168	0.67378	0.26597	0.134324	0.326193	0.0939685	0.623591	0.171085	0.544432	0.267479	0.598163	0.910086	0.0957211	0.103801	0.0975993	0.110117	0.108961	0.104647	0.0841246	0.0833893	0.0833895	0.0642937	0.125552	0.0810455	0.137394	0.0769399	0.0912381	0.120914	0.104588	cg05600740	12	B4GALNT1
cg22902177	0.329432	0.0724638	0.70555	0.69945	0.00252	0.74495	0.03623	0.83032	0.87648	0.0125	0.717147	0.579657	0.804297	0.859746	0.577717	0.397917	0.822384	0.78266	0.60705	0.716422	0.0906191	0.0697577	0.0837996	0.107799	0.0713963	0.396371	0.181858	0.127348	0.872304	0.0575843	0.0730214	0.0593775	0.056806	0.0901984	0.0630392	0.0732222	0.0986123	0.0580401	0.0551206	0.0665057	0.0574496	0.0669528	0.0583621	0.0492562	0.0491517	0.10457	cg22902177	3	PLXND1
cg09062550	0.677596	0.115052	0.74596	0.84214	0.06216	0.84168	0.03811	0.66174	0.67979	0.04726	0.875534	0.765884	0.947841	0.908906	0.830512	0.700408	0.877867	0.69906	0.71077	0.522481	0.286877	0.47626	0.0921285	0.5	0.196514	0.367397	0.190716	0.250966	0.94761	0.108033	0.112694	0.0941828	0.115191	0.180013	0.104602	0.133574	0.0894864	0.13181	0.102451	0.171638	0.243891	0.117456	0.0875102	0.0789128	0.0869632	0.104567	cg09062550	20	INSM1;INSM1
cg22926554	0.555036	0.0561412	0.75655	0.78661	0.04556	0.75046	0.02676	0.82454	0.85977	0.00546	0.754997	0.74951	0.737874	0.825749	0.624886	0.473908	0.831552	0.72163	0.5482	0.604818	0.0892177	0.326356	0.0729837	0.705882	0.140823	0.212647	0.120217	0.45191	0.837711	0.0602148	0.0643196	0.113451	0.098409	0.0673003	0.0542079	0.0694923	0.0836412	0.0690423	0.0600418	0.0689201	0.0714471	0.0681524	0.0625705	0.0571468	0.0590104	0.104555	cg22926554	14
cg17213402	0.631933	0.0667757	0.73236	0.76903	0.05376	0.614	0.09503	0.85609	0.88254	0.05586	0.362998	0.675498	0.896345	0.885161	0.741421	0.575469	0.853187	0.81848	0.74418	0.633158	0.153589	0.0506411	0.0689062	0.279026	0.177858	0.572104	0.507468	0.698853	0.885566	0.0946679	0.12357	0.0886007	0.0547676	0.225204	0.0749001	0.110301	0.119325	0.0944183	0.0839365	0.071677	0.0693512	0.104533	0.238152	0.0741105	0.0944242	0.104553	cg17213402	2
cg07703462	0.596458	0.13931	0.80309	0.80429	0.03699	0.76761	0.08872	0.81813	0.89602	0.05571	0.797538	0.739301	0.848062	0.807499	0.778642	0.57674	0.867994	0.8274	0.7934	0.698979	0.305621	0.682779	0.165089	0.833517	0.271893	0.656762	0.297981	0.680785	0.87328	0.134737	0.147345	0.160381	0.149689	0.195148	0.143722	0.113885	0.157022	0.103331	0.0818124	0.10191	0.0727208	0.158735	0.169052	0.141048	0.133022	0.104532	cg07703462	7	SSPO
cg12928379	0.561212	0.090292	0.74379	0.77692	0.04011	0.72013	0.08216	0.81134	0.85431	0.04481	0.726132	0.764503	0.759339	0.815152	0.719365	0.593372	0.840859	0.71249	0.67791	0.602983	0.193413	0.515495	0.104769	0.782578	0.13892	0.619054	0.114521	0.586226	0.876552	0.131413	0.0784532	0.0808966	0.0568424	0.0912804	0.0793919	0.0681723	0.0711339	0.33971	0.0750735	0.060372	0.0773523	0.0806937	0.0896977	0.0713976	0.0774122	0.104519	cg12928379	11	DRD4
cg11281641	0.62628	0.0808186	0.73735	0.75932	0	0.75787	0.04237	0.81587	0.86607	0.02639	0.829689	0.622312	0.901376	0.843883	0.747615	0.650842	0.565184	0.77195	0.66885	0.622597	0.215023	0.0777006	0.0892178	0.507916	0.151789	0.221002	0.172516	0.523632	0.829189	0.0740293	0.0939079	0.0812687	0.0610585	0.0826245	0.0908485	0.0772774	0.0894603	0.0918344	0.0788881	0.0758588	0.261107	0.0593783	0.0676639	0.0635404	0.0636674	0.104501	cg11281641	2	GAD1;GAD1
cg18088494	0.656779	0.0951403	0.70701	0.73245	0.00854	0.76254	0.00366	0.86319	0.89984	0.01832	0.790956	0.779132	0.781035	0.664165	0.773894	0.611749	0.893417	0.76586	0.62942	0.572427	0.122686	0.188391	0.110076	0.196904	0.156888	0.285955	0.267742	0.421271	0.823354	0.0763927	0.0815039	0.092863	0.0855228	0.0798942	0.0864237	0.108307	0.0893312	0.0881706	0.0697869	0.0782174	0.0645927	0.0721032	0.086529	0.0700226	0.10314	0.104499	cg18088494	1
cg12074025	0.0711059	0.082753	0.68364	0.66499	0.02214	0.72538	0.03967	0.79522	0.84277	0.01759	0.801168	0.789561	0.83426	0.876438	0.813568	0.654937	0.876158	0.49776	0.62575	0.441256	0.0775028	0.305832	0.0703806	0.0690961	0.0736874	0.189914	0.108126	0.061861	0.612242	0.0611738	0.0599759	0.056719	0.0621255	0.0732177	0.0550071	0.0692936	0.0816655	0.08	0.0579247	0.0770808	0.0690875	0.0772902	0.0690022	0.0594587	0.0681119	0.104459	cg12074025	19	ZNF671
cg23835677	0.616219	0.0461005	0.64072	0.60849	0.00516	0.78738	0.02712	0	0.00505	0.00077	0.135115	0.813461	0.690556	0.867018	0.862852	0.626488	0.896516	0.7198	0.71677	0.0768576	0.0868545	0.0538671	0.0412067	0.160008	0.0865264	0.46227	0.154723	0.0984171	0.907417	0.0416053	0.0442145	0.0529243	0.0520041	0.0582224	0.0403056	0.052078	0.0475111	0.079397	0.078327	0.0569341	0.0461165	0.0470676	0.053497	0.0532845	0.08107	0.104455	cg23835677	4	FGFR3;FGFR3;FGFR3
cg16283362	0.683826	0.145313	0.7055	0.73405	0.03775	0.78034	0.05806	0.76568	0.82398	0.02931	0.823995	0.802369	0.869412	0.860057	0.829545	0.68998	0.884243	0.71162	0.65734	0.73464	0.217827	0.737616	0.152006	0.869565	0.318215	0.66129	0.282407	0.763804	0.891228	0.107861	0.130991	0.172745	0.121219	0.205248	0.177378	0.125937	0.145889	0.148342	0.105067	0.195519	0.189085	0.180573	0.0943775	0.0980971	0.170074	0.104428	cg16283362	7
cg20447655	0.58403	0.0825423	0.67686	0.70986	0.03844	0.73173	0.11479	0.74636	0.82339	0.03367	0.748056	0.708276	0.810772	0.841449	0.687006	0.57189	0.824027	0.73252	0.6435	0.60839	0.463592	0.0581114	0.0495193	0.377555	0.184832	0.488927	0.105345	0.271489	0.883566	0.0375255	0.0417294	0.147828	0.0537818	0.0437294	0.0428084	0.0462981	0.041204	0.0652806	0.0431272	0.0437997	0.0430316	0.0375025	0.0365144	0.038967	0.055573	0.104387	cg20447655	8	CTHRC1
cg11145160	0.703009	0.182073	0.77747	0.78067	0.02867	0.7945	0.06347	0.82488	0.86779	0.0795	0.885395	0.780438	0.883506	0.86532	0.815552	0.664053	0.869497	0.79872	0.70726	0.751205	0.244288	0.384831	0.146254	0.900205	0.291406	0.314039	0.204494	0.439242	0.910192	0.161363	0.181454	0.192897	0.15214	0.287281	0.133425	0.165686	0.169167	0.128938	0.192995	0.161313	0.112808	0.121497	0.105008	0.0861807	0.161999	0.104372	cg11145160	3	CLDN11
cg25520872	0.6191	0.123396	0.72589	0.77075	0.02964	0.78747	0.04587	0.53905	0.5355	0.03117	0.866261	0.758969	0.887368	0.873423	0.664393	0.656301	0.868803	0.77423	0.36248	0.660156	0.153228	0.516497	0.106867	0.840939	0.16356	0.603064	0.144248	0.714857	0.929551	0.078861	0.127644	0.0824264	0.0957614	0.141649	0.109138	0.175687	0.149247	0.0787496	0.0754198	0.0767952	0.0774344	0.113945	0.141685	0.0774018	0.137248	0.104369	cg25520872	8	ZNF704
cg05804220	0.629471	0.0792131	0.75021	0.78097	0.03398	0.22116	0.09365	0.54063	0.70461	0.02817	0.800037	0.753764	0.828268	0.877068	0.81294	0.632136	0.864156	0.76671	0.68348	0.531738	0.0662763	0.062274	0.0712432	0.668139	0.162558	0.424401	0.360871	0.27241	0.880235	0.0800541	0.0711498	0.0732224	0.0608873	0.12369	0.0665579	0.0714891	0.118851	0.0684624	0.0555634	0.0624054	0.0547198	0.0638458	0.0683991	0.0584485	0.0786531	0.104359	cg05804220	15	DUOX1;DUOX1;DUOXA1
cg08325845	0.663366	0.108064	0.66808	0.74218	0.02719	0.71747	0.08824	0.66722	0.77655	0.03628	0.814476	0.787587	0.829702	0.88941	0.778474	0.559679	0.851362	0.72255	0.60254	0.732173	0.26068	0.732747	0.111593	0.806489	0.213424	0.530837	0.165871	0.693572	0.885201	0.097288	0.102801	0.106918	0.0839638	0.166345	0.119786	0.114045	0.112495	0.149781	0.104387	0.0865026	0.0875431	0.100092	0.0977484	0.0727818	0.103703	0.104356	cg08325845	6	HLA-J;NCRNA00171
cg09288606	0.535702	0.0985655	0.73588	0.74937	0.05823	0.59545	0.03207	0.45445	0.45118	0.01934	0.827672	0.78892	0.906791	0.85516	0.821728	0.582634	0.842659	0.72933	0.38847	0.708032	0.120879	0.683576	0.0876963	0.837197	0.19223	0.51395	0.154812	0.657432	0.914832	0.0721057	0.0991102	0.0697742	0.0838991	0.147608	0.0891395	0.0695225	0.070573	0.520313	0.0697427	0.0880635	0.0773612	0.0806712	0.0900508	0.0777893	0.0743677	0.104302	cg09288606	16	HAS3;HAS3
cg08856347	0.625997	0.0757553	0.70725	0.7511	0.0223	0.72477	0.0572	0.7977	0.87243	0.07448	0.817618	0.79555	0.574122	0.83789	0.734777	0.631648	0.853309	0.74754	0.67704	0.386563	0.102347	0.072574	0.0826241	0.0896716	0.11575	0.355696	0.184969	0.102041	0.878638	0.0746227	0.0774577	0.0651104	0.0790968	0.0849537	0.0821018	0.0702182	0.0920675	0.104967	0.0874837	0.0974056	0.0975964	0.0914624	0.0851504	0.085687	0.0911681	0.104289	cg08856347	2	FAM150B
cg01324372	0.571826	0.0990927	0.7953	0.87386	0.02073	0.75462	0.0731	0.80785	0.84961	0.06593	0.783961	0.721948	0.837569	0.739396	0.745685	0.544537	0.889939	0.77719	0.68611	0.611757	0.210786	0.77468	0.12956	0.731073	0.492141	0.531509	0.231884	0.699143	0.843741	0.109327	0.114003	0.158152	0.12438	0.115059	0.138588	0.0833008	0.103403	0.138592	0.126872	0.100445	0.109423	0.0904602	0.0884622	0.0815477	0.110169	0.104259	cg01324372	22
cg01866038	0.636432	0.0872061	0.64571	0.67702	0.02298	0.6658	0.04786	0.70514	0.77961	0.04079	0.827211	0.773294	0.880986	0.851617	0.744127	0.588874	0.843549	0.68111	0.53105	0.385458	0.085166	0.10768	0.103278	0.862706	0.141216	0.454331	0.154836	0.139547	0.920181	0.0889497	0.102954	0.0732704	0.103824	0.0839388	0.0856051	0.098316	0.105167	0.0869463	0.0795138	0.0907752	0.0893814	0.105223	0.100168	0.0663338	0.0812287	0.104254	cg01866038	14	FLJ43390
cg24928995	0.553811	0.0649019	0.70487	0.73394	0.02341	0.69532	0.03324	0.69696	0.83705	0.02104	0.811136	0.775801	0.839967	0.81135	0.782378	0.603355	0.869066	0.65458	0.5819	0.471658	0.0690135	0.0652864	0.0643139	0.387376	0.0643201	0.145627	0.0711403	0.139255	0.630848	0.0492503	0.0543834	0.0564036	0.0629888	0.0833176	0.0702106	0.0706931	0.0719743	0.0471211	0.0504804	0.0517007	0.0546187	0.0589363	0.0527983	0.0511331	0.0515391	0.104253	cg24928995	18	CABYR;CABYR;CABYR;CABYR;CABYR;CABYR
cg09557387	0.7141	0.052388	0.86924	0.88286	0.0033	0.85571	0.05658	0.14465	0.10804	0.01983	0.906356	0.496527	0.122259	0.896662	0.757416	0.674948	0.0883596	0.87645	0.77921	0.0634117	0.188614	0.0448753	0.0663962	0.196895	0.182921	0.305797	0.251178	0.0840804	0.704845	0.0415686	0.0520648	0.0503778	0.0608036	0.0631549	0.0437855	0.0515456	0.0597618	0.0500396	0.081478	0.0560614	0.0808308	0.0576031	0.0472399	0.0452807	0.0628136	0.104234	cg09557387	1	CR1L
cg25439951	0.652785	0.126047	0.75228	0.75335	0.05286	0.68685	0.10769	0.75379	0.83252	0.06703	0.856221	0.819907	0.865894	0.826442	0.725356	0.634309	0.900015	0.80185	0.67299	0.145539	0.13895	0.119274	0.123694	0.153846	0.185082	0.352395	0.181139	0.511642	0.874866	0.0708392	0.114827	0.106755	0.0908062	0.117887	0.113946	0.0965471	0.0897047	0.106957	0.0960452	0.0961357	0.0824953	0.112195	0.119596	0.0899756	0.101319	0.104225	cg25439951	5	UNC5A
cg25146017	0.523187	0.038222	0.71826	0.76558	0.04526	0.72835	0.15157	0.82939	0.88844	0.04283	0.665165	0.499355	0.75413	0.790537	0.584502	0.498963	0.77439	0.7762	0.61055	0.0571918	0.104016	0.0305694	0.0307943	0.0883043	0.11783	0.184231	0.0379747	0.0929385	0.862596	0.0329661	0.0394795	0.0325838	0.0330088	0.0379278	0.0285543	0.0412351	0.0448048	0.087217	0.0638298	0.0359418	0.0355461	0.0355807	0.0411743	0.0311772	0.0509134	0.10422	cg25146017	6	C6orf186
cg14627760	0.547795	0.037275	0.68627	0.71286	0.04729	0.67835	0.14624	0.75823	0.80361	0.05709	0.762118	0.671472	0.868625	0.782024	0.640639	0.504465	0.771521	0.71401	0.62779	0.58163	0.0870977	0.576603	0.0482428	0.630427	0.0679295	0.493328	0.0752892	0.606047	0.871044	0.040682	0.0452489	0.0520646	0.0391688	0.0496099	0.0891815	0.0437664	0.0472521	0.0636762	0.0427951	0.0478983	0.0431102	0.0527985	0.0588618	0.0505394	0.0661555	0.104192	cg14627760	17	NPB
cg14565265	0.638074	0.109202	0.73563	0.78246	0.02067	0.76403	0.01471	0.66941	0.6821	0.02487	0.750357	0.763284	0.853434	0.734194	0.812484	0.623729	0.855838	0.78763	0.64393	0.648833	0.167829	0.650132	0.103801	0.736082	0.1762	0.551676	0.178357	0.649858	0.840923	0.0897187	0.111359	0.102727	0.0930027	0.0921524	0.128979	0.0911904	0.0794413	0.103856	0.0869318	0.0822867	0.100091	0.0963084	0.0821087	0.0847311	0.0734266	0.104182	cg14565265	1	LRRC8D;LRRC8D
cg21764190	0.703676	0.0743309	0.59285	0.71144	0.01636	0.10612	0.04527	0.77303	0.78637	0.02076	0.805592	0.71388	0.882232	0.857371	0.808295	0.520604	0.749033	0.78751	0.6899	0.281608	0.0846001	0.11381	0.0767411	0.364846	0.17235	0.394386	0.164384	0.603168	0.934216	0.0579342	0.0789362	0.0737771	0.0747787	0.088034	0.0846906	0.0766808	0.0767497	0.0660015	0.0848852	0.0987379	0.0788474	0.0723322	0.0836643	0.0658097	0.0672325	0.104145	cg21764190	11	PAX6
cg25494480	0.663382	0.124112	0.75897	0.80865	0.03499	0.68985	0.05516	0.78748	0.82837	0.03078	0.820536	0.824184	0.825985	0.848838	0.755595	0.587151	0.889196	0.84204	0.64697	0.702752	0.226587	0.135207	0.145283	0.756238	0.198194	0.388596	0.267798	0.458598	0.909132	0.227194	0.135563	0.216582	0.135615	0.136971	0.142631	0.120573	0.159632	0.109731	0.0903188	0.0839979	0.0886031	0.0955292	0.0919695	0.0881856	0.0890917	0.104137	cg25494480	6	RUNX2;RUNX2
cg03048083	0.632253	0.10068	0.77189	0.83838	0.2273	0.76881	0.11448	0.87929	0.91924	0.08408	0.811508	0.802658	0.833659	0.87112	0.680992	0.552141	0.879047	0.80957	0.69531	0.56505	0.224252	0.188205	0.101878	0.790222	0.172879	0.330859	0.260111	0.413837	0.899703	0.0686959	0.0863495	0.315437	0.0915837	0.178416	0.134641	0.0797741	0.0833532	0.572558	0.292626	0.327574	0.909915	0.0922949	0.0916528	0.0827538	0.0874614	0.104104	cg03048083	17	LOC100133991;LOC100133991;C17orf46
cg24375409	0.677194	0.0827775	0.80451	0.84759	0.02999	0.63188	0.07976	0.86292	0.91003	0.05307	0.802462	0.742949	0.897314	0.80485	0.684114	0.577216	0.868614	0.82031	0.74175	0.342834	0.228107	0.0956605	0.135979	0.176655	0.279598	0.238321	0.165013	0.438126	0.913504	0.110428	0.179426	0.121118	0.0761259	0.200508	0.0900151	0.127687	0.0989977	0.13779	0.156654	0.19984	0.0977131	0.0634821	0.0895711	0.072467	0.149189	0.104086	cg24375409	1	EPHA10
cg22413388	0.36218	0.0490354	0.80641	0.83389	0.05408	0.7667	0.17503	0.79623	0.81625	0.06834	0.807382	0.664825	0.896209	0.810805	0.632939	0.444488	0.821025	0.72133	0.60982	0.401627	0.108556	0.0491416	0.0753747	0.613828	0.352413	0.349937	0.142804	0.0857901	0.903955	0.0448748	0.0579632	0.0663002	0.131733	0.0653465	0.0566149	0.0539709	0.0578656	0.0843082	0.076412	0.0798898	0.0770492	0.0837134	0.086411	0.0905233	0.101359	0.104069	cg22413388	22	WNT7B
cg09633973	0.687255	0.118844	0.87329	0.86538	0.12889	0.84548	0.1812	0.88125	0.91692	0.18416	0.813376	0.763148	0.853	0.857085	0.802772	0.715584	0.889067	0.81962	0.73764	0.747739	0.233905	0.769044	0.181295	0.861362	0.279946	0.665412	0.471042	0.715529	0.886662	0.0918093	0.132004	0.122217	0.171697	0.153691	0.164927	0.128894	0.0990465	0.304444	0.172643	0.198379	0.170279	0.233723	0.200088	0.178328	0.180745	0.104043	cg09633973	17	HIC1
cg25509174	0.662842	0.0881942	0.75608	0.76191	0.03294	0.76397	0.10068	0.78321	0.85668	0.04115	0.799685	0.75187	0.757548	0.802468	0.746368	0.631454	0.861039	0.79694	0.66338	0.0933988	0.094162	0.235126	0.0863564	0.246414	0.16656	0.257057	0.198934	0.281116	0.863152	0.0617316	0.0931571	0.0779352	0.0718932	0.096678	0.09211	0.0857089	0.0834294	0.0871261	0.075795	0.0882887	0.0661326	0.09479	0.122643	0.0930657	0.0903381	0.104036	cg25509174	3	PCOLCE2
cg13917712	0.612934	0.0544496	0.72968	0.74876	0.05456	0.55789	0.03168	0.73396	0.82216	0.01857	0.768339	0.734326	0.836141	0.812366	0.825956	0.610257	0.873765	0.78706	0.57787	0.571656	0.111945	0.0853957	0.100295	0.492548	0.25412	0.355531	0.337975	0.16686	0.913623	0.0570218	0.0730918	0.0775386	0.0719469	0.0684896	0.0737353	0.0564711	0.0990233	0.0748365	0.0738171	0.0766741	0.0781585	0.0878274	0.0993499	0.0776432	0.0741654	0.104006	cg13917712	19	DPF1;DPF1;DPF1
cg10272601	0.54284	0.056419	0.75853	0.77656	0.06796	0.74206	0.21586	0.77261	0.8276	0.06776	0.702286	0.671493	0.871214	0.737169	0.729741	0.554884	0.876716	0.76874	0.68563	0.586012	0.165311	0.0684505	0.0413859	0.108287	0.272826	0.452795	0.0726367	0.306772	0.883254	0.0471823	0.0803026	0.0709149	0.0581459	0.0830738	0.0487805	0.0541279	0.0486908	0.126807	0.0560901	0.125241	0.0551724	0.0438523	0.0564368	0.0545536	0.113479	0.104004	cg10272601	9	WNK2
cg04578774	0.618082	0.130605	0.74041	0.7433	0.03673	0.71888	0.0794	0.79247	0.84403	0.02444	0.770354	0.735318	0.628547	0.815589	0.76602	0.566847	0.865004	0.74338	0.68318	0.0599824	0.130992	0.0913114	0.105788	0.68019	0.18477	0.163069	0.114977	0.136416	0.819364	0.0541513	0.0815726	0.0779877	0.0825815	0.072278	0.0702583	0.10718	0.0650312	0.149912	0.0672762	0.0752771	0.0485561	0.0781952	0.0963252	0.066473	0.0682359	0.104003	cg04578774	11	ALX4
cg08944430	0.450029	0.0522314	0.65372	0.85247	0.01079	0.43193	0.01558	0.86089	0.89836	0.00744	0.688403	0.456922	0.125611	0.791323	0.807509	0.476106	0.872097	0.83527	0.73393	0.244353	0.0733904	0.132261	0.0657588	0.568988	0.0817561	0.462094	0.372036	0.258528	0.857758	0.0477441	0.0517183	0.0470811	0.0556763	0.0611075	0.06385	0.0484255	0.0560088	0.0623314	0.0687274	0.0415648	0.0456691	0.046378	0.0493388	0.0345423	0.0509719	0.103975	cg08944430	16	PRKCB;PRKCB
cg13181052	0.0560265	0.0583578	0.48008	0.43691	0.00455	0.7264	0.02589	0.77991	0.85463	0.02809	0.883001	0.61572	0.716444	0.858958	0.833904	0.63664	0.878631	0.7918	0.61512	0.20074	0.0878856	0.192393	0.0736329	0.418258	0.0745911	0.295214	0.140239	0.381585	0.882021	0.0564977	0.0611581	0.0681941	0.0731519	0.0674179	0.0628844	0.0608703	0.0774361	0.0645907	0.0469324	0.0637339	0.0527946	0.0671272	0.0662036	0.0661175	0.0588235	0.103832	cg13181052	1	MFSD2A;MFSD2A
cg03128635	0.594888	0.0756009	0.61957	0.54439	0.01104	0.72148	0.02122	0.73948	0.81893	0.03458	0.687941	0.763884	0.812844	0.846819	0.693341	0.599432	0.889117	0.68141	0.61002	0.617225	0.0991501	0.399083	0.0937798	0.677754	0.0880986	0.471134	0.144501	0.569718	0.932233	0.0557004	0.0709327	0.0890115	0.0697759	0.084534	0.0670086	0.0656435	0.0718232	0.0723608	0.0541818	0.055675	0.060021	0.0693853	0.0707129	0.0674028	0.063487	0.103823	cg03128635	2	ATOH8
cg19897003	0.623644	0.144372	0.76931	0.80677	0.03747	0.69472	0.05029	0.84744	0.88105	0.07301	0.748725	0.793884	0.882159	0.863899	0.740156	0.508321	0.886763	0.82902	0.73222	0.675232	0.242945	0.360023	0.126342	0.42246	0.164202	0.215166	0.193537	0.280919	0.92145	0.103513	0.160378	0.101777	0.193545	0.116507	0.166154	0.0985526	0.0900659	0.145518	0.0893232	0.102814	0.0793938	0.0882923	0.179747	0.0744272	0.0872365	0.103819	cg19897003	12	CCDC42B
cg21634064	0.458015	0.0521219	0.72343	0.76787	0.02195	0.70417	0.04339	0.77912	0.82503	0.03443	0.75553	0.690715	0.751066	0.077838	0.759956	0.609676	0.865254	0.74765	0.66098	0.172619	0.117142	0.0937395	0.0977099	0.71397	0.0839399	0.250681	0.205978	0.214342	0.875634	0.0470261	0.0608652	0.0533323	0.0504156	0.0594321	0.0583474	0.0533281	0.0610839	0.0932955	0.0447199	0.0531388	0.0553284	0.0593354	0.0565952	0.0492958	0.0778681	0.103808	cg21634064	22	SMTN;SMTN;SMTN
cg21736854	0.549948	0.0596413	0.71359	0.75609	0	0.61211	0.01975	0.77322	0.85215	0.02249	0.72319	0.686604	0.755191	0.789889	0.727227	0.556856	0.821202	0.76499	0.60717	0.0730674	0.0626251	0.120109	0.0586429	0.569085	0.152978	0.153879	0.115692	0.321861	0.843305	0.0472879	0.0464245	0.0472525	0.063244	0.056591	0.0533827	0.0447372	0.0529704	0.0643047	0.0493684	0.0527691	0.043092	0.0651289	0.0515755	0.0861818	0.0747409	0.103738	cg21736854	17	MRC2
cg09478205	0.61744	0.0835288	0.69732	0.68962	0.00938	0.7208	0.03504	0.79651	0.85659	0.01817	0.782122	0.746476	0.886134	0.813756	0.786795	0.48188	0.87154	0.77363	0.64225	0.709727	0.160652	0.142891	0.155932	0.255648	0.228586	0.264277	0.178432	0.156884	0.888835	0.0796517	0.0887155	0.0936748	0.0821186	0.0963898	0.0944285	0.0783248	0.0940003	0.0934521	0.0738409	0.0818249	0.123188	0.0845145	0.0979404	0.124967	0.139298	0.103724	cg09478205	10	SORCS3
cg17226280	0.648443	0.11967	0.80633	0.8453	0.01279	0.79113	0.03104	0.86476	0.9132	0.02114	0.731604	0.803782	0.758446	0.789833	0.855008	0.738976	0.878442	0.49669	0.70457	0.211538	0.161924	0.13096	0.176457	0.530334	0.188491	0.390275	0.295097	0.278081	0.847713	0.100886	0.0973995	0.117238	0.105932	0.108194	0.12927	0.109906	0.113093	0.0975113	0.0909091	0.102798	0.0895033	0.13991	0.147858	0.131126	0.133072	0.103718	cg17226280	17	MRC2
cg13556491	0.709388	0.0937364	0.73579	0.78453	0.05373	0.75831	0.08609	0.82534	0.83266	0.07244	0.783415	0.806618	0.891362	0.885683	0.849805	0.699758	0.81888	0.79672	0.68778	0.621622	0.131271	0.104863	0.105102	0.361019	0.324454	0.604004	0.418883	0.173869	0.877287	0.0929472	0.102264	0.108264	0.0854577	0.0811324	0.117036	0.079908	0.113723	0.193242	0.183092	0.150851	0.208401	0.156148	0.14493	0.11502	0.193516	0.103716	cg13556491	19	LPAR2
cg03738134	0.641837	0.102402	0.74019	0.78546	0.07868	0.77856	0.1919	0.8134	0.86282	0.0736	0.77424	0.722065	0.789555	0.824956	0.66212	0.606665	0.864065	0.76663	0.68596	0.659334	0.188684	0.697248	0.138597	0.754933	0.174319	0.745827	0.250905	0.682821	0.871116	0.102969	0.111841	0.124483	0.125017	0.119476	0.112734	0.115849	0.114978	0.112289	0.100988	0.0889913	0.0832069	0.110392	0.10045	0.0748865	0.122768	0.10371	cg03738134	8	C8orf73
cg22959063	0.581654	0.135753	0.68007	0.61245	0.00832	0.82017	0.076	0.85729	0.88321	0.04781	0.835197	0.844369	0.813126	0.848381	0.782348	0.733295	0.884853	0.84484	0.68531	0.732264	0.128911	0.11773	0.128231	0.181929	0.197567	0.435369	0.285159	0.171312	0.877228	0.113199	0.125426	0.107552	0.111666	0.109444	0.115425	0.116644	0.142756	0.17099	0.137523	0.141475	0.150579	0.218361	0.173887	0.152957	0.171173	0.103612	cg22959063	14	CKB
cg24384244	0.626651	0.0774186	0.46244	0.60268	0.03987	0.72843	0.03466	0.86933	0.83385	0.03516	0.795629	0.726068	0.0902926	0.756374	0.786463	0.554498	0.886456	0.72869	0.72105	0.591702	0.12337	0.576216	0.0799001	0.796583	0.163357	0.470073	0.213089	0.652915	0.890943	0.0619617	0.0824997	0.0836664	0.0754446	0.0784092	0.0928551	0.0955694	0.0957447	0.0937565	0.0714002	0.0880855	0.0856247	0.090617	0.0830373	0.08101	0.0796664	0.10361	cg24384244	3	ZNF662;ZNF662;ZNF662
cg24033558	0.59916	0.0637729	0.69609	0.71578	0.03517	0.72342	0.1039	0.80534	0.8291	0.05222	0.761672	0.736568	0.842967	0.879483	0.701728	0.660942	0.81973	0.75354	0.58561	0.3642	0.322283	0.200271	0.0547264	0.719069	0.118035	0.474644	0.160046	0.215814	0.878404	0.0529634	0.0734182	0.0607919	0.0808275	0.0552015	0.065567	0.0578443	0.0527248	0.157346	0.0617267	0.0716912	0.26419	0.0604245	0.0559206	0.0601978	0.0907809	0.103588	cg24033558	15	SHF
cg25694349	0.624251	0.125662	0.75351	0.75624	0.0532	0.73814	0.15466	0.79554	0.87199	0.1207	0.683357	0.765312	0.868469	0.841193	0.769136	0.588508	0.866737	0.80191	0.71355	0.375771	0.0830054	0.145782	0.123269	0.15915	0.247687	0.380664	0.100205	0.622037	0.846812	0.0516662	0.0627125	0.0900573	0.126418	0.20041	0.0763233	0.0732286	0.0546875	0.12539	0.0486928	0.0445505	0.156376	0.0506823	0.0556477	0.0490109	0.302323	0.103566	cg25694349	12	FBRSL1
cg10530104	0.601795	0.0710907	0.74562	0.79295	0.02203	0.76074	0.05291	0.83351	0.83318	0.03048	0.718346	0.683702	0.74092	0.724718	0.734894	0.545133	0.787926	0.73114	0.60809	0.671304	0.11571	0.660433	0.0894347	0.792406	0.169853	0.573529	0.122004	0.644148	0.820343	0.0591614	0.0649807	0.0787789	0.0706418	0.0693633	0.0735226	0.066015	0.1191	0.121351	0.134185	0.110112	0.115401	0.0942244	0.0946726	0.0822434	0.103904	0.103554	cg10530104	17	HIC1
cg13711457	0.666766	0.10281	0.73106	0.76973	0.02883	0.69115	0.04493	0.76773	0.84477	0.02471	0.75095	0.737397	0.832262	0.727348	0.696492	0.527231	0.864433	0.74589	0.62313	0.700312	0.108514	0.416094	0.096608	0.749505	0.175923	0.336076	0.186683	0.596581	0.888381	0.0906333	0.0857743	0.096311	0.0879088	0.079595	0.0947279	0.104164	0.102137	0.0851635	0.089966	0.0724582	0.0666541	0.089589	0.0887067	0.0708477	0.0865579	0.1035	cg13711457	5
cg05799507	0.676218	0.134118	0.85905	0.82683	0.04871	0.81911	0.07843	0.67759	0.58633	0.05523	0.85536	0.788213	0.884505	0.883576	0.837287	0.629742	0.900668	0.86897	0.59156	0.686823	0.161481	0.522284	0.148906	0.710115	0.213185	0.818918	0.167074	0.652344	0.916349	0.148957	0.154588	0.189112	0.175435	0.158194	0.149668	0.171345	0.186626	0.0780933	0.103594	0.148071	0.0943172	0.307748	0.115122	0.33305	0.127181	0.103489	cg05799507	16	MT1DP;MT1DP
cg16971589	0.672012	0.0710982	0.76548	0.78483	0.01984	0.75407	0.02087	0.49428	0.47798	0.01196	0.83529	0.796964	0.870222	0.867033	0.691096	0.565733	0.90252	0.80543	0.72498	0.0765649	0.1393	0.0658741	0.0680507	0.286016	0.13828	0.391266	0.239224	0.0838569	0.0806256	0.0575238	0.0670628	0.0556595	0.0532412	0.0544495	0.0636473	0.0648631	0.0573872	0.0825279	0.0730643	0.0793618	0.0708678	0.0659524	0.0796775	0.0666769	0.0673426	0.10346	cg16971589	10	RHOBTB1;RHOBTB1
cg08261878	0.707465	0.101483	0.67869	0.75555	0.04831	0.69944	0.05263	0.71723	0.76652	0.03381	0.812949	0.843933	0.941562	0.919096	0.792057	0.629454	0.858384	0.74772	0.63432	0.605049	0.206269	0.212469	0.139914	0.866153	0.248397	0.369484	0.272727	0.400956	0.933614	0.11648	0.121652	0.109406	0.124105	0.11054	0.145474	0.106831	0.136449	0.127791	0.121859	0.121127	0.112981	0.160497	0.159051	0.11429	0.113351	0.103437	cg08261878	2	IHH
cg14771810	0.577075	0.0661594	0.70207	0.76384	0.02325	0.65352	0.11932	0.78572	0.85216	0.0297	0.752799	0.658024	0.784476	0.853905	0.736964	0.506396	0.817065	0.74496	0.59881	0.644913	0.103973	0.109694	0.058856	0.24911	0.120729	0.177778	0.115648	0.325606	0.889237	0.049172	0.0522255	0.0607426	0.0489176	0.131008	0.0507896	0.0512182	0.0442918	0.0600743	0.0563981	0.103641	0.0854918	0.057163	0.0611809	0.056491	0.0769231	0.10341	cg14771810	5	MYOZ3;MYOZ3
cg05047401	0.580204	0.196639	0.74107	0.75521	0.13502	0.75815	0.12651	0.81769	0.88271	0.07697	0.796853	0.671793	0.795848	0.84105	0.732004	0.583913	0.883373	0.79249	0.68713	0.746049	0.22972	0.653081	0.107505	0.736887	0.18419	0.6446	0.169421	0.626974	0.892539	0.0640024	0.180229	0.104553	0.181929	0.240808	0.178516	0.103248	0.0552879	0.0719917	0.0725498	0.0633269	0.0507643	0.07331	0.187233	0.0464053	0.1	0.103402	cg05047401	1	SEMA4A
cg14619259	0.1871	0.0668672	0.72795	0.75467	0.04898	0.69673	0.04401	0.79967	0.85377	0.04512	0.0788303	0.736163	0.830525	0.867711	0.719837	0.555753	0.851517	0.7571	0.62416	0.280501	0.0827284	0.248328	0.0815896	0.70331	0.147871	0.419609	0.202446	0.595111	0.891371	0.0798362	0.115981	0.0772879	0.108785	0.106486	0.0986256	0.0970467	0.0598643	0.0614378	0.0575972	0.0545906	0.0580013	0.0764486	0.0646831	0.063283	0.0622246	0.103391	cg14619259	5	SPRY4;SPRY4
cg20370678	0.56218	0.0945965	0.81469	0.84384	0.03116	0.73078	0.09096	0.82818	0.88554	0.04178	0.829637	0.747121	0.854538	0.823739	0.784645	0.53223	0.856346	0.79162	0.72879	0.540191	0.180801	0.0584423	0.0793103	0.589384	0.264497	0.294183	0.205559	0.16861	0.894737	0.116759	0.11192	0.22171	0.113696	0.168538	0.101956	0.141787	0.11404	0.383922	0.211665	0.135708	0.0853953	0.13355	0.073209	0.0668795	0.0785427	0.10338	cg20370678	17
cg12542255	0.758193	0.124708	0.81381	0.82683	0.06585	0.81628	0.13163	0.86532	0.91647	0.05746	0.797977	0.835921	0.907917	0.890854	0.827393	0.607678	0.906587	0.87077	0.69592	0.599427	0.190487	0.426556	0.111322	0.633361	0.374463	0.400279	0.226607	0.468195	0.917781	0.179888	0.267875	0.274289	0.157624	0.439861	0.15043	0.282039	0.3651	0.0859526	0.154764	0.109606	0.0564762	0.111198	0.0917462	0.0731541	0.10151	0.103376	cg12542255	19	FOSB;FOSB
cg10433812	0.530538	0.0944761	0.66693	0.83046	0.03971	0.78834	0.05289	0.85115	0.89235	0.02328	0.735897	0.813927	0.172661	0.808638	0.795366	0.593851	0.842566	0.8236	0.73448	0.323926	0.0943074	0.105706	0.10174	0.603096	0.12921	0.293394	0.17166	0.543276	0.864225	0.0781827	0.114643	0.108659	0.0884651	0.0956618	0.0992509	0.12085	0.0882401	0.127754	0.0958323	0.105537	0.109481	0.104593	0.110041	0.10517	0.1064	0.103305	cg10433812	11
cg13311096	0.509407	0.0557002	0.70296	0.74014	0.04229	0.74625	0.18155	0.79435	0.85492	0.10772	0.752985	0.686749	0.824703	0.826824	0.729191	0.586859	0.805495	0.75711	0.64339	0.578922	0.152491	0.0569954	0.0537361	0.0767561	0.0818182	0.403699	0.0978008	0.240528	0.882588	0.0740506	0.0554863	0.0559473	0.0513218	0.0571634	0.0530734	0.056281	0.0537855	0.164774	0.139803	0.0759782	0.0685921	0.0702875	0.0601041	0.0684464	0.129341	0.103282	cg13311096	8	C8orf84
cg21868779	0.603549	0.0706345	0.67753	0.72831	0.01227	0.6862	0.03818	0.75712	0.82355	0.03471	0.830529	0.732109	0.846268	0.855407	0.625986	0.530576	0.806422	0.73107	0.60577	0.669092	0.0890675	0.18146	0.0729483	0.430945	0.111123	0.557107	0.216803	0.569833	0.885535	0.0531608	0.0736042	0.0735673	0.0777743	0.103937	0.068467	0.0843709	0.0708744	0.076509	0.0723264	0.0622983	0.0652223	0.0954997	0.097493	0.0686763	0.0853056	0.103241	cg21868779	14	AHNAK2
cg06705366	0.646784	0.108617	0.7136	0.75483	0.01835	0.64772	0.05509	0.82811	0.87279	0.02824	0.785296	0.716358	0.840874	0.832229	0.76399	0.578509	0.791798	0.79932	0.60919	0.373309	0.124516	0.400649	0.0891705	0.719625	0.100317	0.323304	0.106842	0.536693	0.897323	0.120634	0.126691	0.128821	0.0916719	0.117257	0.0768629	0.131081	0.13573	0.0746004	0.078709	0.0843091	0.0564916	0.0933467	0.0889343	0.0714873	0.0905825	0.103234	cg06705366	5	FAM169A
cg03781505	0.603285	0.105859	0.7442	0.75629	0.03496	0.714	0.10038	0.79152	0.80786	0.04574	0.793294	0.74609	0.841956	0.851429	0.734936	0.548694	0.848828	0.69285	0.63725	0.13149	0.151626	0.105575	0.0833261	0.268276	0.094417	0.516268	0.136283	0.219122	0.88783	0.0741926	0.0884192	0.0980322	0.0962595	0.125518	0.088788	0.0830255	0.0916893	0.0855168	0.0544413	0.0598779	0.0509603	0.0853924	0.062623	0.0603578	0.102032	0.103225	cg03781505	17
cg01858879	0.654623	0.0612805	0.72376	0.77754	0.01305	0.75825	0.04817	0.63762	0.62991	0.01644	0.801035	0.65159	0.764596	0.825331	0.78963	0.546165	0.837829	0.78586	0.7093	0.263011	0.0787309	0.101249	0.074325	0.209606	0.117279	0.502906	0.193854	0.424051	0.909672	0.0559428	0.065781	0.0710526	0.0596344	0.0766022	0.0670707	0.0727288	0.0846381	0.0711731	0.0577692	0.0699473	0.0697856	0.0859408	0.0648844	0.0589773	0.0594525	0.103223	cg01858879	11	MYO7A;MYO7A;MYO7A
cg23858040	0.584252	0.0630258	0.76468	0.78591	0.01655	0.44335	0.04872	0.64297	0.67583	0.01674	0.793781	0.723865	0.85474	0.787358	0.729412	0.542691	0.840571	0.81666	0.63406	0.0660714	0.0530189	0.0506016	0.0504214	0.0969576	0.105604	0.432639	0.124416	0.075561	0.777624	0.0605622	0.0514605	0.0483092	0.0515922	0.0553565	0.0608919	0.0615913	0.0559733	0.0795761	0.0632868	0.0699469	0.0680031	0.0626851	0.0559656	0.06	0.0588346	0.103217	cg23858040	10	CUGBP2;CUGBP2
cg04138361	0.69102	0.154791	0.75881	0.82512	0.04641	0.83295	0.07691	0.79759	0.85333	0.08223	0.779601	0.83569	0.79485	0.863435	0.755691	0.687346	0.905932	0.83675	0.70741	0.744175	0.276376	0.732231	0.196698	0.623417	0.373061	0.66308	0.357359	0.723098	0.921284	0.136874	0.13449	0.158217	0.178533	0.155175	0.173681	0.119203	0.169727	0.146787	0.119848	0.141909	0.139191	0.116636	0.116169	0.131545	0.139721	0.103113	cg04138361	6	COL11A2;COL11A2;COL11A2;COL11A2
cg22889755	0.623405	0.0736895	0.68088	0.71991	0.02782	0.70986	0.08212	0.75696	0.79863	0.04122	0.781231	0.738888	0.79226	0.803663	0.707417	0.548	0.821686	0.7471	0.65242	0.662806	0.13284	0.105242	0.0618601	0.574952	0.0876691	0.345656	0.11483	0.31439	0.841843	0.0757224	0.062252	0.0638613	0.0695009	0.0577666	0.0741199	0.0717542	0.0565902	0.0742086	0.0654688	0.0648384	0.0625104	0.0718143	0.0566233	0.0620702	0.0658958	0.103108	cg22889755	10	C10orf114
cg20776829	0.66035	0.080387	0.80527	0.82482	0.00787	0.82744	0.04726	0.00552	0.00191	0.03332	0.840257	0.0528902	0.842563	0.838283	0.520536	0.679511	0.875872	0.82125	0.73049	0.5625	0.1389	0.0552593	0.0630314	0.52852	0.128945	0.337631	0.109882	0.0960117	0.471597	0.0638229	0.0663417	0.073805	0.0648547	0.154483	0.0529048	0.0859943	0.0934537	0.0782264	0.0582455	0.0704111	0.0642539	0.060166	0.065012	0.0614743	0.0489975	0.103084	cg20776829	4	SNCA;SNCA;SNCA;SNCA
cg24909548	0.605827	0.0768207	0.64618	0.68287	0.02449	0.70118	0.03288	0.69703	0.81724	0.03452	0.787346	0.776397	0.87716	0.816858	0.775112	0.627317	0.813477	0.70081	0.53777	0.712832	0.15088	0.296093	0.0737206	0.844081	0.179942	0.339705	0.285064	0.658803	0.924413	0.0667309	0.0939389	0.0712047	0.0682446	0.183565	0.0939434	0.0948368	0.164603	0.179535	0.111754	0.0635988	0.169517	0.0687615	0.0658797	0.0500296	0.0816327	0.10308	cg24909548	19
cg21474897	0.529688	0.0588457	0.68619	0.7229	0.01293	0.70142	0.04358	0.73425	0.75225	0.03431	0.749682	0.648801	0.821978	0.809156	0.58999	0.478467	0.836797	0.78374	0.55151	0.579011	0.14994	0.0665893	0.0901945	0.798522	0.0898585	0.268447	0.0906241	0.11081	0.871889	0.0615373	0.057492	0.0621655	0.0584014	0.0795134	0.0663299	0.0680524	0.0635196	0.0574686	0.069229	0.0587919	0.0526316	0.0602337	0.0633022	0.0568999	0.0786658	0.103043	cg21474897	3	CLDN11
cg06249604	0.680099	0.202034	0.75124	0.76139	0.05132	0.79088	0.13821	0.77276	0.83573	0.05836	0.771179	0.78491	0.838011	0.859797	0.764935	0.519698	0.847863	0.77867	0.65308	0.70168	0.32542	0.450056	0.0828337	0.8658	0.366698	0.591809	0.11587	0.610947	0.888263	0.0726358	0.0991352	0.0562752	0.0733833	0.659214	0.428763	0.0740261	0.0565209	0.797432	0.137414	0.119766	0.632263	0.0902852	0.0932133	0.111893	0.089011	0.103031	cg06249604	6	RNF39;RNF39
cg09296001	0.634973	0.111862	0.71066	0.73389	0.03306	0.74113	0.1205	0.79889	0.85396	0.03096	0.726636	0.746665	0.809423	0.80835	0.780096	0.609337	0.822405	0.74825	0.65136	0.664146	0.267654	0.65837	0.123288	0.795011	0.207069	0.600983	0.235379	0.676702	0.84432	0.0957113	0.11135	0.108081	0.10846	0.110019	0.122967	0.12501	0.104307	0.0754932	0.0766703	0.0882047	0.0728041	0.100172	0.0859267	0.0753721	0.0823274	0.10303	cg09296001	7	SND1
cg15162392	0.484725	0.122103	0.75	0.8187	0.01867	0.79257	0.04725	0.86426	0.88056	0.02874	0.805981	0.755458	0.824615	0.806975	0.755747	0.649454	0.893126	0.77024	0.69549	0.648483	0.144801	0.2898	0.104096	0.192084	0.153878	0.341983	0.16395	0.489822	0.862117	0.235602	0.100926	0.104707	0.106194	0.178421	0.135605	0.138933	0.0890117	0.105661	0.0893513	0.201177	0.0866888	0.117904	0.117783	0.0869081	0.0789228	0.103027	cg15162392	2	QPCT
cg00164949	0.630951	0.109797	0.73925	0.78592	0.04404	0.72683	0.11128	0.80497	0.87439	0.04379	0.861346	0.782716	0.866351	0.831572	0.826761	0.642461	0.868487	0.74902	0.64454	0.712649	0.243652	0.595772	0.111101	0.735388	0.264148	0.64633	0.210931	0.611636	0.887362	0.456096	0.0898654	0.219584	0.133099	0.184104	0.0988427	0.0781275	0.115451	0.281187	0.0563361	0.237384	0.082709	0.0809901	0.0998419	0.086661	0.0767573	0.103001	cg00164949	17	C1QL1
cg12436377	0.671704	0.155646	0.81556	0.87076	0.04535	0.76816	0.03322	0.88366	0.89399	0.06402	0.789049	0.675286	0.514266	0.900737	0.882398	0.748845	0.916334	0.75407	0.68279	0.227534	0.291104	0.128943	0.177567	0.516107	0.214533	0.13634	0.129434	0.263596	0.890848	0.152051	0.170777	0.144193	0.167273	0.160146	0.137491	0.200783	0.140231	0.100224	0.159463	0.154271	0.110524	0.116534	0.109758	0.0965539	0.114811	0.103	cg12436377	5
cg07101909	0.631677	0.104402	0.71392	0.81828	0.02172	0.78541	0.04728	0.81011	0.85604	0.04402	0.819892	0.589259	0.843895	0.862501	0.765024	0.696059	0.714301	0.79714	0.59775	0.152407	0.129729	0.113454	0.106627	0.128474	0.121226	0.121906	0.0881026	0.231368	0.816673	0.069779	0.0842044	0.0873888	0.105138	0.0963181	0.110574	0.0813847	0.0910611	0.0971345	0.0795173	0.0852027	0.0708772	0.105036	0.0975228	0.334287	0.214247	0.102996	cg07101909	16
cg24498031	0.526779	0.0579281	0.64585	0.70145	0.0165	0.6749	0.08716	0.72419	0.78686	0.02981	0.596774	0.724961	0.829834	0.780857	0.639906	0.543946	0.841833	0.63206	0.55231	0.563852	0.0618949	0.654823	0.0584871	0.750853	0.0719875	0.660629	0.0812106	0.621019	0.821317	0.0485143	0.06738	0.0451852	0.0578776	0.0649453	0.0551561	0.0569699	0.0582448	0.0909189	0.046819	0.0511782	0.0505442	0.0514469	0.0657749	0.0543142	0.0503326	0.102963	cg24498031	15	PAK6;C15orf56;PAK6;PAK6
cg10642240	0.636284	0.143882	0.72543	0.74846	0.01845	0.68278	0.06148	0.79112	0.87387	0.06156	0.779868	0.747155	0.817786	0.821199	0.738916	0.577352	0.885614	0.75745	0.62876	0.643188	0.177325	0.455922	0.137043	0.799664	0.119016	0.457788	0.200479	0.660829	0.847762	0.107649	0.104303	0.136991	0.132265	0.123394	0.116964	0.106452	0.112295	0.0803511	0.0798557	0.0762174	0.0862686	0.0846724	0.0909649	0.0781369	0.0898224	0.102951	cg10642240	5
cg03648711	0.57548	0.082493	0.61635	0.6578	0.04438	0.65023	0.02363	0.72759	0.81898	0.05247	0.806057	0.743126	0.88633	0.838869	0.784614	0.533114	0.853639	0.65793	0.52792	0.677046	0.080756	0.0877934	0.0900882	0.724579	0.120091	0.225472	0.153362	0.299864	0.873326	0.0642936	0.0824851	0.0697923	0.102641	0.186415	0.097936	0.0644584	0.081565	0.770201	0.0526729	0.656616	0.354583	0.068526	0.0697053	0.0520957	0.094554	0.102922	cg03648711	11	ODZ4
cg24447438	0.40021	0.0506483	0.76264	0.74588	0.00501	0.73704	0.03091	0.7574	0.85252	0.03197	0.795625	0.704708	0.859831	0.833124	0.755135	0.6347	0.838083	0.70696	0.6624	0.460489	0.0666304	0.0827101	0.0789294	0.220668	0.127	0.191251	0.13298	0.112355	0.532764	0.0549908	0.0626418	0.0592353	0.0577335	0.0686394	0.0572844	0.0564828	0.0632184	0.0683424	0.0777193	0.0755602	0.084628	0.0867366	0.0732257	0.0670984	0.0786276	0.10282	cg24447438	18	CABYR;CABYR;CABYR;CABYR;CABYR;CABYR;CABYR;CABYR;CABYR;CABYR;CABYR
cg18239372	0.699027	0.0711662	0.78823	0.82077	0.00482	0.73732	0.02662	0.32435	0.32811	0.01908	0.741917	0.719634	0.770446	0.801836	0.748287	0.563131	0.895517	0.845	0.6823	0.144412	0.149056	0.0846209	0.075174	0.3375	0.104941	0.559733	0.152828	0.116567	0.882024	0.0641724	0.0799352	0.0808738	0.0746967	0.0832521	0.0734501	0.0710853	0.0756949	0.0636921	0.0647444	0.0670647	0.0660925	0.0791825	0.0733887	0.0810601	0.0639692	0.102806	cg18239372	6	DLL1
cg09134794	0.655064	0.151894	0.73083	0.77733	0.04781	0.8007	0.05896	0.81207	0.85535	0.04531	0.779696	0.802615	0.893901	0.868507	0.77386	0.666166	0.902961	0.80923	0.73542	0.467903	0.110142	0.310592	0.12956	0.162971	0.177299	0.326505	0.146336	0.258514	0.769637	0.12255	0.136856	0.1315	0.150501	0.125651	0.132101	0.106141	0.140097	0.116835	0.103915	0.103967	0.120793	0.122783	0.118473	0.0886199	0.115029	0.102791	cg09134794	7	EN2
cg15044248	0.585756	0.0536308	0.73718	0.75464	0.03274	0.70868	0.06395	0.78644	0.85367	0.07279	0.600182	0.682129	0.765842	0.736538	0.69163	0.56868	0.886651	0.75326	0.65623	0.532844	0.0742531	0.0679233	0.0511517	0.0815593	0.0788928	0.412761	0.0968401	0.0807185	0.818966	0.0430714	0.0545413	0.0571126	0.0494631	0.0771016	0.164691	0.0492979	0.0627395	0.536337	0.064438	0.0480649	0.051658	0.0558492	0.0601149	0.0554871	0.0822734	0.102782	cg15044248	17	SEPT9;SEPT9;SEPT9;SEPT9
cg15671705	0.408139	0.0395212	0.78673	0.83771	0.03951	0.75389	0.07536	0.01105	0.01525	0.02003	0.841334	0.607528	0.680571	0.875924	0.739253	0.615466	0.677239	0.77067	0.68423	0.0614356	0.129856	0.0416598	0.044215	0.126705	0.130757	0.180574	0.0989876	0.0534177	0.875163	0.0410462	0.0440438	0.0466846	0.0369636	0.0385275	0.0380504	0.0433409	0.0392614	0.0752007	0.0530691	0.0560408	0.0566073	0.0520238	0.0592037	0.0475709	0.0605754	0.102777	cg15671705	15	ALDH1A3
cg26422161	0.582059	0.073554	0.70622	0.72925	0.01669	0.72928	0.07744	0.02505	0.02666	0.02809	0.840421	0.762979	0.837491	0.853186	0.747263	0.573558	0.819237	0.72792	0.60047	0.259396	0.228303	0.0614249	0.0615699	0.764381	0.165863	0.32849	0.139368	0.197758	0.916381	0.0585507	0.0742347	0.0712397	0.062782	0.143669	0.0818541	0.0778158	0.0693746	0.0669	0.062986	0.0626654	0.0596889	0.0702968	0.0724371	0.0593712	0.102285	0.102728	cg26422161	6	FOXQ1
cg15092343	0.66635	0.142349	0.72733	0.74236	0.04693	0.76192	0.05251	0.88318	0.9005	0.05528	0.800625	0.771542	0.395928	0.791134	0.876468	0.545338	0.810729	0.85563	0.72548	0.573886	0.118022	0.0785596	0.0780979	0.797975	0.221021	0.18583	0.142087	0.161548	0.890901	0.300835	0.153788	0.155642	0.101707	0.184694	0.105551	0.133427	0.132729	0.102893	0.32383	0.198511	0.0679369	0.103778	0.0942171	0.0752702	0.138379	0.102721	cg15092343	4	MSX1
cg26410483	0.635898	0.104891	0.58741	0.70081	0.01195	0.60933	0.01539	0.73851	0.79771	0.00897	0.775274	0.727719	0.826112	0.843014	0.854735	0.620622	0.865059	0.63964	0.47944	0.635983	0.106935	0.539917	0.121257	0.859944	0.113739	0.553224	0.116485	0.586629	0.887681	0.0767553	0.115139	0.0985468	0.0983642	0.112325	0.106547	0.101842	0.111456	0.0949198	0.0869138	0.100476	0.0733479	0.120226	0.0971863	0.0856269	0.134046	0.102707	cg26410483	1	LHX4
cg05049361	0.626372	0.0993739	0.689	0.73358	0.029	0.75365	0.06839	0.03069	0.03428	0.02095	0.818951	0.738598	0.79707	0.828645	0.676182	0.591329	0.836777	0.76553	0.66096	0.146002	0.142493	0.0883645	0.0758411	0.744071	0.0711893	0.43092	0.485411	0.303476	0.87297	0.0597245	0.0630046	0.0787999	0.0670167	0.0894164	0.0853197	0.0619586	0.0636149	0.0673605	0.0623358	0.0616197	0.0580571	0.0646656	0.0606028	0.0595439	0.0726913	0.102701	cg05049361	14	GALNTL1;GALNTL1
cg09521108	0.691449	0.0963948	0.80147	0.79512	0.02522	0.79181	0.01902	0.85477	0.87073	0.023	0.712181	0.782856	0.843539	0.780006	0.775967	0.620268	0.895443	0.76144	0.64168	0.533708	0.133035	0.0778564	0.084678	0.258659	0.115295	0.324438	0.243644	0.223954	0.358808	0.0911085	0.100362	0.0817749	0.0893073	0.0941047	0.080951	0.0828202	0.296922	0.0724897	0.0565838	0.104464	0.0687278	0.076785	0.11286	0.0952598	0.145111	0.102672	cg09521108	4	CXCL1;CXCL1
cg11832210	0.553809	0.0480261	0.60989	0.64981	0.01541	0.62018	0.04068	0.67649	0.76289	0.03555	0.775181	0.709064	0.881449	0.855372	0.613948	0.513855	0.759684	0.66261	0.57131	0.632278	0.0743041	0.0651783	0.0403903	0.750353	0.163735	0.485539	0.0742614	0.153183	0.839728	0.0473162	0.0397762	0.0548587	0.04359	0.0560508	0.0444324	0.0417308	0.0370924	0.0683535	0.0425114	0.0459296	0.0487719	0.0498878	0.0512169	0.0517389	0.0626691	0.10264	cg11832210	10	SLC16A12
cg08686311	0.542511	0.0823114	0.79562	0.8129	0.04471	0.81148	0.08403	0.85338	0.91587	0.07249	0.669713	0.723441	0.74554	0.769774	0.712203	0.551955	0.886401	0.82021	0.59933	0.539434	0.114346	0.436621	0.068232	0.751831	0.142633	0.444778	0.114989	0.509456	0.846516	0.0992119	0.091024	0.147523	0.0875591	0.0765595	0.0963137	0.0986472	0.14554	0.0898725	0.0804101	0.155575	0.0630418	0.0679276	0.0733471	0.180741	0.137853	0.10263	cg08686311	20	FAM110A;FAM110A;FAM110A
cg17246382	0.493155	0.0875795	0.77583	0.8136	0.01726	0.78714	0.08602	0.83648	0.88638	0.06112	0.755971	0.772323	0.856001	0.814477	0.606993	0.545374	0.865469	0.754	0.65452	0.605988	0.146729	0.120081	0.0888467	0.351196	0.232129	0.248577	0.22259	0.214953	0.859357	0.0782742	0.0871865	0.107403	0.102235	0.187492	0.098845	0.0992268	0.0741726	0.0787571	0.0644676	0.0657504	0.0667085	0.085512	0.0920883	0.0746721	0.136686	0.102617	cg17246382	15	DNAJA4;DNAJA4
cg14178748	0.572594	0.0481759	0.6363	0.69025	0.01977	0.68296	0.05793	0.75555	0.81083	0.02266	0.616779	0.695031	0.842667	0.808648	0.674455	0.555705	0.884218	0.70455	0.58432	0.589937	0.103019	0.0864025	0.0487452	0.175511	0.0828343	0.324574	0.0612161	0.232273	0.902987	0.0548484	0.0612394	0.0558308	0.0817519	0.0520205	0.0430472	0.0500376	0.0535311	0.0573585	0.049753	0.0707657	0.0399278	0.0460532	0.0462603	0.0455869	0.0565127	0.102593	cg14178748	1	NPR1
cg21799346	0.583195	0.0967991	0.77409	0.75457	0.07091	0.75823	0.14581	0.83441	0.87263	0.08786	0.729835	0.663472	0.781601	0.809114	0.683978	0.516425	0.825132	0.79399	0.69911	0.494506	0.137044	0.491587	0.0731126	0.777137	0.105474	0.426949	0.0866679	0.612722	0.854421	0.224865	0.0755483	0.0965028	0.100585	0.0979317	0.131986	0.0862763	0.0796776	0.0728807	0.0753856	0.0577278	0.0582861	0.087161	0.0790826	0.0792842	0.055759	0.102586	cg21799346	11	CDKN1C;CDKN1C;CDKN1C
cg12025522	0.535541	0.0820651	0.60526	0.65171	0.04355	0.71168	0.09313	0.71015	0.79941	0.03794	0.652038	0.675519	0.811955	0.818063	0.679402	0.539354	0.79328	0.66771	0.55152	0.659316	0.111818	0.63757	0.100948	0.795157	0.121007	0.659212	0.132049	0.588858	0.870457	0.0340627	0.155671	0.0405566	0.0981714	0.0494172	0.0474371	0.0324414	0.0416667	0.0614184	0.0430839	0.047931	0.0496013	0.0499534	0.045167	0.0418813	0.0503011	0.102559	cg12025522	7	MAGI2
cg26244952	0.624783	0.0833836	0.70796	0.73942	0.03318	0.70162	0.06985	0.76354	0.8329	0.06484	0.805974	0.734043	0.846843	0.801407	0.730704	0.621093	0.834322	0.75418	0.64052	0.675705	0.185266	0.588222	0.118647	0.79461	0.159172	0.556921	0.231468	0.648498	0.861314	0.0907681	0.0906884	0.102204	0.0819173	0.129808	0.116806	0.10511	0.0874453	0.107628	0.0978395	0.102599	0.100056	0.099144	0.111288	0.0858686	0.0943858	0.102546	cg26244952	5	PRDM6
cg07697895	0.470778	0.0609442	0.70823	0.72487	0.02603	0.70496	0.0955	0.77141	0.83413	0.01905	0.764276	0.702621	0.896775	0.840483	0.672792	0.546861	0.812682	0.73187	0.69894	0.0804493	0.188289	0.0445235	0.0516493	0.143774	0.108153	0.42788	0.0890133	0.0462692	0.503728	0.0495608	0.0606733	0.070428	0.0461187	0.064178	0.0578407	0.0653339	0.0665916	0.0476295	0.058798	0.0466719	0.0388889	0.0472394	0.0462837	0.049111	0.0651216	0.102541	cg07697895	7	WNT2;WNT2;WNT2
cg09101796	0.584198	0.0580792	0.65811	0.64159	0.01539	0.5895	0.03475	0.71642	0.78168	0.01578	0.715952	0.711072	0.749978	0.77933	0.713097	0.566542	0.828924	0.67667	0.60774	0.652164	0.113623	0.698297	0.0783453	0.7209	0.101826	0.58101	0.129191	0.653765	0.823174	0.0554732	0.0739307	0.0721903	0.0630468	0.0634306	0.0597575	0.0601061	0.0452686	0.0577929	0.0558368	0.0658567	0.0554197	0.0653716	0.0633416	0.0665194	0.0490372	0.102474	cg09101796	12	GRASP
cg17176573	0.594644	0.0936352	0.76813	0.8046	0.06202	0.78315	0.09819	0.0709	0.06179	0.05687	0.819875	0.769529	0.823442	0.817474	0.79429	0.627668	0.82808	0.80416	0.71009	0.596999	0.1146	0.331425	0.0682591	0.792317	0.154993	0.211175	0.10883	0.335963	0.894705	0.10807	0.108907	0.1547	0.0898116	0.158438	0.142533	0.145786	0.123604	0.106327	0.084452	0.104127	0.0624559	0.100628	0.0900262	0.0632141	0.109907	0.102464	cg17176573	11	POU2F3
cg01817521	0.605836	0.0945654	0.71267	0.7323	0.05369	0.76111	0.11125	0.80008	0.8559	0.06071	0.710117	0.757298	0.825032	0.831143	0.798686	0.595256	0.856576	0.78159	0.64767	0.704651	0.250168	0.632715	0.0954126	0.683149	0.222242	0.679604	0.352584	0.658639	0.893885	0.0943763	0.133241	0.176696	0.123327	0.223418	0.104437	0.157508	0.181576	0.0709895	0.0867773	0.0760348	0.0539671	0.070285	0.0561182	0.0484031	0.103333	0.102459	cg01817521	20	SLC17A9;SLC17A9
cg11017065	0.651436	0.0593016	0.78734	0.81657	0.04207	0.18519	0.06802	0.16831	0.10119	0.01719	0.732767	0.762348	0.853487	0.874018	0.675769	0.603955	0.89218	0.73042	0.73879	0.540195	0.157818	0.0506944	0.0726835	0.146968	0.162672	0.571584	0.15	0.0935908	0.839031	0.0524068	0.056508	0.0461136	0.0511315	0.0531876	0.0769231	0.0559906	0.0607512	0.0813686	0.0645956	0.0667211	0.0752936	0.0731394	0.07369	0.061714	0.0846131	0.102428	cg11017065	11	FLI1;FLI1
cg10086212	0.642392	0.0994609	0.77468	0.78528	0.02765	0.71434	0.11231	0.79587	0.84952	0.02901	0.75788	0.756778	0.795238	0.798557	0.79945	0.635858	0.83008	0.80754	0.74403	0.189392	0.280138	0.111238	0.117589	0.128089	0.160518	0.426449	0.157214	0.223692	0.836828	0.0856688	0.0977184	0.107342	0.101836	0.0969608	0.100151	0.127039	0.0989281	0.221177	0.0853367	0.0869779	0.0912439	0.0771595	0.0867215	0.0675303	0.0863647	0.102342	cg10086212	12	DHH
cg05470643	0.491523	0.0807175	0.65732	0.67593	0.01915	0.7206	0.04465	0.76759	0.83388	0.02872	0.750781	0.699363	0.848046	0.744148	0.72099	0.483089	0.871033	0.70579	0.62253	0.487157	0.109569	0.472647	0.0800092	0.776425	0.158674	0.539938	0.126562	0.62069	0.857641	0.0647429	0.0867651	0.0690075	0.0764853	0.0957873	0.0794437	0.07903	0.0712803	0.0564035	0.0650246	0.0541845	0.0479397	0.0866521	0.0784593	0.0537215	0.0738961	0.10232	cg05470643	7
cg03780561	0.623016	0.207654	0.8148	0.83203	0.06386	0.56671	0.08883	0.83025	0.88905	0.04755	0.772675	0.760151	0.831447	0.801194	0.828451	0.666645	0.740964	0.79359	0.66224	0.6181	0.197837	0.630833	0.19723	0.771237	0.195531	0.526481	0.301227	0.660733	0.863489	0.0932839	0.115322	0.102223	0.155049	0.120748	0.134787	0.119871	0.136692	0.0642424	0.10125	0.0819756	0.0710979	0.0992831	0.10475	0.0731518	0.120473	0.102309	cg03780561	16	GPRC5B
cg02687055	0.520926	0.0515064	0.64655	0.69965	0.0049	0.67755	0.05608	0.80987	0.8593	0.01307	0.788989	0.753492	0.459204	0.815245	0.597771	0.532102	0.880558	0.75531	0.65116	0.547322	0.0780311	0.0476318	0.0623527	0.444634	0.171309	0.286416	0.123383	0.14539	0.878348	0.0645308	0.0484892	0.042833	0.0421667	0.0491482	0.0495556	0.0434475	0.060166	0.0644091	0.0495328	0.048995	0.057699	0.0486224	0.0518445	0.0464484	0.0883914	0.102296	cg02687055	2	MFSD2B
cg13604246	0.590309	0.0992262	0.71913	0.73428	0.03788	0.70043	0.05579	0.77541	0.85294	0.02573	0.861849	0.728981	0.865896	0.827849	0.736656	0.636218	0.786779	0.71707	0.62633	0.671008	0.139638	0.26334	0.0930693	0.793491	0.255315	0.367059	0.247567	0.56717	0.898431	0.0887876	0.124223	0.109177	0.0870748	0.11886	0.0970276	0.131914	0.101828	0.112955	0.156246	0.10034	0.0746888	0.0772163	0.0869728	0.0809355	0.0935418	0.102295	cg13604246	2	ANKMY1;ANKMY1
cg04508482	0.623789	0.129978	0.74816	0.7926	0.10904	0.74911	0.20801	0.85059	0.89119	0.1201	0.78327	0.756741	0.856881	0.777901	0.730334	0.599379	0.832651	0.79347	0.69042	0.49412	0.106676	0.575325	0.119969	0.788443	0.112125	0.616336	0.227102	0.682817	0.837412	0.109751	0.117046	0.101099	0.157074	0.157196	0.131796	0.114398	0.113411	0.0814985	0.0849682	0.0658675	0.43873	0.0704375	0.0891217	0.0584806	0.0629944	0.10229	cg04508482	4	IDUA
cg09339462	0.487947	0.0541934	0.71535	0.7834	0.02466	0.7679	0.05782	0.74279	0.77713	0.01532	0.759182	0.668581	0.749937	0.753814	0.746028	0.622573	0.806206	0.73143	0.63792	0.454812	0.0993393	0.279325	0.0629666	0.788412	0.176662	0.210668	0.0646627	0.55806	0.868649	0.0443364	0.0678213	0.119753	0.161241	0.0671718	0.0778902	0.192034	0.0496724	0.0731532	0.0585591	0.0605405	0.0500184	0.0665089	0.057539	0.0582032	0.059229	0.102282	cg09339462	7
cg01504555	0.629922	0.0617621	0.71752	0.76217	0.01394	0.04551	0.03974	0.74117	0.78378	0.02533	0.784208	0.714803	0.774162	0.757	0.728197	0.546882	0.845657	0.7413	0.48795	0.651587	0.189565	0.0547132	0.0509661	0.678226	0.210034	0.244552	0.129754	0.517642	0.867426	0.0510609	0.0633857	0.0705261	0.0688577	0.0711459	0.0510514	0.0822891	0.0472351	0.0876929	0.0713892	0.0701056	0.0617157	0.0671284	0.0783494	0.0783313	0.0980337	0.102281	cg01504555	16	SYCE1L
cg01559663	0.593554	0.0892964	0.67636	0.69148	0.01892	0.70718	0.0465	0.73066	0.83538	0.03673	0.767649	0.743866	0.793983	0.758665	0.736885	0.583644	0.858209	0.71466	0.61689	0.127434	0.227116	0.0627503	0.0734659	0.0951728	0.099426	0.124056	0.0830587	0.0919166	0.847346	0.0664344	0.0649285	0.0691707	0.0682892	0.0681843	0.0771725	0.0850081	0.0723851	0.0788592	0.0640886	0.0674678	0.0668154	0.0553362	0.0775918	0.0553906	0.0621156	0.102271	cg01559663	8	NPBWR1
cg21001198	0.123045	0.0666184	0.73683	0.76405	0.04655	0.7272	0.07113	0.02718	0.02515	0.03281	0.0802438	0.808066	0.879332	0.898755	0.70478	0.644632	0.603546	0.71759	0.56615	0.642375	0.0634077	0.0714913	0.0748478	0.807967	0.141352	0.126552	0.0796955	0.380239	0.914259	0.0699985	0.0764999	0.0807951	0.07267	0.0743134	0.0773178	0.0747578	0.0848051	0.0655202	0.0550148	0.056962	0.0522268	0.0574046	0.0676039	0.0721303	0.0759919	0.102233	cg21001198	20	LRRN4
cg08196968	0.716196	0.124929	0.73556	0.81835	0.04832	0.7585	0.08644	0.82851	0.9107	0.0611	0.707539	0.767682	0.889262	0.85097	0.797255	0.65701	0.899525	0.80908	0.62308	0.672477	0.114152	0.128287	0.0949922	0.185112	0.20438	0.370878	0.271803	0.176168	0.901301	0.09337	0.124068	0.191303	0.129511	0.295803	0.128232	0.161435	0.132884	0.715395	0.191234	0.307887	0.145144	0.104711	0.0918766	0.10731	0.171852	0.102187	cg08196968	19	PPP1R14A
cg17416280	0.564171	0.0416951	0.6773	0.70301	0.03473	0.66836	0.16086	0.70958	0.77366	0.04849	0.744385	0.624441	0.811426	0.853923	0.66003	0.573869	0.760978	0.66029	0.58554	0.650772	0.0771004	0.636773	0.047282	0.736523	0.207505	0.631449	0.0953981	0.602914	0.851977	0.0365519	0.0503945	0.0426839	0.0681208	0.0414336	0.0430627	0.059067	0.0438686	0.310202	0.0466818	0.0490972	0.048269	0.0449964	0.0484661	0.0389667	0.0818024	0.102135	cg17416280	17	HIC1
cg01959730	0.703422	0.130595	0.75639	0.80742	0.08795	0.78244	0.12212	0.84141	0.88145	0.08708	0.843492	0.850224	0.893379	0.808153	0.854374	0.661929	0.870175	0.81626	0.62426	0.625328	0.175674	0.566392	0.199727	0.871599	0.315504	0.273314	0.148796	0.414412	0.863502	0.346773	0.112819	0.353396	0.14777	0.208252	0.127203	0.267102	0.338518	0.0941328	0.107143	0.146406	0.908769	0.135667	0.0998454	0.100133	0.13244	0.102119	cg01959730	1
cg15462457	0.585699	0.077418	0.72158	0.73742	0.0126	0.74595	0.0318	0.80339	0.87232	0.01944	0.735625	0.663917	0.789556	0.826518	0.502104	0.561743	0.876499	0.76394	0.63736	0.176778	0.108391	0.174478	0.0901917	0.824335	0.126173	0.317999	0.167942	0.163606	0.641729	0.0712081	0.0691041	0.0750426	0.0807294	0.0723284	0.0825438	0.0807946	0.0646403	0.0653693	0.0629351	0.0643496	0.0549709	0.0721319	0.0699105	0.0813834	0.0626781	0.102116	cg15462457	20	PPDPF
cg11241206	0.719956	0.0972705	0.69155	0.58338	0.02005	0.75862	0.02446	0.0131	0.02045	0.02854	0.882933	0.831723	0.901325	0.882072	0.85434	0.665907	0.864593	0.81563	0.70825	0.113428	0.121675	0.425282	0.10104	0.110492	0.183699	0.319102	0.176597	0.390209	0.355156	0.0648721	0.0977685	0.0756699	0.0705158	0.0900016	0.108664	0.086718	0.08496	0.0790741	0.0749899	0.0775763	0.0956266	0.108164	0.093523	0.0753975	0.0907832	0.102113	cg11241206	11	BDNF;BDNF;BDNF;BDNF;BDNF;BDNF;BDNF;BDNF;BDNF;BDNF;BDNF;BDNF;BDNF;BDNF;BDNF
cg18943693	0.498483	0.0409403	0.66302	0.69672	0.00994	0.65484	0.05644	0.74153	0.83746	0.0111	0.746124	0.589766	0.761881	0.793865	0.653955	0.428792	0.770494	0.69039	0.60168	0.565106	0.0415332	0.612265	0.092825	0.694505	0.0883452	0.453571	0.0988065	0.599151	0.83625	0.0431768	0.0413906	0.0426382	0.0431548	0.045283	0.0441315	0.0407533	0.0542722	0.0541571	0.0414419	0.040846	0.0435241	0.0440186	0.0489869	0.036677	0.0433573	0.102106	cg18943693	1
cg03989125	0.531841	0.056725	0.63351	0.71126	0.03179	0.66113	0.0724	0.71345	0.76451	0.0305	0.706539	0.67249	0.811418	0.67597	0.742817	0.522843	0.868699	0.62601	0.58593	0.592941	0.0695857	0.593073	0.0648099	0.764586	0.125791	0.601196	0.140797	0.632696	0.874487	0.0454989	0.0561635	0.0554854	0.0688466	0.0592845	0.0492205	0.0557491	0.0515919	0.0647282	0.0517637	0.0525675	0.0496246	0.0629175	0.0509349	0.0486044	0.0726403	0.102105	cg03989125	22
cg07139301	0.645208	0.106969	0.14195	0.05655	0.02413	0.70106	0.025	0.71186	0.84013	0.018	0.787276	0.77143	0.846476	0.805882	0.801906	0.651928	0.860919	0.76492	0.65594	0.585261	0.136884	0.353706	0.0995461	0.634114	0.102241	0.213672	0.0924565	0.502974	0.8912	0.0962635	0.104976	0.12168	0.134226	0.103	0.0878724	0.097056	0.100891	0.0761594	0.0739173	0.0713616	0.074807	0.107611	0.0995526	0.0750056	0.08297	0.102097	cg07139301	3	SLC2A2
cg10575376	0.617529	0.150916	0.68128	0.72997	0.04261	0.65698	0.04347	0.79143	0.84173	0.03168	0.752527	0.744915	0.80783	0.830145	0.790474	0.596674	0.874248	0.74272	0.68492	0.69026	0.19452	0.673114	0.117511	0.789361	0.157886	0.6496	0.216783	0.695043	0.879193	0.132143	0.109006	0.0942761	0.111741	0.167272	0.120039	0.105129	0.0861011	0.369206	0.0673228	0.187442	0.0735599	0.0930158	0.102095	0.0625354	0.133666	0.102091	cg10575376	12	DNAH10
cg10194844	0.635653	0.10839	0.71197	0.77093	0.01485	0.69406	0.0542	0.7707	0.84823	0.0653	0.717079	0.77089	0.708546	0.782085	0.790251	0.613936	0.86545	0.76068	0.68553	0.67046	0.166089	0.685427	0.142154	0.784128	0.164828	0.613685	0.194111	0.670831	0.816799	0.0906914	0.110312	0.112579	0.121433	0.0991293	0.107796	0.107838	0.105263	0.0957179	0.113548	0.102041	0.102221	0.114585	0.10684	0.0953031	0.0973043	0.10208	cg10194844	12	CCDC62;CCDC62;CCDC62
cg00275232	0.473532	0.0455791	0.6721	0.69473	0.0135	0.6354	0.0145	0.74616	0.82395	0.01471	0.753789	0.68298	0.855016	0.531629	0.755196	0.543596	0.849452	0.67526	0.51825	0.637029	0.0726496	0.106318	0.0469176	0.71864	0.0939439	0.151993	0.128251	0.296992	0.879517	0.042193	0.0489	0.0536751	0.0515969	0.0494935	0.0425871	0.046177	0.0687707	0.0745942	0.0640621	0.0656235	0.0619062	0.0625434	0.0741981	0.054335	0.055923	0.102077	cg00275232	19	ZNF296
cg27569822	0.640566	0.0921828	0.76202	0.81254	0.01745	0.7479	0.04617	0.49992	0.52026	0.0224	0.780397	0.786044	0.84325	0.850173	0.76002	0.670419	0.885462	0.71917	0.65079	0.568286	0.115547	0.108379	0.100012	0.377415	0.211183	0.248819	0.17033	0.168963	0.890039	0.0659035	0.0731628	0.0783843	0.0914296	0.0857042	0.0904562	0.0820458	0.0820109	0.102174	0.0660974	0.0717068	0.0659377	0.0819364	0.0915424	0.0658479	0.0698479	0.102071	cg27569822	17	SLC6A4
cg21389743	0.563231	0.0583369	0.67682	0.74835	0.02055	0.67652	0.0507	0.65459	0.68888	0.01032	0.768178	0.498117	0.798228	0.851627	0.648242	0.524022	0.827486	0.76888	0.58141	0.585737	0.195521	0.0607097	0.0863958	0.786697	0.0947973	0.169189	0.0668353	0.100739	0.885276	0.0453804	0.0558428	0.0596865	0.0493555	0.0748809	0.047619	0.0680316	0.0600565	0.0607709	0.0691964	0.0665806	0.0640108	0.0623527	0.0620043	0.0633496	0.0798269	0.10207	cg21389743	3	CLDN11
cg07382347	0.712585	0.399526	0.76972	0.79247	0.07488	0.7849	0.13591	0.79548	0.85964	0.09291	0.896534	0.782973	0.893215	0.904892	0.809921	0.572324	0.87224	0.78176	0.68671	0.695576	0.363883	0.660997	0.219136	0.866774	0.302896	0.663573	0.203578	0.677873	0.906874	0.0665325	0.170595	0.0872052	0.147079	0.672178	0.603153	0.118353	0.0534491	0.72949	0.418897	0.128378	0.213102	0.08456	0.109541	0.065618	0.0754318	0.102048	cg07382347	6	RNF39;RNF39
cg17342064	0.600553	0.0724114	0.80951	0.83021	0.03017	0.6837	0.07322	0.57291	0.51754	0.01643	0.73493	0.786199	0.895967	0.896648	0.858918	0.712489	0.772435	0.70021	0.64069	0.115394	0.0823832	0.0717308	0.0697599	0.109066	0.0983496	0.361742	0.125988	0.177759	0.566817	0.0627734	0.0840868	0.0696914	0.0750929	0.083828	0.0775247	0.0621387	0.0619195	0.0766114	0.0607246	0.0547226	0.0596246	0.0737433	0.0893181	0.0675436	0.0816397	0.102019	cg17342064	17	ALOXE3;ALOXE3
cg08341673	0.569608	0.0563334	0.68978	0.6649	0.00325	0.74504	0.01481	0.79935	0.86969	0.01407	0.781222	0.427145	0.698184	0.834664	0.725263	0.611522	0.850025	0.79395	0.63521	0.235198	0.0665454	0.20972	0.0671654	0.0562985	0.0636748	0.142751	0.0901506	0.0786525	0.592179	0.03904	0.0528324	0.0372908	0.0570564	0.0507455	0.0530616	0.0477811	0.047164	0.0506273	0.0534973	0.0588026	0.0520816	0.0538453	0.0665883	0.0498612	0.0688559	0.102011	cg08341673	19	KANK3
cg06961098	0.556557	0.0666171	0.80858	0.83011	0.02772	0.62755	0.02763	0.03195	0.16299	0.01649	0.686079	0.690342	0.761885	0.717833	0.705318	0.560235	0.864105	0.77865	0.57915	0.600078	0.0573574	0.497084	0.0629055	0.836463	0.114947	0.408126	0.213567	0.593894	0.801544	0.0490514	0.0729562	0.0639003	0.058062	0.0856919	0.0547977	0.0610051	0.0616888	0.0378729	0.0449477	0.0469588	0.0493144	0.0554525	0.0552665	0.0456236	0.0494652	0.101978	cg06961098	16	HAS3;HAS3
cg22074576	0.594074	0.0638665	0.64141	0.66899	0.00809	0.65313	0.02424	0.78519	0.78203	0.00827	0.772339	0.701953	0.748692	0.810775	0.75116	0.559104	0.814446	0.72367	0.57628	0.45554	0.110934	0.0769463	0.0570009	0.786632	0.148794	0.309701	0.107851	0.0929914	0.860919	0.0597734	0.0714437	0.0753127	0.0697304	0.0832609	0.0792324	0.0690324	0.0654278	0.0680351	0.0688614	0.0746636	0.0716921	0.0785931	0.0646009	0.0733198	0.0788468	0.101973	cg22074576	11	OSBPL5;OSBPL5;OSBPL5
cg01706789	0.65158	0.11448	0.70732	0.73897	0.00451	0.7609	0.02916	0.85656	0.87779	0.03447	0.758302	0.763845	0.796232	0.801107	0.823829	0.658035	0.873194	0.81419	0.59964	0.597448	0.172722	0.305564	0.132478	0.769517	0.217675	0.291522	0.196277	0.459823	0.834947	0.118084	0.117244	0.146157	0.119658	0.122261	0.123528	0.117697	0.125958	0.0941858	0.0991889	0.118526	0.130806	0.105886	0.11269	0.0970277	0.101536	0.101967	cg01706789	3	LOC285205
cg21868774	0.608913	0.106308	0.80347	0.81032	0.02544	0.79812	0.05708	0.6655	0.61121	0.024	0.767358	0.759513	0.828806	0.829258	0.784533	0.639328	0.900107	0.8482	0.73428	0.668148	0.202776	0.517192	0.102894	0.816152	0.196053	0.303199	0.251886	0.60048	0.859578	0.0835393	0.105315	0.105768	0.0796857	0.0989459	0.11952	0.102407	0.0872269	0.115424	0.247393	0.133223	0.4559	0.108512	0.11664	0.0962917	0.125	0.101953	cg21868774	1	FAM78B
cg19300568	0.63694	0.103704	0.73455	0.77032	0.0615	0.74289	0.09032	0.82123	0.86613	0.06898	0.757278	0.782414	0.904481	0.834976	0.804105	0.562507	0.889248	0.81073	0.64995	0.169908	0.365887	0.148508	0.113558	0.776338	0.243541	0.56917	0.155722	0.259756	0.889992	0.317142	0.118088	0.28903	0.104665	0.126849	0.125849	0.122355	0.172007	0.135703	0.0957224	0.091486	0.126058	0.102067	0.10432	0.0832652	0.0926013	0.101913	cg19300568	4	NAT8L
cg05839377	0.632698	0.140291	0.73571	0.77127	0.07032	0.70744	0.07859	0.79607	0.87639	0.09275	0.739398	0.745076	0.785675	0.799987	0.785848	0.624471	0.871006	0.80139	0.63158	0.542207	0.0869391	0.238571	0.08659	0.582278	0.100883	0.189304	0.106267	0.430059	0.816075	0.119894	0.111001	0.101186	0.110521	0.0964933	0.0976295	0.082219	0.10122	0.0862452	0.108617	0.0945445	0.057835	0.086001	0.0735166	0.0637968	0.0517334	0.101911	cg05839377	5
cg19530176	0.569778	0.0656523	0.74248	0.76013	0.04401	0.74759	0.06981	0.79833	0.8658	0.07305	0.645066	0.695758	0.625156	0.776529	0.646704	0.551256	0.871058	0.80735	0.68699	0.0759309	0.0712906	0.0798896	0.0870077	0.725798	0.133547	0.319862	0.111594	0.467086	0.821263	0.0629653	0.0764822	0.0748637	0.0763463	0.0743095	0.0773135	0.0730617	0.0933976	0.0727763	0.0725436	0.060593	0.0822707	0.0853525	0.0891097	0.0681968	0.0784792	0.101869	cg19530176	3	ZBTB38
cg12405785	0.670846	0.0759145	0.77955	0.80679	0.02456	0.76135	0.04061	0.77568	0.82374	0.01511	0.82453	0.737732	0.779352	0.817063	0.45101	0.645996	0.883739	0.04548	0.70706	0.100721	0.209541	0.073887	0.094852	0.328604	0.124325	0.623567	0.175593	0.130092	0.618645	0.0594086	0.0619701	0.0916449	0.0751994	0.0793407	0.0809339	0.0733153	0.0599037	0.0898204	0.065445	0.0773931	0.069118	0.101818	0.0948433	0.0793065	0.102126	0.101828	cg12405785	1	HLX
cg14273450	0.575545	0.105595	0.64214	0.69215	0.02187	0.67437	0.09261	0.73519	0.82476	0.04558	0.815162	0.711609	0.895853	0.809173	0.688906	0.497857	0.820434	0.68495	0.62682	0.583489	0.111358	0.622814	0.0888276	0.792347	0.166825	0.345775	0.077721	0.60709	0.913276	0.0724052	0.0987532	0.0837822	0.102268	0.21519	0.111137	0.0939523	0.0556735	0.0741385	0.0626975	0.0603171	0.056553	0.161295	0.0603691	0.0518967	0.100273	0.10182	cg14273450	2	C2orf39
cg01445580	0.678855	0.0858043	0.73896	0.79701	0.02328	0.76602	0.03894	0.83925	0.90806	0.01692	0.839755	0.716537	0.844331	0.806276	0.689304	0.577076	0.813002	0.75411	0.69212	0.437412	0.16251	0.0905476	0.0892925	0.253499	0.137185	0.425556	0.164242	0.133467	0.63454	0.0865333	0.120781	0.0998987	0.0880892	0.185056	0.0816873	0.116737	0.113881	0.0771162	0.138455	0.0870961	0.0757154	0.0848139	0.072856	0.0773318	0.0747331	0.101808	cg01445580	1	C1orf94;CSMD2
cg24082121	0.669657	0.167291	0.8469	0.83198	0.1099	0.77875	0.11173	0.86938	0.87834	0.14523	0.841694	0.821886	0.90204	0.831371	0.827294	0.783964	0.894304	0.89655	0.80075	0.521211	0.203097	0.734235	0.184122	0.866086	0.223779	0.754223	0.305608	0.788019	0.924653	0.137835	0.144828	0.110838	0.131897	0.182885	0.216889	0.189773	0.118375	0.16502	0.264501	0.155886	0.147819	0.414315	0.600987	0.413793	0.35911	0.101789	cg24082121	5	TPPP
cg10706642	0.490596	0.0371127	0.75828	0.81038	0	0.75364	0.0099	0.5022	0.56663	0	0.799023	0.710048	0.770415	0.839464	0.131436	0.150046	0.880373	0.71808	0.63274	0.0608899	0.0537459	0.0548033	0.0540143	0.0888575	0.0827447	0.198787	0.170938	0.233555	0.915697	0.0454637	0.0444444	0.0386215	0.0467574	0.0428749	0.0464255	0.0441904	0.0522743	0.0586324	0.0450177	0.0464759	0.0433723	0.0618309	0.05571	0.05089	0.0561096	0.101768	cg10706642	17
cg07032245	0.517064	0.0641147	0.76255	0.78689	0.00614	0.71214	0.01479	0.79184	0.82973	0.0112	0.716026	0.699738	0.770859	0.807628	0.706061	0.604939	0.789162	0.55721	0.66431	0.418395	0.0707202	0.0773462	0.0726611	0.135605	0.11248	0.159988	0.128987	0.191909	0.835031	0.0519309	0.0688603	0.059736	0.0567786	0.0772608	0.0536985	0.0756968	0.0738756	0.0635097	0.0616298	0.0575955	0.0642008	0.0690294	0.0639342	0.0486686	0.0588235	0.10176	cg07032245	16	NPW
cg24008544	0.501379	0.0824089	0.6775	0.71814	0.00881	0.66111	0.01442	0.77316	0.84261	0.02777	0.734104	0.696425	0.788661	0.824725	0.731918	0.498365	0.838854	0.62738	0.56301	0.599913	0.124091	0.496307	0.0801531	0.748524	0.0879349	0.442694	0.13348	0.611657	0.875036	0.0594019	0.0761504	0.0704759	0.0667534	0.0721311	0.0484721	0.080602	0.0691244	0.0797804	0.0648978	0.0768441	0.0697015	0.0813698	0.0830254	0.0757238	0.0729755	0.101757	cg24008544	17	TMEM106A;TMEM106A
cg05860195	0.642795	0.0981132	0.78115	0.79007	0.04757	0.7473	0.08493	0.81438	0.84451	0.04533	0.649111	0.747543	0.774824	0.790621	0.768293	0.614823	0.856055	0.77423	0.60279	0.640829	0.14182	0.418446	0.11459	0.746027	0.188068	0.551619	0.25	0.648871	0.830686	0.0786419	0.102949	0.101475	0.116239	0.0960549	0.10709	0.0935782	0.107289	0.0817362	0.0845093	0.0971335	0.12496	0.0920937	0.0847206	0.0704415	0.0927622	0.101753	cg05860195	16
cg12947626	0.0707892	0.0556419	0.69366	0.75125	0.0174	0.7224	0.04175	0.64186	0.7426	0.0383	0.782474	0.73628	0.858961	0.0822065	0.747675	0.616245	0.856598	0.747	0.65628	0.608041	0.0830169	0.141403	0.0709103	0.300096	0.0931535	0.552068	0.141942	0.473238	0.902924	0.0590624	0.0624109	0.0694766	0.0696704	0.0766421	0.0594538	0.0608923	0.0600691	0.116033	0.0663706	0.0708949	0.0702757	0.0641995	0.0727776	0.0581677	0.0793939	0.101749	cg12947626	20	TGM2;TGM2
cg02553663	0.581057	0.0459696	0.70389	0.74595	0.03537	0.68217	0.11551	0.77817	0.83383	0.06313	0.688838	0.691415	0.810679	0.792006	0.702378	0.52299	0.843623	0.72092	0.61859	0.524479	0.0536913	0.0995575	0.0449377	0.245287	0.196089	0.312065	0.210515	0.44192	0.868166	0.0377198	0.0375898	0.0459283	0.0449755	0.0979034	0.0505087	0.0388534	0.039026	0.0521844	0.0460481	0.0383635	0.0404447	0.0504053	0.0562321	0.0427413	0.0634415	0.101747	cg02553663	17	SECTM1;SECTM1
cg04753439	0.358946	0.0750809	0.79972	0.81286	0	0.75537	0.02079	0	0.00861	0	0.786966	0.798867	0.81741	0.739378	0.618985	0.480511	0.891365	0.81447	0.64965	0.207826	0.118225	0.322618	0.102537	0.713395	0.159624	0.22918	0.213156	0.438463	0.905047	0.0685017	0.0777572	0.0737179	0.0771521	0.0711432	0.0764406	0.0836473	0.08631	0.0757091	0.0643308	0.0568095	0.0615478	0.0947689	0.105703	0.0853704	0.0906215	0.101746	cg04753439	17
cg14665813	0.569765	0.0685503	0.67472	0.72704	0.00884	0.69197	0.02343	0.7354	0.83732	0.02047	0.705538	0.683471	0.786388	0.786389	0.737034	0.538013	0.844529	0.72564	0.63875	0.474995	0.0599379	0.415943	0.0924534	0.508343	0.0950745	0.168476	0.094212	0.526112	0.847313	0.0472435	0.072714	0.0561666	0.0681339	0.0602726	0.0644183	0.0584086	0.0598139	0.0500116	0.046251	0.0525047	0.0495729	0.0586928	0.0637298	0.0481264	0.0646398	0.101744	cg14665813	11
cg13320291	0.595966	0.0798117	0.63085	0.68037	0.01092	0.68708	0.02644	0.77123	0.84411	0.01249	0.750977	0.748727	0.799377	0.758462	0.774928	0.559114	0.866407	0.75541	0.62063	0.281451	0.119314	0.0742027	0.0761194	0.469203	0.102968	0.342249	0.13298	0.0904866	0.875222	0.0634281	0.07708	0.0799074	0.0789633	0.0886279	0.0792359	0.0857795	0.0838323	0.0842045	0.0549849	0.0732012	0.0672621	0.0704096	0.0721182	0.0593827	0.070173	0.101736	cg13320291	10	GFRA1;GFRA1;GFRA1
cg27457078	0.644494	0.0915451	0.40894	0.40157	0.02884	0.80373	0.01921	0.68641	0.66403	0.0193	0.729365	0.813724	0.877574	0.891393	0.614506	0.648418	0.885778	0.01951	0.73289	0.364561	0.12268	0.21308	0.106687	0.790753	0.191173	0.164394	0.145407	0.63852	0.922871	0.0863798	0.0899068	0.0858081	0.0804345	0.0838244	0.0722447	0.0899639	0.0808236	0.0880208	0.0754717	0.0874126	0.0758822	0.09822	0.100165	0.0816111	0.0930176	0.10173	cg27457078	7	GPER;GPER;C7orf50;GPER;GPER;C7orf50;C7orf50;GPER
cg17147211	0.57672	0.0676613	0.7111	0.70662	0.01022	0.72772	0.01928	0.81238	0.84942	0.01747	0.738283	0.737876	0.844682	0.791141	0.546473	0.479554	0.85728	0.76366	0.56888	0.387169	0.117454	0.0815028	0.0779275	0.27376	0.119759	0.308564	0.192406	0.110303	0.861091	0.0568917	0.0696459	0.0590344	0.0625646	0.0724655	0.0699446	0.0600477	0.0655738	0.0689589	0.0753934	0.0545673	0.0601842	0.0623434	0.0689365	0.0540709	0.0631027	0.10172	cg17147211	1
cg12975230	0.55532	0.0368133	0.72542	0.7518	0.01298	0.72545	0.04296	0.61492	0.74102	0.01632	0.73295	0.729098	0.69546	0.832545	0.680929	0.595153	0.812091	0.69348	0.59482	0.0493274	0.0421963	0.0402714	0.0335451	0.767483	0.104277	0.48191	0.0762189	0.0783798	0.488631	0.0345571	0.0493104	0.0404569	0.0348719	0.0770894	0.0455051	0.0474167	0.0449667	0.0435089	0.0445173	0.0464031	0.0347413	0.0510804	0.0476627	0.0410884	0.101197	0.101717	cg12975230	18
cg17419241	0.619042	0.054637	0.63722	0.63605	0.01324	0.6476	0.04946	0.72663	0.78076	0.04155	0.757361	0.740052	0.875051	0.882241	0.676756	0.573733	0.831243	0.72235	0.56234	0.533962	0.1027	0.0653328	0.0707132	0.418701	0.139098	0.280636	0.122406	0.16631	0.891246	0.0589786	0.0574849	0.0646477	0.0603931	0.0585326	0.0592042	0.0527463	0.0552797	0.103359	0.0506726	0.0546987	0.0510616	0.0532693	0.0522682	0.0622199	0.102293	0.101684	cg17419241	19	LPAR2
cg03225210	0.606945	0.0718095	0.6851	0.70139	0.01605	0.76959	0.02278	0.78316	0.81765	0.02342	0.702512	0.715273	0.732687	0.735385	0.676565	0.571555	0.866785	0.76701	0.65101	0.167366	0.121326	0.608973	0.0800165	0.716042	0.159685	0.439961	0.184179	0.632701	0.847202	0.0828295	0.0971867	0.0821791	0.0879373	0.125029	0.076125	0.0882182	0.072487	0.0705376	0.0611316	0.0586376	0.0560325	0.0788144	0.0654275	0.064363	0.0749515	0.101677	cg03225210	7	FAM115A
cg19376090	0.658497	0.0679713	0.69505	0.69897	0.03932	0.71766	0.04981	0.73206	0.81079	0.02618	0.678436	0.793166	0.878467	0.65846	0.742359	0.637976	0.874414	0.72522	0.65388	0.386441	0.0811556	0.156739	0.0899598	0.839486	0.132797	0.496051	0.265653	0.416481	0.889699	0.0604972	0.104425	0.0959029	0.0850355	0.0849205	0.0962654	0.0833894	0.107053	0.102429	0.0909696	0.0940753	0.0861057	0.100627	0.0944863	0.0857458	0.0998884	0.101644	cg19376090	7	SMARCD3;SMARCD3;SMARCD3
cg11099006	0.536511	0.0927914	0.64764	0.82852	0.02492	0.74062	0.06501	0.82282	0.88588	0.03296	0.633858	0.744126	0.833355	0.800387	0.78509	0.636748	0.829978	0.80529	0.68621	0.570394	0.11713	0.247469	0.0873909	0.642119	0.16033	0.557015	0.25602	0.336668	0.889064	0.0925283	0.0937825	0.0908135	0.110012	0.115576	0.116218	0.129214	0.121703	0.0864362	0.0870262	0.0769071	0.100989	0.0642039	0.0932578	0.0772898	0.18	0.101639	cg11099006	17	NPB
cg16491617	0.67694	0.0961518	0.77379	0.78029	0.02828	0.80975	0.03714	0.81858	0.87999	0.03253	0.719704	0.774128	0.805978	0.85536	0.753285	0.654267	0.798522	0.79564	0.68241	0.552578	0.144888	0.11091	0.113454	0.155909	0.21398	0.209683	0.254421	0.218867	0.573903	0.0862793	0.113338	0.104195	0.0776831	0.142748	0.11796	0.113724	0.139157	0.0868289	0.0842984	0.0835305	0.0758294	0.079746	0.085676	0.0848287	0.0852215	0.101595	cg16491617	8	OPRK1
cg13882203	0.574272	0.0774424	0.69957	0.76018	0.00789	0.3282	0.0735	0.74859	0.81657	0.03585	0.647687	0.686714	0.825874	0.834739	0.71556	0.56652	0.766195	0.75023	0.64226	0.24857	0.0624729	0.0730159	0.0611051	0.108197	0.194195	0.604536	0.137806	0.542809	0.8935	0.0476244	0.0426075	0.04622	0.0482099	0.0469776	0.0571391	0.0431405	0.0558016	0.0786974	0.0540399	0.0650155	0.0694782	0.0588084	0.0517105	0.0613052	0.0668537	0.101577	cg13882203	12	MSI1
cg00773902	0.693512	0.178233	0.87565	0.88799	0.09103	0.86785	0.11062	0.90732	0.92249	0.07349	0.801802	0.839275	0.809264	0.839992	0.816133	0.669124	0.893383	0.87339	0.80817	0.548387	0.32873	0.58241	0.205935	0.802796	0.409501	0.487906	0.430258	0.725744	0.905692	0.143199	0.173064	0.216774	0.187612	0.217198	0.182728	0.188632	0.171661	0.276629	0.118454	0.137035	0.11867	0.141406	0.150873	0.124215	0.276302	0.101555	cg00773902	19	GDF1;LASS1;LASS1
cg05452406	0.613196	0.0926644	0.75204	0.80649	0.0251	0.80986	0.05817	0.73053	0.78957	0.03391	0.803943	0.763737	0.596149	0.843556	0.758535	0.600119	0.892594	0.71955	0.59354	0.62695	0.151307	0.472197	0.0982901	0.790494	0.194903	0.383187	0.312363	0.703421	0.884029	0.0948328	0.103398	0.179635	0.0821714	0.147595	0.0874517	0.114351	0.162515	0.0853567	0.0776207	0.0708608	0.0591264	0.0773121	0.0659875	0.0821729	0.233588	0.101551	cg05452406	6	GCM2
cg10162691	0.638065	0.121062	0.70605	0.7614	0.02971	0.68542	0.0521	0.82441	0.87888	0.03492	0.76056	0.770804	0.837435	0.852349	0.825174	0.632032	0.825299	0.78437	0.63311	0.338024	0.114227	0.519724	0.110366	0.470695	0.14907	0.335031	0.158593	0.613495	0.909112	0.158444	0.105322	0.162242	0.126111	0.101821	0.0943813	0.127106	0.179463	0.09321	0.0893508	0.0764126	0.075934	0.0964168	0.0841562	0.102529	0.117849	0.101546	cg10162691	17	RND2
cg01821967	0.533718	0.085326	0.61711	0.68979	0.03154	0.65759	0.04594	0.67361	0.75325	0.02317	0.846997	0.709947	0.884736	0.810769	0.685286	0.514758	0.847821	0.69095	0.56016	0.478088	0.0903043	0.564094	0.0818108	0.780486	0.0955099	0.494967	0.121732	0.603057	0.881424	0.0817009	0.0862154	0.0755971	0.0715973	0.0758659	0.0768772	0.091833	0.0907136	0.0759202	0.0688327	0.064729	0.0540728	0.0709532	0.0691057	0.0646824	0.0621741	0.101533	cg01821967	2	IHH
cg23200020	0.560987	0.0751706	0.64629	0.71331	0	0.65306	0.02235	0.69008	0.79239	0.0267	0.833432	0.762182	0.846228	0.875932	0.814267	0.585396	0.85859	0.70978	0.43672	0.670644	0.130344	0.512439	0.0845379	0.867356	0.219487	0.687223	0.203034	0.634389	0.920642	0.114089	0.0880892	0.115631	0.0853428	0.198941	0.0910856	0.0938012	0.0825255	0.400303	0.233795	0.155154	0.209639	0.08356	0.0820463	0.0681779	0.0944972	0.101519	cg23200020	19	LOC643719
cg22984571	0.631451	0.077899	0.72459	0.77049	0.22551	0.71076	0.0852	0.79015	0.83694	0.02077	0.807998	0.735269	0.850096	0.869882	0.815799	0.6318	0.866631	0.75468	0.6395	0.599181	0.287772	0.360053	0.228936	0.348621	0.13509	0.347882	0.427258	0.631819	0.909909	0.0609724	0.0711135	0.208652	0.365463	0.0987295	0.0690987	0.0670467	0.0815907	0.0586514	0.0728765	0.066873	0.0570147	0.0739934	0.0790517	0.0654552	0.0746431	0.10151	cg22984571	3
cg08476224	0.593885	0.0748651	0.68246	0.73587	0.02628	0.76518	0.0354	0.80901	0.85995	0.02918	0.70135	0.730796	0.856123	0.729177	0.719162	0.547095	0.870546	0.74924	0.60418	0.628849	0.149125	0.179404	0.0752826	0.364904	0.146129	0.180361	0.112288	0.386415	0.909597	0.0776363	0.0830975	0.0914234	0.0808931	0.167318	0.0620767	0.115174	0.102445	0.0659695	0.081311	0.0667277	0.057953	0.122453	0.0757692	0.06088	0.0798525	0.101505	cg08476224	8	PVT1
cg08893839	0.645177	0.131017	0.73571	0.77151	0.02896	0.70137	0.09204	0.78858	0.81146	0.09515	0.812846	0.768186	0.870054	0.84258	0.815351	0.639056	0.83745	0.79123	0.64144	0.725406	0.197123	0.706969	0.124848	0.819857	0.263607	0.446456	0.253318	0.7248	0.887503	0.127086	0.159902	0.183242	0.14992	0.151301	0.150402	0.138445	0.152968	0.0924862	0.0981286	0.086418	0.10008	0.172264	0.117861	0.1036	0.172387	0.101496	cg08893839	5
cg04023150	0.498527	0.0436261	0.69656	0.7189	0.02838	0.69537	0.04932	0.77112	0.84296	0.02808	0.72777	0.735796	0.786796	0.659436	0.634657	0.510351	0.874415	0.72579	0.57614	0.16834	0.0716858	0.0504975	0.0507556	0.0956471	0.0692467	0.474866	0.108265	0.0699229	0.83179	0.0354468	0.0485707	0.0375233	0.0393936	0.0383343	0.0379725	0.0434668	0.131281	0.0427891	0.184195	0.0562685	0.0353447	0.038076	0.0398938	0.0426293	0.0628684	0.101487	cg04023150	1	RNF220
cg24960947	0.712243	0.136799	0.83449	0.8592	0.06643	0.83285	0.14739	0.87457	0.91527	0.20463	0.90032	0.824499	0.884163	0.905851	0.889797	0.676431	0.901081	0.86321	0.7786	0.158538	0.225452	0.344785	0.128697	0.679339	0.387627	0.370604	0.292365	0.213037	0.691192	0.150717	0.19883	0.295065	0.242682	0.214365	0.10251	0.159731	0.123033	0.114351	0.302125	0.635011	0.650096	0.121973	0.222299	0.080135	0.0888762	0.10146	cg24960947	11	GAL3ST3
cg14603620	0.604352	0.126883	0.78503	0.81163	0.03939	0.71432	0.08199	0.80647	0.87227	0.03386	0.745138	0.790504	0.832669	0.760586	0.804474	0.571466	0.849341	0.77106	0.69047	0.63253	0.266506	0.685554	0.0753816	0.810737	0.194403	0.612406	0.131611	0.67084	0.861127	0.274969	0.129743	0.295532	0.118485	0.122722	0.121304	0.176406	0.230867	0.0994568	0.0867848	0.0753254	0.149579	0.104206	0.157641	0.0752655	0.0883384	0.101427	cg14603620	17	RAPGEFL1
cg14449180	0.616782	0.0777867	0.65065	0.67362	0.01419	0.67417	0.05489	0.68675	0.76589	0.0269	0.700109	0.7092	0.0653057	0.826837	0.629921	0.491799	0.877082	0.70611	0.62218	0.701327	0.180291	0.513416	0.0692461	0.752955	0.224848	0.380193	0.115321	0.716631	0.902133	0.0619304	0.0711139	0.054993	0.0606377	0.058133	0.0640032	0.0632096	0.0660036	0.0645223	0.0360435	0.0523982	0.0404468	0.0487069	0.0593155	0.0415231	0.095587	0.101411	cg14449180	6	HCG4P6
cg23383483	0.649194	0.114359	0.64804	0.58203	0.02564	0.4826	0.04166	0.76701	0.86339	0.03211	0.736276	0.703427	0.79893	0.806432	0.78907	0.579367	0.883745	0.807	0.67918	0.163236	0.153846	0.457054	0.111408	0.83993	0.187227	0.593467	0.154956	0.720313	0.89413	0.100046	0.0968053	0.100515	0.105707	0.105644	0.123895	0.0876623	0.100342	0.145357	0.0800241	0.101934	0.128181	0.110244	0.100092	0.0875108	0.0815076	0.101383	cg23383483	11	KCNJ5
cg18675043	0.694346	0.155851	0.74249	0.77532	0.07686	0.7755	0.08893	0.84347	0.89733	0.07428	0.813842	0.749933	0.847836	0.788273	0.834402	0.601951	0.571593	0.85948	0.71493	0.740497	0.387525	0.758655	0.210182	0.862494	0.231877	0.793975	0.286197	0.761402	0.90255	0.148063	0.139445	0.271876	0.159141	0.132564	0.188391	0.205732	0.200467	0.128519	0.118192	0.15552	0.101551	0.152922	0.132965	0.116324	0.119004	0.101358	cg18675043	10	SH3PXD2A
cg15576900	0.559223	0.0434221	0.70511	0.7492	0.02201	0.73103	0.07111	0.79054	0.84771	0.04219	0.640685	0.694419	0.791154	0.680395	0.644599	0.487621	0.864237	0.7694	0.59526	0.498541	0.0606061	0.0493104	0.053302	0.224749	0.188235	0.399742	0.235442	0.222388	0.882031	0.0413927	0.0465649	0.046658	0.0457992	0.0439107	0.0377691	0.0689063	0.0405003	0.0687616	0.0519795	0.0524052	0.0421424	0.0495478	0.0491492	0.0388257	0.042532	0.101356	cg15576900	1	RNF220
cg04784471	0.545113	0.05849	0.70982	0.79516	0.01972	0.6961	0.02494	0.73859	0.82765	0.01289	0.733569	0.778162	0.0820619	0.799575	0.677363	0.574926	0.873783	0.74936	0.61062	0.619713	0.178676	0.229077	0.0719948	0.631702	0.155971	0.444512	0.0965397	0.446876	0.873088	0.0570982	0.0534031	0.0697238	0.0759242	0.0813483	0.0653912	0.0565231	0.0517853	0.0601025	0.0662607	0.066346	0.0770728	0.0686883	0.0664345	0.100665	0.104816	0.101336	cg04784471	16	PRSS27
cg11567001	0.639625	0.116028	0.73036	0.75049	0.0888	0.77071	0.13771	0.82173	0.87492	0.11066	0.817973	0.785331	0.882231	0.87875	0.759625	0.579126	0.863666	0.75997	0.6945	0.599029	0.176909	0.605238	0.132041	0.88975	0.336555	0.861364	0.267382	0.719209	0.933121	0.0388156	0.115177	0.0558058	0.164256	0.104774	0.0957815	0.0576198	0.0625166	0.426432	0.445572	0.34283	0.677001	0.563605	0.379704	0.110574	0.0714708	0.101329	cg11567001	7	SMARCD3;SMARCD3;SMARCD3
cg23290344	0.632612	0.0762361	0.68749	0.71742	0.02355	0.73765	0.13117	0.712	0.77941	0.04812	0.817668	0.759972	0.876872	0.893494	0.749365	0.572426	0.809113	0.70582	0.53168	0.647459	0.100043	0.209933	0.0606178	0.577065	0.21385	0.613761	0.15835	0.296329	0.920747	0.152379	0.0778438	0.0949715	0.065043	0.156463	0.0732971	0.0839078	0.074938	0.109057	0.0575642	0.105255	0.0597683	0.243814	0.0641056	0.046371	0.088733	0.101317	cg23290344	8	NEFM;NEFM
cg08350814	0.633952	0.0558371	0.68876	0.70953	0.00722	0.71456	0.05218	0.58322	0.58153	0.02604	0.784065	0.775309	0.829239	0.832616	0.741019	0.566936	0.859939	0.74482	0.60438	0.45279	0.0437259	0.0362728	0.047149	0.0564474	0.221952	0.19177	0.0824583	0.0508167	0.61399	0.0423199	0.0489229	0.0511142	0.0415505	0.0430234	0.0386254	0.0473664	0.0443586	0.0519981	0.052336	0.0499928	0.0484179	0.0541863	0.0538606	0.0506892	0.0555701	0.101314	cg08350814	2	C2orf88;C2orf88;C2orf88;C2orf88
cg11655629	0.59218	0.0800509	0.73215	0.75819	0.0241	0.15777	0.03135	0.78466	0.83301	0.02615	0.767524	0.727002	0.849117	0.808768	0.746379	0.53047	0.855815	0.7329	0.6618	0.196658	0.0805661	0.0791744	0.0867128	0.123125	0.0916559	0.251865	0.0894122	0.0834045	0.743973	0.0795546	0.0872418	0.0765417	0.0757425	0.0734991	0.0940568	0.0753698	0.0812045	0.0709809	0.0597819	0.065058	0.0628288	0.0918496	0.0781233	0.0694729	0.0693367	0.101311	cg11655629	7
cg02637318	0.645563	0.199639	0.73253	0.76947	0.09165	0.79106	0.07785	0.7575	0.86483	0.07297	0.787362	0.763941	0.869885	0.854303	0.798265	0.557532	0.885215	0.82411	0.57871	0.661511	0.185361	0.737376	0.11944	0.881161	0.299583	0.57587	0.17197	0.658664	0.911992	0.0856214	0.131312	0.296957	0.233275	0.144196	0.131469	0.111285	0.128089	0.764722	0.0829612	0.552526	0.553531	0.088192	0.104012	0.0767372	0.0922473	0.101306	cg02637318	8	ADAM32;ADAM32
cg07523553	0.62235	0.0971317	0.70623	0.75409	0.0555	0.71178	0.0723	0.85554	0.83616	0.0955	0.788846	0.774988	0.865243	0.824658	0.775158	0.56353	0.822288	0.79047	0.65982	0.715859	0.115011	0.725047	0.10915	0.778721	0.190009	0.619172	0.191246	0.704158	0.88947	0.0925854	0.118677	0.125494	0.0888355	0.0947958	0.0914302	0.104532	0.148521	0.192308	0.256045	0.143138	0.315455	0.146845	0.144578	0.132157	0.17722	0.101303	cg07523553	11	HCCA2;LOC402778
cg22961457	0.650379	0.114674	0.74746	0.7369	0.04354	0.77272	0.07229	0.81197	0.87004	0.03653	0.822486	0.790647	0.89354	0.8889	0.791345	0.60139	0.887842	0.75198	0.71185	0.569273	0.14025	0.500606	0.0795322	0.817411	0.375361	0.380341	0.105171	0.500836	0.739933	0.162551	0.223209	0.171429	0.117124	0.30698	0.149557	0.147368	0.133177	0.0952381	0.0999086	0.114908	0.0890641	0.107504	0.0931447	0.0743494	0.17417	0.101295	cg22961457	20	LIME1;SLC2A4RG
cg19594156	0.608868	0.0804505	0.814	0.81706	0.04669	0.66616	0.03548	0.81229	0.8645	0.02849	0.761501	0.665873	0.883604	0.876365	0.795315	0.519809	0.844592	0.24087	0.69932	0.231596	0.120165	0.168342	0.0942097	0.155092	0.14483	0.265625	0.223543	0.424592	0.751849	0.0662636	0.106006	0.0927443	0.099547	0.134453	0.0887758	0.0855464	0.0679226	0.0742734	0.0568289	0.0650422	0.0718843	0.0883564	0.0728953	0.0741781	0.0707837	0.101292	cg19594156	17	PLXDC1
cg21117476	0.6301	0.0961168	0.70248	0.73981	0.0259	0.71116	0.06947	0.74694	0.86489	0.01939	0.843547	0.723607	0.867937	0.884743	0.743831	0.571456	0.686002	0.71825	0.58037	0.181481	0.0907805	0.0756951	0.0828345	0.374865	0.0955292	0.391175	0.108047	0.269293	0.870408	0.0855516	0.093255	0.097159	0.0792531	0.114039	0.086414	0.116545	0.287876	0.0618557	0.0757366	0.0573499	0.0492705	0.0570913	0.0709564	0.056708	0.0894926	0.10128	cg21117476	19	CYP2S1
cg17498803	0.529592	0.0661277	0.70323	0.74781	0.03677	0.74202	0.0899	0.80797	0.85427	0.03212	0.747483	0.695716	0.769815	0.784669	0.66599	0.565523	0.862256	0.78678	0.63579	0.113465	0.14552	0.081247	0.0831984	0.0859526	0.111039	0.413183	0.29815	0.0819202	0.816213	0.0599644	0.0637626	0.0822145	0.0706913	0.0832235	0.0779054	0.0691658	0.0591536	0.0866064	0.0652141	0.0826504	0.0719052	0.0804989	0.0769319	0.0673323	0.0859623	0.101272	cg17498803	8
cg13481969	0.4118	0.0463123	0.77643	0.80956	0.01324	0.7464	0.05603	0.71845	0.8551	0.02819	0.7564	0.64225	0.487958	0.698683	0.727393	0.594617	0.872552	0.80564	0.62843	0.536178	0.0650307	0.0458368	0.0513584	0.328429	0.106459	0.110419	0.125804	0.230453	0.897013	0.0437331	0.0541602	0.0568666	0.0426065	0.351126	0.0818285	0.147435	0.0972535	0.0544574	0.0495365	0.0467037	0.0542763	0.0627259	0.0569113	0.0645486	0.0799519	0.101257	cg13481969	9
cg11522018	0.588358	0.0607863	0.63786	0.6817	0.01938	0.68735	0.07379	0.65292	0.73293	0.03145	0.773103	0.712759	0.764871	0.794552	0.706825	0.523728	0.844679	0.69624	0.56808	0.601802	0.120067	0.605413	0.0592699	0.684561	0.0963452	0.600018	0.135861	0.606868	0.844659	0.0478364	0.0531521	0.0510748	0.0631335	0.0622403	0.050255	0.0583643	0.054837	0.0610462	0.0496809	0.0553605	0.0568986	0.0584276	0.0526184	0.0509655	0.0927158	0.101255	cg11522018	6	TUBB2B
cg19066273	0.628439	0.0872892	0.73162	0.74556	0.02306	0.66725	0.0457	0.80238	0.85532	0.03921	0.782095	0.712229	0.795156	0.796065	0.707782	0.586193	0.839971	0.74916	0.64435	0.416024	0.207825	0.162162	0.0832125	0.525697	0.0824203	0.262993	0.109661	0.291348	0.836535	0.065181	0.105379	0.0730872	0.0999231	0.0876049	0.0800214	0.0696842	0.0859386	0.0815801	0.0591524	0.0531155	0.0885957	0.0506497	0.0645441	0.0540915	0.0559718	0.101246	cg19066273	17
cg07134033	0.621581	0.0635862	0.69559	0.7554	0.00053	0.67537	0.02757	0.79877	0.85156	0.0154	0.719152	0.769054	0.601875	0.845318	0.790653	0.590566	0.865668	0.76112	0.64705	0.0956856	0.0627306	0.0860191	0.0748208	0.0852727	0.113592	0.179048	0.202741	0.0882573	0.120939	0.0563305	0.063495	0.0623961	0.0636389	0.0669661	0.0734915	0.0690992	0.0740939	0.0832514	0.0676151	0.0715193	0.0683337	0.070449	0.0654466	0.0661534	0.0811522	0.101243	cg07134033	11
cg01913970	0.643676	0.121806	0.80211	0.84075	0.04262	0.8341	0.08496	0.7665	0.79212	0.0479	0.78444	0.754836	0.800843	0.748278	0.7329	0.574918	0.899135	0.86733	0.75414	0.167951	0.130298	0.0931684	0.0926106	0.25983	0.209731	0.328257	0.157338	0.181754	0.650821	0.132279	0.097538	0.10264	0.0940244	0.106236	0.102772	0.0930114	0.0984149	0.0876155	0.0824886	0.122468	0.0731087	0.223917	0.0948242	0.0858129	0.100311	0.101235	cg01913970	1	PTCH2;PTCH2
cg07201456	0.548956	0.0418324	0.71273	0.75556	0.01293	0.3484	0.02618	0.66953	0.63964	0.01949	0.86184	0.743158	0.873966	0.873536	0.803542	0.579474	0.809549	0.69115	0.36795	0.410494	0.0760593	0.127814	0.04396	0.662206	0.114621	0.217509	0.0877692	0.305839	0.834142	0.0506448	0.0804005	0.0632031	0.0477949	0.121277	0.0549924	0.0710027	0.0555648	0.0525152	0.060808	0.142549	0.0422886	0.0504118	0.0592156	0.0431464	0.051208	0.101229	cg07201456	16	CHST6
cg19772399	0.615317	0.0991173	0.63957	0.70311	0.01062	0.67955	0.00474	0.68338	0.83924	0.02324	0.783238	0.770659	0.825019	0.808014	0.752165	0.587383	0.849846	0.65142	0.55555	0.63932	0.187525	0.163414	0.118041	0.823488	0.146845	0.266053	0.170132	0.506768	0.886601	0.0775448	0.120344	0.0906238	0.0885816	0.106535	0.0920513	0.0840905	0.111271	0.0738702	0.080566	0.0753197	0.0707668	0.0876569	0.0983447	0.0715749	0.0855065	0.101199	cg19772399	11	IGSF9B
cg05604079	0.675613	0.123859	0.80587	0.84509	0.02407	0.80193	0.03702	0.82479	0.87601	0.07411	0.798068	0.810518	0.778469	0.723755	0.755729	0.647107	0.831281	0.8375	0.72255	0.575739	0.150336	0.174836	0.129799	0.16944	0.234236	0.285152	0.464206	0.251331	0.824157	0.103418	0.155736	0.108777	0.100624	0.16978	0.122856	0.149411	0.105067	0.105079	0.146061	0.1095	0.0868397	0.117847	0.119394	0.106804	0.152327	0.101167	cg05604079	4	QRFPR
cg07176264	0.600264	0.0835821	0.71586	0.74551	0.01715	0.70659	0.08062	0.82663	0.86394	0.06239	0.700616	0.697363	0.781702	0.643755	0.518912	0.554207	0.844949	0.74966	0.7147	0.429429	0.0879932	0.118869	0.0633102	0.759645	0.076119	0.147338	0.094587	0.535506	0.872572	0.164294	0.0862102	0.0629271	0.0656868	0.098229	0.0625898	0.0759566	0.0618099	0.119102	0.0765574	0.0862069	0.0567521	0.106172	0.0618723	0.0657292	0.07616	0.101154	cg07176264	2	SCTR;SCTR
cg04850548	0.590913	0.0506927	0.66966	0.72924	0.00601	0.65022	0.04218	0.45607	0.44445	0.0105	0.801496	0.765757	0.878117	0.787568	0.636904	0.496709	0.88366	0.73993	0.58034	0.0647969	0.101127	0.0556333	0.0531088	0.0725916	0.0747906	0.172718	0.0729927	0.110731	0.907987	0.0385014	0.0589952	0.0436842	0.0531038	0.0433013	0.0478051	0.0471102	0.055061	0.0645795	0.0459051	0.0531429	0.0445745	0.0570746	0.0538684	0.0552319	0.05366	0.101098	cg04850548	5	MGC42105;MGC42105
cg19716433	0.565205	0.0510995	0.70509	0.73133	0.03789	0.68863	0.06185	0.76292	0.79983	0.04688	0.677523	0.654272	0.734115	0.788274	0.715393	0.554542	0.849549	0.74036	0.56971	0.452975	0.0449429	0.0699135	0.0460365	0.0789052	0.0679454	0.268967	0.0891979	0.10503	0.79256	0.0342099	0.0469885	0.0419373	0.0571567	0.0477096	0.0505702	0.0425441	0.0411378	0.0584545	0.0426875	0.0437448	0.0414851	0.049935	0.0544313	0.0426544	0.0562355	0.101081	cg19716433	14
cg11400774	0.593083	0.185508	0.72192	0.76137	0.10469	0.74803	0.22657	0.79443	0.85074	0.09113	0.744417	0.7023	0.801276	0.82008	0.714344	0.576263	0.833942	0.7643	0.67469	0.484069	0.123574	0.623617	0.123865	0.780703	0.0952381	0.546586	0.106229	0.631602	0.827857	0.0525296	0.0757336	0.0920781	0.161294	0.146965	0.0823853	0.0571331	0.034859	0.429876	0.0656126	0.0620547	0.0525089	0.0530007	0.0577607	0.048951	0.131653	0.101074	cg11400774	1	MEX3A
cg14369648	0.588209	0.0862483	0.78705	0.82266	0.02359	0.72774	0.06503	0.79456	0.84468	0.02803	0.689974	0.687674	0.819655	0.830377	0.855456	0.662316	0.889809	0.75083	0.57501	0.254338	0.113405	0.094257	0.0772097	0.140282	0.170552	0.20655	0.157614	0.276601	0.87499	0.141521	0.155403	0.125576	0.0846606	0.248353	0.149659	0.166445	0.115107	0.103539	0.118976	0.0653777	0.0742138	0.0789575	0.0929327	0.0784606	0.131949	0.101065	cg14369648	9	PRSS3
cg12382864	0.502726	0.0527025	0.77654	0.80366	0.01388	0.74743	0.03747	0.61823	0.63418	0.01089	0.598305	0.643571	0.783209	0.750727	0.738289	0.573294	0.894909	0.80567	0.53599	0.0550185	0.0460172	0.0527848	0.0429452	0.077818	0.0681895	0.318139	0.21522	0.156449	0.770252	0.0385728	0.0400485	0.0361861	0.0490357	0.0428305	0.0376889	0.0455648	0.0467345	0.0685115	0.0408534	0.0455617	0.0446297	0.0452218	0.0455084	0.0375122	0.0567115	0.101059	cg12382864	10	PIK3AP1
cg12918895	0.643291	0.165418	0.7765	0.80276	0.17215	0.82323	0.17775	0.84697	0.89418	0.13012	0.805528	0.803214	0.737515	0.796869	0.800207	0.61744	0.895351	0.80958	0.67253	0.608615	0.245767	0.576829	0.156747	0.799862	0.239613	0.548096	0.209782	0.695287	0.877153	0.132869	0.14058	0.16919	0.188955	0.184272	0.168535	0.135486	0.237036	0.0945513	0.0772403	0.0672239	0.0760986	0.0732089	0.0867721	0.0627599	0.0929415	0.10104	cg12918895	4	DOK7;DOK7
cg22459630	0.609936	0.169369	0.77143	0.78513	0.11482	0.75872	0.15653	0.80468	0.8777	0.11283	0.837211	0.801672	0.879772	0.878971	0.863227	0.645946	0.894778	0.72607	0.62634	0.704881	0.170554	0.766306	0.200823	0.861585	0.269324	0.714844	0.175087	0.739056	0.925949	0.177566	0.229485	0.144484	0.175797	0.223656	0.143529	0.146608	0.139027	0.232193	0.14769	0.146985	0.128374	0.170621	0.174688	0.123893	0.183191	0.101018	cg22459630	15	LBXCOR1
cg23107691	0.547826	0.0489523	0.68159	0.71414	0.01603	0.69235	0.02193	0.78563	0.8174	0.00542	0.771689	0.774462	0.780747	0.790113	0.716061	0.58735	0.811481	0.70691	0.50317	0.0799899	0.0664392	0.051757	0.0557765	0.0804348	0.074808	0.510826	0.0915414	0.353495	0.0702528	0.0479249	0.0500125	0.0555797	0.0473684	0.0515955	0.050995	0.0553199	0.0490108	0.0433199	0.0417176	0.0490056	0.0485408	0.0582167	0.0632687	0.0465641	0.0499045	0.101015	cg23107691	1	RBP7;RBP7
cg03192598	0.599216	0.0463385	0.76395	0.81028	0.03277	0.76781	0.17789	0.82116	0.87187	0.02909	0.747347	0.713139	0.0322754	0.785443	0.788468	0.644399	0.830985	0.77855	0.68137	0.481501	0.201473	0.442503	0.0387005	0.0479353	0.168838	0.475805	0.191865	0.0810427	0.59617	0.0588634	0.088784	0.0714119	0.0618717	0.126263	0.0424632	0.0774136	0.0586159	0.0891232	0.0827543	0.0681896	0.0563031	0.110204	0.0761127	0.0493163	0.13054	0.100998	cg03192598	19
cg19736128	0.640346	0.0624649	0.73612	0.71481	0.01572	0.73797	0.01889	0.82182	0.86951	0.03356	0.670958	0.769304	0.67949	0.86895	0.61328	0.463966	0.871515	0.70343	0.65476	0.449689	0.0721598	0.0963041	0.0698643	0.186636	0.188021	0.383356	0.146881	0.192622	0.803685	0.0623179	0.0589667	0.0704003	0.0564197	0.0717011	0.0699335	0.0652501	0.0541625	0.0682562	0.0647664	0.0518543	0.0572951	0.0626936	0.0896928	0.0609402	0.132879	0.100983	cg19736128	14	EFS;EFS;EFS;EFS
cg26205652	0.52158	0.0618841	0.82666	0.86816	0.23324	0.67835	0.03474	0.86395	0.88052	0.02112	0.700506	0.569954	0.121814	0.803228	0.837457	0.615421	0.691413	0.78296	0.68129	0.0878073	0.0738145	0.0647567	0.057536	0.0762695	0.0846475	0.231665	0.201456	0.0580645	0.631268	0.0452151	0.0543962	0.0553474	0.0539744	0.0679954	0.0710489	0.0523084	0.0576144	0.0998693	0.0499346	0.184403	0.0738616	0.0721564	0.0582763	0.0645098	0.0705394	0.100957	cg26205652	12
cg21868134	0.585238	0.0580612	0.70608	0.7453	0.07545	0.74605	0.0409	0.77989	0.83658	0.02444	0.666667	0.691092	0.780509	0.70196	0.654037	0.55722	0.861093	0.75741	0.63066	0.633557	0.1602	0.160861	0.0767637	0.668426	0.105215	0.600108	0.116431	0.272856	0.799144	0.0648975	0.0671752	0.0598971	0.0717813	0.0709683	0.0758665	0.0685938	0.0648441	0.0753923	0.0603617	0.0619718	0.0601989	0.0755078	0.0818562	0.0477013	0.062664	0.100957	cg21868134	1	HPDL;HPDL
cg06186698	0.624046	0.10397	0.72615	0.75024	0.0355	0.72691	0.12044	0.80072	0.86014	0.03672	0.726766	0.622731	0.803708	0.848238	0.772042	0.559025	0.867959	0.75975	0.66595	0.496501	0.348679	0.389029	0.0951692	0.213857	0.116714	0.520699	0.104277	0.493512	0.851938	0.0810265	0.0958444	0.0726717	0.101632	0.102713	0.0849381	0.0888905	0.0908435	0.0895522	0.0594424	0.0521401	0.0409836	0.0626439	0.0599687	0.0648933	0.0733853	0.100934	cg06186698	3	C3orf72;FOXL2;C3orf72
cg18208707	0.693443	0.0650162	0.72794	0.74788	0.00894	0.65636	0.00605	0.42816	0.11073	0.00848	0.878998	0.858681	0.883846	0.883586	0.77784	0.666306	0.87834	0.71776	0.59023	0.119578	0.0789694	0.0767702	0.071487	0.223355	0.141737	0.382127	0.145944	0.184802	0.454052	0.0717884	0.0875229	0.0656682	0.0657475	0.0962324	0.0864021	0.0732676	0.100921	0.0674453	0.0514518	0.0510778	0.0528047	0.0727536	0.062088	0.0478311	0.0772576	0.100929	cg18208707	17	B4GALNT2;B4GALNT2;B4GALNT2
cg09611472	0.611472	0.0466461	0.71633	0.77441	0.00714	0.70396	0.02271	0.72201	0.74774	0.01903	0.866508	0.730266	0.457216	0.819524	0.71706	0.578763	0.854923	0.74268	0.63702	0.148376	0.0830738	0.0579691	0.0620077	0.334757	0.113935	0.225569	0.0956209	0.105466	0.706763	0.0556674	0.0551225	0.0501136	0.0460108	0.0644609	0.0665112	0.0493918	0.049061	0.116978	0.0461255	0.0523755	0.0453157	0.0454114	0.0485099	0.04273	0.0658444	0.100905	cg09611472	16	GNG13
cg09254047	0.563801	0.0759523	0.66004	0.6316	0.0093	0.69088	0.07316	0.76296	0.85294	0.0513	0.810082	0.755627	0.380591	0.857387	0.699346	0.5442	0.827313	0.71305	0.67799	0.628742	0.145327	0.554581	0.0818202	0.733349	0.133963	0.528903	0.189254	0.575845	0.842608	0.0615097	0.0705116	0.0697224	0.0954898	0.0789855	0.0846858	0.0785595	0.0678926	0.0799781	0.0521855	0.0608617	0.0487805	0.0638648	0.0564605	0.0472441	0.0558057	0.100881	cg09254047	11	CNIH2
cg12005098	0.559545	0.0574216	0.62904	0.65599	0.01905	0.62147	0.05464	0.69913	0.77155	0.03355	0.785696	0.69037	0.87168	0.830201	0.625052	0.539432	0.759068	0.67922	0.56576	0.664738	0.072971	0.0632493	0.056717	0.74157	0.145798	0.482188	0.0872189	0.238691	0.840433	0.0600743	0.0535498	0.0694988	0.0623992	0.0672538	0.051268	0.0585946	0.0514656	0.0733628	0.0532076	0.0519187	0.0452285	0.0529437	0.0540059	0.0591969	0.059118	0.100871	cg12005098	10	SLC16A12
cg12621203	0.718063	0.121135	0.74105	0.78808	0.04062	0.7522	0.0474	0.81964	0.86189	0.03474	0.856627	0.480673	0.0710867	0.853725	0.792741	0.698417	0.876694	0.79656	0.34069	0.735648	0.183923	0.134096	0.110472	0.146307	0.163191	0.416667	0.173316	0.152791	0.8882	0.123497	0.151541	0.26519	0.122113	0.183236	0.0816438	0.136671	0.124882	0.11401	0.102816	0.105602	0.103429	0.0896668	0.0836376	0.0978028	0.089669	0.100851	cg12621203	1	TCEA3
cg25888700	0.690523	0.55733	0.7925	0.83348	0.53973	0.7398	0.5316	0.79644	0.84249	0.02296	0.859478	0.783389	0.847245	0.861416	0.818516	0.659425	0.873774	0.76111	0.71947	0.715211	0.565431	0.642828	0.565625	0.105105	0.143045	0.644983	0.645365	0.640322	0.902526	0.0579324	0.0580717	0.0555676	0.0521631	0.0724248	0.0922216	0.568556	0.0736554	0.0674547	0.0642639	0.0500731	0.381371	0.0463614	0.56105	0.442248	0.0992867	0.100842	cg25888700	X	KLHL34;KLHL34
cg25074185	0.611429	0.0641554	0.7854	0.80671	0.0334	0.76888	0.13935	0.01317	0.0295	0.04323	0.762317	0.73957	0.644065	0.855801	0.725252	0.608852	0.870281	0.80004	0.73238	0.503966	0.12308	0.126261	0.0810021	0.315165	0.14068	0.489334	0.123205	0.399453	0.886066	0.0493315	0.0691163	0.0762093	0.0587247	0.0668497	0.0815373	0.0683731	0.0596675	0.150184	0.0981586	0.083392	0.068691	0.076851	0.078653	0.0616527	0.0844148	0.100825	cg25074185	11	PHOX2A
cg20309794	0.550228	0.039824	0.63537	0.66461	0.02315	0.69126	0.06756	0.44161	0.49941	0.02672	0.699415	0.729692	0.903697	0.879126	0.352976	0.522254	0.536196	0.69075	0.58155	0.616407	0.061589	0.593295	0.0347579	0.778254	0.0888395	0.606527	0.0616669	0.612206	0.897021	0.0366679	0.0386343	0.0436043	0.0383851	0.0518617	0.0407828	0.0379823	0.0508989	0.045764	0.030394	0.0331677	0.0307377	0.0377405	0.0360285	0.0380321	0.035094	0.10082	cg20309794	7	CLDN3
cg13945107	0.684279	0.0935117	0.77054	0.81413	0.03429	0.70822	0.06048	0.10045	0.20164	0.02937	0.83585	0.822912	0.861516	0.881691	0.910237	0.7495	0.908844	0.81908	0.76126	0.136788	0.12557	0.125658	0.102427	0.16036	0.211729	0.188493	0.198528	0.232991	0.184989	0.123934	0.102233	0.0934251	0.104187	0.0964674	0.11709	0.0860573	0.205041	0.0948976	0.121685	0.135607	0.121526	0.112082	0.122452	0.124199	0.147899	0.100808	cg13945107	11
cg23337361	0.634738	0.0978516	0.75698	0.77978	0.04746	0.76321	0.09074	0.7566	0.81975	0.05622	0.752415	0.753898	0.806049	0.792411	0.761467	0.539605	0.88363	0.77945	0.6293	0.536704	0.115167	0.389577	0.111647	0.782522	0.133144	0.389504	0.166517	0.583853	0.875434	0.108917	0.125187	0.0964932	0.12737	0.120158	0.105492	0.0958057	0.111966	0.108601	0.0887345	0.0917031	0.104457	0.122343	0.115406	0.0797894	0.0854608	0.100788	cg23337361	6	PHACTR1
cg07693931	0.574482	0.14536	0.76566	0.79326	0.0327	0.76472	0.09344	0.84634	0.88268	0.08148	0.773945	0.716404	0.835856	0.856911	0.693537	0.541672	0.893579	0.79933	0.69399	0.659556	0.137692	0.679253	0.143784	0.77895	0.197931	0.7078	0.165123	0.647378	0.888239	0.150828	0.194505	0.15585	0.164384	0.1663	0.16333	0.146936	0.174381	0.131451	0.106539	0.129168	0.108036	0.174385	0.182455	0.110658	0.0969444	0.100767	cg07693931	3	RARRES1;RARRES1
cg17101450	0.63239	0.137597	0.76264	0.80736	0.04056	0.76293	0.08016	0.85021	0.89581	0.08473	0.77865	0.79945	0.87995	0.791067	0.813333	0.541505	0.898565	0.78447	0.72635	0.196414	0.144642	0.215176	0.149156	0.619069	0.330075	0.551285	0.266093	0.555615	0.912905	0.111242	0.124529	0.0966551	0.149301	0.111637	0.112981	0.104198	0.144111	0.148494	0.102138	0.19059	0.513282	0.16087	0.103092	0.0907381	0.15744	0.100754	cg17101450	10
cg15473751	0.585502	0.0706014	0.70021	0.72039	0.04554	0.69725	0.17113	0.75117	0.7989	0.05209	0.796328	0.70935	0.825196	0.812464	0.69218	0.588227	0.795412	0.72505	0.62	0.65304	0.0993428	0.0891677	0.0702552	0.0866515	0.0929405	0.241225	0.0913483	0.383204	0.835566	0.0621405	0.0695024	0.0722335	0.0738268	0.0761629	0.0829428	0.0701877	0.0656442	0.067869	0.0627141	0.0804647	0.0689655	0.0668944	0.067447	0.0585123	0.0796973	0.100744	cg15473751	14	CKB
cg16383592	0.547444	0.0555321	0.74659	0.74927	0.00416	0.71324	0.05013	0.69354	0.80969	0.01845	0.78404	0.669323	0.903574	0.761396	0.648415	0.526424	0.887526	0.66647	0.6334	0.0761342	0.107685	0.0839869	0.0659307	0.235834	0.118412	0.258929	0.155376	0.143052	0.837909	0.0461443	0.0604579	0.0672003	0.0623569	0.0575562	0.0563948	0.059629	0.0811621	0.102573	0.0705254	0.0823481	0.0734778	0.080156	0.0935472	0.0724002	0.0980935	0.100728	cg16383592	22
cg25830048	0.586968	0.0628127	0.67556	0.73963	0.01204	0.6147	0.02779	0.73987	0.8091	0.02077	0.789259	0.71128	0.811457	0.778569	0.69205	0.588494	0.809991	0.55748	0.56429	0.133493	0.0601571	0.398065	0.0722833	0.760424	0.10749	0.260923	0.215253	0.519207	0.82961	0.0562184	0.0608428	0.0543801	0.0393463	0.0628688	0.0579294	0.05703	0.0564385	0.0664612	0.0561545	0.0562664	0.0577096	0.0610754	0.0557276	0.052654	0.0563009	0.100718	cg25830048	17	HES7;HES7
cg08296831	0.597654	0.0609946	0.67522	0.67686	0.00984	0.68099	0.03614	0.76918	0.82586	0.01359	0.676062	0.779783	0.794437	0.734798	0.684161	0.46818	0.879094	0.64845	0.58643	0.592934	0.0585714	0.491711	0.0543617	0.644959	0.0798162	0.406674	0.116235	0.663533	0.835842	0.0684534	0.0646512	0.070282	0.0584422	0.0830587	0.0411919	0.0682224	0.0602534	0.0744747	0.0629599	0.0536057	0.38459	0.0612095	0.0664089	0.0554737	0.0473659	0.100693	cg08296831	11	OVOL1
cg07475885	0.669898	0.112269	0.6784	0.74468	0.04073	0.72321	0.03938	0.85797	0.87541	0.0511	0.827403	0.277887	0.374696	0.858926	0.803209	0.660027	0.876816	0.77859	0.69352	0.688054	0.12024	0.378064	0.122875	0.735673	0.177172	0.249554	0.10645	0.721315	0.916099	0.076832	0.118321	0.103968	0.134627	0.132116	0.112193	0.116803	0.124781	0.422516	0.113598	0.413105	0.127726	0.140356	0.0972763	0.0789753	0.0608722	0.100674	cg07475885	2	C2orf89
cg02162886	0.599044	0.0921241	0.67429	0.70645	0.03922	0.69314	0.03941	0.78192	0.86314	0.02528	0.800913	0.731376	0.76974	0.849577	0.732091	0.611421	0.789283	0.75262	0.56076	0.430729	0.105435	0.493764	0.114543	0.794596	0.14173	0.354462	0.148441	0.41505	0.879877	0.102365	0.0945811	0.102802	0.0918296	0.109238	0.0995252	0.107	0.0889685	0.0683811	0.0781834	0.0795676	0.0729746	0.0756144	0.0787555	0.0816206	0.056499	0.100633	cg02162886	14	SIX1
cg27637948	0.67764	0.123708	0.66064	0.7822	0.01069	0.67908	0.01611	0.66117	0.77814	0.0125	0.802244	0.762255	0.830225	0.850444	0.828055	0.736801	0.841483	0.75422	0.61865	0.297591	0.183782	0.185815	0.14414	0.79271	0.244371	0.204094	0.161661	0.607098	0.899577	0.123976	0.114466	0.137191	0.130859	0.144547	0.142177	0.138052	0.13274	0.0957617	0.10068	0.119344	0.0931274	0.14747	0.120893	0.0875933	0.0921478	0.100613	cg27637948	6	MLLT4;MLLT4;C6orf124;MLLT4
cg17210604	0.603265	0.0995806	0.77585	0.79134	0.07157	0.79786	0.16266	0.85546	0.84847	0.10939	0.650141	0.709035	0.793095	0.785779	0.752295	0.574836	0.817975	0.76493	0.69637	0.667952	0.0909256	0.702391	0.100319	0.786387	0.251823	0.653227	0.149566	0.636212	0.859234	0.090858	0.0959044	0.117261	0.129535	0.0712706	0.0899663	0.0833524	0.13578	0.192752	0.163832	0.126446	0.153349	0.177617	0.0977913	0.0963082	0.1148	0.100577	cg17210604	17	HIC1;HIC1
cg27234864	0.576662	0.0619632	0.66054	0.74227	0.01049	0.53151	0.05416	0.70497	0.74556	0.05012	0.788814	0.69619	0.842957	0.855823	0.763741	0.586124	0.833703	0.68047	0.59601	0.516668	0.0753654	0.197506	0.0679863	0.736155	0.142309	0.126825	0.172172	0.496642	0.923634	0.0617785	0.0629529	0.0692084	0.055316	0.0785586	0.0626976	0.089603	0.0911736	0.0846493	0.132107	0.0813514	0.0765738	0.0722556	0.110955	0.0678836	0.105388	0.10056	cg27234864	13	IL17D
cg06270244	0.557917	0.078623	0.7111	0.74552	0.00627	0.60839	0.03596	0.67744	0.77748	0.03071	0.770804	0.81033	0.889224	0.87055	0.662095	0.528565	0.817827	0.68364	0.62879	0.498473	0.144283	0.0876535	0.0781416	0.260766	0.137889	0.185185	0.147089	0.306689	0.88509	0.0770439	0.0945836	0.0744393	0.0803904	0.0989377	0.0795009	0.0908463	0.0804498	0.0455708	0.0456774	0.0487271	0.0482485	0.0514842	0.080301	0.0402603	0.0771128	0.100558	cg06270244	15	CHRNB4
cg25528916	0.633139	0.149043	0.74738	0.7974	0.07169	0.76885	0.07905	0.83559	0.89515	0.14829	0.714051	0.716356	0.791228	0.813967	0.750415	0.649826	0.886583	0.79099	0.68572	0.564314	0.164205	0.292986	0.106199	0.808535	0.307367	0.507212	0.203294	0.541548	0.875	0.15347	0.0889288	0.09793	0.143855	0.0909473	0.0689655	0.077388	0.0749646	0.236425	0.110378	0.280641	0.793468	0.0922503	0.150614	0.0741591	0.0856835	0.100558	cg25528916	19	STAP2;STAP2
cg09491991	0.659988	0.0873681	0.75258	0.75172	0.02508	0.78136	0.0647	0.59902	0.63745	0.02339	0.813803	0.751968	0.623873	0.855519	0.780702	0.625718	0.865955	0.77432	0.70426	0.667241	0.259711	0.100289	0.0968446	0.755899	0.195206	0.23614	0.25474	0.152223	0.886946	0.0670564	0.0988531	0.0922343	0.0918637	0.105494	0.0985594	0.474289	0.0871531	0.127168	0.0904869	0.0809995	0.080487	0.086205	0.0878594	0.0717585	0.122071	0.100509	cg09491991	20	ISM1
cg09168548	0.611656	0.0611876	0.69861	0.71926	0.02018	0.6494	0.02687	0.77007	0.84588	0.03025	0.67109	0.60659	0.823494	0.712263	0.65073	0.524134	0.84459	0.73331	0.55873	0.307225	0.062092	0.576127	0.0713393	0.65985	0.0870825	0.597136	0.25785	0.606072	0.811689	0.0508911	0.062115	0.0541066	0.0585706	0.0733793	0.0697852	0.0564233	0.0737075	0.0860733	0.0367742	0.0420133	0.0386603	0.0569236	0.060628	0.0424507	0.0485309	0.100457	cg09168548	1	BAI2
cg19333963	0.593447	0.0923597	0.64991	0.66428	0.01908	0.62326	0.05167	0.73123	0.7941	0.02115	0.739715	0.743819	0.815445	0.827711	0.724658	0.487475	0.835526	0.66776	0.516	0.663087	0.535325	0.687994	0.10795	0.750875	0.157487	0.529644	0.138378	0.637258	0.863901	0.060566	0.10029	0.0898798	0.104356	0.139016	0.081778	0.0686909	0.0700685	0.0683191	0.0514571	0.057109	0.0650662	0.0550156	0.082598	0.0739726	0.0504694	0.10044	cg19333963	19	APC2
cg17230874	0.612945	0.072865	0.66631	0.70014	0.02791	0.71029	0.07307	0.76312	0.81654	0.04496	0.785547	0.744493	0.533054	0.850407	0.627725	0.525541	0.861553	0.741	0.61953	0.497671	0.0866297	0.354271	0.0708126	0.827417	0.107864	0.405307	0.219498	0.552158	0.898576	0.0803073	0.074271	0.0749149	0.0890484	0.096529	0.0876055	0.0740652	0.0855312	0.0629387	0.0528868	0.0614951	0.0654083	0.0714868	0.0657676	0.0619606	0.0846039	0.100439	cg17230874	3
cg26615127	0.674917	0.106137	0.52478	0.52457	0.0096	0.79857	0.0432	0.86254	0.88139	0.01352	0.835271	0.803307	0.838943	0.750602	0.710362	0.639433	0.876529	0.80743	0.63578	0.547299	0.150519	0.181484	0.0980869	0.592743	0.132432	0.311185	0.178442	0.199675	0.86049	0.0874668	0.122756	0.103798	0.0928125	0.0946534	0.107804	0.112733	0.111091	0.108792	0.121762	0.121222	0.12772	0.147122	0.12047	0.112388	0.0828076	0.100425	cg26615127	1	DNAJC6
cg24525457	0.578682	0.0467336	0.62366	0.63667	0.02022	0.68535	0.06098	0.67775	0.78599	0.01112	0.657302	0.735205	0.79552	0.751046	0.709677	0.534796	0.826843	0.70121	0.57061	0.620519	0.220442	0.518488	0.054579	0.758745	0.0933751	0.539095	0.224231	0.66213	0.835567	0.0409836	0.0594913	0.0392957	0.0514737	0.0548398	0.0427113	0.0865533	0.0450519	0.0704126	0.0387515	0.0481139	0.0407009	0.0453828	0.0554516	0.0584638	0.0745939	0.100421	cg24525457	7	C7orf51
cg14608318	0.533781	0.113663	0.65661	0.67496	0.02352	0.64043	0.04823	0.75331	0.83301	0.0261	0.825943	0.80802	0.876729	0.861391	0.667985	0.585146	0.876207	0.77208	0.58195	0.604891	0.2139	0.402876	0.137694	0.819274	0.174646	0.485783	0.215962	0.328613	0.897859	0.0888121	0.107914	0.129849	0.10567	0.125	0.11755	0.121916	0.122303	0.0869805	0.0667614	0.0843013	0.0807902	0.0970464	0.081252	0.0725985	0.0805887	0.100419	cg14608318	19	ANKLE1
cg21126327	0.60757	0.13102	0.86815	0.86223	0.03022	0.85207	0.03032	0.6553	0.73306	0.02579	0.790033	0.747879	0.735128	0.863678	0.285771	0.221322	0.889205	0.78315	0.80499	0.170561	0.167115	0.122599	0.109974	0.187106	0.452804	0.334456	0.327896	0.190112	0.903541	0.0979672	0.100061	0.120648	0.108841	0.123193	0.124604	0.104233	0.108062	0.112503	0.0861602	0.0912384	0.0926719	0.104348	0.106074	0.105649	0.10397	0.100414	cg21126327	17
cg23064609	0.702875	0.211675	0.84428	0.87415	0.1042	0.83391	0.15235	0.86363	0.85056	0.18118	0.813915	0.81904	0.86702	0.859299	0.859561	0.733106	0.902568	0.87961	0.81468	0.727725	0.286737	0.729673	0.184483	0.815537	0.285401	0.648132	0.256612	0.758047	0.903742	0.258637	0.179666	0.223543	0.191461	0.239738	0.188624	0.22021	0.144596	0.205911	0.406381	0.286675	0.101344	0.170562	0.13292	0.102205	0.135063	0.100387	cg23064609	2
cg08015704	0.511116	0.0707117	0.79506	0.83338	0.02064	0.81489	0.05149	0.43473	0.47655	0.0314	0.847973	0.803462	0.761956	0.828401	0.754986	0.689418	0.763707	0.84179	0.6916	0.603428	0.0704403	0.112031	0.0823782	0.280062	0.104233	0.478544	0.144612	0.225973	0.519882	0.0637845	0.0692386	0.063246	0.0676394	0.0692058	0.0520059	0.0650546	0.0578181	0.0762297	0.0636704	0.07154	0.0759683	0.104161	0.0718046	0.0637987	0.0698925	0.100376	cg08015704	19	BEST2
cg19119945	0.59056	0.0713037	0.75013	0.6997	0.01998	0.86044	0.04881	0.42228	0.44387	0	0.800563	0.687418	0.817042	0.830875	0.744976	0.736885	0.921191	0.8453	0.80783	0.686731	0.124797	0.108632	0.0570534	0.212649	0.158559	0.135304	0.095543	0.622587	0.908549	0.112016	0.111532	0.171909	0.108739	0.239317	0.0733048	0.182728	0.0612309	0.12535	0.22498	0.181197	0.214843	0.148877	0.203772	0.0914864	0.109611	0.100376	cg19119945	3
cg24164564	0.617187	0.0697042	0.63362	0.69011	0.01864	0.67754	0.06052	0.68295	0.80295	0.0368	0.839026	0.75085	0.861292	0.790256	0.769989	0.577395	0.793719	0.71431	0.53428	0.588966	0.170676	0.112094	0.0674463	0.0913186	0.183311	0.15149	0.17127	0.250278	0.913067	0.0707836	0.0770742	0.0615573	0.097191	0.0885925	0.0718869	0.0911621	0.0730363	0.0871161	0.0771463	0.0858957	0.0707031	0.0733933	0.0692636	0.054987	0.0566548	0.10037	cg24164564	8
cg22373181	0.637735	0.142397	0.70123	0.7515	0.02737	0.70439	0.02301	0.80731	0.88277	0.02283	0.820106	0.790945	0.873436	0.879128	0.801952	0.663808	0.860145	0.74028	0.67954	0.674031	0.321741	0.342925	0.140455	0.825584	0.310926	0.520743	0.3624	0.595581	0.906013	0.130331	0.146973	0.171459	0.129359	0.182577	0.148692	0.132466	0.174982	0.112719	0.0895475	0.124398	0.130368	0.141088	0.144552	0.10875	0.12671	0.100337	cg22373181	2	TMEM178;TMEM178;TMEM178
cg11854806	0.589623	0.0416467	0.5477	0.67934	0.00796	0.12055	0.01909	0.73945	0.79888	0.00926	0.807021	0.526564	0.890251	0.870309	0.708789	0.450411	0.858838	0.69992	0.57448	0.148208	0.0816971	0.0504274	0.0525381	0.104603	0.0875024	0.146799	0.100062	0.0733606	0.795119	0.0476097	0.0476113	0.0434443	0.0380489	0.047531	0.0459496	0.0464497	0.054071	0.0601942	0.0503577	0.0492207	0.0480874	0.0510693	0.0569647	0.0494904	0.0500862	0.100328	cg11854806	10	DYDC2;DYDC1
cg23848131	0.614637	0.0554516	0.66112	0.71176	0.02339	0.70638	0.06625	0.77911	0.8213	0.03344	0.647708	0.702503	0.313915	0.79342	0.690406	0.585309	0.829183	0.73741	0.64619	0.556058	0.0668695	0.642267	0.0588235	0.623471	0.177961	0.569495	0.0926518	0.595678	0.873593	0.0545567	0.0544848	0.0515818	0.0489412	0.0658633	0.056678	0.0570263	0.051579	0.21773	0.0496831	0.0460321	0.0441211	0.0565863	0.0585201	0.0590047	0.0888031	0.100325	cg23848131	19
cg16670554	0.577247	0.138641	0.746	0.76815	0.04097	0.74844	0.05584	0.80065	0.85467	0.03881	0.691782	0.775158	0.869364	0.823841	0.768923	0.525338	0.87124	0.70793	0.61332	0.607507	0.180388	0.663068	0.132769	0.833766	0.227397	0.665575	0.117131	0.69258	0.884444	0.218132	0.168532	0.112073	0.146426	0.170581	0.156528	0.154837	0.113802	0.216981	0.101748	0.0940124	0.0839135	0.104086	0.10885	0.0923575	0.138789	0.100297	cg16670554	15	LBXCOR1
cg13072057	0.628786	0.0880294	0.78209	0.83205	0.01972	0.07847	0.04093	0.86147	0.89493	0.05923	0.795719	0.75009	0.0733327	0.818202	0.20124	0.591038	0.37455	0.8167	0.68371	0.120256	0.0897855	0.0839938	0.0836036	0.570002	0.0887173	0.283742	0.094166	0.139196	0.891552	0.0681209	0.0804818	0.0781543	0.0740363	0.0751049	0.0789041	0.0825721	0.0718981	0.063349	0.0620805	0.0659379	0.0695489	0.0656423	0.0768158	0.0662054	0.0559591	0.100297	cg13072057	3	B3GALNT1;B3GALNT1;B3GALNT1;B3GALNT1;B3GALNT1
cg19320476	0.639272	0.126281	0.75337	0.77394	0.09334	0.73694	0.06593	0.85654	0.87871	0.07174	0.795794	0.755857	0.838837	0.81273	0.774284	0.52459	0.899454	0.74055	0.66595	0.585602	0.133233	0.675191	0.101319	0.87198	0.273215	0.738914	0.139866	0.71227	0.90963	0.188156	0.113528	0.195003	0.156676	0.128452	0.121923	0.266544	0.218863	0.43851	0.0961027	0.0867819	0.0620607	0.102593	0.0757677	0.553231	0.321446	0.100283	cg19320476	11	FAM181B
cg16704802	0.0538584	0.0698318	0.76938	0.78764	0.02177	0.768	0.10265	0.00673	0.02052	0.02372	0.796446	0.756357	0.846667	0.875404	0.724123	0.650973	0.871084	0.60494	0.67947	0.589272	0.0651907	0.0630132	0.0644591	0.0842006	0.132221	0.355958	0.156275	0.0639894	0.0568805	0.0530279	0.0560035	0.0552855	0.0467443	0.0506785	0.0668819	0.0549634	0.0634122	0.0779121	0.0687376	0.0719719	0.0614899	0.0786474	0.0716295	0.0546191	0.0890856	0.100274	cg16704802	16	ABAT
cg27583307	0.175176	0.139283	0.7595	0.74628	0.04928	0.74447	0.03471	0.57041	0.58635	0.03526	0.870808	0.804558	0.891973	0.879464	0.858898	0.665943	0.866986	0.77575	0.0154	0.330563	0.143409	0.500527	0.115393	0.851365	0.233119	0.286064	0.178827	0.432896	0.926571	0.132254	0.161077	0.195202	0.129234	0.125041	0.134041	0.148659	0.102331	0.0893092	0.123145	0.114037	0.0928183	0.119827	0.173254	0.158381	0.16761	0.100257	cg27583307	2	SATB2
cg25835669	0.11333	0.0510173	0.66638	0.67101	0.01876	0.50597	0.02872	0.73666	0.8183	0.02278	0.748536	0.707554	0.841013	0.83782	0.715599	0.570605	0.860441	0.67112	0.60619	0.582427	0.0918367	0.11361	0.0707023	0.151141	0.123307	0.376249	0.128131	0.366263	0.904091	0.0658977	0.0575545	0.0705755	0.0664795	0.0806703	0.0760752	0.0574869	0.0733204	0.0730457	0.0442708	0.0604191	0.0472153	0.0533614	0.0573021	0.0520566	0.0528558	0.100255	cg25835669	22	TUBA8
cg16916914	0.639926	0.104605	0.7463	0.78378	0.0252	0.76735	0.10748	0.81835	0.89638	0.06488	0.821249	0.7456	0.80445	0.841019	0.842789	0.681053	0.878606	0.77702	0.67105	0.691624	0.161401	0.500661	0.0929473	0.817986	0.299859	0.636228	0.147404	0.692358	0.900372	0.201836	0.130486	0.375866	0.168535	0.0991845	0.0766007	0.289387	0.275986	0.677029	0.277412	0.681068	0.88715	0.109423	0.122478	0.0735542	0.155457	0.100253	cg16916914	17	ITGB4;ITGB4;ITGB4
cg06560887	0.634753	0.104319	0.77044	0.77342	0.05617	0.77438	0.07603	0.8567	0.87448	0.16231	0.760454	0.741049	0.814762	0.816885	0.80981	0.632619	0.893779	0.79539	0.68064	0.565604	0.177658	0.32954	0.0869782	0.773738	0.268244	0.22899	0.111129	0.576222	0.832441	0.0915555	0.12691	0.110851	0.180517	0.115645	0.0791631	0.0816046	0.0760245	0.10109	0.23296	0.354454	0.114676	0.119659	0.0781468	0.296249	0.094079	0.100251	cg06560887	11	LMO2;LMO2;LMO2
cg15994026	0.639404	0.0745387	0.75958	0.81092	0.03574	0.6726	0.04918	0.83002	0.87943	0.02497	0.693105	0.571758	0.595272	0.816997	0.861115	0.596879	0.737023	0.70764	0.64253	0.144285	0.0919065	0.0928461	0.0841043	0.347162	0.15481	0.352056	0.162913	0.121488	0.883653	0.0780028	0.0763563	0.0904744	0.0730198	0.0705657	0.0853202	0.0859204	0.082973	0.084048	0.0626694	0.0745223	0.0716887	0.0783297	0.0721777	0.0604833	0.0707025	0.100244	cg15994026	4	CD38
cg09546168	0.712159	0.0828543	0.80306	0.8081	0.0157	0.04038	0.07584	0.71453	0.67952	0.05317	0.825075	0.81136	0.540505	0.871851	0.828421	0.709443	0.871013	0.7976	0.55099	0.492885	0.107045	0.114526	0.129566	0.288797	0.173278	0.504874	0.371973	0.137852	0.92059	0.0902901	0.109154	0.105845	0.0798475	0.106326	0.110169	0.098156	0.0909318	0.117597	0.0976338	0.115699	0.115088	0.128807	0.137889	0.101044	0.104195	0.10024	cg09546168	16	SYCE1L
cg26709950	0.566059	0.0573856	0.66744	0.68089	0.01141	0.58401	0.01817	0.67537	0.7886	0.00212	0.822529	0.740681	0.852482	0.844149	0.694395	0.560837	0.790485	0.67719	0.43362	0.642207	0.105099	0.101022	0.054365	0.069816	0.13377	0.293892	0.215914	0.178837	0.871187	0.0541213	0.0574988	0.0606494	0.0571125	0.0607239	0.0589516	0.0587648	0.0599158	0.0635933	0.0618003	0.0577697	0.0591157	0.0581309	0.0573351	0.0552846	0.0857005	0.100211	cg26709950	16	RRAD;RRAD
cg08201854	0.684523	0.131931	0.85611	0.82546	0.04053	0.83415	0.10304	0.84996	0.85838	0.11436	0.730107	0.791667	0.644068	0.79025	0.796703	0.637073	0.875525	0.82794	0.75146	0.575359	0.144518	0.689404	0.133908	0.77326	0.240056	0.54331	0.305121	0.655083	0.85326	0.103924	0.113136	0.0925595	0.140738	0.139492	0.100703	0.0961815	0.113756	0.152427	0.125335	0.160568	0.131384	0.267661	0.169083	0.264878	0.164414	0.100208	cg08201854	19	SPIB
cg03364193	0.614454	0.0733071	0.66911	0.71618	0.03684	0.72048	0.12066	0.73965	0.82011	0.04171	0.722578	0.716875	0.727944	0.780918	0.726822	0.558747	0.861487	0.71862	0.62998	0.589387	0.0806261	0.623819	0.0718959	0.732158	0.19223	0.505	0.126492	0.657118	0.805193	0.276016	0.0691801	0.0655702	0.0524691	0.0527583	0.0530363	0.078349	0.0593377	0.113256	0.0570113	0.0589364	0.0657961	0.0801936	0.0916805	0.0540335	0.0765327	0.100198	cg03364193	7
cg09675196	0.575596	0.0567018	0.67935	0.71422	0.01464	0.59357	0.02603	0.72604	0.79835	0.01967	0.709937	0.68797	0.728984	0.819671	0.733052	0.475279	0.840878	0.70819	0.57833	0.13547	0.0623616	0.314677	0.0504087	0.644578	0.0954904	0.403354	0.092324	0.328118	0.827732	0.0368779	0.0447972	0.0367711	0.0562436	0.0531397	0.047373	0.0396278	0.0452207	0.0446089	0.0366775	0.0492133	0.0418878	0.0489377	0.046922	0.0356734	0.0442733	0.10015	cg09675196	11	C11orf20
cg13495205	0.712554	0.141831	0.82758	0.82121	0.10354	0.85963	0.16355	0.90821	0.92555	0.07599	0.922677	0.749765	0.923667	0.859472	0.765251	0.609054	0.889308	0.88077	0.74613	0.380476	0.273194	0.112009	0.118122	0.287869	0.174566	0.438378	0.267056	0.236501	0.422841	0.127997	0.136076	0.227291	0.116287	0.131337	0.117928	0.123197	0.247528	0.140921	0.130637	0.221144	0.308081	0.126027	0.136543	0.134525	0.175308	0.100145	cg13495205	1	AJAP1;AJAP1
cg22451358	0.118831	0.116579	0.76471	0.86779	0.02329	0.78535	0.0462	0.01224	0.0135	0.01433	0.619255	0.809046	0.142327	0.853466	0.237802	0.73717	0.0990778	0.78896	0.04717	0.73966	0.234551	0.604712	0.137313	0.860803	0.16479	0.696726	0.289524	0.740168	0.902393	0.121205	0.114605	0.141522	0.116747	0.146686	0.180912	0.113473	0.118189	0.0677322	0.0783995	0.0979993	0.0910689	0.108309	0.0960699	0.0767749	0.0805654	0.100118	cg22451358	17
cg06247015	0.510128	0.0452729	0.72803	0.75049	0.01583	0.58968	0.05767	0.02559	0.05296	0.01659	0.808749	0.673219	0.855847	0.824837	0.809285	0.652134	0.879204	0.42434	0.45493	0.574767	0.079626	0.0621314	0.0568458	0.0841831	0.092131	0.258262	0.126327	0.104398	0.91433	0.0512125	0.0501244	0.0584462	0.0548107	0.0618739	0.0483772	0.0559419	0.0496324	0.0595224	0.051137	0.0600055	0.050835	0.0515166	0.0502517	0.0460818	0.040544	0.100117	cg06247015	22	SERHL2
cg14416559	0.47919	0.0587496	0.75617	0.8099	0.00667	0.73026	0.03618	0.77647	0.85272	0.01761	0.764599	0.567849	0.877411	0.844483	0.674172	0.485733	0.722175	0.7115	0.60156	0.312432	0.0718984	0.116494	0.0694864	0.330705	0.0865195	0.149901	0.112503	0.27598	0.854274	0.0495595	0.0592767	0.0730454	0.0562529	0.125061	0.0555152	0.0715809	0.0650005	0.0766648	0.0903357	0.0805474	0.0772277	0.0868498	0.06487	0.0730022	0.0675232	0.100114	cg14416559	18	CABYR;CABYR;CABYR;CABYR;CABYR;CABYR
cg20265661	0.650844	0.0919063	0.69727	0.77056	0.0151	0.74064	0.02051	0.00757	0.00511	0.02104	0.744975	0.73764	0.733841	0.759791	0.785822	0.65736	0.868847	0.76885	0.64793	0.108496	0.107814	0.166693	0.0856564	0.0898806	0.111398	0.134673	0.124632	0.559715	0.831797	0.0677522	0.0765921	0.0881958	0.0674953	0.0866243	0.0942928	0.0718447	0.0785217	0.0722586	0.0735364	0.0662285	0.0702779	0.0816584	0.0743751	0.0622303	0.0613696	0.100113	cg20265661	2	LYPD1;LYPD1
cg14101193	0.61287	0.0645554	0.74313	0.75567	0.03749	0.73025	0.07193	0.00051	0.01551	0.02554	0.725461	0.750022	0.813767	0.795098	0.818352	0.643897	0.864836	0.75185	0.6523	0.285954	0.0789861	0.451119	0.0720544	0.372093	0.242906	0.295363	0.0889535	0.578524	0.861919	0.0659004	0.0615401	0.0793058	0.0632663	0.0747119	0.079883	0.0762668	0.0520964	0.0801789	0.0681756	0.0701257	0.0596344	0.061173	0.137755	0.0813572	0.0873694	0.100105	cg14101193	4
cg09866102	0.664274	0.182371	0.80146	0.8294	0.04459	0.81027	0.04643	0.8421	0.9021	0.03387	0.730489	0.795731	0.799313	0.794182	0.783446	0.611156	0.900774	0.85185	0.72291	0.679035	0.273041	0.745701	0.195076	0.715878	0.315602	0.689054	0.433955	0.684179	0.856322	0.132994	0.134207	0.134787	0.168397	0.165698	0.216316	0.139101	0.149324	0.146887	0.138023	0.137721	0.242076	0.143981	0.111111	0.198811	0.11968	0.10006	cg09866102	16	PYCARD;PYCARD;PYCARD;PYCARD
cg07708622	0.645802	0.113136	0.82922	0.84079	0.0466	0.79148	0.04505	0.82971	0.87336	0.02175	0.729455	0.729208	0.801761	0.744131	0.637138	0.489451	0.854926	0.81564	0.6907	0.298888	0.0948057	0.177764	0.105493	0.501056	0.276883	0.381013	0.178552	0.398414	0.818147	0.122888	0.104883	0.112595	0.0902633	0.130865	0.0880343	0.108473	0.113573	0.0997174	0.0790316	0.0784848	0.0837851	0.0755986	0.0957766	0.0691729	0.0980307	0.100053	cg07708622	1
cg02916932	0.0816605	0.040396	0.73919	0.79033	0.01493	0.70701	0.03089	0.82647	0.8571	0.05446	0.0501744	0.759296	0.567305	0.779845	0.783412	0.615145	0.527631	0.79306	0.02936	0.430861	0.0434931	0.0427074	0.0493371	0.0803571	0.0661876	0.147617	0.0641539	0.169755	0.775629	0.0334115	0.0356626	0.0296411	0.0391223	0.0357959	0.0342772	0.0476768	0.0525043	0.044132	0.0468789	0.0499168	0.0439038	0.0560256	0.0457334	0.0443359	0.0601173	0.100047	cg02916932	16	PLLP
cg13636373	0.571185	0.0494407	0.68911	0.74397	0.00379	0.74297	0.01001	0.00114	0.00954	0.01084	0.725157	0.0441056	0.815551	0.87819	0.569544	0.577149	0.881995	0.76251	0.61309	0.0783915	0.0823642	0.0496751	0.061615	0.0762884	0.155208	0.189723	0.146179	0.0533307	0.922647	0.0384428	0.048982	0.0453242	0.0476273	0.0494829	0.0445774	0.0510252	0.0552344	0.0564429	0.050973	0.0655319	0.0665169	0.0619759	0.0578614	0.0493353	0.0633037	0.10004	cg13636373	6	BAG2
cg05971966	0.632767	0.0958261	0.67718	0.67684	0.06734	0.69763	0.12239	0.80073	0.85211	0.05452	0.75343	0.710424	0.865803	0.829291	0.796503	0.621935	0.881133	0.74017	0.66179	0.683428	0.174725	0.314722	0.0951079	0.801119	0.135622	0.421613	0.183437	0.537381	0.898465	0.0707584	0.0899165	0.0782484	0.103291	0.113094	0.0887205	0.158281	0.129333	0.430776	0.122424	0.0824537	0.074065	0.0981626	0.106862	0.0958973	0.158412	0.10003	cg05971966	5	PTGER4
cg18723937	0.588476	0.127236	0.72377	0.72897	0.04175	0.73815	0.0776	0.80134	0.8422	0.04486	0.751104	0.628519	0.745883	0.798942	0.76093	0.593568	0.857056	0.74619	0.61961	0.309361	0.135386	0.168506	0.0786983	0.711785	0.183293	0.204743	0.103772	0.206973	0.863517	0.0594831	0.0961812	0.0815493	0.0908444	0.0808552	0.081695	0.0697289	0.0682736	0.0667071	0.110862	0.0745478	0.0818524	0.209198	0.0589495	0.0408466	0.054488	0.100023	cg18723937	7	SFRP4
cg04097639	0.562672	0.0971126	0.81188	0.82383	0.05794	0.66794	0.13246	0.76232	0.75596	0.07568	0.757131	0.768352	0.858818	0.876926	0.812615	0.663067	0.589266	0.837	0.75615	0.251668	0.137706	0.0876111	0.0945987	0.107087	0.179716	0.43316	0.369275	0.196779	0.857035	0.0848023	0.0868806	0.0985695	0.100492	0.0752573	0.100428	0.119503	0.085827	0.108594	0.0999849	0.178824	0.578065	0.0944734	0.110409	0.0630682	0.0785241	0.0999996	cg04097639	1	NR5A2;NR5A2
cg12565637	0.543666	0.0680641	0.62829	0.66461	0.0221	0.69811	0.02361	0.70838	0.78162	0.01797	0.734914	0.759465	0.895617	0.810524	0.676556	0.51406	0.785302	0.71171	0.63409	0.418339	0.181692	0.330414	0.0664412	0.785534	0.131769	0.384421	0.174757	0.447518	0.914054	0.0600834	0.0696899	0.0595356	0.0679568	0.0917999	0.0706249	0.0658596	0.0704199	0.0685135	0.06866	0.059036	0.0614035	0.0790113	0.0746184	0.0628049	0.0547739	0.0999856	cg12565637	2	IHH
cg00078194	0.653131	0.105864	0.66549	0.65258	0.03269	0.70993	0.12396	0.78884	0.82643	0.04379	0.784705	0.771382	0.853374	0.857885	0.742462	0.647946	0.838885	0.73158	0.60943	0.696806	0.135527	0.190228	0.107604	0.435336	0.113614	0.700784	0.218866	0.390534	0.87794	0.118477	0.102244	0.110365	0.119941	0.104658	0.119439	0.118164	0.106282	0.106167	0.080607	0.0933859	0.0873992	0.0886835	0.0927937	0.0769442	0.112662	0.0999175	cg00078194	11	MDK;MDK;MDK
cg02763536	0.610747	0.050913	0.72348	0.75333	0.02731	0.68334	0.03667	0.80443	0.85592	0.01965	0.756381	0.742936	0.841009	0.842308	0.644668	0.607655	0.820814	0.72822	0.28615	0.133356	0.273727	0.0490186	0.0503979	0.0695992	0.202058	0.123711	0.127249	0.0530101	0.0618318	0.0515167	0.0728911	0.0583399	0.0475342	0.145722	0.0552061	0.0733096	0.0574206	0.104059	0.0509074	0.0698366	0.0532148	0.056316	0.0564267	0.0550854	0.0828016	0.099916	cg02763536	17	WNK4
cg05646373	0.540855	0.0474692	0.69561	0.65602	0.00295	0.73155	0.04397	0.72138	0.80891	0.01914	0.605067	0.707511	0.718231	0.806623	0.715596	0.5573	0.860496	0.77844	0.63092	0.0663233	0.124288	0.0499329	0.0440568	0.0364838	0.0540822	0.0609051	0.0831917	0.0496594	0.046433	0.0385441	0.0404409	0.0474155	0.0445111	0.0534232	0.0438082	0.0561943	0.0496278	0.0474317	0.044329	0.045164	0.0441974	0.0483839	0.0460408	0.0467577	0.0476381	0.0999157	cg05646373	6	HIST1H2BB;HIST1H3C
cg20601919	0.769194	0.154125	0.78001	0.82904	0.03538	0.84816	0.12259	0.04081	0.0661	0.0426	0.835552	0.821712	0.856561	0.8309	0.750428	0.739152	0.841489	0.81582	0.78001	0.737521	0.281011	0.681168	0.157264	0.796586	0.258566	0.628479	0.3147	0.747926	0.907115	0.181265	0.142933	0.152075	0.170627	0.170677	0.17	0.160151	0.169903	0.257523	0.177014	0.208046	0.213404	0.19788	0.218526	0.195745	0.192674	0.0998754	cg20601919	2	CYP27A1;CYP27A1
cg26988895	0.603834	0.0603622	0.70836	0.74351	0.01167	0.74554	0.07458	0.79699	0.84765	0.03479	0.665949	0.733899	0.795528	0.810723	0.676289	0.497077	0.733815	0.73374	0.59581	0.125926	0.250452	0.0600731	0.0827749	0.405986	0.18681	0.712664	0.205461	0.111092	0.832025	0.0603487	0.0592545	0.0883298	0.0672427	0.0585874	0.0797862	0.0593844	0.0755328	0.0751388	0.0511854	0.0768647	0.0424128	0.0482633	0.146806	0.0580306	0.0896593	0.0998693	cg26988895	7	GRID2IP
cg03701745	0.529986	0.0823231	0.71966	0.75689	0.03247	0.78866	0.06349	0.86144	0.88337	0.04428	0.717626	0.704039	0.505235	0.730389	0.547088	0.575686	0.848868	0.79057	0.70001	0.469699	0.127197	0.297159	0.0805622	0.716157	0.097694	0.464263	0.0792572	0.542081	0.822296	0.0753646	0.0800217	0.076183	0.109502	0.0701569	0.0792751	0.0791114	0.0780087	0.0738255	0.0674995	0.0624023	0.0538887	0.131229	0.0709295	0.0561731	0.0584842	0.0998323	cg03701745	20	CDC25B;CDC25B;CDC25B
cg11144056	0.566872	0.0639845	0.67226	0.71515	0.02733	0.66749	0.15121	0.72274	0.7906	0.06473	0.762294	0.627373	0.788849	0.835272	0.661457	0.57551	0.770076	0.63849	0.57102	0.681474	0.0946073	0.64897	0.0694405	0.72662	0.226156	0.656437	0.12506	0.597716	0.860296	0.0546112	0.0563463	0.0600032	0.0659215	0.0470942	0.0583669	0.0701926	0.0534568	0.305412	0.0530094	0.0545499	0.0474198	0.0578572	0.0612844	0.0499717	0.078017	0.0998266	cg11144056	17	HIC1
cg15071854	0.570935	0.0689284	0.62985	0.65493	0.05572	0.63706	0.02811	0.67778	0.7588	0.01714	0.759141	0.736149	0.823595	0.849734	0.638811	0.522294	0.851243	0.66731	0.53893	0.704704	0.174569	0.229986	0.0831782	0.692044	0.115065	0.629516	0.144404	0.397313	0.876537	0.0588707	0.0523217	0.0604167	0.0651991	0.0551682	0.0666805	0.0585183	0.0568032	0.0666427	0.062988	0.0650086	0.0612401	0.0591991	0.0708928	0.0636685	0.0652002	0.0997894	cg15071854	1	HPDL;HPDL
cg06045408	0.58093	0.0652939	0.74766	0.77462	0.01984	0.73337	0.07042	0.79174	0.8568	0.03525	0.674514	0.665672	0.526991	0.785016	0.736933	0.615586	0.838338	0.75541	0.65175	0.387736	0.0915538	0.0797635	0.071982	0.666557	0.158365	0.272032	0.16825	0.207041	0.802973	0.0557131	0.0669319	0.0678406	0.0614616	0.06967	0.0663914	0.0656291	0.0621216	0.0924528	0.0576569	0.060682	0.0681852	0.0684651	0.0638102	0.0676149	0.0670945	0.0997687	cg06045408	11	HTATIP2;HTATIP2;HTATIP2;HTATIP2;HTATIP2
cg17907238	0.571346	0.0567814	0.70556	0.75636	0.02372	0.71184	0.03665	0.74118	0.7723	0.01521	0.560553	0.668779	0.846563	0.67628	0.705524	0.54304	0.863461	0.72828	0.61828	0.54448	0.0538208	0.154622	0.0419934	0.335811	0.061941	0.268221	0.0763334	0.225021	0.808323	0.0394358	0.0465341	0.0426455	0.0480293	0.0397984	0.0356151	0.0437106	0.0467078	0.0545139	0.0408092	0.0442254	0.0413304	0.0532614	0.0549168	0.0327347	0.0967299	0.0997558	cg17907238	1	HES4;HES4
cg15149655	0.618478	0.144239	0.7034	0.71953	0.04809	0.76947	0.13006	0.84602	0.89824	0.05955	0.757451	0.725618	0.832247	0.842293	0.801117	0.587723	0.841514	0.76917	0.69094	0.343692	0.076856	0.0601173	0.0677233	0.763674	0.166513	0.521139	0.259934	0.245756	0.893309	0.352843	0.0940864	0.155838	0.142467	0.195765	0.1031	0.179925	0.319618	0.305523	0.0777314	0.143172	0.0571532	0.060227	0.0810654	0.0693225	0.069458	0.0997372	cg15149655	2	VWA3B;VWA3B
cg13413755	0.527583	0.0471513	0.80548	0.83018	0.03135	0.78642	0.02016	0.00126	0.03045	0.01896	0.0737004	0.714532	0.578755	0.766593	0.788663	0.620134	0.894226	0.75293	0.59894	0.115937	0.0558685	0.0792973	0.0466453	0.15674	0.0797901	0.128343	0.096078	0.058512	0.878632	0.0384481	0.0416123	0.0475734	0.0431457	0.0462378	0.0462679	0.0542141	0.0427487	0.0692984	0.0658858	0.0684779	0.0704971	0.0697526	0.0695405	0.0645745	0.0691554	0.0997021	cg13413755	9	NFIL3
cg11930554	0.644729	0.108558	0.77075	0.81128	0.0217	0.77985	0.05051	0.76559	0.82151	0.0254	0.801917	0.79614	0.868258	0.754993	0.811111	0.646394	0.88111	0.80737	0.64169	0.444279	0.154816	0.117325	0.110845	0.185049	0.229481	0.239739	0.170577	0.208078	0.824205	0.124979	0.11168	0.10765	0.10073	0.0873943	0.0926855	0.12989	0.126236	0.158033	0.142408	0.145183	0.466914	0.092726	0.128808	0.162058	0.140722	0.099693	cg11930554	4
cg00873050	0.558606	0.0813137	0.68417	0.70278	0.0402	0.65287	0.05157	0.74055	0.80308	0.04884	0.750198	0.734429	0.874752	0.793756	0.686188	0.549965	0.852503	0.71445	0.53453	0.537559	0.0922708	0.652833	0.0896043	0.739165	0.142631	0.719383	0.0949486	0.616226	0.877286	0.0578519	0.106574	0.0828447	0.0663453	0.131433	0.114663	0.0955672	0.0860352	0.536659	0.0498063	0.0468512	0.0504369	0.168541	0.225425	0.0363834	0.184491	0.0996766	cg00873050	1	TSSK3;LOC100128071;TSSK3
cg00970396	0.624526	0.0869565	0.7721	0.81123	0.02732	0.72224	0.07668	0.6804	0.80199	0.03745	0.797646	0.702975	0.850564	0.810411	0.802136	0.635176	0.770995	0.78027	0.68001	0.492546	0.155751	0.125985	0.0972403	0.220621	0.211811	0.213668	0.171581	0.195114	0.850238	0.0923487	0.0838117	0.0987887	0.0984891	0.160238	0.0944414	0.10084	0.0792836	0.081194	0.0759771	0.115999	0.091654	0.0738433	0.0884926	0.0781778	0.115894	0.0996278	cg00970396	16
cg13247663	0.573046	0.0997952	0.73818	0.76028	0.06987	0.80299	0.19547	0.86728	0.89599	0.12873	0.791212	0.75629	0.837284	0.799185	0.792639	0.689123	0.902562	0.1289	0.76687	0.632816	0.340278	0.376558	0.126989	0.775738	0.170129	0.450601	0.248769	0.488322	0.884681	0.135063	0.131335	0.11385	0.16245	0.116375	0.132602	0.132737	0.142338	0.105664	0.0963039	0.107971	0.0943642	0.147978	0.146028	0.0733475	0.114509	0.0996268	cg13247663	8	FAM110B
cg15602740	0.659884	0.0851346	0.80655	0.86051	0.01939	0.56978	0.03821	0.86386	0.87256	0.04465	0.77082	0.794741	0.554898	0.810579	0.690417	0.615728	0.888518	0.834	0.77317	0.512944	0.115862	0.102642	0.118671	0.487539	0.232522	0.487106	0.294291	0.180641	0.497074	0.0744281	0.0914003	0.10105	0.0899867	0.108627	0.0841556	0.088855	0.0904726	0.123764	0.0865304	0.0986333	0.0677469	0.0919394	0.0799617	0.0994323	0.142557	0.0996172	cg15602740	3
cg15688670	0.608332	0.0713763	0.73287	0.78463	0.0006	0.72079	0.02684	0.01534	0.02016	0.02581	0.764531	0.752251	0.841057	0.784023	0.848914	0.631869	0.878686	0.78133	0.61878	0.0975551	0.0898407	0.110757	0.0783187	0.0673815	0.0946458	0.085475	0.0890825	0.17644	0.0807395	0.0744531	0.0790221	0.0693914	0.0712124	0.0693257	0.0738162	0.0701382	0.0678686	0.0651456	0.0730281	0.0796713	0.0686918	0.0764585	0.0732215	0.0576375	0.0673162	0.0996119	cg15688670	11	BDNF;BDNF;BDNF;BDNF;BDNF;BDNF;BDNF;BDNF;BDNF;BDNF;BDNF;BDNF;BDNF;BDNF
cg25480336	0.629737	0.0860874	0.70596	0.73815	0.01796	0.74062	0.04755	0.51341	0.51603	0.02823	0.785687	0.74814	0.830691	0.850434	0.788262	0.596644	0.849209	0.76192	0.65859	0.720975	0.151199	0.459615	0.0836372	0.812367	0.141838	0.425805	0.182278	0.54467	0.910937	0.067208	0.0949122	0.0860268	0.0764137	0.125125	0.0849982	0.168916	0.0944713	0.208312	0.0654908	0.078547	0.224659	0.086288	0.0788962	0.0746435	0.0981524	0.099593	cg25480336	20	ZFP64
cg11891579	0.676846	0.179186	0.78761	0.77865	0.04525	0.78691	0.10025	0.82212	0.89011	0.05421	0.784666	0.714683	0.840463	0.825244	0.818458	0.713552	0.873843	0.8018	0.66929	0.712365	0.320595	0.239972	0.160758	0.258886	0.129129	0.243818	0.19956	0.376569	0.883027	0.135593	0.146302	0.147638	0.147481	0.223785	0.15796	0.146079	0.146736	0.0983209	0.0960217	0.112089	0.115294	0.136873	0.142091	0.0961348	0.130779	0.0995927	cg11891579	5	EBF1
cg21472506	0.606104	0.167718	0.56545	0.61682	0.0705	0.62122	0.07809	0.83597	0.89092	0.04289	0.831373	0.786949	0.817816	0.875124	0.757638	0.657242	0.88591	0.80756	0.69506	0.660881	0.156576	0.687803	0.165705	0.823941	0.232745	0.54888	0.237094	0.529935	0.888473	0.176065	0.151512	0.104739	0.143063	0.109641	0.0958549	0.175433	0.181259	0.081044	0.0716037	0.134985	0.0651227	0.193332	0.112978	0.0891263	0.177885	0.099591	cg21472506	2	OTX1
cg22498143	0.708684	0.174751	0.82663	0.84348	0.05218	0.79483	0.08851	0.69817	0.73122	0.05127	0.791068	0.709998	0.775755	0.882228	0.862903	0.793747	0.875781	0.73797	0.76694	0.413019	0.225374	0.422222	0.181682	0.852231	0.27116	0.614664	0.249818	0.689983	0.913009	0.141029	0.118676	0.117015	0.138818	0.165765	0.160636	0.143076	0.151596	0.118413	0.152433	0.157822	0.104305	0.11999	0.674058	0.108515	0.35002	0.0995902	cg22498143	19	SPTBN4
cg26357587	0.592522	0.10712	0.75871	0.78099	0.03108	0.781	0.07456	0.02494	0.03323	0.02511	0.821073	0.76673	0.836234	0.801661	0.772512	0.632086	0.82048	0.80457	0.67246	0.477837	0.116678	0.21652	0.0931897	0.64213	0.138985	0.16239	0.113536	0.283894	0.893464	0.104366	0.126953	0.192339	0.115378	0.179564	0.146652	0.122031	0.154034	0.0815325	0.0668719	0.084838	0.0585447	0.112271	0.0706438	0.0584664	0.0888824	0.0995809	cg26357587	11	POU2F3
cg12075609	0.697124	0.538497	0.8095	0.85897	0.57725	0.78639	0.53427	0.018	0.02339	0.05888	0.788909	0.762236	0.868143	0.852989	0.76468	0.70262	0.895884	0.79585	0.74671	0.581903	0.607334	0.61126	0.589212	0.810363	0.0808273	0.391877	0.525299	0.544696	0.605787	0.0542939	0.0606174	0.0487166	0.078017	0.0668681	0.0714145	0.53104	0.0581923	0.0770713	0.0631007	0.0610622	0.384891	0.0853278	0.632179	0.632054	0.0737714	0.0995616	cg12075609	X	GAB3;GAB3
cg05173737	0.5414	0.0482054	0.64339	0.71802	0	0.66372	0.02895	0.73116	0.82969	0.01959	0.762092	0.679967	0.769011	0.772721	0.624951	0.496106	0.781809	0.71309	0.50819	0.337198	0.0609394	0.0520833	0.0682668	0.790558	0.101909	0.380029	0.130354	0.0704895	0.828353	0.0489843	0.0544426	0.0497258	0.0590273	0.0510979	0.052522	0.0498184	0.0557232	0.0721593	0.0590399	0.0764431	0.0721749	0.056633	0.0574942	0.0774775	0.0704592	0.0995559	cg05173737	14	FLJ43390
cg00958884	0.675742	0.0999713	0.80274	0.79453	0.04084	0.57881	0.07174	0.83402	0.89559	0.04589	0.844574	0.244843	0.783399	0.829239	0.810192	0.639306	0.848536	0.78861	0.6634	0.577529	0.155583	0.110081	0.128783	0.221979	0.189536	0.313715	0.191659	0.420866	0.882799	0.101015	0.0922661	0.111623	0.105871	0.148759	0.119133	0.0962122	0.106136	0.119629	0.10592	0.122282	0.102004	0.136675	0.112674	0.112477	0.1096	0.0995549	cg00958884	17	CYGB
cg19664267	0.64487	0.235862	0.75521	0.783	0.38578	0.77869	0.09635	0.76457	0.81988	0.11048	0.796425	0.746671	0.779524	0.869409	0.751352	0.626873	0.881917	0.79952	0.57146	0.480791	0.19868	0.716168	0.153621	0.783737	0.305894	0.774088	0.143124	0.717106	0.889593	0.576014	0.249731	0.0587814	0.0937447	0.362539	0.246285	0.0566355	0.0471734	0.810459	0.0983607	0.633874	0.0458027	0.0584444	0.0533857	0.0536051	0.0823401	0.099539	cg19664267	6	B3GALT4;B3GALT4
cg08323075	0.611178	0.0849799	0.77317	0.78757	0.03038	0.75083	0.07964	0.84019	0.86948	0.10325	0.734006	0.738692	0.0808905	0.783552	0.695786	0.651755	0.848303	0.84125	0.69449	0.0987949	0.164008	0.0864341	0.0745056	0.0838719	0.136745	0.273448	0.521896	0.146192	0.0917021	0.0762567	0.0805227	0.0748526	0.0828954	0.0753515	0.0639944	0.0764986	0.0759217	0.0934645	0.0946936	0.0855902	0.0707167	0.0801085	0.101782	0.0791426	0.0991405	0.099528	cg08323075	4	STK32B
cg06918474	0.621604	0.0780572	0.71423	0.75107	0.02189	0.6342	0.11008	0.7646	0.8571	0.04175	0.785625	0.729908	0.840191	0.805002	0.75118	0.566635	0.790682	0.70577	0.61296	0.669357	0.191201	0.579676	0.0784006	0.802107	0.203761	0.642798	0.147592	0.606379	0.880774	0.0630631	0.0961113	0.163859	0.0821547	0.266964	0.114021	0.0907429	0.165192	0.175613	0.0777579	0.108295	0.0869012	0.0934059	0.0746269	0.0944579	0.0796337	0.0995126	cg06918474	5	2013-03-03
cg17225129	0.540078	0.0684755	0.79777	0.76024	0.16423	0.85886	0.04138	0.76585	0.80938	0	0.727316	0.735584	0.268811	0.832244	0.61126	0.531628	0.899558	0.85188	0.33815	0.183424	0.115065	0.280335	0.0951846	0.800546	0.169123	0.426824	0.168782	0.62152	0.915905	0.261588	0.0879049	0.0738627	0.0771369	0.153102	0.0754522	0.0843245	0.0949517	0.789729	0.0961942	0.496623	0.126739	0.135034	0.111846	0.0847172	0.10132	0.0995125	cg17225129	6	B3GALT4
cg10376408	0.577882	0.110817	0.74624	0.80332	0.04054	0.77232	0.07402	0.83432	0.89244	0.02966	0.705871	0.721716	0.781822	0.76461	0.75656	0.577722	0.86642	0.78939	0.71218	0.165194	0.153673	0.157443	0.130711	0.693546	0.191067	0.253695	0.284477	0.523455	0.798739	0.115272	0.128231	0.113483	0.124897	0.158388	0.136696	0.109188	0.098104	0.0859493	0.0880556	0.10218	0.0802585	0.0947532	0.088777	0.0740648	0.0908498	0.0995117	cg10376408	11	SCUBE2;SCUBE2
cg04395369	0.616167	0.0983697	0.69701	0.7257	0.01694	0.70806	0.05347	0.75781	0.82622	0.03565	0.768381	0.73689	0.861255	0.88842	0.689763	0.602332	0.82509	0.73661	0.61675	0.516783	0.125948	0.120378	0.120659	0.392593	0.171073	0.279974	0.135639	0.151836	0.892138	0.0873025	0.0885005	0.1	0.0895238	0.0914756	0.122769	0.0909987	0.105584	0.110114	0.0791785	0.0746438	0.078478	0.0826019	0.0897155	0.0686545	0.130523	0.099482	cg04395369	19	LPAR2
cg15249446	0.679905	0.101041	0.81176	0.81809	0.01579	0.83511	0.06419	0.85773	0.87935	0.04997	0.705752	0.824238	0.687523	0.813592	0.796168	0.736005	0.866393	0.80055	0.6789	0.715077	0.15828	0.188905	0.218241	0.318568	0.260447	0.277291	0.294494	0.180764	0.846695	0.134012	0.124297	0.120788	0.13715	0.116101	0.149604	0.120512	0.142709	0.196266	0.174065	0.11739	0.131611	0.150285	0.152508	0.131588	0.18803	0.0994735	cg15249446	19
cg00334798	0.740973	0.138539	0.73195	0.75616	0.07288	0.7289	0.06221	0.80519	0.87699	0.07732	0.838317	0.82766	0.838273	0.86245	0.845207	0.668837	0.879933	0.78041	0.681	0.631167	0.21204	0.227292	0.1847	0.450432	0.396375	0.591255	0.354087	0.375338	0.901439	0.118835	0.121401	0.157926	0.139774	0.12182	0.184893	0.117246	0.140362	0.128375	0.100363	0.124285	0.117213	0.131064	0.137489	0.101606	0.135003	0.0994571	cg00334798	11	P2RY2;P2RY2;P2RY2;P2RY2
cg18043267	0.597885	0.0863368	0.68841	0.73302	0.03781	0.71739	0.11113	0.78912	0.86024	0.04777	0.77705	0.743497	0.805168	0.829907	0.822217	0.538322	0.863982	0.73677	0.63751	0.314487	0.160117	0.205712	0.0794923	0.665202	0.278052	0.56591	0.0737267	0.372543	0.859764	0.0910884	0.10418	0.153151	0.168109	0.180258	0.0851317	0.0988391	0.118235	0.120954	0.0816504	0.118818	0.0747372	0.0447998	0.0602462	0.0406399	0.0750293	0.0994432	cg18043267	10	C10orf125;C10orf125
cg10540364	0.636977	0.10976	0.75485	0.80833	0.03401	0.7781	0.08465	0.8379	0.84404	0.05687	0.729551	0.777389	0.828285	0.776057	0.76121	0.428344	0.826902	0.80763	0.68919	0.76467	0.220938	0.334247	0.122492	0.759235	0.160193	0.279968	0.305938	0.466331	0.856082	0.101463	0.111182	0.116267	0.0964433	0.0994844	0.118457	0.1086	0.128717	0.153512	0.147589	0.146133	0.204615	0.12163	0.101668	0.0908549	0.101035	0.0994243	cg10540364	10	C10orf114
cg04408595	0.578272	0.09162	0.68961	0.69192	0.00895	0.68766	0.02375	0.8154	0.87734	0.01877	0.581677	0.702554	0.810563	0.759832	0.699321	0.470733	0.801397	0.73799	0.58011	0.0988427	0.126971	0.111062	0.0780898	0.731129	0.110883	0.113541	0.0769231	0.176718	0.838353	0.0835214	0.104044	0.119549	0.0595864	0.0937639	0.0790525	0.10878	0.0978969	0.0613327	0.072366	0.0697396	0.0502678	0.0781407	0.0795766	0.0542907	0.0596158	0.0994086	cg04408595	3	EIF4E3;EIF4E3;GPR27
cg16556906	0.613626	0.0585577	0.73735	0.77337	0.01158	0.46488	0.02494	0.01767	0.01307	0.04166	0.796378	0.662335	0.783404	0.871435	0.763817	0.563666	0.875493	0.78531	0.63352	0.155513	0.142647	0.0723696	0.0607882	0.12984	0.123026	0.259677	0.114716	0.0766547	0.853859	0.0588624	0.0631469	0.0652117	0.0593164	0.051318	0.071841	0.0543903	0.0640535	0.0659375	0.0582365	0.0621209	0.0600736	0.0659207	0.0769715	0.06214	0.0629303	0.0994045	cg16556906	6	B3GAT2;B3GAT2
cg14861089	0.694739	0.14224	0.80039	0.81935	0.06927	0.78979	0.08324	0.871	0.89499	0.05635	0.851008	0.83176	0.831022	0.798192	0.827614	0.66343	0.892691	0.83463	0.72492	0.491551	0.197183	0.152895	0.132539	0.485457	0.223942	0.56077	0.258942	0.445902	0.841384	0.133412	0.165276	0.15216	0.137886	0.154701	0.120919	0.20447	0.120682	0.135354	0.273494	0.168691	0.148237	0.139791	0.159955	0.131905	0.168719	0.0993957	cg14861089	10	TLX1
cg19113641	0.535039	0.0443258	0.65395	0.71155	0.01226	0.68719	0.03898	0.77172	0.82448	0.01063	0.795531	0.689272	0.531613	0.797936	0.641774	0.514934	0.816163	0.6706	0.63209	0.643819	0.135558	0.363097	0.0572101	0.696192	0.102724	0.425364	0.15425	0.562288	0.849725	0.0524151	0.0423174	0.059728	0.0532886	0.0556213	0.056595	0.0483713	0.0541836	0.0860633	0.0525439	0.0621867	0.0517804	0.0560031	0.0525178	0.0545253	0.0519234	0.0993883	cg19113641	2	GDF7
cg27507687	0.69284	0.0916107	0.69933	0.79481	0.04186	0.7846	0.02343	0.82097	0.85831	0.03525	0.827393	0.831719	0.791925	0.799782	0.784868	0.551674	0.888273	0.78353	0.56607	0.758812	0.173082	0.29588	0.115955	0.275655	0.171498	0.276513	0.194199	0.466888	0.880045	0.0826655	0.0891572	0.36535	0.261573	0.156917	0.114409	0.403011	0.1	0.0907957	0.119843	0.0975327	0.0979693	0.200739	0.108208	0.0939431	0.107491	0.0993475	cg27507687	3	COL7A1
cg13132370	0.586505	0.107837	0.81008	0.77076	0.02208	0.1189	0.0165	0.8447	0.89143	0.01863	0.753532	0.806875	0.747038	0.792324	0.654885	0.565974	0.782796	0.78011	0.72903	0.489816	0.194608	0.189343	0.136248	0.730679	0.228315	0.414178	0.300494	0.499879	0.877205	0.0952262	0.113136	0.108834	0.103708	0.12966	0.141186	0.100574	0.119529	0.0783153	0.0846206	0.0916996	0.0722548	0.104775	0.0926694	0.0771148	0.103168	0.0993381	cg13132370	17
cg18779601	0.469605	0.0765579	0.72039	0.76086	0.02422	0.63025	0.08509	0.78039	0.87248	0.03845	0.783583	0.697249	0.737639	0.848774	0.669763	0.516936	0.853185	0.76176	0.61022	0.0843165	0.174897	0.125928	0.0742533	0.302869	0.0964822	0.49463	0.110845	0.251052	0.799147	0.0668343	0.0730678	0.0648383	0.0620626	0.0685631	0.069281	0.0615886	0.063256	0.0579656	0.0573609	0.0668298	0.0621904	0.0817929	0.0776343	0.0600969	0.0701876	0.0993194	cg18779601	5	ARL10
cg12468774	0.652997	0.130651	0.81913	0.85342	0.09235	0.81553	0.04817	0.84932	0.89602	0.02076	0.82275	0.803106	0.907487	0.843154	0.834325	0.743827	0.892795	0.82264	0.75333	0.651558	0.158934	0.42144	0.237127	0.668403	0.291274	0.199132	0.216426	0.326799	0.87104	0.172273	0.170169	0.248062	0.175183	0.287086	0.171645	0.245725	0.129658	0.234859	0.237544	0.109593	0.593839	0.113326	0.169659	0.107673	0.202318	0.0992712	cg12468774	3	CCDC36;CCDC36
cg25796439	0.619449	0.0474542	0.65752	0.68887	0.02127	0.69001	0.04493	0.53619	0.55542	0.0248	0.827435	0.705365	0.377412	0.868921	0.753287	0.562732	0.833043	0.66814	0.63141	0.622302	0.214088	0.0409282	0.0475203	0.732686	0.118568	0.157341	0.0984157	0.127123	0.919664	0.0406255	0.0498424	0.0515118	0.0467583	0.0576659	0.042004	0.123943	0.0478767	0.0952937	0.0848079	0.0455543	0.0550903	0.0414876	0.0536935	0.0390511	0.091419	0.0992666	cg25796439	20	ISM1
cg24158594	0.639047	0.0829927	0.63846	0.64773	0.00724	0.63761	0.04586	0.83738	0.87696	0.02685	0.787719	0.545644	0.835562	0.875083	0.519051	0.50442	0.706314	0.78055	0.68195	0.244798	0.12348	0.153084	0.0803545	0.791981	0.118313	0.234711	0.188564	0.203138	0.924401	0.0780404	0.0917411	0.111396	0.0692203	0.0959486	0.0729748	0.0918952	0.101848	0.0698329	0.0812601	0.0904072	0.0755935	0.117342	0.112485	0.0693268	0.0703204	0.099265	cg24158594	8	TOX
cg25556905	0.563974	0.0707337	0.78673	0.84296	0.03524	0.79867	0.09667	0.85745	0.88081	0.05889	0.742997	0.702716	0.759217	0.78668	0.653057	0.559637	0.818123	0.83011	0.70391	0.249407	0.289624	0.0739377	0.0945741	0.225541	0.276349	0.32846	0.350899	0.141675	0.823638	0.0787243	0.0794533	0.0768326	0.0888113	0.0788058	0.0938117	0.0712613	0.0836237	0.089766	0.111549	0.152057	0.15976	0.0994485	0.083016	0.0925502	0.120213	0.0992647	cg25556905	14	ADCY4
cg16885107	0.609818	0.0806098	0.76445	0.79351	0.00912	0.72856	0.03206	0.80882	0.87153	0.01824	0.742124	0.756942	0.795751	0.821889	0.74684	0.630686	0.61695	0.68901	0.59443	0.128811	0.13637	0.106474	0.103604	0.130405	0.154662	0.290617	0.201355	0.131912	0.853067	0.0860983	0.112417	0.0892803	0.099305	0.0894604	0.114748	0.0910614	0.110749	0.0738284	0.0779186	0.0827824	0.0743358	0.104176	0.0891408	0.0737295	0.0884822	0.0992588	cg16885107	17
cg27494647	0.714399	0.140518	0.84332	0.84956	0.047	0.83857	0.05736	0.89139	0.92363	0.06055	0.73997	0.837109	0.700395	0.800744	0.72121	0.684653	0.880369	0.81755	0.79226	0.420335	0.219041	0.184454	0.123253	0.167158	0.237094	0.2364	0.297903	0.19582	0.897034	0.195554	0.236338	0.165188	0.121961	0.271995	0.134678	0.208995	0.170587	0.122903	0.215812	0.130321	0.127421	0.162768	0.155116	0.143727	0.162853	0.0992353	cg27494647	7	RARRES2
cg23277376	0.522844	0.0583577	0.65039	0.73566	0.00632	0.74234	0.00892	0.08294	0.44165	0.01295	0.80716	0.778361	0.742491	0.901697	0.76537	0.607857	0.849072	0.72182	0.60317	0.198077	0.143249	0.0603405	0.0732348	0.126872	0.104325	0.383922	0.38664	0.210145	0.881989	0.0443979	0.0516358	0.0582302	0.0505312	0.0671307	0.0550766	0.0607841	0.0785489	0.0664915	0.051386	0.0578162	0.0568738	0.064585	0.0715737	0.0497479	0.0626582	0.0992176	cg23277376	6	PLA2G7;PLA2G7
cg02893180	0.596946	0.0811947	0.7481	0.61585	0.03137	0.66864	0.05203	0.83621	0.89588	0.02367	0.858301	0.197821	0.837835	0.797687	0.770309	0.621956	0.889886	0.77799	0.76165	0.638975	0.174976	0.169985	0.113994	0.471728	0.158468	0.473167	0.208674	0.234027	0.923252	0.0977286	0.098695	0.123976	0.115621	0.125402	0.104403	0.09917	0.0897324	0.2321	0.102944	0.0905753	0.247459	0.0889148	0.32846	0.0692672	0.0830045	0.099209	cg02893180	22	ADM2
cg07637123	0.617397	0.0791236	0.7173	0.71916	0.03135	0.71158	0.07791	0.73317	0.79327	0.04889	0.728048	0.742246	0.763759	0.764446	0.742847	0.588553	0.835475	0.74396	0.62996	0.625668	0.110397	0.0825097	0.0785484	0.203851	0.145676	0.501913	0.140353	0.122703	0.840503	0.0703364	0.0622056	0.0784627	0.0791844	0.0888022	0.0839533	0.0647288	0.078689	0.154627	0.0475236	0.0526451	0.0678892	0.077661	0.0742272	0.0906653	0.0708639	0.0992076	cg07637123	6	PPP1R3G
cg08750951	0.690565	0.0687213	0.61476	0.61887	0.00766	0.6686	0.03194	0.61788	0.63729	0.0094	0.828513	0.766468	0.895252	0.845236	0.885316	0.6742	0.852681	0.74075	0.49826	0.367874	0.171366	0.0667941	0.0649307	0.0921512	0.164642	0.117001	0.0851021	0.181358	0.826021	0.0763057	0.079091	0.17231	0.0859085	0.116085	0.067824	0.122702	0.0980492	0.074641	0.10002	0.190619	0.0750165	0.0860985	0.0862958	0.0649898	0.0988309	0.0991455	cg08750951	4	HERC5
cg12589143	0.693721	0.132925	0.81701	0.84999	0.05653	0.85516	0.19237	0.84947	0.87823	0.11233	0.840962	0.807785	0.155166	0.756166	0.738792	0.6117	0.911823	0.86829	0.81887	0.766112	0.24248	0.590995	0.242637	0.836267	0.22982	0.44186	0.291393	0.671367	0.870184	0.106322	0.198916	0.0724786	0.0965524	0.0864	0.0981375	0.0969677	0.39111	0.37843	0.29795	0.123348	0.529603	0.200199	0.326985	0.0900964	0.0831346	0.099142	cg12589143	6	HCG4P6
cg19548479	0.617049	0.101701	0.73385	0.76059	0.03592	0.67044	0.03418	0.76995	0.82732	0.03763	0.766753	0.731355	0.770438	0.81272	0.779928	0.607535	0.778498	0.6913	0.60245	0.686962	0.138659	0.630734	0.111355	0.752805	0.13185	0.607308	0.13986	0.644747	0.849922	0.0871188	0.111299	0.114532	0.0898502	0.0906545	0.0814839	0.0832149	0.106978	0.13794	0.140661	0.133005	0.14575	0.122492	0.126329	0.0985075	0.124915	0.0991409	cg19548479	17	TMEM106A
cg17143192	0.530674	0.0809035	0.78962	0.8082	0.01803	0.77686	0.04046	0.76651	0.82484	0.01756	0.750263	0.758119	0.815071	0.622827	0.706235	0.591412	0.646845	0.80312	0.64248	0.688622	0.147838	0.137954	0.097326	0.743129	0.18263	0.363875	0.203091	0.601988	0.884401	0.0840317	0.0806991	0.112002	0.0825302	0.0853238	0.0995698	0.110783	0.0804667	0.152476	0.0962898	0.108639	0.0853071	0.121187	0.13786	0.142734	0.0836653	0.0991406	cg17143192	8	CLDN23;CLDN23
cg26718878	0.684271	0.111653	0.69311	0.77264	0.05192	0.48419	0.02532	0.80938	0.86015	0.05213	0.8062	0.722303	0.862021	0.853798	0.79909	0.717566	0.885627	0.78339	0.69301	0.188076	0.139707	0.0892348	0.10092	0.401649	0.251537	0.349266	0.180392	0.311716	0.922118	0.17112	0.161767	0.138122	0.133679	0.129785	0.121411	0.194853	0.234007	0.0875179	0.0813131	0.0942343	0.0719411	0.0999375	0.224343	0.0782175	0.123243	0.0991395	cg26718878	7
cg15877520	0.654253	0.244407	0.76709	0.79443	0.03766	0.78988	0.11308	0.78981	0.82991	0.05594	0.801911	0.778548	0.736797	0.791295	0.746605	0.583333	0.86892	0.7802	0.70885	0.631559	0.324696	0.640966	0.130855	0.793081	0.287269	0.457037	0.21995	0.663133	0.822146	0.0530756	0.0897656	0.116609	0.0882695	0.691752	0.564707	0.0680058	0.0749981	0.680292	0.185218	0.113651	0.0934896	0.0619342	0.142142	0.046227	0.0890148	0.099122	cg15877520	6	RNF39;RNF39
cg19974445	0.601877	0.0739928	0.69675	0.74763	0.0109	0.71146	0.0397	0.78377	0.8358	0.01294	0.654128	0.69864	0.557351	0.706567	0.776712	0.571404	0.840268	0.73012	0.63725	0.272962	0.0603777	0.101955	0.0557049	0.565692	0.109432	0.349592	0.0629774	0.17319	0.795113	0.0448504	0.0612864	0.0528531	0.0537533	0.0494528	0.0468499	0.0503347	0.0472403	0.0770555	0.0588872	0.0521183	0.0516749	0.0610733	0.0566737	0.051193	0.0804941	0.0991079	cg19974445	11	HTATIP2;HTATIP2;HTATIP2;HTATIP2;HTATIP2;HTATIP2;HTATIP2
cg14987048	0.394729	0.0627562	0.68954	0.70933	0.01887	0.50222	0.03876	0.76242	0.83121	0.03566	0.734928	0.730835	0.413625	0.80115	0.777894	0.581767	0.850947	0.7274	0.57716	0.460232	0.071822	0.213863	0.062743	0.719991	0.0781111	0.257654	0.101315	0.374462	0.898371	0.0392374	0.0614633	0.05332	0.0599987	0.059114	0.0502501	0.0723618	0.060533	0.0535765	0.0635694	0.0481441	0.057413	0.0554714	0.0553673	0.0454545	0.0533072	0.0991035	cg14987048	19	EPOR
cg09350341	0.55114	0.0824599	0.72308	0.76392	0.00988	0.70317	0.03655	0.09438	0.05837	0.01165	0.790235	0.706402	0.779082	0.813542	0.712286	0.610154	0.841224	0.71338	0.46874	0.596678	0.108484	0.557343	0.0777812	0.793617	0.103769	0.30489	0.171928	0.635649	0.84368	0.0751167	0.0832023	0.0818397	0.0662011	0.0837253	0.0883721	0.0730912	0.0828121	0.0764855	0.0777656	0.0752456	0.0729354	0.0705356	0.0733038	0.0728402	0.0821197	0.0990902	cg09350341	16	MMP2;MMP2
cg15384383	0.706573	0.175859	0.81886	0.82269	0.08052	0.83373	0.09953	0.54081	0.78757	0.08513	0.882624	0.791787	0.931476	0.884615	0.904094	0.739168	0.766796	0.84594	0.78522	0.589605	0.184156	0.535731	0.154403	0.582809	0.320691	0.282887	0.314062	0.424191	0.91436	0.173001	0.19533	0.178782	0.181148	0.175499	0.214489	0.210699	0.0940569	0.575562	0.0971443	0.126468	0.143018	0.155455	0.083375	0.0716763	0.103008	0.099079	cg15384383	10
cg18727742	0.640257	0.214654	0.80507	0.81432	0.12262	0.71914	0.13309	0.86588	0.85917	0.08628	0.815355	0.782238	0.893712	0.858278	0.819947	0.704073	0.870816	0.83369	0.70631	0.458369	0.227692	0.134107	0.170232	0.517945	0.152458	0.359688	0.302099	0.310455	0.922492	0.139773	0.207317	0.108322	0.155829	0.210775	0.200586	0.127662	0.0877622	0.0919176	0.0939281	0.0840294	0.131075	0.094055	0.213148	0.159636	0.18587	0.0990727	cg18727742	11	ATHL1
cg14207654	0.604634	0.0883454	0.75441	0.79619	0.05787	0.716	0.06834	0.81481	0.87895	0.05448	0.696883	0.771974	0.823616	0.68138	0.708651	0.542108	0.873627	0.78883	0.59246	0.620246	0.122111	0.325909	0.0946046	0.745029	0.166085	0.512519	0.434576	0.43968	0.781515	0.0759717	0.0731242	0.0772006	0.0925947	0.0875683	0.118887	0.0808297	0.0795653	0.143926	0.0833706	0.0921838	0.0927497	0.0752228	0.100588	0.0772735	0.0955034	0.0990521	cg14207654	1
cg17338430	0.472423	0.0868434	0.70602	0.72873	0.01788	0.68355	0.04644	0.77492	0.83718	0.02538	0.751165	0.679338	0.855335	0.837814	0.604855	0.469438	0.853922	0.75104	0.5685	0.0710343	0.0813551	0.0787869	0.0662801	0.103928	0.15881	0.193749	0.183901	0.156889	0.860515	0.0706282	0.0871746	0.054493	0.0893471	0.0739659	0.0876356	0.0690645	0.071094	0.0764042	0.0622992	0.0722955	0.0845102	0.0699325	0.0947887	0.0608402	0.136953	0.0990514	cg17338430	5
cg26146617	0.644067	0.117779	0.74725	0.78633	0.06026	0.78821	0.18826	0.03197	0.03666	0.05451	0.787677	0.769892	0.827185	0.834323	0.767605	0.615303	0.788308	0.79325	0.68503	0.196092	0.102427	0.138566	0.0863981	0.111528	0.160501	0.630754	0.123051	0.184884	0.865182	0.142713	0.095766	0.120888	0.100985	0.1277	0.0924257	0.102368	0.116305	0.0803137	0.0769908	0.0790402	0.105927	0.0858312	0.0846638	0.0656291	0.0848153	0.0990451	cg26146617	2	B3GNT7
cg14072515	0.585505	0.0744806	0.74212	0.7862	0.02853	0.73977	0.0602	0.80917	0.85078	0.02841	0.675707	0.712979	0.730381	0.684621	0.629941	0.523406	0.841221	0.77325	0.6817	0.364994	0.108603	0.0844383	0.0686021	0.0823558	0.129176	0.445614	0.218595	0.0924846	0.811737	0.0787482	0.0632336	0.0779912	0.0735549	0.0717608	0.070723	0.0678486	0.0679896	0.0824902	0.0829947	0.0694653	0.0552108	0.0907449	0.0591813	0.0617901	0.0708467	0.098987	cg14072515	10
cg23760778	0.598805	0.0809628	0.7678	0.81577	0.04851	0.73128	0.07786	0.74641	0.71723	0.03565	0.744665	0.579511	0.815453	0.800211	0.725439	0.575817	0.849377	0.75199	0.67909	0.575746	0.11668	0.292902	0.0885384	0.676409	0.122426	0.380243	0.091649	0.610039	0.867842	0.0795442	0.0978699	0.099125	0.0916263	0.0967707	0.0847688	0.0783953	0.0801679	0.107613	0.0875163	0.116494	0.0841922	0.0805856	0.0792162	0.0816855	0.142173	0.0989806	cg23760778	17
cg18004756	0.147522	0.103022	0.72774	0.80448	0.05228	0.02981	0.03116	0.52588	0.46964	0.02544	0.841454	0.809209	0.898485	0.814587	0.801803	0.63963	0.878715	0.84248	0.69114	0.729469	0.108717	0.585959	0.122452	0.478177	0.244708	0.255353	0.181451	0.588182	0.908994	0.133167	0.120078	0.108434	0.072127	0.142568	0.087683	0.133014	0.132477	0.227051	0.164857	0.129595	0.109528	0.135905	0.125397	0.0856886	0.0954306	0.0989684	cg18004756	8	GRHL2
cg22388634	0.673432	0.0883357	0.72039	0.7856	0.04696	0.78039	0.04856	0.28552	0.22737	0.03532	0.843158	0.761578	0.88325	0.884816	0.816727	0.703148	0.678452	0.70037	0.70353	0.10208	0.188453	0.0923134	0.0877824	0.331999	0.151923	0.222794	0.137546	0.315988	0.907193	0.0981661	0.0856129	0.106665	0.0828645	0.0854067	0.0867212	0.0939439	0.0957515	0.0844108	0.0844436	0.0881805	0.111836	0.0927961	0.0922092	0.0749778	0.0845526	0.0989611	cg22388634	20	VSX1
cg00675569	0.608851	0.0907994	0.72918	0.68094	0.00258	0.68543	0.02079	0.7887	0.84427	0.00922	0.75816	0.749882	0.808503	0.792265	0.65944	0.569561	0.893615	0.76621	0.63229	0.568126	0.190794	0.293139	0.151827	0.768019	0.179642	0.321191	0.392988	0.61528	0.87307	0.0774202	0.0975883	0.118019	0.0995801	0.110251	0.140985	0.0837188	0.0925812	0.0908911	0.085796	0.0824083	0.101652	0.113694	0.108746	0.086002	0.0851478	0.0989482	cg00675569	10	ALOX5
cg15126975	0.610571	0.103239	0.73969	0.75954	0.03598	0.76829	0.10089	0.81115	0.84255	0.06838	0.751231	0.711499	0.779088	0.775558	0.732832	0.592435	0.819279	0.76095	0.70244	0.618332	0.237875	0.497686	0.0884744	0.777855	0.208471	0.32879	0.152838	0.641866	0.854292	0.0955882	0.097042	0.103421	0.0837384	0.105407	0.102756	0.109245	0.0962801	0.138893	0.114634	0.111093	0.0803213	0.150356	0.0994174	0.067785	0.109279	0.0989437	cg15126975	2
cg18702108	0.6876	0.101822	0.8079	0.84332	0.04429	0.82637	0.03361	0.20578	0.07846	0.01761	0.739343	0.825046	0.751998	0.787386	0.788437	0.667813	0.892113	0.83996	0.71838	0.140157	0.130166	0.10728	0.138759	0.559786	0.213009	0.573596	0.279556	0.116398	0.725589	0.0785725	0.0852968	0.109259	0.109293	0.132641	0.121994	0.0862191	0.0987446	0.121314	0.12188	0.128628	0.124302	0.153559	0.123937	0.0980151	0.12841	0.0989262	cg18702108	6	DLK2;DLK2
cg15826437	0.581713	0.105506	0.68014	0.70982	0.01275	0.71485	0.0614	0.79641	0.86181	0.02946	0.699546	0.738735	0.725584	0.760867	0.791232	0.549253	0.838551	0.81327	0.69771	0.599881	0.196029	0.597098	0.0758487	0.732825	0.130082	0.490145	0.144902	0.616867	0.844239	0.196075	0.10056	0.179772	0.108753	0.105942	0.114473	0.118341	0.155686	0.078921	0.0684837	0.0641697	0.0706709	0.0881878	0.115163	0.0786789	0.0602592	0.098912	cg15826437	17	RAPGEFL1
cg02447380	0.552408	0.0638789	0.68561	0.70203	0.02439	0.67565	0.02494	0.75005	0.83192	0.03015	0.831866	0.737585	0.863983	0.761779	0.674924	0.553126	0.826145	0.72066	0.50457	0.590374	0.0965334	0.239588	0.0981608	0.66287	0.115535	0.382386	0.203633	0.43368	0.844998	0.0617123	0.0747574	0.070102	0.0698596	0.115245	0.0675482	0.0893074	0.0967952	0.0697874	0.0781881	0.0753802	0.0770967	0.0769961	0.0738525	0.0570918	0.0620405	0.0989113	cg02447380	1	RAB42
cg04781274	0.490746	0.0611761	0.66406	0.69552	0.00933	0.53052	0.01387	0.62122	0.7297	0.00763	0.801101	0.72881	0.810625	0.795591	0.76688	0.500385	0.850985	0.64243	0.2754	0.465749	0.077652	0.0989332	0.0612892	0.79139	0.0830396	0.1557	0.0844428	0.219187	0.852249	0.0599652	0.065378	0.0671099	0.0589249	0.0700859	0.0542417	0.0544457	0.0553895	0.0617107	0.0544315	0.0533457	0.0590256	0.0701576	0.0719108	0.0586355	0.0563619	0.0989047	cg04781274	16	CES8
cg04144321	0.584175	0.0923053	0.75312	0.79674	0.0117	0.67839	0.02871	0.80794	0.84352	0.00534	0.74679	0.694312	0.818125	0.787231	0.649778	0.486461	0.80087	0.77749	0.73418	0.10237	0.11679	0.0881508	0.0850298	0.0888848	0.110233	0.178308	0.155644	0.105017	0.0770505	0.063955	0.0824475	0.0712572	0.0771403	0.0752965	0.0774122	0.0789605	0.0699411	0.0579101	0.0660244	0.0885312	0.0838474	0.0938689	0.0940128	0.0776828	0.110064	0.0988924	cg04144321	12	NCRNA00173;NCRNA00173
cg17025835	0.640836	0.064329	0.67964	0.71858	0.01011	0.79123	0.04764	0.54787	0.66617	0.01461	0.784554	0.503337	0.841974	0.795585	0.792592	0.64887	0.860933	0.73185	0.7039	0.0873069	0.188911	0.0461179	0.0626219	0.350735	0.263255	0.323675	0.130932	0.156253	0.856794	0.0665663	0.0608956	0.068553	0.0711083	0.0887089	0.0774411	0.0713605	0.0801108	0.0627029	0.0720048	0.079139	0.0953091	0.0750237	0.0633311	0.0590433	0.0724638	0.0988641	cg17025835	7	TMEM229A;TMEM229A
cg13409645	0.59677	0.124611	0.7726	0.81418	0.07977	0.83017	0.12347	0.83173	0.88594	0.09695	0.804606	0.530814	0.863615	0.851698	0.843842	0.64776	0.852328	0.86156	0.73452	0.331918	0.13868	0.145179	0.137973	0.437248	0.194101	0.343357	0.161202	0.439868	0.907371	0.156958	0.138605	0.129103	0.150051	0.148429	0.143173	0.137733	0.142601	0.377349	0.0949083	0.112183	0.108415	0.127359	0.134049	0.105176	0.13704	0.098843	cg13409645	19	COX6B2
cg03249947	0.589935	0.0673191	0.73132	0.76525	0.00631	0.75662	0.0184	0.82758	0.88906	0.01354	0.748016	0.734797	0.448161	0.813981	0.729233	0.634467	0.868125	0.55881	0.67325	0.102053	0.0781712	0.0755572	0.0698788	0.122853	0.162168	0.24751	0.11961	0.0777882	0.189725	0.0484293	0.0676521	0.0767339	0.0628001	0.0743148	0.0733238	0.0612638	0.0726431	0.0723902	0.0599975	0.052213	0.0546667	0.0644415	0.0647161	0.0571192	0.0667566	0.0988416	cg03249947	2	FBLN7;FBLN7;FBLN7;FBLN7
cg05039004	0.543651	0.0613925	0.68902	0.72078	0.02204	0.66802	0.08389	0.76597	0.81847	0.04502	0.744314	0.678798	0.854684	0.750152	0.640336	0.492343	0.810369	0.71244	0.56604	0.522047	0.0981839	0.487947	0.0462592	0.720011	0.118099	0.309011	0.172859	0.543923	0.804573	0.0389024	0.0645137	0.0341667	0.0673733	0.0610067	0.0388419	0.0389346	0.0544417	0.0855763	0.0426876	0.0538375	0.126817	0.0632925	0.0534576	0.0520961	0.0591269	0.0988379	cg05039004	1	PTPRU;PTPRU;PTPRU
cg10479082	0.621762	0.0748729	0.64994	0.68422	0.04378	0.60855	0.1059	0.77333	0.83244	0.07283	0.699675	0.698741	0.778816	0.798472	0.794035	0.589411	0.825438	0.71295	0.57049	0.493169	0.0756744	0.326907	0.0635922	0.674737	0.110156	0.304445	0.050946	0.556587	0.855856	0.0784002	0.0973947	0.0680492	0.0750641	0.125207	0.0659751	0.0789856	0.0637731	0.0591216	0.0590307	0.0486407	0.0447202	0.068799	0.0569763	0.0406025	0.0762801	0.0988321	cg10479082	7	TRIL
cg00400183	0.582651	0.10727	0.66872	0.7135	0.02621	0.67974	0.03834	0.76971	0.81692	0.03105	0.699816	0.735335	0.767373	0.832589	0.728311	0.582004	0.842815	0.71334	0.49428	0.747868	0.175094	0.631354	0.123248	0.741815	0.161123	0.454751	0.197015	0.632464	0.887072	0.100466	0.104812	0.0910696	0.0862161	0.112687	0.116716	0.0997282	0.10588	0.0738749	0.0837278	0.079804	0.0666118	0.108641	0.0894463	0.0766187	0.107176	0.0988155	cg00400183	19	C19orf76;CPT1C;CPT1C
cg06933574	0.737516	0.23945	0.82679	0.8159	0.09185	0.70327	0.08185	0.88543	0.89083	0.08238	0.8198	0.830031	0.890831	0.896659	0.867811	0.66699	0.896587	0.84813	0.74479	0.441355	0.177979	0.65053	0.22195	0.835062	0.240503	0.617565	0.38526	0.792709	0.937627	0.299463	0.294041	0.338547	0.30166	0.213633	0.207693	0.281363	0.300209	0.10486	0.101682	0.25271	0.0971901	0.153099	0.145656	0.0781013	0.178792	0.0988142	cg06933574	5	PITX1
cg19048426	0.550715	0.0363652	0.74705	0.77379	0.008	0.72608	0.03029	0.39386	0.38952	0.01349	0.617946	0.782763	0.894979	0.882993	0.749739	0.436695	0.793393	0.78654	0.66286	0.0622187	0.0419927	0.0652477	0.0509097	0.0605311	0.0391974	0.0812259	0.0768898	0.26002	0.0729643	0.0427905	0.048	0.0429926	0.0433841	0.0467821	0.0383013	0.0509149	0.0520602	0.0521433	0.0491783	0.0425104	0.0393616	0.0473659	0.0493234	0.0396484	0.0392398	0.0988132	cg19048426	11	HCCA2;DUSP8;LOC338651
cg12070159	0.56498	0.147146	0.77462	0.78701	0.04885	0.80112	0.03813	0.8163	0.88394	0.01364	0.779509	0.692539	0.80585	0.804825	0.692063	0.583323	0.856141	0.80111	0.73959	0.299406	0.212257	0.479315	0.123548	0.596914	0.168012	0.275158	0.175237	0.520473	0.841703	0.108821	0.15095	0.114783	0.116584	0.124199	0.124024	0.131551	0.136542	0.0957278	0.0816667	0.0965051	0.0845635	0.118241	0.102238	0.084639	0.0836018	0.0988044	cg12070159	8	RGS20
cg22321237	0.524139	0.0871563	0.6756	0.71157	0.02085	0.71063	0.06439	0.69837	0.78878	0.02781	0.799683	0.68169	0.856079	0.764824	0.65207	0.522819	0.860935	0.73188	0.47667	0.584914	0.085045	0.585773	0.0998661	0.703452	0.0917616	0.568362	0.108945	0.588763	0.863781	0.0893968	0.0926721	0.110861	0.101783	0.0899403	0.103545	0.0978761	0.0864336	0.0695193	0.0701793	0.0660726	0.0635479	0.0798553	0.0701847	0.0698555	0.0869606	0.0987903	cg22321237	8	SORBS3;SORBS3
cg11982072	0.598501	0.0831951	0.76258	0.80018	0.03123	0.80155	0.0965	0.24907	0.30703	0.01701	0.811074	0.500963	0.87188	0.878135	0.887091	0.652333	0.908831	0.48883	0.73405	0.101685	0.2868	0.0584482	0.0807087	0.118189	0.0840849	0.539502	0.111884	0.19497	0.604732	0.0602791	0.0585565	0.0693298	0.0755003	0.0771668	0.0854946	0.0706664	0.0697575	0.0881784	0.0592471	0.0572931	0.0674295	0.0632441	0.0717432	0.046309	0.0941215	0.0987852	cg11982072	20	GATA5
cg25618573	0.638895	0.220502	0.79084	0.83484	0.09657	0.81728	0.08696	0.83748	0.91722	0.13346	0.817442	0.816349	0.858638	0.785371	0.751258	0.529047	0.889646	0.77684	0.68592	0.715536	0.338936	0.309351	0.120438	0.868943	0.330913	0.231067	0.206125	0.434611	0.888776	0.0784268	0.149605	0.162746	0.164998	0.187247	0.116237	0.120596	0.125433	0.478245	0.350327	0.302449	0.831359	0.125832	0.0982526	0.101413	0.110979	0.0987488	cg25618573	11	KLC2;RAB1B;KLC2;KLC2;KLC2
cg19729116	0.611595	0.135146	0.71346	0.72675	0.0474	0.76618	0.09499	0.74495	0.82408	0.05502	0.828708	0.771968	0.712597	0.883796	0.776472	0.596526	0.859181	0.77197	0.65456	0.703683	0.207954	0.125474	0.107387	0.151004	0.206675	0.322325	0.18778	0.461044	0.887111	0.120028	0.131542	0.126827	0.112142	0.138525	0.125848	0.0938924	0.143055	0.0879645	0.0858063	0.104019	0.0856458	0.0971421	0.120579	0.0900039	0.0761464	0.0987391	cg19729116	6	BTN1A1
cg24169669	0.735796	0.161016	0.86745	0.90432	0.11948	0.88764	0.14211	0.90137	0.91424	0.13424	0.803115	0.87158	0.876115	0.910306	0.838961	0.748917	0.89973	0.83413	0.69765	0.620344	0.290329	0.117786	0.180059	0.529957	0.406579	0.509282	0.456148	0.188285	0.915645	0.140165	0.16295	0.134128	0.150191	0.182553	0.159122	0.139063	0.365797	0.202283	0.249124	0.245667	0.427769	0.334805	0.207937	0.167686	0.156145	0.0987215	cg24169669	14
cg25858132	0.701811	0.16388	0.88836	0.87254	0.03879	0.78046	0.12159	0.85419	0.86398	0.08128	0.850036	0.820844	0.892584	0.884286	0.897884	0.764653	0.911163	0.78464	0.69933	0.635204	0.199134	0.736133	0.162566	0.924759	0.518225	0.706948	0.245982	0.76404	0.937708	0.322734	0.279426	0.433138	0.255963	0.331565	0.172838	0.226925	0.300825	0.564956	0.129653	0.697847	0.143996	0.221587	0.0998974	0.129394	0.193291	0.0987115	cg25858132	17
cg06768188	0.477346	0.0619926	0.66165	0.70133	0.01441	0.74703	0.08474	0.75674	0.82916	0.03486	0.668701	0.543419	0.814144	0.85435	0.72342	0.562026	0.826987	0.70953	0.67543	0.0813265	0.0838665	0.0827508	0.0602603	0.166617	0.0960117	0.412851	0.394392	0.128515	0.794841	0.0391332	0.0596969	0.0694027	0.0607941	0.0714224	0.0676559	0.0572503	0.0492588	0.0641494	0.0587696	0.0631835	0.0546055	0.0586568	0.0632583	0.0520942	0.0629435	0.0987047	cg06768188	20	PLTP;PLTP;PLTP;PLTP
cg23964682	0.546545	0.0737595	0.71545	0.7331	0.02276	0.70343	0.01977	0.80424	0.85771	0.00946	0.730244	0.722338	0.743929	0.710357	0.640796	0.578763	0.798229	0.71229	0.60698	0.594717	0.122066	0.165758	0.0744997	0.761284	0.149592	0.218978	0.158002	0.414174	0.83083	0.0722183	0.0763032	0.0668709	0.0629441	0.0915895	0.0860404	0.0784628	0.0714468	0.0753611	0.101665	0.0776857	0.0696044	0.0764765	0.0736342	0.0698416	0.0676858	0.098627	cg23964682	2	ANKMY1;ANKMY1
cg07016276	0.55163	0.0976477	0.6287	0.40705	0.03701	0.62931	0.08418	0.80561	0.87783	0.03151	0.747056	0.686019	0.304512	0.814918	0.72007	0.628329	0.716177	0.83752	0.70724	0.577072	0.245903	0.156035	0.0380989	0.759926	0.0760998	0.516284	0.200194	0.274176	0.845787	0.0296261	0.0270731	0.0263809	0.0813735	0.0572931	0.0570891	0.0435218	0.0301793	0.0550259	0.0530531	0.112807	0.477749	0.044335	0.039301	0.0358086	0.0488658	0.0985576	cg07016276	6	HLA-F;HLA-F;HLA-F
cg01369278	0.645306	0.0635155	0.6424	0.68052	0.00735	0.64741	0.03109	0.0037	0.00786	0.00737	0.808324	0.76416	0.900714	0.855386	0.810004	0.667043	0.877787	0.73079	0.59525	0.078559	0.0649127	0.0855492	0.0672656	0.0667768	0.121188	0.211994	0.099737	0.0840138	0.0612554	0.0537917	0.058918	0.065783	0.0671534	0.0659966	0.0635831	0.0746135	0.0597264	0.086647	0.0705822	0.0779197	0.0744485	0.0784876	0.0881017	0.0739559	0.0860003	0.0985442	cg01369278	2	DLX2
cg10196720	0.579435	0.16987	0.70833	0.72268	0.03534	0.72658	0.03977	0.78015	0.86178	0.03569	0.822545	0.647974	0.913258	0.878374	0.774199	0.614225	0.843023	0.82197	0.38632	0.12896	0.213007	0.0950113	0.158997	0.538503	0.170209	0.164334	0.249338	0.147769	0.841854	0.103688	0.128937	0.128525	0.173452	0.185249	0.152031	0.129356	0.211315	0.0757825	0.0625	0.0664999	0.0743883	0.0944032	0.0997515	0.073472	0.0878254	0.09854	cg10196720	4	PCDH10;PCDH10
cg06984080	0.66477	0.124282	0.77752	0.81046	0.02154	0.76507	0.07287	0.79972	0.86023	0.03608	0.780533	0.753476	0.803887	0.757134	0.785111	0.584484	0.854509	0.71098	0.62841	0.21317	0.155894	0.203932	0.113748	0.25897	0.200115	0.428251	0.136452	0.427814	0.83321	0.0864324	0.101058	0.101249	0.117251	0.0902643	0.127891	0.0990162	0.105893	0.108822	0.0979182	0.0771395	0.0607634	0.0779352	0.0708019	0.256893	0.0914008	0.0985019	cg06984080	16	CASKIN1
cg07926733	0.638104	0.114052	0.74158	0.76401	0.03653	0.76513	0.04632	0.84717	0.88045	0.04642	0.794223	0.760862	0.811445	0.757661	0.749787	0.626092	0.858107	0.76383	0.69495	0.494981	0.160817	0.326905	0.129424	0.515839	0.19733	0.329478	0.253778	0.626613	0.854163	0.10563	0.148327	0.123495	0.0981851	0.170081	0.100563	0.107255	0.121752	0.0999265	0.109051	0.103441	0.0735069	0.125249	0.11242	0.0879765	0.0965435	0.0984997	cg07926733	2
cg10941566	0.707147	0.197041	0.86965	0.89143	0.07744	0.84622	0.29206	0.88533	0.9156	0.14517	0.868791	0.82753	0.923582	0.857921	0.852647	0.766208	0.896856	0.86002	0.8498	0.68351	0.275805	0.492857	0.130983	0.863568	0.37303	0.547959	0.283368	0.69362	0.914519	0.217867	0.191291	0.189517	0.167143	0.458371	0.172678	0.174304	0.206341	0.282942	0.264752	0.347971	0.584034	0.144718	0.113402	0.13253	0.167377	0.0984742	cg10941566	22	CABP7
cg04194674	0.543731	0.0624091	0.70869	0.74286	0.01958	0.57244	0.02315	0.01664	0.00882	0.0054	0.790571	0.813269	0.601675	0.8505	0.776673	0.499586	0.878068	0.73409	0.35452	0.407485	0.0678314	0.536421	0.0653356	0.101941	0.122611	0.316938	0.126974	0.677756	0.911899	0.0664843	0.0770177	0.0594059	0.0630451	0.0691091	0.0639633	0.0589574	0.0637472	0.0616577	0.0584305	0.059263	0.0597479	0.079184	0.0568168	0.066801	0.0693115	0.0984729	cg04194674	17	SRCIN1
cg13895235	0.658063	0.130671	0.80073	0.81493	0.03406	0.82464	0.06359	0.87604	0.91618	0.04387	0.706243	0.815872	0.838306	0.854607	0.714508	0.664532	0.890964	0.81964	0.71489	0.214904	0.202075	0.174849	0.164702	0.346357	0.223609	0.543937	0.371445	0.176069	0.16619	0.102593	0.127574	0.158121	0.158046	0.145163	0.176091	0.230202	0.136718	0.25379	0.0854425	0.108818	0.133609	0.0979882	0.101049	0.0741746	0.0974958	0.0984689	cg13895235	7	PRKAR1B;PRKAR1B;PRKAR1B;PRKAR1B;PRKAR1B;PRKAR1B
cg06961873	0.0924769	0.0812847	0.90506	0.86459	0.89391	0.885	0.8682	0.52009	0.49849	0.51494	0.848621	0.46519	0.857355	0.867279	0.829204	0.225697	0.870931	0.86999	0.51612	0.10856	0.103868	0.831564	0.822472	0.829067	0.77376	0.355266	0.491412	0.853062	0.871542	0.516781	0.519739	0.0742452	0.0783644	0.0730779	0.0777807	0.0642265	0.878186	0.894508	0.606159	0.575857	0.130875	0.0985435	0.519492	0.516508	0.546308	0.0984681	cg06961873	1	TMEM57
cg16966315	0.49627	0.0571606	0.6445	0.71899	0	0.73692	0.03139	0.72041	0.79891	0.02481	0.742191	0.618263	0.76502	0.793702	0.744494	0.63823	0.813399	0.62085	0.62671	0.576155	0.112563	0.16819	0.0593851	0.81996	0.202983	0.133115	0.0939134	0.34367	0.857181	0.0589384	0.0727291	0.0796275	0.059493	0.191216	0.0905071	0.073863	0.0662467	0.0643895	0.0769231	0.0657046	0.067996	0.0886944	0.112529	0.0691897	0.0969986	0.0984481	cg16966315	7
[truncated: 9,114 more rows]
[truncated: 8 more columns]
