# Supplementary material for: Kidney tumors associated with germline mutations of FH and SDHB show a CpG island methylator phenotype (CIMP)
Source: PLoS One. 2022 Dec 1;17(12):e0278108. doi: 10.1371/journal.pone.0278108 (PMC9714951; doi:10.1371/journal.pone.0278108)
Supplement: S3 Table — (XLSX) [file pone.0278108.s003.xlsx]

## Sheet: TS Hyper Probes
Probe ID	HLRCC1	HLRCC2	HLRCC2M	HLRCC3	HLRCC4	HLRCC4Th.	HLRCC5	HLRCC6	HLRCC7	HLRCC8Lt.	HLRCC8Rt.	HLRCC9	HLRCC10	HLRCC11	HLRCC12	HLRCC1 N	HLRCC2 N	HLRCC3 N	HLRCC4 N	Average HLRCC	Average HLRCC N	Delta T-N	Normal <0.2	Probe ID	Chromosome	UCSC REFGENE Name	UCSC REFGENE Accession	UCSC REFGENE Group	Relation to CpG Island
cg22286978	0.531175	0.66689	0.66798	0.57654	0.15781	0.21896	0.205597	0.0917587	0.113796	0.790102	0.329724	0.332752	0.58957	0.69391	0.5123	0.0376449	0.01161	0.05451	0.01045	0.431924	0.0285537	0.403371	4	cg22286978	19	A1BG	NM_130786	Body	Island
cg03072621	0.406539	0.67233	0.8216	0.47888	0.65692	0.70568	0.513685	0.316971	0.761327	0.747038	0.574	0.530191	0.253107	0.15935	0.58692	0.114692	0.02898	0.03965	0.02609	0.545636	0.0523531	0.493283	4	cg03072621	16	A2BP1;A2BP1;A2BP1;A2BP1	NM_001142333;NM_001142333;NM_018723;NM_018723	5'UTR;1stExon;1stExon;5'UTR	Island
cg00150882	0.659089	0.68397	0.76371	0.69428	0.06829	0.08729	0.772403	0.734029	0.779407	0.762056	0.388961	0.539044	0.139442	0.62685	0.50822	0.14605	0.08585	0.087	0.07732	0.547136	0.099055	0.448081	4	cg00150882	4	AADAT;AADAT	NM_016228;NM_182662	TSS1500;TSS200	Island
cg06339629	0.460253	0.58001	0.63128	0.61447	0.01725	0.00596	0.697769	0.673515	0.600063	0.73178	0.178234	0.479593	0.0710841	0.49389	0.42233	0.078583	0.0153	0.02167	0.02066	0.443832	0.0340533	0.409779	4	cg06339629	4	AADAT;AADAT	NM_016228;NM_182662	TSS1500;TSS200	Island
cg26717786	0.564821	0.6782	0.70868	0.42436	0.33916	0.42334	0.485493	0.425259	0.435726	0.72427	0.624609	0.498474	0.586172	0.47594	0.43496	0.0878254	0.04448	0.08685	0.05379	0.521964	0.0682363	0.453728	4	cg26717786	17	AATK;LOC388428	NM_001080395;NR_027255	Body;Body	Island
cg16704802	0.0538584	0.76938	0.78764	0.768	0.00673	0.02052	0.796446	0.756357	0.846667	0.875404	0.724123	0.650973	0.871084	0.60494	0.67947	0.0698318	0.02177	0.10265	0.02372	0.614106	0.054493	0.559613	4	cg16704802	16	ABAT	NM_020686	TSS200	Island
cg07740911	0.0615503	0.62653	0.65274	0.60738	0.00373	0.01038	0.660083	0.680538	0.751886	0.755237	0.625094	0.548257	0.76375	0.49137	0.56511	0.0554523	0.0167	0.06777	0.01684	0.520242	0.0391906	0.481052	4	cg07740911	16	ABAT;ABAT	NM_020686;NM_020686	1stExon;5'UTR	Island
cg09489090	0.129855	0.62251	0.6547	0.62332	0.01668	0.01325	0.721472	0.703731	0.772709	0.768991	0.61081	0.540506	0.758104	0.49703	0.53706	0.0733205	0.02798	0.06725	0.02586	0.531382	0.0486026	0.482779	4	cg09489090	16	ABAT;ABAT	NM_020686;NM_020686	1stExon;5'UTR	Island
cg21572316	0.459167	0.65618	0.69769	0.70604	0.04204	0.03564	0.621459	0.589272	0.482888	0.65275	0.707896	0.402891	0.779712	0.04713	0.36437	0.0847072	0.04122	0.07047	0.0461	0.483008	0.0606243	0.422384	4	cg21572316	9	ABCA1	NM_005502	5'UTR	Island
cg14630985	0.485181	0.62244	0.68817	0.56877	0.0775	0.06801	0.594297	0.590606	0.503538	0.663176	0.608588	0.464203	0.817342	0.08744	0.46231	0.0827343	0.07958	0.09183	0.08857	0.486771	0.0856786	0.401093	4	cg14630985	9	ABCA1	NM_005502	5'UTR	Island
cg13761375	0.502869	0.62613	0.68027	0.62923	0.74001	0.84098	0.776665	0.632652	0.75714	0.778082	0.616646	0.532511	0.805124	0.69582	0.58175	0.0672547	0.0159	0.01487	0.0222	0.679725	0.0300562	0.649669	4	cg13761375	19	ABCA7	NM_019112	Body	Island
cg26576206	0.516724	0.56469	0.60502	0.58023	0.61724	0.66699	0.535293	0.574717	0.700295	0.708038	0.534434	0.519915	0.677441	0.58884	0.54854	0.0923742	0.07903	0.16969	0.11944	0.595894	0.115134	0.48076	4	cg26576206	19	ABCA7	NM_019112	Body	Island
cg25679366	0.519851	0.67895	0.69183	0.60969	0.45179	0.45877	0.736185	0.672704	0.825389	0.775753	0.736298	0.551828	0.842876	0.70991	0.55541	0.080065	0.00495	0.03213	0.01048	0.654482	0.0319063	0.622576	4	cg25679366	7	ABCB4;ABCB4;ABCB4	NM_000443;NM_018850;NM_018849	5'UTR;5'UTR;5'UTR	Island
cg19041648	0.549502	0.6206	0.62292	0.3957	0.5753	0.49325	0.782232	0.75907	0.787534	0.795525	0.704941	0.521531	0.745169	0.38272	0.60007	0.0843309	0.01135	0.0213	0.01891	0.622404	0.0339727	0.588431	4	cg19041648	7	ABCB4;ABCB4;ABCB4	NM_018849;NM_000443;NM_018850	TSS200;TSS200;TSS200	Island
cg23688817	0.574371	0.64038	0.70955	0.38208	0.70406	0.80057	0.741265	0.719208	0.642215	0.756127	0.688207	0.508336	0.78924	0.63528	0.58954	0.127616	0.07586	0.09019	0.08326	0.658695	0.0942316	0.564464	4	cg23688817	7	ABCB4;ABCB4;ABCB4	NM_000443;NM_018850;NM_018849	TSS1500;TSS1500;TSS1500	Island
cg13338827	0.445495	0.58147	0.57353	0.65888	0.39784	0.42452	0.64032	0.587827	0.77617	0.714078	0.568816	0.480845	0.756811	0.60676	0.49328	0.0648572	0.00923	0.04634	0.02425	0.580443	0.0361693	0.544273	4	cg13338827	7	ABCB4;ABCB4;ABCB4	NM_000443;NM_018850;NM_018849	5'UTR;5'UTR;5'UTR	Island
cg04219946	0.518856	0.58374	0.6089	0.61632	0.32615	0.37543	0.634064	0.701058	0.770882	0.719825	0.63258	0.410067	0.780574	0.63304	0.48975	0.132776	0.07359	0.0985	0.07048	0.586749	0.0938365	0.492913	4	cg04219946	7	ABCB4;ABCB4;ABCB4	NM_018850;NM_000443;NM_018849	Body;Body;Body	Island
cg04438814	0.400941	0.52257	0.53958	0.55489	0.30744	0.38803	0.47258	0.555578	0.550358	0.427904	0.402949	0.409232	0.725785	0.54106	0.52411	0.0801702	0.01487	0.05045	0.03155	0.4882	0.0442601	0.44394	4	cg04438814	7	ABCB4;ABCB4;ABCB4	NM_018849;NM_000443;NM_018850	TSS200;TSS200;TSS200	Island
cg18097532	0.532394	0.69027	0.72368	0.49556	0.73453	0.83558	0.593972	0.646144	0.729718	0.669737	0.626769	0.463628	0.728995	0.70045	0.58086	0.11234	0.06572	0.15275	0.09029	0.650152	0.105275	0.544877	4	cg18097532	11	ABCC8	NM_000352	TSS200	Island
cg03181582	0.615996	0.58575	0.68092	0.38844	0.70833	0.77698	0.546728	0.604896	0.795965	0.737796	0.661482	0.452069	0.55947	0.65463	0.62143	0.107659	0.04148	0.08823	0.05132	0.626059	0.0721722	0.553887	4	cg03181582	11	ABCC8	NM_000352	TSS200	Island
cg11981631	0.560912	0.67629	0.71941	0.27341	0.08396	0.12172	0.337774	0.12331	0.803746	0.867291	0.673188	0.474854	0.460648	0.24497	0.64336	0.081057	0.03025	0.07624	0.04159	0.47099	0.0572843	0.413705	4	cg11981631	11	ABCC8	NM_000352	Body	Island
cg17381377	0.564004	0.60536	0.66498	0.63356	0.13696	0.09808	0.683019	0.277085	0.697744	0.765346	0.604378	0.43993	0.303124	0.71409	0.52549	0.0721875	0.0616	0.08131	0.06324	0.51421	0.0695844	0.444626	4	cg17381377	11	ABCC8	NM_000352	TSS200	Island
cg22240472	0.509322	0.61368	0.68274	0.16905	0.61066	0.58886	0.26102	0.357272	0.678634	0.754987	0.219605	0.35131	0.379517	0.55158	0.59644	0.0867725	0.03774	0.03097	0.02368	0.488312	0.0447906	0.443521	4	cg22240472	11	ABCC8	NM_000352	TSS200	Island
cg06535308	0.451136	0.51854	0.44888	0.4937	0.4525	0.43237	0.705199	0.717412	0.79044	0.800343	0.597137	0.415566	0.291075	0.65845	0.5812	0.116377	0.07083	0.09116	0.07401	0.55693	0.0880943	0.468836	4	cg06535308	11	ABCC8	NM_000352	Body	Island
cg26767954	0.570313	0.58053	0.41004	0.81211	0.50444	0.52575	0.657945	0.749219	0.831906	0.86179	0.677342	0.616802	0.805176	0.08109	0.17986	0.123429	0.06655	0.12245	0.14605	0.590954	0.11462	0.476334	4	cg26767954	21	ABCG1;ABCG1;ABCG1;ABCG1;ABCG1;ABCG1	NM_207174;NM_016818;NM_207628;NM_207627;NM_207629;NM_004915	TSS1500;TSS1500;5'UTR;Body;Body;TSS1500	Island
cg21410080	0.162805	0.52032	0.7718	0.73342	0.8279	0.88821	0.4598	0.514863	0.780465	0.80643	0.115854	0.549377	0.0858177	0.02045	0.47401	0.0637443	0.01751	0.03501	0.04103	0.514101	0.0393236	0.474778	4	cg21410080	21	ABCG1;ABCG1;ABCG1;ABCG1;ABCG1;ABCG1	NM_004915;NM_207628;NM_207627;NM_016818;NM_207174;NM_207629	Body;5'UTR;Body;Body;TSS200;Body	Island
cg26489994	0.373299	0.54576	0.47159	0.53905	0.01976	0.02276	0.72282	0.643887	0.745074	0.70468	0.62086	0.531979	0.791705	0.58217	0.52243	0.0401586	0.01369	0.04759	0.022	0.522522	0.0308596	0.491662	4	cg26489994	4	ABCG2	NM_004827	TSS200	Island
cg11000292	0.50506	0.46701	0.46302	0.59376	0.02892	0.01622	0.636134	0.652958	0.708225	0.692308	0.664179	0.439225	0.725604	0.64897	0.51333	0.0546882	0.02502	0.04452	0.0249	0.516995	0.0372821	0.479713	4	cg11000292	4	ABCG2	NM_004827	TSS1500	Island
cg01263075	0.493083	0.5655	0.60136	0.46732	0.08548	0.08985	0.762958	0.476956	0.757256	0.746019	0.689655	0.493751	0.739013	0.54045	0.50086	0.0732759	0.05279	0.05625	0.05352	0.533967	0.058959	0.475008	4	cg01263075	4	ABCG2	NM_004827	TSS200	Island
cg25295218	0.275059	0.57975	0.53102	0.50974	0.0083	0.01113	0.677364	0.61611	0.701992	0.715033	0.651493	0.544392	0.757081	0.65134	0.56027	0.0777639	0.00908	0.03195	0.01279	0.519338	0.032896	0.486442	4	cg25295218	4	ABCG2	NM_004827	TSS200	Island
cg02196227	0.464866	0.52175	0.62025	0.49588	0.04472	0.06303	0.734991	0.44259	0.67459	0.724983	0.59893	0.418359	0.390531	0.64689	0.48932	0.0720906	0.03533	0.06332	0.05524	0.488779	0.0564952	0.432284	4	cg02196227	4	ABCG2	NM_004827	TSS1500	Island
cg22031336	0.395088	0.30853	0.39832	0.55343	0.41317	0.01111	0.593117	0.452048	0.341915	0.518875	0.499362	0.421645	0.711331	0.59027	0.47953	0.0391767	0.01226	0.03114	0.01232	0.445849	0.0237242	0.422125	4	cg22031336	4	ABCG2;ABCG2	NM_004827;NM_004827	1stExon;5'UTR	Island
cg10024063	0.373882	0.65445	0.66412	0.65633	0.7051	0.78581	0.605774	0.668973	0.76126	0.745754	0.727928	0.390584	0.728414	0.43647	0.5892	0.101041	0.07509	0.0947	0.09474	0.632937	0.0913926	0.541544	4	cg10024063	11	ABCG4;ABCG4	NM_022169;NM_001142505	5'UTR;5'UTR	Island
cg04221886	0.551106	0.62503	0.65761	0.47292	0.60522	0.65862	0.392289	0.277616	0.578076	0.813876	0.642542	0.534517	0.600529	0.55318	0.58396	0.0608267	0.01089	0.02648	0.01505	0.569806	0.0283117	0.541494	4	cg04221886	2	ABCG5	NM_022436	Body	Island
cg13591352	0.519051	0.71013	0.73347	0.55208	0.76959	0.79137	0.641439	0.713172	0.649977	0.712668	0.741926	0.479673	0.789834	0.69199	0.70484	0.176305	0.09472	0.07643	0.07876	0.680081	0.106554	0.573527	4	cg13591352	2	ABCG5	NM_022436	Body	Island
cg06829893	0.530188	0.52544	0.66471	0.2808	0.15117	0.29105	0.638626	0.370852	0.743438	0.770921	0.569695	0.537026	0.741688	0.60545	0.58989	0.0934139	0.04576	0.14199	0.04292	0.534063	0.081021	0.453042	4	cg06829893	2	ABHD1	NM_032604	TSS200	Island
cg20353465	0.576499	0.49559	0.68551	0.66022	0.07601	0.04847	0.726197	0.252164	0.468888	0.779152	0.70001	0.554779	0.386513	0.68677	0.58418	0.0771917	0.03733	0.04784	0.04734	0.512063	0.0524254	0.459638	4	cg20353465	2	ABHD1	NM_032604	TSS200	Island
cg01270593	0.428239	0.51471	0.55806	0.56684	0.58907	0.6726	0.662896	0.553191	0.518722	0.596193	0.489801	0.404058	0.70864	0.55453	0.4108	0.105661	0.05649	0.09698	0.07846	0.548557	0.0843978	0.464159	4	cg01270593	14	ABHD12B;ABHD12B	NM_181533;NM_181814	5'UTR;Body	Island
cg26182487	0.582387	0.47245	0.47547	0.62355	0.71346	0.80505	0.734677	0.554839	0.795735	0.638009	0.651383	0.505298	0.831212	0.69903	0.56718	0.0746152	0.01234	0.07191	0.0405	0.643315	0.0498413	0.593474	4	cg26182487	5	ABLIM3	NM_014945	5'UTR	Island
cg04669407	0.654103	0.52255	0.56331	0.76805	0.79035	0.83103	0.798492	0.544192	0.811075	0.628623	0.766755	0.594669	0.842588	0.76684	0.66408	0.175336	0.10146	0.10096	0.1265	0.703114	0.126064	0.57705	4	cg04669407	5	ABLIM3	NM_014945	5'UTR	Island
cg03997398	0.562648	0.31941	0.36674	0.62583	0.74926	0.79642	0.808176	0.464052	0.778341	0.494345	0.658039	0.476441	0.797197	0.69047	0.53228	0.128275	0.07325	0.07566	0.09261	0.607977	0.0924489	0.515528	4	cg03997398	5	ABLIM3	NM_014945	5'UTR	Island
cg23305768	0.610376	0.34766	0.35125	0.62301	0.75829	0.78024	0.758702	0.48787	0.74841	0.506079	0.669086	0.478984	0.762134	0.70111	0.4652	0.140487	0.05155	0.07907	0.07864	0.603227	0.0874368	0.51579	4	cg23305768	5	ABLIM3	NM_014945	5'UTR	Island
cg11657970	0.546948	0.45318	0.44048	0.61941	0.77214	0.81787	0.824955	0.477313	0.887101	0.463381	0.585454	0.516091	0.836766	0.71564	0.57696	0.0487057	0.00592	0.02237	0.02908	0.635579	0.0265189	0.60906	4	cg11657970	5	ABLIM3;ABLIM3	NM_014945;NM_014945	5'UTR;1stExon	Island
cg25821963	0.569574	0.40438	0.42965	0.59572	0.70376	0.75056	0.653512	0.476371	0.720071	0.538724	0.635592	0.458861	0.76717	0.66909	0.46653	0.0908733	0.05512	0.09637	0.05976	0.589304	0.0755308	0.513774	4	cg25821963	5	ABLIM3;ABLIM3	NM_014945;NM_014945	5'UTR;1stExon	Island
cg17259656	0.520443	0.35403	0.36718	0.55148	0.67295	0.72914	0.711917	0.451084	0.796948	0.507785	0.543438	0.402172	0.724786	0.6195	0.4839	0.0959561	0.08485	0.10845	0.1092	0.56245	0.099614	0.462836	4	cg17259656	5	ABLIM3;ABLIM3	NM_014945;NM_014945	5'UTR;1stExon	Island
cg24267699	0.52081	0.18131	0.43501	0.5801	0.65791	0.71674	0.719731	0.651891	0.0955148	0.679085	0.674789	0.507847	0.479082	0.63641	0.43502	0.123161	0.08622	0.13222	0.15596	0.531417	0.12439	0.407026	4	cg24267699	9	ABO	NM_020469	TSS1500	Island
cg06285925	0.551966	0.64082	0.65463	0.34159	0.70247	0.76859	0.682965	0.255125	0.301812	0.707231	0.507004	0.537822	0.288912	0.21155	0.32744	0.0600804	0.01162	0.09292	0.02267	0.498662	0.0468226	0.451839	4	cg06285925	17	ABR;ABR	NM_001159746;NM_021962	5'UTR;TSS1500	Island
cg15106368	0.0778657	0.36333	0.4115	0.56765	0.34631	0.35777	0.4498	0.705089	0.475282	0.0846268	0.78617	0.569612	0.554501	0.37707	0.35107	0.0640261	0.00709	0.00745	0.01753	0.431843	0.024024	0.407819	4	cg15106368	12	ACACB	NM_001093	Body	Island
cg24613080	0.537019	0.67833	0.72419	0.53014	0.65179	0.77526	0.732293	0.483213	0.844858	0.783349	0.513852	0.570318	0.802048	0.68744	0.65957	0.0787434	0.03059	0.06905	0.04128	0.664911	0.0549159	0.609995	4	cg24613080	17	ACCN1	NM_001094	TSS1500	Island
cg14603098	0.332033	0.64049	0.77232	0.27056	0.53275	0.68936	0.676406	0.660167	0.682353	0.809729	0.445093	0.46575	0.742748	0.28451	0.56686	0.0772309	0.01568	0.02611	0.00226	0.571409	0.0303202	0.541088	4	cg14603098	17	ACCN1	NM_001094	TSS1500	Island
cg19942495	0.563772	0.66043	0.73	0.54534	0.74799	0.77592	0.714932	0.695388	0.752662	0.730224	0.58821	0.507771	0.705912	0.72441	0.58459	0.186029	0.12862	0.1579	0.13378	0.668503	0.151582	0.516921	4	cg19942495	17	ACCN1	NM_001094	TSS1500	Island
cg02984614	0.603914	0.72775	0.74669	0.68976	0.75234	0.83236	0.7929	0.774362	0.838328	0.816502	0.691157	0.581428	0.845748	0.75234	0.63579	0.0791849	0.02903	0.07397	0.04205	0.738758	0.0560587	0.682699	4	cg02984614	17	ACCN1;ACCN1	NM_183377;NM_001094	Body;Body	Island
cg01901107	0.486337	0.56299	0.60284	0.60543	0.64967	0.70299	0.648191	0.613671	0.738164	0.76443	0.510789	0.487617	0.702834	0.6214	0.54506	0.0573666	0.02121	0.05765	0.02125	0.616161	0.0393692	0.576792	4	cg01901107	7	ACCN3;ACCN3;ACCN3	NM_004769;NM_020322;NM_020321	Body;Body;Body	Island
cg04576568	0.387147	0.67991	0.7005	0.57151	0.68494	0.76619	0.591986	0.501978	0.617905	0.748526	0.740426	0.366205	0.723614	0.69101	0.65076	0.160699	0.08989	0.12458	0.12961	0.628174	0.126195	0.501979	4	cg04576568	2	ACCN4;ACCN4	NM_182847;NM_018674	TSS1500;TSS1500	Island
cg04255268	0.627347	0.65427	0.63906	0.35963	0.71926	0.74311	0.661717	0.337993	0.514413	0.660342	0.556261	0.548924	0.352761	0.72728	0.6372	0.187509	0.04919	0.05105	0.06083	0.582638	0.0871448	0.495493	4	cg04255268	2	ACCN4;ACCN4	NM_182847;NM_018674	Body;Body	Island
cg02595377	0.569804	0.56243	0.6632	0.51381	0.31946	0.38987	0.711254	0.685779	0.724533	0.798653	0.651647	0.469023	0.521201	0.57949	0.54906	0.12469	0.102	0.13879	0.0839	0.580614	0.112345	0.468269	4	cg02595377	2	ACCN4;ACCN4	NM_182847;NM_018674	Body;Body	Island
cg11200965	0.601643	0.67168	0.70051	0.67013	0.43764	0.46724	0.66429	0.693415	0.820265	0.844598	0.745188	0.572149	0.833946	0.38954	0.56327	0.0680492	0.02701	0.04471	0.01598	0.645034	0.0389373	0.606096	4	cg11200965	11	ACCS;ACCS	NM_001127219;NM_032592	TSS200;TSS200	Island
cg12287025	0.555955	0.55636	0.56222	0.57798	0.39069	0.42217	0.594647	0.563098	0.733327	0.757007	0.600752	0.505247	0.758194	0.37457	0.49393	0.0509925	0.00635	0.02488	0.02261	0.563077	0.0262081	0.536868	4	cg12287025	11	ACCS;ACCS	NM_001127219;NM_032592	TSS200;TSS1500	Island
cg16963683	0.551062	0.5686	0.62887	0.61366	0.32488	0.18101	0.61116	0.62433	0.706817	0.773864	0.618596	0.528513	0.691917	0.42383	0.46189	0.0717913	0.04392	0.06765	0.05186	0.553933	0.0588053	0.495128	4	cg16963683	11	ACCS;ACCS	NM_001127219;NM_032592	TSS200;TSS200	Island
cg03856109	0.522791	0.64339	0.70713	0.58623	0.53093	0.46868	0.470496	0.656934	0.70415	0.715304	0.653413	0.535393	0.718752	0.52589	0.61649	0.12287	0.05314	0.09054	0.07189	0.603732	0.0846101	0.519121	4	cg03856109	11	ACCS;ACCS	NM_001127219;NM_032592	TSS200;TSS200	Island
cg08632680	0.597404	0.65908	0.72007	0.33317	0.46439	0.45225	0.474604	0.361186	0.785152	0.784427	0.674974	0.550476	0.692232	0.14273	0.61324	0.0567135	0.01283	0.03992	0.01601	0.553692	0.0313684	0.522324	4	cg08632680	11	ACCS;ACCS;ACCS	NM_032592;NM_032592;NM_001127219	5'UTR;1stExon;5'UTR	Island
cg10598066	0.509146	0.55709	0.61571	0.5843	0.42931	0.43623	0.56705	0.617043	0.67964	0.695406	0.552777	0.452341	0.741767	0.34215	0.50608	0.0579482	0.018	0.04696	0.01376	0.552403	0.034167	0.518236	4	cg10598066	11	ACCS;ACCS;ACCS	NM_001127219;NM_001127219;NM_032592	1stExon;5'UTR;TSS200	Island
cg15894661	0.504387	0.45926	0.47771	0.55988	0.40868	0.45957	0.584383	0.585044	0.665596	0.697172	0.622486	0.301591	0.711147	0.42667	0.50098	0.0867995	0.0809	0.09274	0.05503	0.53097	0.0788674	0.452103	4	cg15894661	11	ACCS;ACCS;ACCS	NM_032592;NM_032592;NM_001127219	5'UTR;1stExon;5'UTR	Island
cg16512570	0.572743	0.54211	0.61939	0.53811	0.3466	0.37497	0.622409	0.644532	0.747331	0.74381	0.617392	0.396955	0.663937	0.34037	0.47844	0.0649513	0.03761	0.05403	0.04791	0.54994	0.0511253	0.498815	4	cg16512570	11	ACCS;ACCS;ACCS;ACCS	NM_032592;NM_032592;NM_001127219;NM_001127219	5'UTR;1stExon;1stExon;5'UTR	Island
cg02440279	0.499666	0.69877	0.73177	0.65039	0.01046	0.01192	0.710716	0.462891	0.742877	0.72412	0.681252	0.563462	0.769287	0.71777	0.62447	0.0486698	0.02882	0.07442	0.02594	0.573321	0.0444625	0.528859	4	cg02440279	17	ACE	NM_000789	TSS200	Island
cg09920557	0.531825	0.56549	0.61097	0.57886	0.55818	0.6224	0.705376	0.622365	0.54713	0.77122	0.693711	0.459556	0.672042	0.58308	0.51915	0.0799423	0.03526	0.06283	0.04327	0.602757	0.0553256	0.547431	4	cg09920557	17	ACE	NM_000789	TSS1500	Island
cg19354750	0.446755	0.69234	0.74646	0.69449	0.01321	0.02076	0.591416	0.667322	0.586961	0.591874	0.673221	0.52557	0.822537	0.71781	0.60373	0.0985876	0.01767	0.0597	0.02647	0.55963	0.0506069	0.509024	4	cg19354750	17	ACE	NM_000789	TSS200	Island
cg02131967	0.530369	0.59562	0.62099	0.55937	0.48101	0.46318	0.603065	0.649963	0.757993	0.786776	0.610961	0.513391	0.77221	0.61982	0.5569	0.0765034	0.02631	0.09453	0.02708	0.608108	0.0561058	0.552002	4	cg02131967	17	ACE	NM_000789	TSS1500	Island
cg05952120	0.450168	0.61292	0.68505	0.61781	0.0236	0.01947	0.660545	0.677065	0.752026	0.613078	0.617343	0.537425	0.754854	0.65043	0.55193	0.087645	0.03141	0.07312	0.03089	0.548248	0.0557663	0.492481	4	cg05952120	17	ACE	NM_000789	TSS200	Island
cg24877195	0.422856	0.5906	0.64705	0.65742	0.08632	0.10328	0.663481	0.673287	0.704698	0.704495	0.599653	0.455498	0.761662	0.64348	0.4922	0.10602	0.09598	0.13358	0.08282	0.547065	0.1046	0.442465	4	cg24877195	17	ACE	NM_000789	1stExon	Island
cg06751221	0.557094	0.63238	0.65152	0.62978	0.36153	0.15594	0.6363	0.689615	0.671677	0.694465	0.633118	0.495933	0.729926	0.64176	0.51452	0.11959	0.09487	0.16318	0.1007	0.579704	0.119585	0.460119	4	cg06751221	17	ACE	NM_000789	Body	Island
cg02040921	0.464668	0.6024	0.67272	0.59052	0.03778	0.03986	0.618528	0.675567	0.637521	0.627741	0.635269	0.503962	0.754872	0.64182	0.52675	0.163837	0.06215	0.09774	0.06231	0.535332	0.0965094	0.438822	4	cg02040921	17	ACE	NM_000789	TSS200	Island
cg23276878	0.459736	0.59326	0.62898	0.6306	0.05436	0.03314	0.532806	0.604695	0.716547	0.668591	0.626199	0.42628	0.722663	0.56666	0.52899	0.0425277	0.00631	0.02715	0	0.519567	0.0189969	0.50057	4	cg23276878	7	ACHE;ACHE	NM_000665;NM_015831	TSS1500;TSS1500	Island
cg07069514	0.542892	0.58649	0.61902	0.63563	0.15392	0.09881	0.625038	0.660402	0.722733	0.761095	0.662617	0.504685	0.712214	0.63274	0.53229	0.102237	0.09052	0.1125	0.07783	0.563372	0.0957718	0.4676	4	cg07069514	7	ACHE;ACHE	NM_000665;NM_015831	TSS1500;TSS1500	Island
cg17731261	0.471587	0.59293	0.68237	0.46533	0.04389	0.05492	0.436969	0.624594	0.713381	0.707572	0.595745	0.414475	0.482772	0.34192	0.38947	0.0639155	0.02813	0.07623	0.03608	0.467862	0.0510889	0.416773	4	cg17731261	7	ACHE;ACHE	NM_000665;NM_015831	TSS1500;TSS1500	Island
cg18167179	0.492478	0.53448	0.61981	0.53834	0.5099	0.43766	0.561227	0.594243	0.188692	0.64994	0.522522	0.447451	0.537844	0.65467	0.52622	0.0534488	0.0336	0.08318	0.04503	0.521032	0.0538147	0.467217	4	cg18167179	14	ACOT4	NM_152331	1stExon	Island
cg26780333	0.476877	0.55389	0.60769	0.49531	0.61537	0.5122	0.633886	0.45708	0.672617	0.804073	0.522533	0.376595	0.510238	0.42798	0.36671	0.0887871	0.03927	0.07508	0.03819	0.535537	0.0603318	0.475205	4	cg26780333	14	ACOT4	NM_152331	1stExon	Island
cg21233517	0.516434	0.56914	0.63009	0.63143	0.29674	0.38856	0.47982	0.665761	0.156735	0.697065	0.608898	0.515184	0.733644	0.58186	0.44817	0.112865	0.0481	0.06902	0.05237	0.527969	0.0705888	0.45738	4	cg21233517	14	ACOT4	NM_152331	TSS200	Island
cg24720580	0.426183	0.42296	0.51138	0.06525	0.47764	0.41303	0.493819	0.505292	0.579619	0.650302	0.433301	0.374552	0.505605	0.4356	0.30429	0.104969	0.0033	0.00547	0.01223	0.439922	0.0314922	0.408429	4	cg24720580	14	ACOT4	NM_152331	1stExon	Island
cg10733249	0.437471	0.53408	0.60706	0.45898	0.66716	0.70977	0.665765	0.561185	0.67908	0.741883	0.441073	0.340144	0.759694	0.60249	0.44485	0.0884166	0.06449	0.08609	0.0596	0.576712	0.0746491	0.502063	4	cg10733249	14	ACOT4;ACOT4	NM_152331;NM_152331	5'UTR;1stExon	Island
cg13785718	0.524477	0.63429	0.69611	0.29159	0.41567	0.45207	0.588493	0.441008	0.70328	0.764373	0.618456	0.436704	0.476625	0.51989	0.51075	0.0860149	0.05149	0.08541	0.05119	0.538252	0.0685262	0.469726	4	cg13785718	14	ACOT4;ACOT4	NM_152331;NM_152331	5'UTR;1stExon	Island
cg12142521	0.554378	0.37975	0.49975	0.5674	0.64465	0.71956	0.658346	0.321913	0.356921	0.679234	0.430799	0.465916	0.591637	0.59039	0.51388	0.0959635	0.03451	0.1393	0.11357	0.531635	0.0958359	0.435799	4	cg12142521	2	ACOXL;ACOXL;ACOXL	NM_001142807;NM_001142808;NM_001105516	5'UTR;5'UTR;5'UTR	Island
cg07688988	0.612773	0.68006	0.68773	0.68571	0.61901	0.68931	0.68062	0.473597	0.696346	0.785513	0.643273	0.529024	0.481788	0.70604	0.61552	0.136271	0.06057	0.11579	0.06791	0.639088	0.0951353	0.543952	4	cg07688988	2	ACOXL;ACOXL;ACOXL;ACOXL;ACOXL;ACOXL	NM_001142807;NM_001142808;NM_001105516;NM_001142807;NM_001142808;NM_001105516	5'UTR;1stExon;1stExon;1stExon;5'UTR;5'UTR	Island
cg08599448	0.49241	0.62434	0.66788	0.62862	0.7327	0.79558	0.645502	0.639464	0.794268	0.677694	0.667183	0.501703	0.844372	0.69082	0.53305	0.142212	0.05582	0.08047	0.05956	0.662372	0.0845156	0.577857	4	cg08599448	19	ACP5;ACP5;ACP5;ACP5	NM_001611;NM_001111036;NM_001111034;NM_001111035	TSS1500;5'UTR;TSS200;5'UTR	Island
cg02874942	0.552347	0.68205	0.72081	0.70518	0.78749	0.7891	0.586918	0.68175	0.707356	0.661872	0.62787	0.545285	0.831949	0.76349	0.6326	0.158615	0.0658	0.1075	0.0717	0.685071	0.100904	0.584167	4	cg02874942	19	ACP5;ACP5;ACP5;ACP5	NM_001611;NM_001111036;NM_001111034;NM_001111035	TSS1500;5'UTR;TSS200;5'UTR	Island
cg27542552	0.496984	0.49988	0.4702	0.63369	0.69326	0.73466	0.656522	0.653773	0.766321	0.736979	0.588465	0.445777	0.755709	0.62139	0.4918	0.109409	0.07973	0.0866	0.07809	0.616361	0.0884573	0.527903	4	cg27542552	19	ACP5;ACP5;ACP5;ACP5;ACP5	NM_001611;NM_001111036;NM_001111034;NM_001111035;NM_001111034	TSS1500;5'UTR;5'UTR;5'UTR;1stExon	Island
cg27002699	0.483685	0.56809	0.62167	0.58737	0.65472	0.72564	0.522439	0.606748	0.653177	0.657026	0.570896	0.436248	0.650956	0.62944	0.51842	0.119721	0.11731	0.15773	0.12344	0.592435	0.12955	0.462885	4	cg27002699	19	ACP5;ACP5;ACP5;ACP5;ACP5	NM_001611;NM_001111036;NM_001111034;NM_001111035;NM_001111034	TSS1500;5'UTR;5'UTR;5'UTR;1stExon	Island
cg00487737	0.547965	0.58134	0.61925	0.59188	0.65422	0.71279	0.609716	0.623877	0.787803	0.687841	0.661279	0.512792	0.747015	0.64536	0.52922	0.191203	0.09936	0.17977	0.11958	0.634157	0.147478	0.486678	4	cg00487737	19	ACP5;ACP5;ACP5;ACP5;ACP5;ACP5	NM_001611;NM_001111036;NM_001111036;NM_001111034;NM_001111035;NM_001111035	TSS1500;5'UTR;1stExon;TSS200;5'UTR;1stExon	Island
cg03774468	0.531248	0.66714	0.72011	0.68238	0.55779	0.63201	0.655365	0.683516	0.75525	0.682815	0.63229	0.466784	0.834812	0.69589	0.59615	0.106149	0.03958	0.04152	0.05876	0.652903	0.0615022	0.591401	4	cg03774468	3	ACPL2;ACPL2	NM_001037172;NM_152282	TSS1500;TSS1500	Island
cg12216208	0.500501	0.65417	0.66563	0.68699	0.73902	0.78823	0.804658	0.688957	0.841458	0.816493	0.597127	0.481468	0.840504	0.68192	0.61537	0.0909712	0.03748	0.08726	0.03206	0.6935	0.0619428	0.631557	4	cg12216208	12	ACRBP	NM_032489	Body	Island
cg12007596	0.515284	0.58563	0.63769	0.62969	0.72894	0.74331	0.697593	0.631459	0.684616	0.729749	0.543899	0.417812	0.763111	0.61392	0.5387	0.102271	0.05569	0.07634	0.05514	0.63076	0.0723602	0.5584	4	cg12007596	12	ACRBP	NM_032489	TSS200	Island
cg07694975	0.485886	0.5471	0.48802	0.5748	0.67583	0.72269	0.692575	0.590399	0.640741	0.705456	0.529007	0.425113	0.715192	0.5981	0.49249	0.147539	0.07804	0.11539	0.08497	0.592227	0.106485	0.485742	4	cg07694975	12	ACRBP	NM_032489	TSS200	Island
cg10282807	0.4713	0.54191	0.55367	0.54514	0.58804	0.68518	0.643953	0.606502	0.615868	0.584562	0.479919	0.446298	0.707217	0.58431	0.52075	0.122514	0.06532	0.12983	0.07896	0.571641	0.099156	0.472485	4	cg10282807	12	ACRBP;ACRBP	NM_032489;NM_032489	1stExon;5'UTR	Island
cg19487718	0.52657	0.66552	0.72707	0.68359	0.66959	0.77584	0.532251	0.665797	0.632066	0.697038	0.616054	0.43238	0.732956	0.61825	0.55562	0.0716575	0.03655	0.07845	0.05904	0.635373	0.0614244	0.573948	4	cg19487718	4	ACSL1	NM_001995	TSS1500	Island
cg21390575	0.548822	0.50893	0.53413	0.62964	0.67463	0.74124	0.666514	0.670682	0.733675	0.658721	0.569147	0.423528	0.741584	0.64736	0.54216	0.130977	0.09588	0.08707	0.09564	0.619384	0.102392	0.516993	4	cg21390575	4	ACSL1	NM_001995	TSS1500	Island
cg18254147	0.152652	0.58057	0.73801	0.62138	0.02259	0.03553	0.349683	0.511312	0.720117	0.883475	0.607653	0.363231	0.550954	0.13487	0.44171	0.0863628	0.02406	0.03793	0.02716	0.447583	0.0438782	0.403704	4	cg18254147	5	ACSL6;ACSL6	NM_015256;NM_001009185	TSS1500;TSS1500	Island
cg09547173	0.61069	0.73527	0.75949	0.45265	0.19007	0.3146	0.615348	0.721256	0.163541	0.822887	0.713951	0.546458	0.474514	0.475	0.65091	0.134345	0.1022	0.16285	0.0994	0.549776	0.124699	0.425077	4	cg09547173	5	ACSL6;ACSL6	NM_001009185;NM_015256	Body;Body	Island
cg11659501	0.646721	0.606	0.67205	0.59319	0.05778	0.03787	0.73986	0.715565	0.799027	0.771713	0.772592	0.516247	0.7327	0.7083	0.60532	0.123499	0.05701	0.07972	0.05924	0.598329	0.0798673	0.518462	4	cg11659501	12	ACSS3	NM_024560	TSS200	Island
cg26272220	0.513684	0.65436	0.72547	0.68928	0.00783	0.01047	0.53432	0.698146	0.654447	0.731263	0.664133	0.45538	0.584416	0.70184	0.60752	0.0604826	0.00677	0.03312	0.00939	0.548837	0.0274407	0.521397	4	cg26272220	12	ACSS3;ACSS3	NM_024560;NM_024560	1stExon;5'UTR	Island
cg13273396	0.675142	0.59168	0.62219	0.61516	0.05345	0.06077	0.461093	0.741931	0.788311	0.782411	0.689474	0.45738	0.692751	0.73367	0.65611	0.116868	0.06094	0.03361	0.04081	0.574768	0.0630571	0.511711	4	cg13273396	12	ACSS3;ACSS3	NM_024560;NM_024560	1stExon;5'UTR	Island
cg10789281	0.385872	0.59831	0.64567	0.60076	0.03319	0.03952	0.608766	0.650025	0.713772	0.754792	0.641075	0.427768	0.384521	0.41789	0.41439	0.0664043	0.03933	0.05827	0.03938	0.487755	0.0508461	0.436909	4	cg10789281	12	ACSS3;ACSS3	NM_024560;NM_024560	1stExon;5'UTR	Island
cg05347845	0.532989	0.67812	0.62015	0.77664	0.35042	0.30008	0.813171	0.779311	0.842892	0.838066	0.713899	0.625156	0.87485	0.84572	0.71098	0.0653618	0.04004	0.09608	0.02884	0.68683	0.0575804	0.629249	4	cg05347845	1	ACTA1	NM_001100	TSS200	Island
cg11689813	0.566045	0.73786	0.74035	0.73915	0.62109	0.62739	0.680002	0.775774	0.235886	0.808777	0.677565	0.539393	0.596675	0.60518	0.67389	0.0827492	0.04685	0.1574	0.05851	0.641668	0.0863773	0.555291	4	cg11689813	1	ACTA1	NM_001100	TSS1500	Island
cg04900080	0.547057	0.58399	0.61284	0.56691	0.68005	0.76932	0.625959	0.684511	0.605189	0.735258	0.521152	0.491034	0.730138	0.64347	0.55386	0.0859971	0.04735	0.07394	0.05251	0.623383	0.0649493	0.558433	4	cg04900080	1	ACTA1	NM_001100	TSS1500	Island
cg04030615	0.402463	0.46764	0.42651	0.73263	0.43694	0.47665	0.72291	0.358966	0.723224	0.712303	0.553854	0.53853	0.580809	0.61378	0.62722	0.0761121	0.02568	0.07133	0.02744	0.558295	0.0501405	0.508155	4	cg04030615	1	ACTA1	NM_001100	TSS200	Island
cg02767613	0.452273	0.5879	0.53131	0.59163	0.23911	0.30552	0.766976	0.749252	0.779059	0.770853	0.640343	0.559964	0.509684	0.72822	0.62961	0.103466	0.09553	0.15734	0.0885	0.589447	0.111209	0.478238	4	cg02767613	1	ACTA1	NM_001100	TSS200	Island
cg23597629	0.506705	0.57074	0.62142	0.44772	0.68013	0.79041	0.714184	0.670277	0.696819	0.745075	0.544337	0.403796	0.739621	0.57428	0.57263	0.148612	0.07385	0.12117	0.10513	0.618543	0.11219	0.506352	4	cg23597629	1	ACTA1	NM_001100	5'UTR	Island
cg07777790	0.440465	0.68379	0.70922	0.37327	0.15379	0.33294	0.672539	0.51074	0.776129	0.786714	0.647575	0.452243	0.599224	0.72861	0.60859	0.121355	0.09506	0.15087	0.08636	0.565056	0.113411	0.451645	4	cg07777790	1	ACTA1	NM_001100	TSS1500	Island
cg00064261	0.604168	0.67866	0.70207	0.36366	0.56418	0.57597	0.68165	0.652376	0.731655	0.742721	0.62132	0.538644	0.414049	0.42312	0.62819	0.153212	0.11026	0.17979	0.11216	0.594829	0.138856	0.455973	4	cg00064261	1	ACTA1	NM_001100	TSS1500	Island
cg12908399	0.482095	0.53034	0.60953	0.58025	0.15007	0.28905	0.634171	0.610867	0.722257	0.676506	0.463786	0.3049	0.394442	0.43394	0.46975	0.0657427	0.04778	0.06865	0.05427	0.49013	0.0591107	0.43102	4	cg12908399	1	ACTA1	NM_001100	TSS1500	Island
cg08652487	0.405597	0.57054	0.6125	0.44749	0.09473	0.07279	0.68296	0.381604	0.695227	0.637371	0.569798	0.505353	0.549405	0.6451	0.53544	0.0955598	0.05224	0.15142	0.05167	0.493727	0.0877224	0.406005	4	cg08652487	1	ACTA1;ACTA1	NM_001100;NM_001100	5'UTR;1stExon	Island
cg05475524	0.553066	0.66092	0.70606	0.57338	0.61516	0.66345	0.377598	0.627336	0.753714	0.715749	0.587989	0.538991	0.767324	0.70493	0.67597	0.141897	0.1911	0.1485	0.18829	0.634776	0.167447	0.467329	4	cg05475524	11	ACTN3	NM_001104	Body	Island
cg20648847	0.458373	0.60726	0.69389	0.55145	0.50755	0.59367	0.308548	0.262724	0.731593	0.692387	0.515731	0.409225	0.620932	0.6778	0.53494	0.0872126	0.10064	0.07075	0.1547	0.544405	0.103326	0.441079	4	cg20648847	11	ACTN3	NM_001104	Body	Island
cg01806972	0.66334	0.75311	0.78751	0.68812	0.55628	0.12628	0.799908	0.524137	0.839645	0.83363	0.788659	0.58925	0.85977	0.74875	0.5967	0.165424	0.05088	0.08195	0.0714	0.677006	0.0924136	0.584592	4	cg01806972	11	ACTN3;ZDHHC24	NM_001104;NM_207340	TSS200;TSS1500	Island
cg18862171	0.627002	0.70446	0.73153	0.6828	0.48346	0.1574	0.756765	0.672105	0.720825	0.797812	0.696386	0.53335	0.706631	0.63417	0.49464	0.146972	0.11583	0.1757	0.14555	0.626622	0.146013	0.480609	4	cg18862171	11	ACTN3;ZDHHC24	NM_001104;NM_207340	TSS200;TSS1500	Island
cg16171838	0.478194	0.75951	0.75633	0.63522	0.10708	0.09813	0.31098	0.50556	0.730113	0.784463	0.830178	0.724562	0.384386	0.27144	0.66573	0.186333	0.08617	0.06788	0.05841	0.536125	0.0996984	0.436427	4	cg16171838	2	ACVR1C;ACVR1C;ACVR1C;ACVR1C	NM_001111031;NM_001111032;NM_145259;NM_001111033	TSS200;Body;Body;Body	Island
cg20707780	0.627023	0.69018	0.74933	0.57701	0.06902	0.06309	0.778412	0.167748	0.728086	0.858718	0.537384	0.537784	0.334153	0.69739	0.66045	0.07698	0.02812	0.08106	0.02041	0.538385	0.0516425	0.486743	4	cg20707780	12	ACVRL1	NM_000020	TSS200	Island
cg12193731	0.550872	0.62469	0.74006	0.519	0.70109	0.80383	0.664172	0.602087	0.753803	0.734303	0.67147	0.501233	0.855728	0.7588	0.65461	0.154222	0.03651	0.07452	0.09104	0.675717	0.089073	0.586644	4	cg12193731	12	ACVRL1	NM_000020	TSS1500	Island
cg26372400	0.559036	0.6493	0.66544	0.58776	0.66915	0.7169	0.654832	0.496222	0.6925	0.732665	0.627691	0.44314	0.731853	0.67676	0.61143	0.136299	0.09402	0.13303	0.13009	0.634312	0.12336	0.510952	4	cg26372400	12	ACVRL1	NM_000020	TSS1500	Island
cg25558103	0.672028	0.83067	0.85888	0.7994	0.86585	0.90494	0.692082	0.794323	0.800259	0.800648	0.829304	0.676574	0.895602	0.86988	0.75747	0.19792	0.06858	0.16075	0.0868	0.803194	0.128513	0.674681	4	cg25558103	17	ADAM11	NM_002390	TSS1500	Island
cg20781461	0.534968	0.64137	0.68652	0.65506	0.68438	0.80609	0.663378	0.67228	0.727811	0.766595	0.587751	0.463854	0.803654	0.69361	0.56279	0.0634477	0	0.03414	0.02513	0.663341	0.0306794	0.632661	4	cg20781461	17	ADAM11	NM_002390	TSS1500	Island
cg26022073	0.571765	0.65226	0.6999	0.15599	0.73255	0.79197	0.531691	0.637152	0.727659	0.732768	0.66047	0.566801	0.772068	0.56474	0.56778	0.0930587	0.0453	0.07555	0.07872	0.624371	0.0731572	0.551214	4	cg26022073	17	ADAM11	NM_002390	TSS1500	Island
cg19826544	0.579815	0.57926	0.47103	0.59977	0.0124	0.01015	0.744948	0.270317	0.81605	0.786808	0.512784	0.520558	0.19369	0.49024	0.49156	0.0499818	0.0224	0.09184	0.02567	0.471959	0.0474729	0.424486	4	cg19826544	17	ADAM11	NM_002390	Body	Island
cg05789704	0.460843	0.48417	0.59195	0.60417	0.46602	0.58839	0.737656	0.687293	0.728782	0.759347	0.588411	0.464902	0.78734	0.62019	0.25205	0.171604	0.14908	0.06736	0.16357	0.588101	0.137904	0.450197	4	cg05789704	8	ADAM32	NM_145004	TSS200	Island
cg02637318	0.645563	0.73253	0.76947	0.79106	0.7575	0.86483	0.787362	0.763941	0.869885	0.854303	0.798265	0.557532	0.885215	0.82411	0.57871	0.199639	0.09165	0.07785	0.07297	0.765352	0.110527	0.654824	4	cg02637318	8	ADAM32;ADAM32	NM_145004;NM_145004	1stExon;5'UTR	Island
cg26124318	0.529339	0.53794	0.60272	0.60128	0.55467	0.67682	0.654974	0.620629	0.767113	0.725412	0.607848	0.501214	0.732493	0.61277	0.39279	0.181259	0.07669	0.07003	0.11694	0.607867	0.11123	0.496638	4	cg26124318	8	ADAM32;ADAM32	NM_145004;NM_145004	1stExon;5'UTR	Island
cg00539386	0.61038	0.6683	0.71534	0.54871	0.76608	0.81544	0.830322	0.729811	0.835685	0.87839	0.755745	0.583762	0.805116	0.68627	0.61555	0.149252	0.06249	0.07922	0.04261	0.722993	0.0833931	0.6396	4	cg00539386	20	ADAM33;ADAM33	NM_153202;NM_025220	Body;Body	Island
cg05035456	0.588878	0.70967	0.73692	0.71176	0.76743	0.80303	0.729691	0.682296	0.753123	0.759418	0.697246	0.596163	0.834356	0.7519	0.67069	0.125844	0.05166	0.10153	0.03817	0.719505	0.079301	0.640204	4	cg05035456	20	ADAM33;ADAM33	NM_153202;NM_025220	TSS1500;TSS1500	Island
cg14089692	0.607938	0.53256	0.64257	0.50744	0.69915	0.74755	0.76255	0.735821	0.731562	0.812116	0.702733	0.555609	0.770272	0.65676	0.56203	0.175027	0.08816	0.11647	0.07671	0.668444	0.114092	0.554352	4	cg14089692	20	ADAM33;ADAM33	NM_153202;NM_025220	Body;Body	Island
cg17759443	0.625555	0.69196	0.72965	0.70262	0.37754	0.62459	0.72686	0.662844	0.481511	0.814783	0.752509	0.601603	0.798277	0.62448	0.59993	0.0706763	0.0123	0.03679	0.01895	0.654314	0.0346791	0.619635	4	cg17759443	20	ADAM33;ADAM33;ADAM33;ADAM33	NM_025220;NM_025220;NM_153202;NM_153202	1stExon;5'UTR;1stExon;5'UTR	Island
cg16786703	0.594635	0.69593	0.73676	0.68118	0.76579	0.79275	0.681138	0.671818	0.753095	0.781633	0.649584	0.535183	0.706572	0.73493	0.62002	0.115317	0.15622	0.1769	0.15523	0.693401	0.150917	0.542484	4	cg16786703	10	ADAM8;ADAM8;ADAM8	NM_001164490;NM_001109;NM_001164489	Body;Body;Body	Island
cg03885037	0.572296	0.63915	0.67964	0.66755	0.71305	0.76147	0.749587	0.67545	0.158195	0.765752	0.61487	0.490628	0.713623	0.66254	0.56357	0.114686	0.09969	0.10323	0.09255	0.628491	0.102539	0.525952	4	cg03885037	10	ADAM8;ADAM8;ADAM8	NM_001164490;NM_001109;NM_001164489	Body;Body;Body	Island
cg15460093	0.596876	0.62638	0.643	0.62199	0.64245	0.7182	0.621949	0.635068	0.743943	0.75721	0.65259	0.534974	0.770156	0.64912	0.5844	0.0429125	0.05069	0.16325	0.12274	0.65322	0.0948981	0.558322	4	cg15460093	10	ADAM8;ADAM8;ADAM8;ADAM8;ADAM8;ADAM8	NM_001164489;NM_001109;NM_001164490;NM_001164490;NM_001164489;NM_001109	1stExon;1stExon;5'UTR;1stExon;5'UTR;5'UTR	Island
cg24382527	0.576664	0.63284	0.68759	0.64384	0.68726	0.79193	0.645682	0.657518	0.362123	0.727837	0.672813	0.536409	0.795863	0.69731	0.59831	0.102827	0.03855	0.09933	0.07625	0.647599	0.0792391	0.56836	4	cg24382527	10	ADAM8;ADAM8;ADAM8;ADAM8;ADAM8;ADAM8	NM_001164489;NM_001109;NM_001164490;NM_001164490;NM_001164489;NM_001109	1stExon;1stExon;5'UTR;1stExon;5'UTR;5'UTR	Island
cg11189837	0.567383	0.43964	0.47472	0.67194	0.4698	0.49058	0.776862	0.679108	0.791967	0.769901	0.770732	0.551584	0.783432	0.74378	0.54195	0.0837652	0.03676	0.02798	0.04359	0.634892	0.0480238	0.586868	4	cg11189837	21	ADAMTS1	NM_006988	TSS1500	Island
cg15621322	0.646501	0.31581	0.38665	0.65571	0.26826	0.37083	0.777371	0.752923	0.801032	0.749418	0.730622	0.579432	0.843191	0.67783	0.49673	0.105173	0.03615	0.02995	0.0455	0.603487	0.0541932	0.549294	4	cg15621322	21	ADAMTS1	NM_006988	TSS1500	Island
cg23737229	0.551378	0.34515	0.14252	0.6249	0.39478	0.39616	0.591242	0.672518	0.730618	0.690339	0.686967	0.419301	0.812465	0.69803	0.52211	0.0735185	0.03083	0.03657	0.02588	0.551899	0.0416996	0.510199	4	cg23737229	21	ADAMTS1	NM_006988	TSS1500	Island
cg12085570	0.64209	0.65455	0.63931	0.56736	0.06104	0.05024	0.652682	0.14748	0.715725	0.792516	0.685033	0.605357	0.733122	0.73853	0.60441	0.165867	0.04786	0.11776	0.07228	0.55263	0.100942	0.451688	4	cg12085570	19	ADAMTS10	NM_030957	5'UTR	Island
cg09279544	0.49013	0.51809	0.58551	0.38131	0.00749	0.00953	0.62069	0.593242	0.540806	0.692378	0.549815	0.454273	0.697854	0.61224	0.41452	0.069601	0.00968	0.05513	0.0148	0.477859	0.0373027	0.440556	4	cg09279544	19	ADAMTS10	NM_030957	5'UTR	Island
cg26573704	0.620888	0.7103	0.74043	0.6499	0.59116	0.58221	0.792227	0.722791	0.35328	0.786835	0.552999	0.485519	0.172383	0.62218	0.58642	0.0763221	0.0749	0.17137	0.0671	0.597968	0.097423	0.500545	4	cg26573704	5	ADAMTS12	NM_030955	TSS200	Island
cg14362312	0.485362	0.63608	0.67741	0.61165	0.63932	0.74581	0.754831	0.682746	0.843344	0.735837	0.776532	0.583198	0.795092	0.69658	0.56183	0.0796928	0.01838	0.05687	0.03853	0.681708	0.0483682	0.63334	4	cg14362312	9	ADAMTS13;ADAMTS13;ADAMTS13;ADAMTS13	NR_024514;NM_139027;NM_139025;NM_139026	Body;Body;Body;Body	Island
cg12007053	0.517292	0.45778	0.57102	0.55453	0.07623	0.05534	0.740599	0.686803	0.702391	0.777451	0.746951	0.414998	0.741726	0.30563	0.45835	0.142774	0.08301	0.08092	0.07933	0.520473	0.0965085	0.423964	4	cg12007053	11	ADAMTS15	NM_139055	1stExon	Island
cg07394446	0.352582	0.47094	0.54577	0.52182	0.52542	0.60036	0.428348	0.447892	0.578749	0.567163	0.37398	0.25295	0.513239	0.47846	0.44823	0.0698142	0.01986	0.038	0.016	0.473727	0.0359185	0.437808	4	cg07394446	15	ADAMTS17	NM_139057	Body	Island
cg05178576	0.158722	0.67616	0.68323	0.57999	0.03599	0.05123	0.61473	0.666223	0.735467	0.661119	0.611128	0.504587	0.608906	0.64736	0.57635	0.125448	0.04857	0.07897	0.05727	0.520746	0.0775644	0.443182	4	cg05178576	16	ADAMTS18	NM_199355	Body	Island
cg03238797	0.485426	0.63053	0.63347	0.57456	0.07487	0.03159	0.632279	0.454006	0.826657	0.777368	0.591227	0.456878	0.809333	0.60487	0.44116	0.045758	0.01208	0.0491	0.01201	0.534948	0.029737	0.505211	4	cg03238797	16	ADAMTS18;ADAMTS18	NM_199355;NM_199355	1stExon;5'UTR	Island
cg20413471	0.460008	0.48856	0.40382	0.38898	0.17693	0.37583	0.578915	0.374662	0.648481	0.593352	0.407488	0.356419	0.442374	0.58831	0.49424	0.0542126	0.01689	0.04118	0.0082	0.451891	0.0301207	0.421771	4	cg20413471	5	ADAMTS19	NM_133638	TSS200	Island
cg21183664	0.475818	0.64121	0.53822	0.57249	0.37886	0.4143	0.321439	0.625091	0.433674	0.790119	0.46364	0.418676	0.456755	0.39214	0.56191	0.0953394	0.09882	0.11444	0.08576	0.498956	0.0985898	0.400366	4	cg21183664	5	ADAMTS2;ADAMTS2	NM_021599;NM_014244	Body;Body	Island
cg19619405	0.435593	0.75244	0.78939	0.37017	0.73972	0.81259	0.433135	0.31375	0.572888	0.797498	0.46134	0.492402	0.636452	0.05463	0.62439	0.162229	0.0417	0.04546	0.02496	0.552426	0.0685873	0.483839	4	cg19619405	12	ADAMTS20	NM_025003	TSS200	Island
cg21432729	0.596563	0.70992	0.71871	0.73901	0.78376	0.82384	0.76532	0.781582	0.796311	0.815637	0.728158	0.542037	0.846943	0.71534	0.62246	0.102039	0.0714	0.1309	0.07931	0.732373	0.0959121	0.636461	4	cg21432729	15	ADAMTS7	NM_014272	Body	Island
cg00639195	0.580211	0.70432	0.70626	0.72587	0.78862	0.84891	0.728343	0.688518	0.668217	0.664791	0.489485	0.307089	0.770736	0.6542	0.68771	0.0865885	0.02945	0.06364	0.03246	0.667552	0.0530346	0.614517	4	cg00639195	15	ADAMTS7	NM_014272	Body	Island
cg10251826	0.536359	0.61605	0.66082	0.64962	0.67846	0.73315	0.705613	0.663868	0.745884	0.730917	0.562505	0.49492	0.766379	0.61598	0.57349	0.0777013	0.01985	0.11885	0.03392	0.648934	0.0625803	0.586354	4	cg10251826	15	ADAMTS7	NM_014272	Body	Island
cg18823784	0.506746	0.586	0.63718	0.47156	0.66874	0.67923	0.430473	0.41431	0.724015	0.724062	0.477562	0.360384	0.293098	0.60323	0.5041	0.0872441	0.06031	0.08407	0.06039	0.538713	0.0730035	0.465709	4	cg18823784	15	ADAMTS7	NM_014272	Body	Island
cg13464448	0.466813	0.64237	0.68063	0.61332	0.68824	0.79114	0.60954	0.613341	0.735394	0.708557	0.484497	0.423937	0.758083	0.6679	0.58242	0.0654438	0.02694	0.03638	0.0337	0.631079	0.0406159	0.590463	4	cg13464448	11	ADAMTS8	NM_007037	1stExon	Island
cg09134593	0.555747	0.66446	0.69738	0.68445	0.7616	0.83341	0.781342	0.69294	0.783657	0.814637	0.734465	0.48477	0.807623	0.67856	0.61035	0.125894	0.09665	0.12814	0.10443	0.705693	0.113778	0.591914	4	cg09134593	11	ADAMTS8	NM_007037	1stExon	Island
cg10521851	0.542548	0.57273	0.59662	0.5704	0.51184	0.51372	0.713533	0.660857	0.804123	0.762584	0.534634	0.515977	0.731963	0.60993	0.54966	0.0904279	0.02925	0.06856	0.04066	0.612741	0.0572245	0.555517	4	cg10521851	11	ADAMTS8	NM_007037	1stExon	Island
cg19380038	0.5607	0.68495	0.60102	0.67434	0.50438	0.57646	0.559366	0.517087	0.609127	0.638533	0.587125	0.567881	0.747664	0.75529	0.67966	0.197028	0.10424	0.13301	0.06951	0.617572	0.125947	0.491625	4	cg19380038	11	ADAMTS8	NM_007037	1stExon	Island
cg00566635	0.387706	0.57407	0.57343	0.59249	0.33692	0.45222	0.601356	0.618192	0.681003	0.624276	0.386026	0.399489	0.707846	0.59261	0.51548	0.0563972	0.00847	0.05595	0.01681	0.536208	0.0344068	0.501801	4	cg00566635	11	ADAMTS8;ADAMTS8	NM_007037;NM_007037	5'UTR;1stExon	Island
cg27478700	0.44462	0.65742	0.68166	0.70168	0.39824	0.50644	0.50503	0.608223	0.573469	0.535806	0.489365	0.479829	0.721173	0.71083	0.60805	0.185571	0.02801	0.04036	0.0244	0.574789	0.0695853	0.505204	4	cg27478700	11	ADAMTS8;ADAMTS8	NM_007037;NM_007037	5'UTR;1stExon	Island
cg14201417	0.51414	0.72386	0.76082	0.59241	0.77222	0.65907	0.615613	0.531291	0.715323	0.747153	0.711286	0.503149	0.58916	0.55082	0.69983	0.0864784	0.07338	0.11399	0.07002	0.645743	0.0859671	0.559776	4	cg14201417	9	ADAMTSL2;ADAMTSL2	NM_001145320;NM_014694	5'UTR;5'UTR	Island
cg25580018	0.49612	0.57861	0.61356	0.55019	0.69623	0.68905	0.597255	0.544981	0.648719	0.68864	0.642088	0.446857	0.637701	0.61997	0.52899	0.102534	0.06734	0.13178	0.06521	0.598597	0.0917159	0.506881	4	cg25580018	9	ADAMTSL2;ADAMTSL2	NM_001145320;NM_014694	5'UTR;TSS200	Island
cg01152302	0.40859	0.67143	0.68367	0.45404	0.65161	0.74869	0.690961	0.707435	0.759667	0.784681	0.720315	0.353526	0.802724	0.54386	0.44614	0.101436	0.05017	0.05594	0.05989	0.628489	0.0668589	0.56163	4	cg01152302	15	ADAMTSL3	NM_207517	5'UTR	Island
cg16559275	0.693376	0.71578	0.7065	0.73551	0.76959	0.80128	0.746619	0.683511	0.672092	0.848921	0.710913	0.533265	0.842228	0.7511	0.66448	0.120761	0.02349	0.05077	0.11134	0.725011	0.0765903	0.648421	4	cg16559275	1	ADAMTSL4;ADAMTSL4	NM_019032;NM_025008	5'UTR;5'UTR	Island
cg15823180	0.474163	0.40689	0.44283	0.03353	0.5774	0.70144	0.615553	0.610859	0.148788	0.771909	0.464733	0.386619	0.533949	0.58343	0.50369	0.0582388	0.01328	0.0236	0.02754	0.483719	0.0306647	0.453054	4	cg15823180	1	ADAMTSL4;ADAMTSL4	NM_025008;NM_019032	TSS200;TSS200	Island
cg11395536	0.435504	0.54729	0.68818	0.52013	0.71935	0.77649	0.652192	0.563157	0.826379	0.77618	0.514569	0.403342	0.5239	0.6046	0.59084	0.0853721	0.01038	0.0278	0.02226	0.609474	0.036453	0.57302	4	cg11395536	1	ADAMTSL4;ADAMTSL4;ADAMTSL4;ADAMTSL4	NM_019032;NM_019032;NM_025008;NM_025008	1stExon;5'UTR;1stExon;5'UTR	Island
cg11782479	0.614497	0.67318	0.72956	0.65277	0.52179	0.52178	0.577739	0.736183	0.380067	0.783437	0.739529	0.54148	0.606287	0.19915	0.50881	0.0806467	0.05152	0.07621	0.07032	0.585751	0.0696742	0.516076	4	cg11782479	19	ADAMTSL5	NM_213604	Body	Island
cg26745770	0.0907562	0.64147	0.58332	0.1926	0.52605	0.51379	0.671723	0.317623	0.791563	0.542451	0.454796	0.495765	0.737536	0.09722	0.61241	0.106046	0.02987	0.04584	0.03725	0.484605	0.0547515	0.429853	4	cg26745770	19	ADAMTSL5;ADAMTSL5	NM_213604;NM_213604	1stExon;5'UTR	Island
cg19665696	0.517998	0.61311	0.64622	0.68458	0.74332	0.76819	0.683275	0.772619	0.693821	0.739106	0.774146	0.496119	0.749725	0.73733	0.51882	0.125212	0.11718	0.13883	0.12585	0.675892	0.126768	0.549124	4	cg19665696	7	ADAP1	NM_006869	Body	Island
cg05052633	0.62033	0.69396	0.74109	0.69303	0.73653	0.83188	0.828377	0.690895	0.871861	0.836479	0.743516	0.619441	0.833232	0.6962	0.60114	0.0630939	0.0182	0.06132	0.02987	0.735864	0.043121	0.692743	4	cg05052633	17	ADAP2	NM_018404	Body	Island
cg04370807	0.518005	0.50509	0.50033	0.59524	0.00888	0.00236	0.708139	0.614338	0.461538	0.780327	0.54552	0.52798	0.786024	0.66271	0.56037	0.0604873	0.02096	0.04433	0.02791	0.518457	0.0384218	0.480035	4	cg04370807	17	ADAP2;ADAP2	NM_018404;NM_018404	1stExon;5'UTR	Island
cg11103652	0.47575	0.50042	0.51748	0.58524	0.01261	0.02052	0.700015	0.563196	0.454051	0.758313	0.516287	0.526861	0.727578	0.62947	0.52858	0.0754355	0.02885	0.0629	0.03125	0.501091	0.0496089	0.451482	4	cg11103652	17	ADAP2;ADAP2	NM_018404;NM_018404	1stExon;5'UTR	Island
cg17570483	0.599215	0.50769	0.54705	0.56868	0.0534	0.04543	0.721152	0.708091	0.481745	0.765217	0.69553	0.571195	0.544947	0.6781	0.59587	0.100416	0.05415	0.07778	0.0607	0.538887	0.0732616	0.465626	4	cg17570483	17	ADAP2;ADAP2	NM_018404;NM_018404	1stExon;5'UTR	Island
cg13523557	0.499442	0.51633	0.44284	0.68698	0.53558	0.53853	0.72785	0.754943	0.546353	0.788269	0.715837	0.346753	0.762751	0.73485	0.49079	0.165638	0.10355	0.12605	0.11642	0.605873	0.127915	0.477959	4	cg13523557	7	ADCY1	NM_021116	TSS1500	Island
cg04405332	0.626032	0.74278	0.76885	0.77717	0.81019	0.87366	0.73502	0.741696	0.81496	0.822122	0.819793	0.655829	0.885052	0.77856	0.0292	0.119927	0.02247	0.02953	0.03567	0.725394	0.0518992	0.673495	4	cg04405332	1	ADCY10;ADCY10	NM_001167749;NM_018417	Body;Body	Island
cg02098923	0.639261	0.65513	0.74766	0.63905	0.7237	0.75925	0.651412	0.670947	0.723019	0.74811	0.772512	0.536671	0.816372	0.72828	0.02807	0.135678	0.03992	0.04189	0.03229	0.655963	0.0624446	0.593518	4	cg02098923	1	ADCY10;ADCY10	NM_001167749;NM_018417	Body;Body	Island
cg16021428	0.60304	0.70612	0.70172	0.69699	0.69024	0.70487	0.622843	0.677473	0.774154	0.640203	0.714153	0.479396	0.826093	0.70277	0.56352	0.149863	0.05764	0.11949	0.04973	0.673572	0.0941808	0.579392	4	cg16021428	5	ADCY2	NM_020546	TSS1500	Island
cg23179456	0.643035	0.79141	0.83141	0.80947	0.85931	0.9165	0.825573	0.698185	0.789489	0.835917	0.76423	0.602587	0.811071	0.85175	0.72329	0.0835883	0.04201	0.06898	0.07249	0.783548	0.0667671	0.716781	4	cg23179456	14	ADCY4	NM_139247	TSS200	Island
cg25556905	0.563974	0.78673	0.84296	0.79867	0.85745	0.88081	0.742997	0.702716	0.759217	0.78668	0.653057	0.559637	0.818123	0.83011	0.70391	0.0707337	0.03524	0.09667	0.05889	0.752469	0.0653834	0.687086	4	cg25556905	14	ADCY4	NM_139247	TSS200	Island
cg14287235	0.588897	0.73194	0.73979	0.71828	0.77819	0.85075	0.708794	0.617127	0.557572	0.760522	0.707402	0.468841	0.765862	0.76199	0.61256	0.083962	0.04717	0.0903	0.04872	0.691235	0.067538	0.623697	4	cg14287235	14	ADCY4	NM_139247	TSS1500	Island
cg16761581	0.53058	0.62352	0.67137	0.64443	0.69736	0.74798	0.68898	0.645169	0.689143	0.757995	0.64432	0.448504	0.746341	0.65989	0.52881	0.0530922	0.0353	0.09169	0.04787	0.648293	0.056988	0.591305	4	cg16761581	14	ADCY4	NM_139247	1stExon	Island
cg16215203	0.599875	0.67958	0.75681	0.70816	0.7793	0.83087	0.72368	0.69131	0.688263	0.732038	0.608158	0.546336	0.843311	0.73244	0.59368	0.135472	0.0666	0.04269	0.04158	0.700921	0.0715855	0.629335	4	cg16215203	14	ADCY4	NM_139247	TSS200	Island
cg05031016	0.559495	0.63302	0.70694	0.64784	0.73428	0.76818	0.779905	0.674921	0.6631	0.783875	0.760261	0.453801	0.758764	0.69974	0.57111	0.121684	0.10194	0.13697	0.14178	0.679682	0.125594	0.554089	4	cg05031016	14	ADCY4	NM_139247	TSS1500	Island
cg12265829	0.605385	0.67255	0.72038	0.66837	0.72968	0.75857	0.713799	0.686443	0.669432	0.776553	0.745107	0.473974	0.710603	0.69447	0.56859	0.12612	0.06705	0.09872	0.07936	0.679594	0.0928125	0.586781	4	cg12265829	14	ADCY4	NM_139247	TSS200	Island
cg19646112	0.533798	0.61011	0.67587	0.64496	0.69737	0.7499	0.636828	0.639046	0.606683	0.739595	0.645165	0.416429	0.704206	0.65424	0.53788	0.122957	0.08988	0.14858	0.11358	0.632805	0.118749	0.514056	4	cg19646112	14	ADCY4	NM_139247	TSS1500	Island
cg07485357	0.52506	0.54156	0.58544	0.61084	0.60478	0.75124	0.634533	0.632608	0.607217	0.673948	0.615687	0.526887	0.755255	0.60435	0.34493	0.13537	0.0406	0.06751	0.06696	0.600956	0.0776099	0.523346	4	cg07485357	14	ADCY4	NM_139247	Body	Island
cg02978184	0.393033	0.46376	0.45268	0.72083	0.3689	0.06885	0.592583	0.528755	0.0602316	0.910353	0.668035	0.562831	0.349928	0.76772	0.66477	0.050604	0.01154	0.04473	0.01621	0.504884	0.030771	0.474113	4	cg02978184	3	ADCY5	NM_183357	TSS1500	Island
cg15993383	0.445364	0.44089	0.39685	0.66431	0.70684	0.4951	0.442871	0.49129	0.0704078	0.818665	0.5791	0.466182	0.73074	0.72392	0.50549	0.0888691	0.02113	0.03527	0.00113	0.531868	0.0365998	0.495268	4	cg15993383	3	ADCY5	NM_183357	TSS200	Island
cg13878010	0.395103	0.44082	0.47814	0.68273	0.77111	0.80663	0.469327	0.448012	0.129097	0.805137	0.627273	0.478635	0.795117	0.73327	0.59549	0.130115	0.04409	0.11048	0.11307	0.577059	0.0994389	0.477621	4	cg13878010	3	ADCY5	NM_183357	1stExon	Island
cg04138502	0.457186	0.42406	0.43593	0.59248	0.65548	0.68734	0.415259	0.477738	0.231916	0.7561	0.56082	0.472432	0.591655	0.61531	0.50911	0.104227	0.03212	0.06302	0.03643	0.525521	0.0589491	0.466572	4	cg04138502	3	ADCY5	NM_183357	TSS200	Island
cg03945800	0.582706	0.65778	0.68169	0.63336	0.70897	0.73696	0.727375	0.682623	0.729984	0.811576	0.692167	0.524777	0.759783	0.6534	0.58134	0.164385	0.12651	0.18786	0.16572	0.677633	0.161119	0.516514	4	cg03945800	16	ADCY9	NM_001116	5'UTR	Island
cg04473078	0.406994	0.58772	0.65783	0.45783	0.39973	0.10715	0.739488	0.567625	0.582524	0.751239	0.628884	0.554991	0.548718	0.58645	0.66073	0.0479137	0.01786	0.05676	0.01414	0.549194	0.0341684	0.515025	4	cg04473078	16	ADCY9;ADCY9	NM_001116;NM_001116	5'UTR;1stExon	Island
cg17059658	0.402782	0.76696	0.76245	0.67758	0.81923	0.71663	0.636161	0.718707	0.826144	0.842013	0.749088	0.618723	0.850493	0.04148	0.72592	0.102039	0.01619	0.04612	0.04867	0.676957	0.0532548	0.623703	4	cg17059658	18	ADCYAP1;ADCYAP1	NM_001099733;NM_001117	5'UTR;TSS200	Island
cg14200170	0.411841	0.66292	0.71998	0.36712	0.76877	0.78564	0.694674	0.791681	0.865367	0.805548	0.667814	0.584495	0.77511	0.02484	0.6694	0.109813	0.02207	0.03789	0.01726	0.63968	0.0467584	0.592922	4	cg14200170	18	ADCYAP1;ADCYAP1	NM_001099733;NM_001117	5'UTR;TSS200	Island
cg10384245	0.610058	0.74679	0.73031	0.38264	0.16193	0.45006	0.750043	0.776167	0.868859	0.86953	0.802957	0.628817	0.786739	0.67741	0.70801	0.158642	0.12097	0.10443	0.11747	0.663355	0.125378	0.537977	4	cg10384245	18	ADCYAP1;ADCYAP1	NM_001099733;NM_001117	Body;Body	Island
cg16457786	0.210708	0.66407	0.68306	0.23123	0.33469	0.31226	0.4583	0.700288	0.840065	0.810733	0.5613	0.469367	0.780789	0.05872	0.61173	0.0605458	0.01275	0.01857	0.01243	0.515154	0.026074	0.48908	4	cg16457786	18	ADCYAP1;ADCYAP1	NM_001117;NM_001099733	TSS1500;TSS200	Island
cg24287438	0.0917331	0.71379	0.72596	0.08614	0.05605	0.04031	0.298977	0.500883	0.827901	0.779889	0.601267	0.476224	0.782845	0.00975	0.60836	0.0695676	0.01806	0.00099	0.0155	0.440005	0.0260294	0.413976	4	cg24287438	18	ADCYAP1;ADCYAP1	NM_001117;NM_001099733	TSS1500;TSS200	Island
cg21438101	0.100058	0.7261	0.729	0.15429	0.14994	0.10458	0.381123	0.576624	0.838659	0.800881	0.630026	0.543882	0.704248	0.0303	0.64401	0.0796884	0.00775	0.01252	0.01344	0.474248	0.0283496	0.445898	4	cg21438101	18	ADCYAP1;ADCYAP1	NM_001117;NM_001099733	TSS1500;TSS200	Island
cg21331088	0.484274	0.64699	0.60656	0.57762	0.55402	0.19538	0.569104	0.600108	0.475435	0.67942	0.271508	0.468829	0.639678	0.61243	0.0131	0.0751174	0.0218	0.06301	0.0235	0.492964	0.0458568	0.447107	4	cg21331088	18	ADCYAP1;ADCYAP1	NM_001099733;NM_001117	Body;Body	Island
cg11859607	0.182883	0.63578	0.58046	0.10204	0.16588	0.34619	0.61504	0.697016	0.758853	0.752527	0.744221	0.612264	0.771744	0.65647	0.66587	0.120692	0.09615	0.08523	0.08954	0.552482	0.097903	0.45458	4	cg11859607	18	ADCYAP1;ADCYAP1	NM_001099733;NM_001117	Body;Body	Island
cg00067606	0.155652	0.68966	0.70798	0.04187	0.32243	0.19988	0.638473	0.668402	0.503338	0.821712	0.287385	0.505332	0.510612	0.6793	0.01177	0.114172	0.017	0.02894	0.02211	0.449586	0.0455556	0.404031	4	cg00067606	18	ADCYAP1;ADCYAP1	NM_001099733;NM_001117	Body;Body	Island
cg14489474	0.449635	0.63611	0.67632	0.6813	0.71317	0.76616	0.741577	0.677645	0.698744	0.695059	0.58098	0.528958	0.775185	0.6132	0.60855	0.158321	0.12567	0.14583	0.12303	0.656173	0.138213	0.51796	4	cg14489474	18	ADCYAP1;ADCYAP1	NM_001099733;NM_001117	Body;Body	Island
cg07376535	0.467005	0.61277	0.66204	0.49563	0.73294	0.77037	0.640674	0.645815	0.756548	0.753619	0.639472	0.436184	0.472922	0.07855	0.5899	0.131589	0.07423	0.11128	0.07762	0.583629	0.0986797	0.48495	4	cg07376535	18	ADCYAP1;ADCYAP1	NM_001099733;NM_001117	Body;1stExon	Island
cg17439660	0.551292	0.65818	0.68527	0.07506	0.46754	0.51798	0.641126	0.715743	0.805247	0.770738	0.676957	0.487059	0.756913	0.15781	0.66364	0.175325	0.051	0.0794	0.06579	0.57537	0.0928787	0.482491	4	cg17439660	18	ADCYAP1;ADCYAP1	NM_001099733;NM_001117	Body;Body	Island
cg18319029	0.223122	0.7528	0.76922	0.33566	0.07181	0.12388	0.351285	0.682444	0.71053	0.642465	0.634905	0.555315	0.775443	0.03175	0.69241	0.161486	0.01551	0.03415	0.02455	0.490203	0.058924	0.431279	4	cg18319029	18	ADCYAP1;ADCYAP1	NM_001117;NM_001099733	TSS1500;TSS200	Island
cg06372303	0.434451	0.49269	0.55747	0.13796	0.3492	0.35761	0.681549	0.529609	0.771711	0.786775	0.592433	0.401301	0.710787	0.46888	0.49351	0.107621	0.07461	0.08057	0.08316	0.517729	0.0864903	0.431239	4	cg06372303	18	ADCYAP1;ADCYAP1	NM_001099733;NM_001117	Body;Body	Island
cg00128702	0.249809	0.48457	0.41543	0.31649	0.235	0.24355	0.652688	0.740637	0.794817	0.856606	0.746219	0.51963	0.532923	0.07703	0.54379	0.107273	0.03227	0.03457	0.04999	0.493946	0.0560257	0.43792	4	cg00128702	18	ADCYAP1;ADCYAP1	NM_001099733;NM_001117	5'UTR;TSS200	Island
cg11850773	0.455052	0.64107	0.66065	0.51728	0.42951	0.50376	0.727741	0.623243	0.729551	0.751574	0.642084	0.523916	0.563653	0.05314	0.60934	0.119791	0.05107	0.07853	0.07122	0.562104	0.0801527	0.481952	4	cg11850773	18	ADCYAP1;ADCYAP1;ADCYAP1	NM_001099733;NM_001117;NM_001099733	5'UTR;TSS1500;1stExon	Island
cg08857144	0.526525	0.54397	0.57339	0.58251	0.00229	0.00679	0.688863	0.487008	0.780127	0.725386	0.359238	0.518133	0.772937	0.64167	0.45637	0.069112	0.03606	0.04819	0.01961	0.511014	0.043243	0.467771	4	cg08857144	2	ADD2;ADD2;ADD2;ADD2;ADD2	NM_017484;NM_017483;NM_017482;NM_017488;NM_001617	TSS200;TSS200;TSS200;TSS200;TSS200	Island
cg24347663	0.493584	0.567	0.59225	0.52951	0.0098	0.00783	0.676688	0.487522	0.584016	0.700762	0.367724	0.545913	0.790171	0.63865	0.4866	0.0574404	0.03119	0.04435	0.0108	0.498535	0.0359451	0.46259	4	cg24347663	2	ADD2;ADD2;ADD2;ADD2;ADD2	NM_017484;NM_017483;NM_017482;NM_017488;NM_001617	TSS200;TSS200;TSS200;TSS200;TSS200	Island
cg21779231	0.429169	0.51633	0.58254	0.58634	0.60729	0.68969	0.598874	0.566842	0.638743	0.665421	0.540455	0.337527	0.657363	0.56686	0.48022	0.142248	0.11962	0.14071	0.1882	0.564244	0.147695	0.41655	4	cg21779231	8	ADHFE1	NM_144650	Body	Island
cg02893180	0.596946	0.7481	0.61585	0.66864	0.83621	0.89588	0.858301	0.197821	0.837835	0.797687	0.770309	0.621956	0.889886	0.77799	0.76165	0.0811947	0.03137	0.05203	0.02367	0.725004	0.0470662	0.677938	4	cg02893180	22	ADM2	NM_024866	TSS1500	Island
cg03373419	0.577591	0.70536	0.7407	0.47564	0.72781	0.77465	0.821877	0.313842	0.81295	0.779028	0.759126	0.562861	0.854995	0.71091	0.50476	0.0718983	0.01696	0.03084	0.02971	0.674807	0.0373521	0.637454	4	cg03373419	22	ADM2	NM_024866	TSS200	Island
cg19089314	0.629422	0.68253	0.71468	0.61084	0.68565	0.76591	0.804257	0.652609	0.8149	0.765785	0.763291	0.590429	0.847593	0.69112	0.59603	0.113133	0.02786	0.02863	0.0216	0.70767	0.0478058	0.659864	4	cg19089314	22	ADM2	NM_024866	TSS200	Island
cg06367659	0.602254	0.7109	0.76196	0.66293	0.74536	0.80628	0.783833	0.72871	0.823236	0.673729	0.656649	0.544417	0.855313	0.70558	0.58482	0.0918133	0.03011	0.05432	0.03075	0.709731	0.0517483	0.657983	4	cg06367659	22	ADM2	NM_024866	TSS200	Island
cg12318501	0.517321	0.69053	0.66857	0.63479	0.73794	0.84829	0.833912	0.455716	0.845907	0.7472	0.713235	0.622075	0.866818	0.70349	0.64915	0.109056	0.04926	0.07872	0.07051	0.70233	0.0768865	0.625443	4	cg12318501	22	ADM2	NM_024866	TSS1500	Island
cg18072871	0.590119	0.6047	0.65364	0.55286	0.63317	0.72415	0.78656	0.703686	0.778036	0.81365	0.73434	0.495221	0.766439	0.63656	0.51895	0.119365	0.09834	0.1021	0.11148	0.666139	0.107821	0.558318	4	cg18072871	22	ADM2	NM_024866	TSS200	Island
cg14630839	0.458343	0.5662	0.61267	0.43873	0.50413	0.60823	0.648552	0.173853	0.461156	0.44477	0.432919	0.393645	0.780091	0.5422	0.39396	0.040162	0.01853	0.03662	0.01813	0.497297	0.0283605	0.468936	4	cg14630839	22	ADM2	NM_024866	TSS200	Island
cg06976202	0.638784	0.79092	0.80459	0.72685	0.75253	0.85648	0.888313	0.706427	0.902197	0.834277	0.819638	0.60851	0.892677	0.76473	0.69868	0.111714	0.01588	0.05783	0.04508	0.77904	0.0576261	0.721414	4	cg06976202	22	ADM2;ADM2	NM_024866;NM_024866	5'UTR;1stExon	Island
cg26137971	0.614232	0.75758	0.73377	0.70514	0.75897	0.83569	0.851657	0.341726	0.863078	0.788849	0.805843	0.610647	0.887345	0.74001	0.67356	0.0751577	0.01548	0.029	0.03906	0.731206	0.0396744	0.691532	4	cg26137971	22	ADM2;ADM2	NM_024866;NM_024866	5'UTR;1stExon	Island
cg06960824	0.359887	0.65259	0.70058	0.50758	0.01128	0.00942	0.733355	0.582506	0.823386	0.799124	0.55726	0.626373	0.445331	0.75403	0.54309	0.0460855	0.0197	0.0626	0.02815	0.540386	0.0391339	0.501252	4	cg06960824	17	ADORA2B	NM_000676	TSS200	Island
cg22087450	0.318509	0.56551	0.53165	0.52839	0.01851	0.00581	0.728253	0.24519	0.798524	0.780273	0.476708	0.602096	0.317972	0.71374	0.56607	0.0662293	0.00669	0.02675	0.03961	0.479814	0.0348198	0.444994	4	cg22087450	17	ADORA2B	NM_000676	TSS200	Island
cg14669379	0.551703	0.68774	0.73725	0.71853	0.77364	0.83265	0.658282	0.637977	0.69264	0.610586	0.612103	0.524702	0.824051	0.72846	0.58709	0.0924002	0.03711	0.13657	0.03324	0.678494	0.0748301	0.603664	4	cg14669379	1	ADORA3	NM_001081976	Body	Island
cg11574975	0.611888	0.64378	0.57974	0.09577	0.5501	0.7384	0.634632	0.512797	0.746888	0.707112	0.607876	0.524561	0.580927	0.62813	0.63672	0.136364	0.05531	0.07402	0.0677	0.586621	0.0833484	0.503273	4	cg11574975	1	ADORA3	NM_001081976	Body	Island
cg11593482	0.490224	0.61906	0.65647	0.66293	0.51619	0.4637	0.675347	0.651742	0.553701	0.793561	0.668904	0.526997	0.842173	0.67656	0.58077	0.0397392	0.02164	0.05075	0.03941	0.625222	0.0378848	0.587337	4	cg11593482	3	ADPRH	NM_001125	TSS200	Island
cg14399078	0.406784	0.72379	0.75855	0.57162	0.60768	0.62792	0.612429	0.588972	0.704121	0.68699	0.624509	0.501224	0.738475	0.71863	0.68102	0.0781152	0.03712	0.08028	0.08327	0.636848	0.0696963	0.567151	4	cg14399078	3	ADPRH	NM_001125	5'UTR	Island
cg23345097	0.483181	0.66833	0.69113	0.3324	0.44029	0.43646	0.632584	0.653963	0.555066	0.741851	0.630973	0.571421	0.832689	0.69426	0.59452	0.0816798	0.02623	0.02749	0.03022	0.597275	0.041405	0.55587	4	cg23345097	3	ADPRH	NM_001125	TSS200	Island
cg16016176	0.419407	0.60633	0.63225	0.5662	0.46769	0.46621	0.644986	0.585013	0.502048	0.789485	0.526381	0.510451	0.766752	0.58342	0.56569	0.0394551	0.019	0.04196	0.03634	0.575487	0.0341888	0.541299	4	cg16016176	3	ADPRH	NM_001125	TSS200	Island
cg19932227	0.465174	0.6504	0.68702	0.64991	0.49548	0.50189	0.653266	0.626871	0.482969	0.708994	0.633999	0.499772	0.810273	0.7006	0.57197	0.134039	0.03666	0.06399	0.04981	0.609239	0.0711249	0.538114	4	cg19932227	3	ADPRH	NM_001125	TSS200	Island
cg15052854	0.387611	0.54024	0.60708	0.49136	0.36155	0.36817	0.625082	0.558915	0.680392	0.684191	0.522745	0.418918	0.731755	0.6001	0.49661	0.121912	0.06853	0.07717	0.09186	0.538315	0.0898679	0.448447	4	cg15052854	3	ADPRH	NM_001125	5'UTR	Island
cg14322429	0.251004	0.66916	0.66851	0.57159	0.4246	0.45009	0.626789	0.617389	0.515408	0.73625	0.443379	0.519516	0.826762	0.62117	0.53182	0.0610711	0.01542	0.02454	0.02378	0.564896	0.0312028	0.533693	4	cg14322429	3	ADPRH;ADPRH	NM_001125;NM_001125	1stExon;5'UTR	Island
cg22461835	0.66892	0.59528	0.68109	0.3486	0.72049	0.75798	0.622305	0.649251	0.53139	0.772829	0.597743	0.408346	0.225108	0.73212	0.33343	0.168028	0.12326	0.12489	0.1483	0.576325	0.14112	0.435206	4	cg22461835	8	ADRA1A;ADRA1A;ADRA1A;ADRA1A	NM_033303;NM_033302;NM_033304;NM_000680	TSS1500;TSS1500;TSS1500;TSS1500	Island
cg03825010	0.600591	0.68132	0.70357	0.5907	0.74702	0.80155	0.831563	0.594431	0.840188	0.798222	0.549467	0.492639	0.74872	0.77635	0.56497	0.128288	0.06561	0.05825	0.05623	0.688087	0.0770945	0.610992	4	cg03825010	5	ADRA1B	NM_000679	3'UTR	Island
cg26926521	0.182995	0.50268	0.74121	0.2366	0.0695	0.09998	0.801845	0.688392	0.845678	0.818912	0.753466	0.483108	0.483784	0.53845	0.72135	0.118038	0.0325	0.0756	0.08808	0.531197	0.0785546	0.452642	4	cg26926521	10	ADRA2A;ADRA2A	NM_000681;NM_000681	5'UTR;1stExon	Island
cg12696037	0.620186	0.72152	0.65623	0.6584	0.43949	0.45407	0.425179	0.706918	0.695661	0.671362	0.487404	0.530479	0.104986	0.74918	0.6148	0.147265	0.1598	0.16206	0.10846	0.569058	0.144396	0.424661	4	cg12696037	10	ADRA2A;ADRA2A	NM_000681;NM_000681	5'UTR;1stExon	Island
cg05575054	0.46269	0.69576	0.74719	0.69354	0.61796	0.55994	0.631614	0.680323	0.772268	0.72213	0.664029	0.411026	0.759976	0.60556	0.61753	0.119647	0.07573	0.15202	0.07445	0.642769	0.105462	0.537307	4	cg05575054	10	ADRB1	NM_000684	1stExon	Island
cg09651145	0.653702	0.70646	0.73913	0.69968	0.07204	0.02217	0.779479	0.479688	0.781035	0.809772	0.598655	0.547889	0.783007	0.74626	0.4435	0.144336	0.07119	0.12947	0.07647	0.590831	0.105366	0.485465	4	cg09651145	5	AFAP1L1;AFAP1L1	NM_152406;NM_001146337	TSS1500;TSS1500	Island
cg00582881	0.483178	0.68365	0.68898	0.1983	0.0068	0.01547	0.72661	0.256164	0.657247	0.683228	0.415773	0.541054	0.562324	0.72705	0.02174	0.0515527	0	0.02829	0.00946	0.444505	0.0223257	0.422179	4	cg00582881	5	AFAP1L1;AFAP1L1	NM_152406;NM_001146337	TSS200;TSS200	Island
cg06829134	0.549616	0.61996	0.68504	0.53991	0.05063	0.05222	0.782871	0.173655	0.776643	0.757846	0.411286	0.362654	0.38383	0.67991	0.33895	0.0824221	0.05095	0.07565	0.05637	0.477668	0.066348	0.41132	4	cg06829134	5	AFAP1L1;AFAP1L1	NM_001146337;NM_152406	Body;Body	Island
cg05096436	0.363387	0.84836	0.85803	0.69144	0.72493	0.78754	0.691578	0.568164	0.783108	0.708223	0.560762	0.49797	0.284241	0.77693	0.63829	0.0574765	0.12847	0.06254	0.03599	0.652197	0.0711191	0.581078	4	cg05096436	2	AGAP1;AGAP1	NM_014914;NM_001037131	Body;Body	Island
cg21357361	0.292683	0.53474	0.52952	0.53732	0.58683	0.68998	0.598495	0.443521	0.662842	0.60874	0.411609	0.356499	0.23315	0.59662	0.45986	0.0440238	0.0247	0.04128	0.01964	0.502827	0.0324109	0.470416	4	cg21357361	2	AGAP1;AGAP1	NM_014914;NM_001037131	Body;Body	Island
cg12191938	0.64557	0.72902	0.78197	0.72725	0.83963	0.88131	0.798935	0.762445	0.809409	0.83092	0.772548	0.628891	0.858641	0.80408	0.71845	0.0546537	0.02645	0.03319	0.03606	0.772605	0.0375884	0.735016	4	cg12191938	10	AGAP11	NM_133447	5'UTR	Island
cg17021218	0.565104	0.65052	0.72938	0.7089	0.58822	0.6913	0.73364	0.676489	0.778196	0.765224	0.693169	0.538999	0.755367	0.73311	0.59352	0.0917885	0.06378	0.06577	0.08006	0.680076	0.0753496	0.604726	4	cg17021218	10	AGAP11	NM_133447	5'UTR	Island
cg17876497	0.563147	0.5417	0.57579	0.41717	0.65952	0.66361	0.594143	0.533694	0.486471	0.728211	0.634665	0.496205	0.597403	0.52651	0.57939	0.176207	0.08784	0.05405	0.07696	0.573175	0.0987642	0.474411	4	cg17876497	10	AGAP11	NM_133447	5'UTR	Island
cg02900441	0.597625	0.74694	0.77924	0.67156	0.82912	0.84942	0.730449	0.722555	0.886687	0.817494	0.806301	0.562982	0.897594	0.79946	0.65903	0.064065	0.02561	0.02037	0.01737	0.757097	0.0318538	0.725243	4	cg02900441	1	AGMAT	NM_024758	Body	Island
cg17759086	0.445387	0.56156	0.55271	0.48843	0.5719	0.66286	0.506761	0.520776	0.644959	0.583076	0.42907	0.43331	0.685601	0.54728	0.45134	0.0669291	0.03212	0.07786	0.03325	0.539001	0.0525398	0.486462	4	cg17759086	1	AGMAT	NM_024758	1stExon	Island
cg05710753	0.627079	0.65735	0.71602	0.60886	0.67601	0.74782	0.44964	0.689437	0.747521	0.797404	0.727398	0.623188	0.642813	0.52751	0.67011	0.142586	0.1652	0.15363	0.15675	0.660544	0.154541	0.506003	4	cg05710753	3	AGTR1;AGTR1;AGTR1;AGTR1	NM_000685;NM_031850;NM_004835;NM_009585	TSS1500;TSS1500;TSS1500;TSS1500	Island
cg04807594	0.529405	0.64803	0.69037	0.18973	0.75057	0.83088	0.715842	0.735887	0.782207	0.757224	0.639267	0.545179	0.828093	0.70288	0.61495	0.133037	0.08679	0.09265	0.09204	0.664034	0.101129	0.562905	4	cg04807594	3	AGTR1;AGTR1;AGTR1;AGTR1;AGTR1;AGTR1;AGTR1;AGTR1	NM_000685;NM_004835;NM_031850;NM_009585;NM_031850;NM_004835;NM_000685;NM_009585	1stExon;5'UTR;5'UTR;5'UTR;1stExon;1stExon;5'UTR;1stExon	Island
cg23067351	0.171577	0.52552	0.70703	0.71382	0.65828	0.70294	0.563057	0.655654	0.444444	0.690783	0.477209	0.434257	0.752556	0.71349	0.35642	0.167282	0.09825	0.11137	0.11309	0.571136	0.122498	0.448638	4	cg23067351	4	AGXT2L1;AGXT2L1;AGXT2L1;AGXT2L1;AGXT2L1	NR_027475;NM_001146627;NM_001146590;NM_031279;NR_027474	Body;Body;Body;Body;Body	Island
cg09117206	0.40685	0.68816	0.71479	0.68108	0.65428	0.68924	0.764332	0.621691	0.795448	0.702667	0.719539	0.54631	0.747042	0.73275	0.6243	0.0803366	0.01665	0.04174	0.02345	0.672565	0.0405441	0.632021	4	cg09117206	4	AGXT2L1;AGXT2L1;AGXT2L1;AGXT2L1;AGXT2L1;AGXT2L1;AGXT2L1;AGXT2L1	NM_031279;NM_001146627;NM_001146627;NM_031279;NR_027475;NM_001146590;NM_001146590;NR_027474	1stExon;5'UTR;1stExon;5'UTR;Body;1stExon;5'UTR;Body	Island
cg20703240	0.542333	0.52054	0.54046	0.00086	0.45399	0.36723	0.0512253	0.596312	0.0354963	0.715477	0.230335	0.483053	0.693679	0.5695	0.56274	0.0373536	0.01119	0.00164	0.01576	0.424215	0.0164859	0.407729	4	cg20703240	5	AGXT2L2;AGXT2L2	NM_153373;NM_153373	5'UTR;1stExon	Island
cg24442740	0.568885	0.70593	0.75003	0.72443	0.80954	0.85983	0.659378	0.661969	0.821466	0.679981	0.705415	0.546469	0.836547	0.7708	0.54559	0.0708822	0.01536	0.01663	0.04524	0.709751	0.0370281	0.672723	4	cg24442740	1	AHDC1	NM_001029882	5'UTR	Island
cg05920908	0.465393	0.69497	0.71789	0.68816	0.69743	0.76008	0.669669	0.635915	0.478157	0.646929	0.383814	0.431534	0.733532	0.68743	0.62042	0.139652	0.05424	0.07497	0.05699	0.620755	0.0814629	0.539292	4	cg05920908	1	AHDC1	NM_001029882	5'UTR	Island
cg26082174	0.612285	0.7278	0.74099	0.73049	0.79958	0.85959	0.832819	0.760703	0.882699	0.887128	0.667145	0.544058	0.830564	0.7514	0.58881	0.0784365	0.01838	0.04141	0.01677	0.747737	0.0387491	0.708988	4	cg26082174	14	AHNAK2	NM_138420	TSS1500	Island
cg18958585	0.607872	0.66543	0.68452	0.67625	0.77254	0.84146	0.840578	0.752174	0.858024	0.875661	0.594986	0.503097	0.829485	0.70434	0.57175	0.0580457	0.02097	0.03868	0.01551	0.718544	0.0333014	0.685243	4	cg18958585	14	AHNAK2	NM_138420	TSS1500	Island
cg21868779	0.603549	0.67753	0.72831	0.6862	0.75712	0.82355	0.830529	0.732109	0.846268	0.855407	0.625986	0.530576	0.806422	0.73107	0.60577	0.0706345	0.01227	0.03818	0.03471	0.722693	0.0389486	0.683744	4	cg21868779	14	AHNAK2	NM_138420	TSS1500	Island
cg14976660	0.520254	0.68471	0.73079	0.72665	0.77831	0.85948	0.726436	0.681528	0.713483	0.692491	0.547914	0.369254	0.805103	0.73786	0.59142	0.107571	0.08882	0.09335	0.09188	0.677712	0.0954052	0.582307	4	cg14976660	14	AHNAK2	NM_138420	TSS1500	Island
cg13599499	0.54499	0.66248	0.70979	0.40256	0.76385	0.82354	0.670642	0.52576	0.728481	0.759094	0.643981	0.537433	0.808563	0.72843	0.48954	0.113315	0.02807	0.03076	0.02202	0.653276	0.0485412	0.604734	4	cg13599499	14	AHNAK2	NM_138420	TSS200	Island
cg07828276	0.484667	0.53889	0.57421	0.56756	0.60998	0.66627	0.726554	0.604599	0.759513	0.661103	0.461034	0.444767	0.650084	0.5955	0.4843	0.0482318	0.01735	0.06822	0.02207	0.588602	0.0389679	0.549634	4	cg07828276	14	AHNAK2	NM_138420	TSS200	Island
cg02048807	0.488801	0.52193	0.5371	0.54439	0.5946	0.66755	0.65587	0.6144	0.699472	0.746402	0.477022	0.434108	0.603833	0.56049	0.51235	0.0385765	0.01542	0.04428	0.02643	0.577221	0.0311766	0.546045	4	cg02048807	14	AHNAK2	NM_138420	Body	Island
cg06903818	0.427371	0.44258	0.41249	0.54695	0.58818	0.67707	0.592233	0.587539	0.646413	0.56711	0.446267	0.348718	0.542327	0.56071	0.46693	0.126825	0.08069	0.09778	0.07237	0.523526	0.0944163	0.42911	4	cg06903818	14	AHNAK2;AHNAK2	NM_138420;NM_138420	5'UTR;1stExon	Island
cg14453201	0.640254	0.72704	0.72771	0.66938	0.8198	0.8655	0.748167	0.748834	0.794922	0.653683	0.657653	0.589329	0.853446	0.75759	0.5946	0.130746	0.00131	0.0917	0.04693	0.723194	0.0676715	0.655522	4	cg14453201	5	AHRR	NM_020731	Body	Island
cg14714797	0.529482	0.72079	0.7645	0.6367	0.78583	0.85807	0.749774	0.512739	0.774392	0.641509	0.576311	0.481788	0.797315	0.67008	0.63785	0.107465	0.06823	0.08304	0.04776	0.675809	0.0766238	0.599185	4	cg14714797	5	AHRR	NM_020731	Body	Island
cg04141806	0.492542	0.63295	0.67484	0.61685	0.51192	0.56491	0.799708	0.466957	0.801194	0.780451	0.659415	0.458605	0.767321	0.64671	0.50018	0.101339	0.08598	0.12142	0.09836	0.62497	0.101775	0.523196	4	cg04141806	5	AHRR	NM_020731	Body	Island
cg09634134	0.571883	0.68354	0.71714	0.65086	0.04167	0.03419	0.602926	0.545408	0.669506	0.604384	0.640819	0.549312	0.778155	0.7191	0.59091	0.158348	0.04972	0.07028	0.0383	0.559987	0.079162	0.480825	4	cg09634134	5	AHRR	NM_020731	Body	Island
cg16896326	0.477846	0.48227	0.6344	0.5188	0.47664	0.49028	0.519704	0.665815	0.41177	0.714057	0.413514	0.33737	0.732193	0.66957	0.47051	0.0772898	0.05706	0.08474	0.07404	0.534316	0.0732824	0.461034	4	cg16896326	5	AHRR	NM_020731	Body	Island
cg22103736	0.539591	0.53703	0.60335	0.54512	0.36673	0.34893	0.558477	0.572747	0.740921	0.492314	0.399131	0.450922	0.736349	0.61399	0.51296	0.185453	0.0736	0.17516	0.08504	0.534571	0.129813	0.404758	4	cg22103736	5	AHRR	NM_020731	Body	Island
cg09470163	0.362966	0.43718	0.49524	0.39929	0.40038	0.5472	0.423793	0.423704	0.591399	0.503965	0.336036	0.309614	0.635842	0.52654	0.3432	0.114459	0.0217	0.02763	0.02706	0.44909	0.0477122	0.401378	4	cg09470163	5	AHRR	NM_020731	Body	Island
cg07960806	0.476047	0.70067	0.68304	0.69623	0.73149	0.82757	0.605835	0.627627	0.75105	0.609704	0.654574	0.475332	0.727724	0.22998	0.61105	0.1264	0.03213	0.05271	0.03706	0.627195	0.0620749	0.56512	4	cg07960806	22	AIFM3;AIFM3	NM_144704;NM_001018060	5'UTR;5'UTR	Island
cg11782550	0.502308	0.63945	0.67793	0.63609	0.66928	0.72813	0.618485	0.635805	0.725197	0.687161	0.657709	0.44017	0.709253	0.6211	0.54138	0.11055	0.06955	0.11206	0.09111	0.63263	0.0958176	0.536812	4	cg11782550	22	AIFM3;AIFM3	NM_144704;NM_001018060	5'UTR;5'UTR	Island
cg16590005	0.401163	0.52525	0.50749	0.47152	0.49457	0.54493	0.650834	0.611623	0.755366	0.584882	0.546575	0.449074	0.748996	0.47254	0.3851	0.120026	0.01225	0.04052	0.01684	0.543328	0.047409	0.495919	4	cg16590005	22	AIFM3;AIFM3	NM_001018060;NM_144704	TSS200;TSS200	Island
cg10348922	0.399767	0.47017	0.50448	0.46906	0.46541	0.58566	0.503881	0.514924	0.4952	0.40752	0.382343	0.35168	0.509039	0.23981	0.38317	0.0791635	0.02138	0.02007	0.01258	0.445474	0.0332984	0.412176	4	cg10348922	22	AIFM3;AIFM3	NM_001018060;NM_144704	TSS200;TSS200	Island
cg05873285	0.645155	0.74132	0.76282	0.73344	0.74578	0.80613	0.80431	0.725615	0.835744	0.851563	0.768762	0.662927	0.915101	0.81581	0.63532	0.113502	0.02315	0.09541	0.08122	0.76332	0.0783205	0.684999	4	cg05873285	6	AIM1	NM_001624	1stExon	Island
cg09184502	0.658599	0.7599	0.7973	0.79795	0.80399	0.86408	0.783729	0.76513	0.759813	0.856558	0.776666	0.682432	0.875774	0.84064	0.74955	0.152647	0.0694	0.09015	0.06955	0.784807	0.0954367	0.689371	4	cg09184502	6	AIM1	NM_001624	TSS1500	Island
cg23413349	0.641777	0.59331	0.65211	0.63263	0.67572	0.72828	0.747946	0.674338	0.759054	0.808969	0.650846	0.489439	0.799546	0.67832	0.55412	0.0951209	0.07229	0.08161	0.08826	0.672427	0.0843202	0.588107	4	cg23413349	6	AIM1	NM_001624	TSS1500	Island
cg09404643	0.56128	0.59796	0.60314	0.57676	0.63049	0.71365	0.623855	0.60377	0.763075	0.75888	0.572755	0.405603	0.773765	0.6692	0.47653	0.115085	0.07318	0.09052	0.11046	0.622048	0.0973114	0.524736	4	cg09404643	6	AIM1	NM_001624	1stExon	Island
cg04067276	0.601728	0.67118	0.69838	0.66031	0.71678	0.74308	0.674494	0.659799	0.705746	0.771385	0.718287	0.509033	0.720587	0.68099	0.57814	0.163327	0.14357	0.14735	0.15903	0.673995	0.153319	0.520676	4	cg04067276	6	AIM1	NM_001624	TSS1500	Island
cg25944720	0.564498	0.60464	0.62009	0.60093	0.63804	0.67486	0.646631	0.621845	0.646234	0.699761	0.604208	0.463951	0.599982	0.63409	0.49641	0.101933	0.0655	0.0738	0.05968	0.607745	0.0752283	0.532516	4	cg25944720	6	AIM1	NM_001624	TSS1500	Island
cg22231056	0.529871	0.57446	0.66222	0.60292	0.6511	0.69896	0.648409	0.602809	0.645552	0.69126	0.623487	0.477574	0.718946	0.65265	0.5371	0.114894	0.0795	0.08932	0.07802	0.621155	0.0904334	0.530721	4	cg22231056	6	AIM1	NM_001624	TSS1500	Island
cg23052020	0.499519	0.63296	0.65316	0.59521	0.59029	0.71453	0.503573	0.581276	0.504451	0.662746	0.575317	0.456829	0.852545	0.69414	0.45308	0.128539	0.0163	0.04873	0.05658	0.597975	0.0625373	0.535438	4	cg23052020	6	AIM1;AIM1	NM_001624;NM_001624	1stExon;5'UTR	Island
cg24194539	0.482141	0.55259	0.56423	0.52007	0.57054	0.64906	0.638988	0.560794	0.624403	0.74491	0.599699	0.396742	0.655361	0.57032	0.43488	0.129554	0.12527	0.13342	0.17347	0.570982	0.140429	0.430553	4	cg24194539	6	AIM1;AIM1	NM_001624;NM_001624	1stExon;5'UTR	Island
cg13495205	0.712554	0.82758	0.82121	0.85963	0.90821	0.92555	0.922677	0.749765	0.923667	0.859472	0.765251	0.609054	0.889308	0.88077	0.74613	0.141831	0.10354	0.16355	0.07599	0.826722	0.121228	0.705494	4	cg13495205	1	AJAP1;AJAP1	NM_018836;NM_001042478	TSS1500;TSS1500	Island
cg15484532	0.540781	0.59149	0.6425	0.50155	0.66778	0.79236	0.821661	0.67897	0.843853	0.730675	0.46237	0.454336	0.618172	0.65285	0.52816	0.0938077	0.03846	0.06104	0.02653	0.635167	0.0549594	0.580208	4	cg15484532	1	AJAP1;AJAP1	NM_018836;NM_001042478	TSS1500;TSS1500	Island
cg20959866	0.576389	0.49117	0.47852	0.67054	0.69457	0.7398	0.534235	0.752035	0.759848	0.749942	0.624503	0.442721	0.590417	0.64551	0.53403	0.163121	0.10659	0.12958	0.10435	0.618949	0.12591	0.493039	4	cg20959866	1	AJAP1;AJAP1	NM_018836;NM_001042478	TSS1500;TSS1500	Island
cg16409049	0.575727	0.72741	0.75492	0.44279	0.33645	0.78092	0.658661	0.740878	0.79954	0.746741	0.50867	0.548986	0.752057	0.62339	0.54384	0.146944	0.04166	0.0586	0.05961	0.636065	0.0767035	0.559362	4	cg16409049	1	AK5;AK5	NM_174858;NM_012093	TSS1500;TSS1500	Island
cg23241335	0.492804	0.67467	0.70782	0.36613	0.27938	0.71247	0.529605	0.668938	0.587032	0.677222	0.488862	0.471676	0.753972	0.50858	0.5665	0.0584478	0.0227	0.03404	0.03094	0.565711	0.036532	0.529179	4	cg23241335	1	AK5;AK5	NM_174858;NM_012093	TSS1500;TSS1500	Island
cg25604883	0.536154	0.59061	0.69116	0.36986	0.33854	0.46936	0.507785	0.595331	0.294865	0.71225	0.6279	0.468622	0.672872	0.45786	0.5962	0.126969	0.09429	0.10022	0.09592	0.528625	0.10435	0.424275	4	cg25604883	1	AK5;AK5	NM_174858;NM_012093	TSS1500;TSS1500	Island
cg10454568	0.494276	0.6428	0.66755	0.31244	0.61363	0.63621	0.676056	0.667431	0.755946	0.685728	0.671988	0.460037	0.730954	0.59494	0.48063	0.112921	0.09337	0.10739	0.09061	0.606041	0.101073	0.504968	4	cg10454568	14	AK7	NM_152327	Body	Island
cg19725972	0.545405	0.63094	0.65406	0.16118	0.71612	0.75673	0.760477	0.510713	0.701316	0.636451	0.703165	0.517388	0.620888	0.58786	0.30313	0.169047	0.16659	0.19104	0.15371	0.587055	0.170097	0.416958	4	cg19725972	14	AK7	NM_152327	Body	Island
cg25855249	0.536416	0.62484	0.68648	0.5908	0.04194	0.04233	0.732763	0.607331	0.742455	0.824825	0.64583	0.423751	0.766716	0.69106	0.52472	0.0735173	0.02937	0.05284	0.03682	0.565484	0.0481368	0.517347	4	cg25855249	6	AKAP12;AKAP12;AKAP12	NM_144497;NM_144497;NM_005100	5'UTR;1stExon;Body	Island
cg12794224	0.487162	0.57185	0.62268	0.57968	0.00393	0.01136	0.672194	0.644475	0.677913	0.795383	0.571745	0.437657	0.825593	0.62163	0.34457	0.0621825	0.01976	0.0125	0.00726	0.524521	0.0254256	0.499096	4	cg12794224	6	AKAP12;AKAP12;AKAP12	NM_144497;NM_144497;NM_005100	5'UTR;1stExon;Body	Island
cg06019170	0.518161	0.58285	0.67331	0.33414	0.05574	0.04754	0.663749	0.576061	0.708116	0.735071	0.59441	0.405733	0.679756	0.63881	0.4581	0.0900429	0.05182	0.06587	0.04224	0.511437	0.0624932	0.448943	4	cg06019170	6	AKAP12;AKAP12;AKAP12	NM_144497;NM_144497;NM_005100	5'UTR;1stExon;Body	Island
cg26288249	0.475971	0.54067	0.59634	0.54738	0.59362	0.64339	0.614763	0.576269	0.639683	0.732173	0.579478	0.450007	0.68599	0.59447	0.50065	0.0832782	0.05222	0.0984	0.06592	0.584724	0.0749546	0.509769	4	cg26288249	9	AKAP2;PALM2-AKAP2;PALM2-AKAP2	NM_001004065;NM_147150;NM_007203	TSS200;Body;Body	Island
cg13717425	0.618843	0.37043	0.38327	0.67404	0.71113	0.76512	0.699411	0.503991	0.790022	0.780837	0.605038	0.494788	0.779146	0.66837	0.59032	0.0737399	0.03764	0.04971	0.03501	0.628984	0.049025	0.579959	4	cg13717425	10	AKR1E2	NM_001040177	Body	Island
cg23763647	0.499154	0.46451	0.4623	0.5622	0.63241	0.6759	0.562896	0.471561	0.618276	0.663804	0.525937	0.449191	0.700767	0.5998	0.52782	0.0579048	0.02727	0.08485	0.03941	0.561102	0.0523587	0.508743	4	cg23763647	10	AKR1E2	NM_001040177	Body	Island
cg17594860	0.515717	0.61478	0.65605	0.62362	0.73645	0.77883	0.630758	0.5777	0.804667	0.591232	0.662156	0.443315	0.76313	0.70176	0.5118	0.0443587	0.02172	0.05671	0.03095	0.640798	0.0384347	0.602363	4	cg17594860	1	AKR7A3	NM_012067	TSS200	Island
cg05937630	0.439123	0.49915	0.50002	0.47547	0.53313	0.70487	0.523791	0.60793	0.836146	0.658643	0.433433	0.371856	0.752777	0.48776	0.41762	0.0493629	0.00311	0.01609	0.01314	0.549448	0.0204257	0.529022	4	cg05937630	1	AKR7A3	NM_012067	TSS1500	Island
cg16126458	0.509457	0.41312	0.48505	0.61139	0.66672	0.73235	0.588938	0.635088	0.759225	0.703006	0.647961	0.400183	0.728693	0.65402	0.48805	0.0652692	0.06379	0.09461	0.0567	0.60155	0.0700923	0.531458	4	cg16126458	1	AKR7A3	NM_012067	TSS200	Island
cg24008908	0.563948	0.66749	0.66877	0.64728	0.72713	0.77835	0.671659	0.645507	0.761995	0.703495	0.68252	0.493013	0.772785	0.68314	0.51555	0.167669	0.06789	0.10793	0.08769	0.665509	0.107795	0.557714	4	cg24008908	1	AKR7A3	NM_012067	TSS200	Island
cg04091063	0.486595	0.50008	0.58714	0.52599	0.61782	0.65364	0.570782	0.600677	0.742668	0.656903	0.685515	0.407271	0.702614	0.54103	0.43039	0.0820802	0.08104	0.1009	0.07206	0.580608	0.08402	0.496588	4	cg04091063	1	AKR7A3	NM_012067	TSS200	Island
cg02888131	0.438694	0.69663	0.65773	0.68832	0.06359	0.05019	0.622572	0.687886	0.753369	0.734545	0.640176	0.373934	0.771738	0.6498	0.47018	0.102269	0.07987	0.06722	0.05134	0.55329	0.0751748	0.478115	4	cg02888131	15	ALDH1A2;ALDH1A2	NM_003888;NM_170696	TSS200;TSS200	Island
cg00930873	0.383827	0.67058	0.69778	0.73046	0.12164	0.06944	0.616588	0.689299	0.728193	0.732389	0.603078	0.316111	0.781108	0.62465	0.41127	0.139241	0.12399	0.13452	0.10911	0.545094	0.126715	0.418379	4	cg00930873	15	ALDH1A2;ALDH1A2	NM_003888;NM_170696	TSS200;TSS200	Island
cg07721203	0.364813	0.51132	0.58758	0.59065	0.01412	0.0012	0.495731	0.566705	0.591842	0.44719	0.378081	0.332396	0.814532	0.51434	0.45221	0.059134	0.01723	0.05622	0.02342	0.444181	0.039001	0.40518	4	cg07721203	15	ALDH1A2;ALDH1A2	NM_003888;NM_170696	TSS200;TSS200	Island
cg13198321	0.251319	0.74334	0.74696	0.30947	0.00673	0.0105	0.829286	0.126574	0.838903	0.861912	0.74574	0.573704	0.614756	0.24704	0.49792	0.0600107	0.01137	0.01911	0.02041	0.49361	0.0277252	0.465885	4	cg13198321	15	ALDH1A2;ALDH1A2;ALDH1A2;ALDH1A2	NM_170696;NM_003888;NM_170696;NM_003888	5'UTR;1stExon;1stExon;5'UTR	Island
cg15671705	0.408139	0.78673	0.83771	0.75389	0.01105	0.01525	0.841334	0.607528	0.680571	0.875924	0.739253	0.615466	0.677239	0.77067	0.68423	0.0395212	0.03951	0.07536	0.02003	0.620332	0.0436053	0.576727	4	cg15671705	15	ALDH1A3	NM_000693	TSS1500	Island
cg23682940	0.479946	0.75429	0.8019	0.75742	0.02827	0.02888	0.79969	0.668084	0.623083	0.825281	0.636665	0.556753	0.67856	0.73675	0.64931	0.115338	0.03537	0.06611	0.0454	0.601659	0.0655544	0.536104	4	cg23682940	15	ALDH1A3	NM_000693	TSS1500	Island
cg21359747	0.444703	0.65701	0.70918	0.65577	0.82722	0.81787	0.64983	0.695197	0.796486	0.791808	0.681119	0.459033	0.833542	0.60822	0.53318	0.113073	0.03859	0.08279	0.05488	0.677345	0.0723331	0.605011	4	cg21359747	15	ALDH1A3	NM_000693	Body	Island
cg07030339	0.205898	0.57795	0.58713	0.6051	0.05877	0.07973	0.730986	0.622153	0.780764	0.709726	0.492513	0.453866	0.443143	0.61286	0.51787	0.0450874	0.02997	0.05833	0.02549	0.498564	0.0397194	0.458845	4	cg07030339	15	ALDH1A3	NM_000693	TSS1500	Island
cg25934863	0.279304	0.70031	0.75613	0.67395	0.02828	0.01752	0.682055	0.684385	0.552163	0.720632	0.551345	0.453014	0.528466	0.69112	0.62019	0.0986744	0.04266	0.07231	0.03717	0.529258	0.0627036	0.466554	4	cg25934863	15	ALDH1A3	NM_000693	TSS1500	Island
cg13615592	0.444579	0.5074	0.51619	0.5245	0.56485	0.63779	0.623213	0.574694	0.759818	0.641456	0.625104	0.428281	0.741709	0.48972	0.4684	0.146729	0.06468	0.09471	0.04883	0.569847	0.0887373	0.48111	4	cg13615592	15	ALDH1A3	NM_000693	Body	Island
cg04892391	0.585885	0.71169	0.74924	0.51061	0.78221	0.85337	0.716866	0.61209	0.761706	0.783884	0.61979	0.459767	0.842842	0.75482	0.619	0.109393	0.02592	0.03204	0.03036	0.690918	0.0494282	0.64149	4	cg04892391	12	ALDH1L2;ALDH1L2	NM_001034173;NR_027752	TSS200;TSS200	Island
cg21331473	0.352236	0.72246	0.71614	0.3391	0.80205	0.87198	0.745764	0.121956	0.502246	0.8059	0.469241	0.275985	0.785493	0.75948	0.66846	0.103784	0.00589	0.01623	0.00932	0.595899	0.0338059	0.562093	4	cg21331473	12	ALDH1L2;ALDH1L2	NM_001034173;NR_027752	TSS200;TSS200	Island
cg22974804	0.425249	0.54832	0.52045	0.5503	0.62344	0.71196	0.654424	0.420738	0.125364	0.8118	0.529412	0.315379	0.720535	0.55631	0.56061	0.0827662	0.03251	0.01675	0.02597	0.538286	0.039499	0.498787	4	cg22974804	12	ALDH1L2;ALDH1L2	NM_001034173;NR_027752	TSS200;TSS200	Island
cg20234947	0.265811	0.56499	0.50338	0.14572	0.7697	0.80883	0.713726	0.167653	0.52268	0.850837	0.577965	0.296713	0.54741	0.70324	0.54764	0.0850208	0.03421	0.05434	0.04819	0.53242	0.0554402	0.476979	4	cg20234947	12	ALDH1L2;ALDH1L2	NM_001034173;NR_027752	TSS200;TSS200	Island
cg04237898	0.545459	0.67448	0.71933	0.65211	0.76816	0.83263	0.605458	0.621481	0.667	0.653898	0.572009	0.485257	0.808954	0.72019	0.64464	0.167727	0.06051	0.07042	0.06611	0.664737	0.0911917	0.573545	4	cg04237898	12	ALDH1L2;ALDH1L2;ALDH1L2	NR_027752;NM_001034173;NM_001034173	Body;1stExon;5'UTR	Island
cg19435033	0.45337	0.58738	0.65393	0.59978	0.63034	0.72608	0.651538	0.648658	0.723889	0.669492	0.596766	0.502319	0.757313	0.56102	0.47449	0.0602692	0.01588	0.059	0.03256	0.615758	0.0419273	0.57383	4	cg19435033	17	ALDH3A1;ALDH3A1;ALDH3A1	NM_001135167;NM_000691;NM_001135168	Body;Body;1stExon	Island
cg04209650	0.438938	0.54516	0.57824	0.50197	0.55392	0.64348	0.597833	0.592461	0.783537	0.710638	0.380463	0.419891	0.719584	0.50125	0.43732	0.0509448	0.01479	0.06839	0.01776	0.560312	0.0379712	0.522341	4	cg04209650	17	ALDH3A1;ALDH3A1;ALDH3A1	NM_001135167;NM_001135168;NM_000691	Body;Body;Body	Island
cg11401568	0.392217	0.5496	0.6067	0.53306	0.61179	0.68898	0.621133	0.613626	0.718134	0.637612	0.469368	0.271715	0.703019	0.51062	0.40605	0.0943997	0.06198	0.07778	0.07274	0.555575	0.0767249	0.47885	4	cg11401568	17	ALDH3A1;ALDH3A1;ALDH3A1	NM_001135167;NM_001135168;NM_000691	Body;Body;Body	Island
cg25338766	0.485006	0.53516	0.61171	0.56386	0.68872	0.73439	0.741454	0.698289	0.834358	0.788681	0.652001	0.527587	0.783338	0.60291	0.36973	0.0679463	0.01934	0.03664	0.0398	0.641146	0.0409316	0.600215	4	cg25338766	19	ALKBH6;ALKBH6;C19orf46	NM_198867;NM_032878;NM_001039876	3'UTR;Body;TSS1500	Island
cg20872640	0.573261	0.69975	0.75204	0.7334	0.79094	0.81932	0.704641	0.766934	0.781044	0.814248	0.662606	0.433882	0.787379	0.73626	0.63522	0.103238	0.08259	0.11934	0.09728	0.712728	0.100612	0.612116	4	cg20872640	19	ALKBH6;ALKBH6;C19orf46	NM_198867;NM_032878;NM_001039876	3'UTR;Body;TSS1500	Island
cg08879172	0.412603	0.45057	0.54698	0.45067	0.62117	0.64204	0.501736	0.579817	0.545151	0.553683	0.528586	0.463672	0.741426	0.46815	0.26831	0.0941599	0.02338	0.02405	0.02227	0.518304	0.040965	0.477339	4	cg08879172	19	ALKBH6;ALKBH6;C19orf46	NM_198867;NM_032878;NM_001039876	3'UTR;Body;TSS1500	Island
cg25874034	0.607535	0.76485	0.8082	0.76031	0.51039	0.55854	0.676559	0.757931	0.813013	0.818891	0.76776	0.614554	0.772126	0.69651	0.62781	0.089053	0.03158	0.05835	0.04203	0.703665	0.0552532	0.648412	4	cg25874034	17	ALOX12B	NM_001139	Body	Island
cg10693616	0.440655	0.57277	0.58551	0.58594	0.45948	0.45555	0.612531	0.574047	0.636427	0.624256	0.518758	0.464438	0.70786	0.57111	0.42828	0.0966861	0.0429	0.09509	0.03754	0.549174	0.068054	0.48112	4	cg10693616	17	ALOX12B	NM_001139	Body	Island
cg06858294	0.40607	0.57103	0.6544	0.60778	0.39786	0.40865	0.550056	0.622176	0.635882	0.662197	0.486821	0.356327	0.626621	0.55796	0.4589	0.0949115	0.08066	0.10687	0.08625	0.533515	0.0921729	0.441342	4	cg06858294	17	ALOX12B	NM_001139	Body	Island
cg24480120	0.459237	0.589	0.63125	0.48502	0.4683	0.46588	0.612422	0.59053	0.593128	0.66295	0.553123	0.417022	0.694423	0.56466	0.44575	0.133328	0.10981	0.14392	0.08939	0.548846	0.119112	0.429734	4	cg24480120	17	ALOX12B	NM_001139	Body	Island
cg11278311	0.443371	0.56079	0.65872	0.51738	0.4947	0.60559	0.640416	0.540672	0.472516	0.653575	0.476475	0.457031	0.459401	0.47223	0.516	0.0976079	0.05529	0.08497	0.09057	0.531258	0.0821095	0.449148	4	cg11278311	17	ALOX15	NM_001140	Body	Island
cg04194494	0.554127	0.68652	0.70703	0.69015	0.7385	0.82865	0.743807	0.723178	0.824736	0.79675	0.724875	0.528484	0.868875	0.68979	0.57652	0.0739679	0.0188	0.05167	0.05332	0.712133	0.0494395	0.662693	4	cg04194494	10	ALOX5	NM_000698	Body	Island
cg00675569	0.608851	0.72918	0.68094	0.68543	0.7887	0.84427	0.75816	0.749882	0.808503	0.792265	0.65944	0.569561	0.893615	0.76621	0.63229	0.0907994	0.00258	0.02079	0.00922	0.731153	0.0308473	0.700306	4	cg00675569	10	ALOX5	NM_000698	Body	Island
cg21981270	0.660127	0.6633	0.70565	0.68684	0.72026	0.75326	0.75628	0.745041	0.794828	0.81553	0.737322	0.565954	0.795325	0.68851	0.62025	0.0967311	0.04147	0.0647	0.06713	0.713898	0.0675078	0.646391	4	cg21981270	10	ALOX5	NM_000698	Body	Island
cg16831085	0.544012	0.60455	0.63532	0.58948	0.68812	0.75669	0.717981	0.648004	0.766041	0.767159	0.606883	0.518588	0.756477	0.63962	0.5527	0.0674666	0.0188	0.08185	0.04657	0.652775	0.0536716	0.599103	4	cg16831085	10	ALOX5	NM_000698	Body	Island
cg02070873	0.537347	0.54041	0.59998	0.56509	0.51733	0.52366	0.607386	0.672595	0.412491	0.810098	0.615172	0.348255	0.708485	0.41086	0.48083	0.131588	0.09741	0.10454	0.09618	0.556666	0.10743	0.449236	4	cg02070873	10	ALOX5	NM_000698	TSS1500	Island
cg19021328	0.521851	0.55485	0.59824	0.44523	0.03374	0.03061	0.62319	0.491361	0.473803	0.746815	0.635764	0.383253	0.811713	0.36346	0.56698	0.082701	0.0464	0.05359	0.05028	0.485391	0.0582427	0.427148	4	cg19021328	10	ALOX5	NM_000698	TSS1500	Island
cg06935264	0.494528	0.48442	0.5597	0.54983	0.33096	0.32116	0.670655	0.624149	0.697097	0.715088	0.573517	0.346966	0.701274	0.54464	0.47461	0.113345	0.07264	0.0866	0.08047	0.53924	0.0882638	0.450976	4	cg06935264	10	ALOX5	NM_000698	TSS1500	Island
cg05530751	0.630381	0.70971	0.74191	0.59523	0.06318	0.07467	0.664861	0.652346	0.628915	0.69746	0.689905	0.241878	0.505438	0.32875	0.57034	0.134224	0.06135	0.08971	0.07571	0.519665	0.0902484	0.429416	4	cg05530751	10	ALOX5	NM_000698	TSS200	Island
cg19517653	0.549086	0.6981	0.73587	0.42847	0.04894	0.06523	0.64522	0.553159	0.674519	0.753588	0.678544	0.218074	0.518782	0.10665	0.48431	0.100292	0.04921	0.06612	0.0366	0.477236	0.0630555	0.414181	4	cg19517653	10	ALOX5	NM_000698	TSS200	Island
cg17342064	0.600553	0.80951	0.83021	0.6837	0.57291	0.51754	0.73493	0.786199	0.895967	0.896648	0.858918	0.712489	0.772435	0.70021	0.64069	0.0724114	0.03017	0.07322	0.01643	0.734194	0.0480579	0.686136	4	cg17342064	17	ALOXE3;ALOXE3	NM_021628;NM_001165960	Body;Body	Island
cg18236421	0.577537	0.67717	0.72791	0.32405	0.47947	0.44359	0.733633	0.557219	0.814745	0.754759	0.577901	0.436091	0.644049	0.6819	0.61994	0.10001	0.0276	0.11289	0.12286	0.603331	0.09084	0.512491	4	cg18236421	1	ALPL	NM_000478	5'UTR	Island
cg05364759	0.521305	0.61455	0.64732	0.66963	0.62235	0.71153	0.727913	0.696569	0.823853	0.760793	0.63587	0.494661	0.810523	0.70101	0.621	0.117213	0.03598	0.07525	0.03784	0.670592	0.0665707	0.604021	4	cg05364759	1	ALPL;ALPL	NM_000478;NM_000478	5'UTR;1stExon	Island
cg25104512	0.615943	0.77696	0.80671	0.80476	0.55211	0.83376	0.549279	0.636902	0.795603	0.718874	0.736671	0.570581	0.863864	0.676	0.61848	0.0748797	0.02309	0.04908	0.02188	0.703766	0.0422324	0.661534	4	cg25104512	3	ALS2CL	NM_147129	TSS1500	Island
cg07780095	0.557405	0.67343	0.72878	0.63947	0.76191	0.81298	0.759771	0.668973	0.842112	0.785598	0.684353	0.538552	0.855146	0.73575	0.66969	0.0734629	0.0208	0.05822	0.03732	0.714261	0.0474507	0.666811	4	cg07780095	12	ALX1	NM_006982	Body	Island
cg00765312	0.609891	0.72086	0.73982	0.20093	0.5416	0.56702	0.284923	0.504692	0.869933	0.861968	0.665485	0.595847	0.847587	0.74277	0.76013	0.120792	0.02694	0.05812	0.03395	0.63423	0.0599505	0.57428	4	cg00765312	12	ALX1	NM_006982	Body	Island
cg14116122	0.555353	0.65307	0.64484	0.43032	0.2801	0.31198	0.761531	0.702428	0.780583	0.767035	0.791286	0.398999	0.694955	0.67578	0.57574	0.0853329	0.05789	0.06941	0.05465	0.6016	0.0668207	0.534779	4	cg14116122	12	ALX1	NM_006982	TSS200	Island
cg25678815	0.532891	0.70387	0.7456	0.47317	0.25276	0.3744	0.483871	0.643728	0.725342	0.715068	0.551893	0.515501	0.771259	0.71492	0.66275	0.105926	0.02439	0.0309	0.01717	0.591135	0.0445965	0.546538	4	cg25678815	12	ALX1	NM_006982	TSS200	Island
cg24083469	0.550122	0.47759	0.39795	0.49114	0.08268	0.07038	0.725	0.686051	0.778032	0.756078	0.691471	0.340796	0.717925	0.50501	0.53046	0.085741	0.05224	0.06398	0.04874	0.520046	0.0626753	0.457371	4	cg24083469	12	ALX1	NM_006982	TSS200	Island
cg02409351	0.581363	0.59858	0.66383	0.60696	0.58933	0.52617	0.74024	0.70596	0.75534	0.788602	0.656319	0.41297	0.659235	0.68391	0.58031	0.119227	0.09447	0.12113	0.10645	0.636608	0.110319	0.526289	4	cg02409351	12	ALX1	NM_006982	TSS200	Island
cg19863542	0.526274	0.56335	0.62988	0.52023	0.41262	0.37805	0.653641	0.674167	0.745025	0.765168	0.590357	0.411658	0.720907	0.64377	0.55519	0.110967	0.05286	0.08635	0.08266	0.586019	0.0832092	0.50281	4	cg19863542	12	ALX1	NM_006982	1stExon	Island
cg06552356	0.528145	0.58778	0.62373	0.34551	0.52107	0.49063	0.547209	0.46822	0.667978	0.721437	0.673373	0.432493	0.735722	0.64232	0.55764	0.112128	0.07622	0.09726	0.07519	0.56955	0.0901994	0.479351	4	cg06552356	12	ALX1	NM_006982	Body	Island
cg10794058	0.258563	0.52186	0.56964	0.2035	0.1338	0.2663	0.461219	0.533113	0.587788	0.633095	0.448361	0.402951	0.688136	0.56305	0.49197	0.109968	0.02349	0.03124	0.02153	0.45089	0.0465569	0.404333	4	cg10794058	12	ALX1	NM_006982	TSS200	Island
cg18786873	0.540329	0.57305	0.55864	0.63962	0.66119	0.71052	0.733041	0.715017	0.738887	0.800912	0.713399	0.455837	0.767535	0.73964	0.54087	0.0993648	0.03763	0.08037	0.03538	0.659233	0.0631862	0.596046	4	cg18786873	1	ALX3	NM_006492	Body	Island
cg06215569	0.452422	0.53087	0.49988	0.58583	0.45061	0.19436	0.757997	0.685116	0.796507	0.842973	0.807873	0.518012	0.641551	0.76935	0.61648	0.0914205	0.06144	0.11434	0.05486	0.609989	0.0805151	0.529474	4	cg06215569	1	ALX3	NM_006492	Body	Island
cg11071207	0.559574	0.62877	0.68555	0.62917	0.56968	0.57282	0.731346	0.708776	0.715957	0.688694	0.71755	0.380185	0.767012	0.69299	0.52803	0.169414	0.10519	0.13544	0.13719	0.638407	0.136809	0.501598	4	cg11071207	1	ALX3	NM_006492	Body	Island
cg10023272	0.481101	0.51437	0.57535	0.46302	0.55519	0.66691	0.546704	0.516842	0.437031	0.591355	0.540206	0.388501	0.712325	0.61614	0.40187	0.113202	0.04126	0.05883	0.06037	0.533794	0.0684155	0.465379	4	cg10023272	1	ALX3	NM_006492	Body	Island
cg22494858	0.504957	0.5676	0.57065	0.5818	0.66793	0.68361	0.606909	0.609984	0.727599	0.650202	0.535654	0.399316	0.739816	0.63643	0.42005	0.164053	0.12473	0.14026	0.1013	0.5935	0.132586	0.460915	4	cg22494858	1	ALX3	NM_006492	Body	Island
cg23871640	0.51884	0.51123	0.56239	0.33161	0.65728	0.56248	0.637821	0.626244	0.698888	0.688301	0.631977	0.378415	0.735285	0.62042	0.35463	0.19938	0.14265	0.15383	0.15648	0.567721	0.163085	0.404636	4	cg23871640	1	ALX3	NM_006492	Body	Island
cg00268840	0.648585	0.7648	0.77593	0.74413	0.83108	0.84856	0.841896	0.783681	0.892939	0.877767	0.827326	0.623513	0.886701	0.77991	0.66271	0.141778	0.02452	0.05851	0.02943	0.785969	0.0635595	0.722409	4	cg00268840	11	ALX4	NM_021926	TSS1500	Island
cg04578774	0.618082	0.74041	0.7433	0.71888	0.79247	0.84403	0.770354	0.735318	0.628547	0.815589	0.76602	0.566847	0.865004	0.74338	0.68318	0.130605	0.03673	0.0794	0.02444	0.735427	0.0677937	0.667634	4	cg04578774	11	ALX4	NM_021926	TSS1500	Island
cg08408994	0.615798	0.63046	0.52412	0.66982	0.73674	0.83505	0.818884	0.751726	0.816433	0.876263	0.709778	0.550107	0.613921	0.75018	0.49278	0.0902352	0.02862	0.05343	0.04146	0.692804	0.0534363	0.639368	4	cg08408994	11	ALX4	NM_021926	Body	Island
cg26365854	0.589669	0.64774	0.64445	0.44355	0.62447	0.62936	0.809698	0.713594	0.212154	0.834484	0.791687	0.514202	0.803791	0.74421	0.47649	0.0504587	0.01761	0.02375	0.0109	0.63197	0.0256797	0.60629	4	cg26365854	11	ALX4	NM_021926	Body	Island
cg00374839	0.584403	0.50563	0.78132	0.79715	0.51154	0.53591	0.58891	0.729954	0.823358	0.811707	0.713028	0.439172	0.478944	0.51662	0.75102	0.10298	0.05238	0.12273	0.10008	0.637911	0.0945426	0.543368	4	cg00374839	11	ALX4	NM_021926	TSS1500	Island
cg24335138	0.549955	0.59671	0.64692	0.60531	0.16338	0.0618	0.76701	0.734138	0.270717	0.8	0.562608	0.488176	0.297375	0.32748	0.04703	0.0766791	0.02084	0.02289	0.01363	0.461241	0.0335098	0.427731	4	cg24335138	11	ALX4	NM_021926	Body	Island
cg13807496	0.50507	0.59071	0.65957	0.61038	0.58797	0.47138	0.731123	0.181381	0.777818	0.77807	0.674628	0.28441	0.694794	0.68065	0.51235	0.175182	0.09786	0.12222	0.10334	0.582687	0.12465	0.458037	4	cg13807496	11	ALX4	NM_021926	TSS1500	Island
cg04367345	0.517198	0.58949	0.60008	0.57369	0.50291	0.48483	0.654439	0.65442	0.739359	0.713157	0.631182	0.4315	0.68817	0.62877	0.54159	0.188356	0.10437	0.10953	0.08105	0.596719	0.120826	0.475893	4	cg04367345	11	ALX4	NM_021926	TSS1500	Island
cg08914623	0.498907	0.55901	0.58421	0.55014	0.67744	0.74344	0.728926	0.686768	0.230121	0.669251	0.646667	0.322786	0.582588	0.67772	0.51745	0.192729	0.07063	0.10207	0.08234	0.578362	0.111942	0.466419	4	cg08914623	11	ALX4	NM_021926	Body	Island
cg03442378	0.523535	0.51616	0.53474	0.55238	0.65017	0.68822	0.556085	0.576068	0.598246	0.616744	0.543324	0.414571	0.747217	0.59614	0.49314	0.173003	0.04241	0.07544	0.06324	0.573783	0.0885233	0.485259	4	cg03442378	11	ALX4	NM_021926	TSS1500	Island
cg07696033	0.396488	0.31293	0.31992	0.51055	0.42294	0.55274	0.6394	0.627381	0.613572	0.621773	0.511652	0.229878	0.657568	0.53838	0.32123	0.116912	0.0687	0.04665	0.03201	0.485093	0.0660679	0.419026	4	cg07696033	11	ALX4	NM_021926	Body	Island
cg16711517	0.505879	0.00879	0.03739	0.5107	0.81936	0.84605	0.794433	0.681823	0.672999	0.853861	0.611185	0.325869	0.0734325	0.02092	0.60894	0.106005	0.03764	0.01211	0.02295	0.491442	0.0446761	0.446766	4	cg16711517	16	AMDHD2;AMDHD2	NM_001145815;NM_015944	TSS200;TSS200	Island
cg14939446	0.509654	0.62763	0.69242	0.60108	0.6715	0.76561	0.724341	0.648962	0.763585	0.746635	0.574724	0.411489	0.338724	0.37587	0.46469	0.0822161	0.05669	0.06799	0.07092	0.594461	0.069454	0.525007	4	cg14939446	16	AMDHD2;AMDHD2	NM_001145815;NM_015944	Body;Body	Island
cg05345154	0.606077	0.73728	0.75617	0.70747	0.76252	0.82448	0.691247	0.7381	0.822349	0.766189	0.71065	0.60569	0.730897	0.7409	0.65466	0.157382	0.08364	0.13795	0.05642	0.723645	0.108848	0.614797	4	cg05345154	19	AMH	NM_000479	Body	Island
cg04052466	0.536367	0.70977	0.69177	0.66917	0.7599	0.80845	0.699606	0.72328	0.839644	0.814983	0.680807	0.563701	0.798873	0.72781	0.59413	0.173346	0.07736	0.12702	0.0527	0.707884	0.107607	0.600277	4	cg04052466	19	AMH	NM_000479	Body	Island
cg11616651	0.464695	0.54525	0.57544	0.55225	0.64284	0.7124	0.586973	0.612772	0.670075	0.697459	0.658839	0.487697	0.685846	0.5948	0.45548	0.188826	0.04514	0.08898	0.05204	0.596188	0.0937466	0.502441	4	cg11616651	19	AMH	NM_000479	Body	Island
cg23218559	0.498913	0.59016	0.61101	0.59765	0.62572	0.68208	0.548053	0.621995	0.716733	0.705013	0.580493	0.489189	0.617762	0.63894	0.52665	0.145882	0.12666	0.18094	0.06192	0.603357	0.128851	0.474507	4	cg23218559	19	AMH	NM_000479	Body	Island
cg08367326	0.409039	0.4421	0.47941	0.26194	0.55562	0.55946	0.605174	0.766536	0.839367	0.710468	0.388273	0.604668	0.481692	0.80814	0.03377	0.148367	0.01675	0.02125	0.01943	0.52971	0.0514493	0.478261	4	cg08367326	1	AMIGO1	NM_020703	5'UTR	Island
cg24603490	0.55667	0.65988	0.68574	0.63563	0.46727	0.49376	0.420735	0.586658	0.683415	0.744968	0.540312	0.435152	0.70049	0.67773	0.59313	0.086262	0.0644	0.07188	0.06415	0.592103	0.071673	0.52043	4	cg24603490	12	AMIGO2;AMIGO2	NM_181847;NM_001143668	TSS1500;TSS1500	Island
cg24722112	0.622429	0.64935	0.72209	0.72504	0.75613	0.83243	0.738717	0.733663	0.813911	0.737879	0.786463	0.61127	0.851808	0.72659	0.60614	0.180434	0.07349	0.08528	0.02219	0.727594	0.0903485	0.637245	4	cg24722112	3	AMIGO3;AMIGO3;RNF123	NM_198722;NM_198722;NM_022064	5'UTR;1stExon;Body	Island
cg13996426	0.488667	0.54028	0.5836	0.57672	0.62719	0.7024	0.701645	0.63509	0.717229	0.676135	0.551703	0.37328	0.738454	0.61161	0.41425	0.14104	0.08393	0.08525	0.0735	0.595884	0.0959301	0.499953	4	cg13996426	3	AMIGO3;AMIGO3;RNF123	NM_198722;NM_198722;NM_022064	5'UTR;1stExon;Body	Island
cg17321883	0.473144	0.5627	0.57526	0.60308	0.61741	0.74718	0.738821	0.627905	0.790912	0.724178	0.72013	0.530134	0.825708	0.59256	0.43716	0.0886696	0.04057	0.03685	0.01837	0.637752	0.0461149	0.591637	4	cg17321883	3	AMIGO3;RNF123	NM_198722;NM_022064	1stExon;Body	Island
cg04432597	0.563388	0.66941	0.68403	0.69429	0.71969	0.7855	0.681063	0.724032	0.723712	0.743465	0.749195	0.490418	0.775091	0.70838	0.53402	0.108122	0.05918	0.05202	0.04076	0.683046	0.0650205	0.618025	4	cg04432597	3	AMIGO3;RNF123	NM_198722;NM_022064	TSS200;Body	Island
cg25755107	0.49005	0.6071	0.64112	0.66201	0.71302	0.75716	0.666715	0.664979	0.752115	0.733691	0.655751	0.426067	0.750267	0.66387	0.51453	0.0916317	0.11753	0.07175	0.06088	0.646563	0.0854479	0.561115	4	cg25755107	3	AMIGO3;RNF123	NM_198722;NM_022064	TSS200;Body	Island
cg25577023	0.638484	0.67058	0.69165	0.69445	0.7599	0.83188	0.702769	0.761958	0.672444	0.810143	0.553417	0.519828	0.881483	0.69568	0.53129	0.0987206	0.02627	0.04878	0.01502	0.694397	0.0471976	0.647199	4	cg25577023	14	AMN	NM_030943	Body	Island
cg01155039	0.510181	0.57115	0.63903	0.6209	0.68591	0.73337	0.672459	0.686696	0.719757	0.800102	0.62935	0.42572	0.701387	0.61926	0.50197	0.142352	0.11309	0.12961	0.1206	0.634483	0.126413	0.50807	4	cg01155039	14	AMN	NM_030943	Body	Island
cg13842154	0.519472	0.62665	0.61997	0.61769	0.41833	0.45859	0.599446	0.461215	0.259188	0.6768	0.360163	0.406603	0.673024	0.65835	0.34497	0.0974459	0.06834	0.10151	0.08028	0.513364	0.086894	0.42647	4	cg13842154	14	AMN	NM_030943	Body	Island
cg13607835	0.518236	0.53676	0.60917	0.26705	0.38361	0.44522	0.721874	0.526424	0.452381	0.729752	0.523408	0.478649	0.261012	0.55232	0.53523	0.0474765	0.02697	0.0879	0.02972	0.50274	0.0480166	0.454723	4	cg13607835	7	AMZ1	NM_133463	5'UTR	Island
cg17081778	0.491945	0.62885	0.71547	0.02734	0.21821	0.19825	0.79268	0.417192	0.435356	0.743532	0.600447	0.332431	0.365291	0.06594	0.52702	0.0889311	0.01245	0.02783	0.01905	0.43733	0.0370653	0.400265	4	cg17081778	7	AMZ1	NM_133463	5'UTR	Island
cg12529027	0.563901	0.60019	0.75255	0.2322	0.38586	0.41649	0.584689	0.593708	0.402312	0.655476	0.599233	0.426961	0.543707	0.54689	0.5543	0.151158	0.09175	0.11632	0.12371	0.523898	0.120734	0.403163	4	cg12529027	7	AMZ1	NM_133463	5'UTR	Island
cg01220680	0.496802	0.51863	0.56187	0.60599	0.0643	0.11418	0.64994	0.609173	0.69945	0.643505	0.434565	0.426634	0.688153	0.56426	0.48186	0.0941027	0.05036	0.07419	0.02563	0.503954	0.0610707	0.442883	4	cg01220680	20	ANGPT4	NM_015985	Body	Island
cg15229481	0.472544	0.61136	0.67551	0.66132	0.09392	0.08539	0.631921	0.631975	0.666053	0.715699	0.583377	0.411856	0.586893	0.65566	0.52905	0.155378	0.11795	0.12834	0.10689	0.534168	0.12714	0.407029	4	cg15229481	20	ANGPT4	NM_015985	Body	Island
cg14866117	0.452114	0.52638	0.56365	0.56265	0.17908	0.29748	0.624948	0.627924	0.654574	0.675946	0.506012	0.366507	0.700055	0.57833	0.44054	0.148201	0.11325	0.10676	0.09535	0.517079	0.11589	0.401189	4	cg14866117	20	ANGPT4	NM_015985	Body	Island
cg24803730	0.579408	0.49004	0.45573	0.70432	0.52908	0.53525	0.736974	0.691385	0.489772	0.72272	0.208127	0.553787	0.859721	0.7038	0.64687	0.0728341	0.01112	0.05163	0.02001	0.593799	0.0388985	0.5549	4	cg24803730	19	ANGPTL4;ANGPTL4	NM_139314;NM_001039667	1stExon;1stExon	Island
cg06620911	0.537836	0.2806	0.31027	0.57115	0.31961	0.31488	0.749166	0.683529	0.559548	0.780141	0.191649	0.511964	0.794042	0.62244	0.46245	0.104697	0.03665	0.02081	0.02512	0.512618	0.0468192	0.465799	4	cg06620911	19	ANGPTL4;ANGPTL4;ANGPTL4;ANGPTL4	NM_001039667;NM_139314;NM_139314;NM_001039667	5'UTR;1stExon;5'UTR;1stExon	Island
cg02277383	0.543445	0.30802	0.30725	0.6001	0.32401	0.35916	0.729443	0.715036	0.583906	0.80419	0.156652	0.512748	0.851639	0.68148	0.48462	0.11496	0.02342	0.03901	0.03077	0.53078	0.0520401	0.47874	4	cg02277383	19	ANGPTL4;ANGPTL4;ANGPTL4;ANGPTL4	NM_001039667;NM_139314;NM_139314;NM_001039667	5'UTR;1stExon;5'UTR;1stExon	Island
cg02505409	0.563698	0.26983	0.32263	0.53448	0.3472	0.35186	0.683073	0.673351	0.530214	0.76915	0.259288	0.470178	0.731197	0.60468	0.46301	0.0880624	0.04976	0.04913	0.03875	0.504923	0.0564256	0.448497	4	cg02505409	19	ANGPTL4;ANGPTL4;ANGPTL4;ANGPTL4	NM_001039667;NM_139314;NM_139314;NM_001039667	5'UTR;1stExon;5'UTR;1stExon	Island
cg16129172	0.610888	0.43926	0.49683	0.57923	0.03427	0.05028	0.737609	0.416166	0.547999	0.790757	0.69249	0.574288	0.397791	0.61387	0.53832	0.0951609	0.02061	0.01354	0.0207	0.501337	0.0375027	0.463834	4	cg16129172	8	ANK1	NM_001142446	Body	Island
cg01616178	0.467247	0.6608	0.69815	0.68839	0.03946	0	0.720537	0.698055	0.659307	0.788182	0.567821	0.532007	0.774885	0.56279	0.40432	0.0969067	0.0036	0.06569	0.04644	0.550797	0.0531592	0.497638	4	cg01616178	8	ANK1	NM_001142446	TSS1500	Island
cg03596181	0.381854	0.5744	0.60962	0.30563	0.54064	0.66986	0.557056	0.636098	0.379225	0.696934	0.531549	0.367704	0.1701	0.62886	0.32085	0.077614	0.02668	0.03221	0.02811	0.491359	0.0411535	0.450205	4	cg03596181	8	ANK1	NM_001142446	Body	Island
cg02172579	0.411386	0.5255	0.52826	0.53336	0.46558	0.5535	0.576663	0.510253	0.360127	0.638041	0.406233	0.411765	0.441936	0.54205	0.3326	0.0349665	0.01432	0.01402	0.01416	0.482484	0.0193666	0.463117	4	cg02172579	8	ANK1	NM_001142446	Body	Island
cg11207534	0.536424	0.62448	0.58945	0.74816	0.1709	0.32629	0.678982	0.672123	0.666823	0.669926	0.64864	0.593818	0.457486	0.76787	0.507	0.173228	0.02498	0.02906	0.05172	0.577225	0.0697471	0.507478	4	cg11207534	8	ANK1	NM_001142446	Body	Island
cg02392634	0.566336	0.64967	0.74685	0.53645	0.52521	0.65272	0.370011	0.542771	0.72263	0.708264	0.551606	0.535268	0.677419	0.69422	0.55926	0.176023	0.05738	0.10884	0.08961	0.602579	0.107963	0.494616	4	cg02392634	8	ANK1	NM_001142446	Body	Island
cg19891728	0.398348	0.63361	0.64458	0.53982	0.63307	0.7166	0.6875	0.677533	0.663383	0.744782	0.575564	0.407348	0.391333	0.22867	0.42053	0.121117	0.09933	0.11486	0.08399	0.557511	0.104824	0.452687	4	cg19891728	8	ANK1	NM_001142446	TSS1500	Island
cg10470489	0.265746	0.45133	0.51866	0.51202	0.49018	0.59976	0.581027	0.640448	0.377174	0.75191	0.458257	0.307406	0.261052	0.54292	0.25764	0.0669848	0.0458	0.04512	0.04745	0.467702	0.0513387	0.416363	4	cg10470489	8	ANK1	NM_001142446	Body	Island
cg07162571	0.565486	0.60287	0.6136	0.60604	0.05479	0.01939	0.784712	0.678957	0.852646	0.76239	0.591356	0.535544	0.583612	0.63796	0.49337	0.043501	0.03806	0.15421	0.04433	0.558848	0.0700252	0.488823	4	cg07162571	8	ANK1;ANK1;ANK1;ANK1;ANK1	NM_020476;NM_020475;NM_001142446;NM_020477;NM_000037	Body;Body;Body;Body;Body	Island
cg07533533	0.489687	0.67923	0.73548	0.71071	0.7127	0.75889	0.723849	0.680814	0.75093	0.717577	0.634615	0.446722	0.794509	0.74703	0.45517	0.126178	0.13422	0.1715	0.11419	0.669194	0.136522	0.532672	4	cg07533533	8	ANK1;ANK1;ANK1;ANK1;ANK1	NM_020476;NM_020475;NM_001142446;NM_020477;NM_000037	Body;Body;Body;Body;Body	Island
cg09125812	0.557211	0.62776	0.68173	0.66062	0.09892	0.08621	0.762118	0.729437	0.83867	0.847821	0.586742	0.369261	0.424712	0.68432	0.37929	0.110565	0.06494	0.07778	0.07193	0.555655	0.0813037	0.474351	4	cg09125812	8	ANK1;ANK1;ANK1;ANK1;ANK1	NM_020476;NM_020475;NM_001142446;NM_020477;NM_000037	Body;Body;Body;Body;Body	Island
cg07889469	0.611408	0.63814	0.65604	0.67359	0.04974	0.06732	0.810644	0.517344	0.741916	0.805047	0.634602	0.478287	0.399065	0.66811	0.475	0.108481	0.07132	0.09584	0.06942	0.548417	0.0862654	0.462151	4	cg07889469	8	ANK1;ANK1;ANK1;ANK1;ANK1	NM_020476;NM_020475;NM_001142446;NM_020477;NM_000037	Body;Body;Body;Body;Body	Island
cg07529534	0.603735	0.70889	0.74233	0.59152	0.67755	0.74951	0.657972	0.604828	0.72268	0.815015	0.62286	0.458529	0.392965	0.53518	0.36432	0.0926753	0.01452	0.04903	0.01577	0.616526	0.0429988	0.573527	4	cg07529534	8	ANK1;ANK1;ANK1;ANK1;ANK1;ANK1;ANK1;ANK1	NM_001142446;NM_000037;NM_020476;NM_020478;NM_020480;NM_001142445;NM_020475;NM_020477	3'UTR;3'UTR;3'UTR;3'UTR;3'UTR;3'UTR;3'UTR;3'UTR	Island
cg24739382	0.565402	0.64886	0.6575	0.46242	0.30624	0.2519	0.642593	0.207007	0.50247	0.759502	0.468714	0.288709	0.129429	0.44328	0.47959	0.0835866	0.02067	0.04436	0.01555	0.454241	0.0410417	0.413199	4	cg24739382	8	ANK1;ANK1;ANK1;ANK1;ANK1;ANK1;ANK1;ANK1	NM_001142446;NM_000037;NM_020476;NM_020478;NM_020480;NM_001142445;NM_020475;NM_020477	3'UTR;3'UTR;3'UTR;3'UTR;3'UTR;3'UTR;3'UTR;3'UTR	Island
cg22512464	0.44023	0.64426	0.70431	0.56408	0.73889	0.8127	0.638166	0.687809	0.726644	0.766623	0.560909	0.498264	0.813588	0.65085	0.5449	0.0710012	0.01563	0.02868	0.02053	0.652815	0.0339603	0.618855	4	cg22512464	15	ANKDD1A	NM_182703	TSS200	Island
cg23498748	0.383131	0.6533	0.73041	0.43307	0.69089	0.70212	0.680556	0.325169	0.707317	0.778812	0.48594	0.382964	0.836046	0.65572	0.53845	0.0655542	0.01426	0.00813	0.00442	0.598926	0.0230911	0.575835	4	cg23498748	15	ANKDD1A	NM_182703	TSS200	Island
cg18612204	0.335687	0.63424	0.67863	0.63719	0.7748	0.81957	0.555119	0.431394	0.61426	0.561039	0.296886	0.37815	0.812564	0.54208	0.51492	0.0872826	0.01095	0.02869	0.0217	0.572435	0.0371556	0.53528	4	cg18612204	15	ANKDD1A	NM_182703	1stExon	Island
cg13826167	0.394851	0.4297	0.60297	0.1353	0.54726	0.65709	0.607699	0.556547	0.630444	0.755801	0.465005	0.468158	0.362119	0.64375	0.58304	0.149035	0.01984	0.0328	0.04547	0.522649	0.0617862	0.460863	4	cg13826167	15	ANKDD1A	NM_182703	TSS1500	Island
cg06976250	0.60664	0.77083	0.8177	0.75041	0.78733	0.88466	0.797964	0.751387	0.83863	0.847136	0.729351	0.571429	0.878981	0.81029	0.7162	0.0981595	0.02045	0.04563	0.01124	0.770596	0.0438699	0.726726	4	cg06976250	11	ANKK1	NM_178510	1stExon	Island
cg15946653	0.585034	0.62052	0.66227	0.62306	0.72446	0.76144	0.726392	0.704022	0.743294	0.775928	0.630148	0.460186	0.734988	0.68043	0.61255	0.176044	0.1246	0.14751	0.1132	0.669648	0.140338	0.52931	4	cg15946653	11	ANKK1	NM_178510	TSS200	Island
cg14608318	0.533781	0.65661	0.67496	0.64043	0.75331	0.83301	0.825943	0.80802	0.876729	0.861391	0.667985	0.585146	0.876207	0.77208	0.58195	0.113663	0.02352	0.04823	0.0261	0.729837	0.0528783	0.676958	4	cg14608318	19	ANKLE1	NM_152363	TSS200	Island
cg15110403	0.595918	0.64964	0.67675	0.67088	0.73255	0.79501	0.751984	0.723564	0.855702	0.825065	0.683386	0.582913	0.814792	0.68783	0.60341	0.0927582	0.05153	0.12574	0.04575	0.70996	0.0789445	0.631015	4	cg15110403	19	ANKLE1	NM_152363	Body	Island
cg21056992	0.627371	0.7051	0.71166	0.68974	0.75798	0.81846	0.722187	0.655453	0.757854	0.742999	0.648545	0.619533	0.868243	0.716	0.62401	0.167173	0.04771	0.06116	0.03816	0.711009	0.0785508	0.632458	4	cg21056992	19	ANKLE1	NM_152363	TSS200	Island
cg03874358	0.567768	0.67915	0.74624	0.70729	0.75875	0.80154	0.724167	0.667816	0.724894	0.751693	0.723443	0.479307	0.772799	0.72587	0.63908	0.155476	0.1476	0.15859	0.14806	0.697987	0.152432	0.545556	4	cg03874358	19	ANKLE1	NM_152363	TSS200	Island
cg21435336	0.391988	0.61775	0.67699	0.5105	0.72798	0.79078	0.7008	0.588025	0.769642	0.795544	0.614756	0.476561	0.533567	0.64519	0.58029	0.0968355	0.05369	0.1015	0.0722	0.628024	0.0810564	0.546968	4	cg21435336	19	ANKLE1	NM_152363	Body	Island
cg07660645	0.505647	0.4914	0.49979	0.42494	0.56273	0.69638	0.747775	0.73292	0.811582	0.823071	0.509285	0.521814	0.781022	0.69072	0.34007	0.103194	0.08866	0.09695	0.06446	0.609276	0.0883159	0.520961	4	cg07660645	19	ANKLE1	NM_152363	TSS200	Island
cg02221750	0.627451	0.49456	0.5188	0.52411	0.70273	0.6587	0.655639	0.68347	0.815949	0.612967	0.607914	0.537853	0.57402	0.62826	0.59347	0.112478	0.06885	0.0705	0.08533	0.615726	0.0842894	0.531437	4	cg02221750	19	ANKLE1	NM_152363	Body	Island
cg00433770	0.523749	0.57166	0.61382	0.6082	0.65512	0.71461	0.651709	0.6316	0.682583	0.711249	0.534675	0.508256	0.747988	0.63421	0.54796	0.0582985	0.04891	0.18213	0.0876	0.622493	0.0942346	0.528258	4	cg00433770	19	ANKLE1;ANKLE1	NM_152363;NM_152363	5'UTR;1stExon	Island
cg13604246	0.590309	0.71913	0.73428	0.70043	0.77541	0.85294	0.861849	0.728981	0.865896	0.827849	0.736656	0.636218	0.786779	0.71707	0.62633	0.0992262	0.03788	0.05579	0.02573	0.744008	0.0546566	0.689352	4	cg13604246	2	ANKMY1;ANKMY1	NM_017844;NM_016552	TSS200;TSS200	Island
cg23964682	0.546545	0.71545	0.7331	0.70343	0.80424	0.85771	0.730244	0.722338	0.743929	0.710357	0.640796	0.578763	0.798229	0.71229	0.60698	0.0737595	0.02276	0.01977	0.00946	0.70696	0.0314374	0.675523	4	cg23964682	2	ANKMY1;ANKMY1	NM_017844;NM_016552	TSS200;TSS200	Island
cg20002504	0.597612	0.70764	0.73728	0.73327	0.77976	0.87378	0.837782	0.73103	0.802863	0.797954	0.71651	0.597189	0.759371	0.73725	0.64178	0.134484	0.06002	0.06548	0.0436	0.736738	0.075896	0.660842	4	cg20002504	2	ANKMY1;ANKMY1	NM_017844;NM_016552	TSS200;TSS200	Island
cg25810938	0.655982	0.75878	0.79749	0.7563	0.82678	0.87956	0.827708	0.794437	0.892756	0.885138	0.851101	0.651106	0.853536	0.74891	0.70869	0.168195	0.10369	0.11976	0.04297	0.792552	0.108654	0.683898	4	cg25810938	2	ANKMY1;ANKMY1	NM_016552;NM_017844	5'UTR;5'UTR	Island
cg15766075	0.499962	0.6016	0.65682	0.57103	0.72355	0.78892	0.623034	0.66808	0.686879	0.658639	0.630871	0.499171	0.72012	0.66315	0.55678	0.0821142	0.04836	0.04562	0.03965	0.636574	0.0539361	0.582638	4	cg15766075	2	ANKMY1;ANKMY1	NM_017844;NM_016552	TSS200;TSS200	Island
cg16909733	0.480876	0.43249	0.63834	0.53409	0.6833	0.76037	0.754579	0.630656	0.776002	0.743987	0.626341	0.479825	0.71505	0.55311	0.46231	0.138171	0.0759	0.05336	0.06835	0.618088	0.0839452	0.534143	4	cg16909733	2	ANKMY1;ANKMY1	NM_017844;NM_016552	Body;Body	Island
cg14215472	0.506608	0.56856	0.59747	0.58114	0.63669	0.68347	0.641047	0.607297	0.663529	0.661857	0.518031	0.437072	0.685926	0.5913	0.51841	0.097382	0.07333	0.13251	0.07483	0.593227	0.094513	0.498714	4	cg14215472	17	ANKRD13B	NM_152345	Body	Island
cg14446107	0.492039	0.47535	0.62376	0.61861	0.0926	0.02138	0.711235	0.652295	0.727117	0.715983	0.591605	0.445422	0.815831	0.67128	0.56324	0.106524	0.03728	0.07795	0.0333	0.54785	0.0637634	0.484086	4	cg14446107	9	ANKRD19	NR_026868	TSS1500	Island
cg26947060	0.494911	0.5983	0.63908	0.59905	0.15302	0.24035	0.662012	0.67471	0.362974	0.726975	0.662998	0.404981	0.716426	0.64422	0.39439	0.131076	0.09795	0.12001	0.10289	0.531627	0.112981	0.418645	4	cg26947060	9	ANKRD19	NR_026868	TSS1500	Island
cg14339043	0.626256	0.6813	0.71609	0.73839	0.82022	0.82741	0.790871	0.714719	0.786818	0.800537	0.729318	0.67248	0.744035	0.62663	0.70677	0.121836	0.01385	0.02168	0.01325	0.732123	0.0426541	0.689469	4	cg14339043	19	ANKRD24	NM_133475	Body	Island
cg03653172	0.456997	0.53595	0.53257	0.56818	0.48653	0.42888	0.34836	0.476801	0.78883	0.707667	0.442044	0.385567	0.451045	0.32933	0.47901	0.0804226	0.02919	0.04545	0.02939	0.494517	0.0461131	0.448404	4	cg03653172	19	ANKRD24	NM_133475	Body	Island
cg13421439	0.388975	0.49762	0.57827	0.53909	0.5008	0.65414	0.681214	0.605201	0.824238	0.735014	0.595164	0.486031	0.689872	0.48457	0.36028	0.085254	0.02038	0.02835	0.01533	0.574699	0.0373285	0.53737	4	cg13421439	18	ANKRD29	NM_173505	Body	Island
cg25386820	0.521696	0.56942	0.59706	0.45399	0.03126	0.05678	0.796403	0.719147	0.794601	0.843076	0.71811	0.498389	0.764736	0.54787	0.42968	0.0753599	0.04343	0.06019	0.05521	0.556148	0.0585475	0.4976	4	cg25386820	18	ANKRD29	NM_173505	Body	Island
cg26822986	0.440285	0.62259	0.61791	0.62493	0.61192	0.66625	0.723181	0.691412	0.743751	0.780446	0.659263	0.399251	0.731932	0.54452	0.48862	0.16517	0.09021	0.11206	0.1065	0.623084	0.118485	0.504599	4	cg26822986	18	ANKRD29	NM_173505	Body	Island
cg04004437	0.538666	0.64982	0.70129	0.67287	0.09708	0.06941	0.594414	0.494263	0.648649	0.668857	0.59127	0.478151	0.673393	0.65421	0.55932	0.154078	0.10284	0.11505	0.09869	0.539444	0.117664	0.42178	4	cg04004437	18	ANKRD29	NM_173505	Body	Island
cg04164415	0.333388	0.57694	0.59788	0.55954	0.56163	0.68044	0.508195	0.568952	0.533626	0.506088	0.522973	0.320458	0.661363	0.5158	0.44041	0.113576	0.06159	0.05907	0.05262	0.525846	0.0717141	0.454132	4	cg04164415	18	ANKRD29	NM_173505	Body	Island
cg13051071	0.53422	0.59174	0.66606	0.59712	0.66994	0.77457	0.631419	0.569232	0.781946	0.754643	0.631013	0.444611	0.814636	0.66413	0.53966	0.0714604	0.01409	0.07436	0.03375	0.644329	0.0484151	0.595914	4	cg13051071	1	ANKRD34A	NM_001039888	Body	Island
cg18280463	0.419378	0.52624	0.5765	0.58524	0.61183	0.72296	0.620794	0.586341	0.798966	0.845401	0.685583	0.450288	0.791062	0.56628	0.41982	0.0528172	0.00801	0.01582	0.02153	0.613779	0.0245443	0.589234	4	cg18280463	1	ANKRD34A	NM_001039888	Body	Island
cg13947666	0.541135	0.53198	0.63597	0.60522	0.68952	0.74999	0.677823	0.599334	0.800884	0.778765	0.63248	0.469789	0.784987	0.66074	0.49311	0.0672133	0.00884	0.03338	0.03424	0.643448	0.0359183	0.60753	4	cg13947666	1	ANKRD34A	NM_001039888	5'UTR	Island
cg26144437	0.596511	0.69126	0.71334	0.7068	0.51485	0.49217	0.679358	0.651127	0.766072	0.789377	0.670891	0.51593	0.800276	0.71976	0.61158	0.0703383	0.03828	0.09163	0.04455	0.661287	0.0611996	0.600087	4	cg26144437	1	ANKRD34A	NM_001039888	Body	Island
cg10178263	0.497894	0.5563	0.57459	0.53361	0.57245	0.67894	0.563827	0.52969	0.716998	0.780364	0.551857	0.487508	0.731528	0.56559	0.46266	0.0433507	0.01609	0.06018	0.02318	0.58692	0.0357002	0.55122	4	cg10178263	1	ANKRD34A	NM_001039888	Body	Island
cg01229562	0.340077	0.42536	0.52791	0.47299	0.57678	0.65538	0.583709	0.511441	0.699073	0.77036	0.623834	0.345805	0.678609	0.50987	0.38344	0.0622264	0.03436	0.058	0.04175	0.540309	0.0490841	0.491225	4	cg01229562	1	ANKRD34A	NM_001039888	Body	Island
cg04886407	0.51935	0.614	0.63597	0.58744	0.37745	0.36011	0.624275	0.56647	0.683111	0.737025	0.627845	0.420566	0.725848	0.65257	0.50706	0.0836853	0.06562	0.08814	0.06915	0.575939	0.0766488	0.49929	4	cg04886407	1	ANKRD34A	NM_001039888	Body	Island
cg04816302	0.443513	0.47697	0.56589	0.47068	0.56891	0.71125	0.534669	0.48556	0.676923	0.680672	0.588507	0.334816	0.706448	0.54841	0.41658	0.0903232	0.07413	0.07936	0.07326	0.54732	0.0792683	0.468052	4	cg04816302	1	ANKRD34A	NM_001039888	5'UTR	Island
cg09752264	0.434215	0.47866	0.49011	0.41327	0.59995	0.69549	0.565233	0.566318	0.45752	0.70232	0.545256	0.344551	0.787286	0.56526	0.38573	0.0916417	0.02082	0.03159	0.02536	0.535411	0.0423529	0.493058	4	cg09752264	1	ANKRD34A	NM_001039888	5'UTR	Island
cg08920748	0.344039	0.43255	0.52036	0.47875	0.53663	0.64282	0.391135	0.401878	0.529541	0.538905	0.354013	0.314454	0.674394	0.5081	0.38626	0.0518171	0.01739	0.04013	0.02416	0.470255	0.0333743	0.436881	4	cg08920748	1	ANKRD34A	NM_001039888	5'UTR	Island
cg25316339	0.285514	0.62121	0.71975	0.23263	0.4905	0.43243	0.695286	0.558037	0.746903	0.794534	0.506376	0.451281	0.681401	0.39269	0.41074	0.0878867	0.05759	0.0739	0.04669	0.534619	0.0665167	0.468102	4	cg25316339	5	ANKRD34B	NM_001004441	TSS200	Island
cg21800232	0.331779	0.51374	0.52983	0.12766	0.44363	0.41949	0.667797	0.594778	0.77905	0.769391	0.496554	0.429525	0.557881	0.41084	0.35158	0.0761963	0.02726	0.05634	0.03192	0.494902	0.0479291	0.446973	4	cg21800232	5	ANKRD34B	NM_001004441	TSS200	Island
cg15883716	0.462325	0.67998	0.68435	0.66263	0.42134	0.39557	0.645036	0.72657	0.779523	0.823375	0.745015	0.544624	0.643849	0.37565	0.5968	0.0997664	0.06287	0.08411	0.06428	0.612442	0.0777566	0.534686	4	cg15883716	1	ANKRD45	NM_198493	5'UTR	Island
cg06372962	0.414567	0.52902	0.57182	0.49276	0.31632	0.32142	0.497709	0.604209	0.699021	0.727104	0.615503	0.484222	0.699434	0.33776	0.4785	0.0718399	0.02361	0.05255	0.03424	0.519291	0.04556	0.473731	4	cg06372962	1	ANKRD45	NM_198493	5'UTR	Island
cg13990746	0.4158	0.62896	0.67411	0.63761	0.38869	0.42764	0.641151	0.313772	0.668508	0.684021	0.647299	0.460787	0.731304	0.39947	0.55965	0.124351	0.06546	0.08775	0.0632	0.551918	0.0851903	0.466728	4	cg13990746	1	ANKRD45	NM_198493	TSS200	Island
cg15165122	0.636479	0.66338	0.75546	0.73226	0.82357	0.89288	0.697656	0.683234	0.717015	0.695224	0.728293	0.612926	0.80687	0.7351	0.72242	0.168636	0.03887	0.04887	0.0372	0.726851	0.0733941	0.653457	4	cg15165122	2	ANKRD53;ANKRD53	NM_024933;NM_001115116	Body;Body	Island
cg18006568	0.549004	0.63223	0.66044	0.60485	0.73022	0.80281	0.720684	0.675566	0.730466	0.766599	0.639177	0.482617	0.766256	0.66569	0.58859	0.139496	0.07587	0.14524	0.07705	0.66768	0.109414	0.558266	4	cg18006568	2	ANKRD53;ANKRD53	NM_024933;NM_001115116	1stExon;1stExon	Island
cg05492660	0.615714	0.60231	0.6372	0.55524	0.78721	0.79502	0.777564	0.56066	0.766791	0.755919	0.653461	0.618932	0.808872	0.67808	0.69088	0.159311	0.01063	0.08516	0.10205	0.686923	0.0892879	0.597636	4	cg05492660	2	ANKRD53;ANKRD53	NM_001115116;NM_024933	TSS200;TSS200	Island
cg23060872	0.594129	0.68277	0.76906	0.75611	0.81971	0.868	0.635381	0.671681	0.675228	0.667412	0.6697	0.632494	0.778769	0.77436	0.65673	0.161892	0.03894	0.0718	0.04956	0.710102	0.0805481	0.629554	4	cg23060872	2	ANKRD53;ANKRD53;ANKRD53;ANKRD53	NM_024933;NM_024933;NM_001115116;NM_001115116	1stExon;5'UTR;1stExon;5'UTR	Island
cg27458485	0.392668	0.4307	0.49701	0.46563	0.6084	0.65691	0.573948	0.582194	0.754666	0.736869	0.54846	0.278953	0.707519	0.51026	0.4053	0.160054	0.1045	0.12124	0.15003	0.543299	0.133956	0.409343	4	cg27458485	12	ANKS1B;ANKS1B;ANKS1B	NM_020140;NM_152788;NM_181670	Body;Body;Body	Island
cg15475576	0.382004	0.53576	0.55528	0.42015	0.64613	0.7092	0.500344	0.415769	0.707579	0.732606	0.486995	0.327215	0.383539	0.51166	0.50479	0.121369	0.07879	0.1036	0.12846	0.521268	0.108055	0.413213	4	cg15475576	12	ANKS1B;ANKS1B;ANKS1B	NM_020140;NM_152788;NM_181670	Body;Body;Body	Island
cg26705266	0.563457	0.70082	0.74742	0.53106	0.68614	0.60287	0.605131	0.513988	0.559382	0.777778	0.691684	0.348043	0.759319	0.72004	0.6507	0.108614	0.06199	0.08606	0.07479	0.630522	0.0828636	0.547659	4	cg26705266	11	ANO1	NM_018043	TSS200	Island
cg20150017	0.380033	0.19105	0.64203	0.60712	0.82051	0.76439	0.55962	0.474443	0.579869	0.68677	0.559256	0.419166	0.762913	0.71649	0.64622	0.130105	0.03227	0.04788	0.04314	0.587325	0.0633487	0.523977	4	cg20150017	11	ANO1	NM_018043	TSS200	Island
cg08266417	0.578261	0.57501	0.64362	0.63022	0.76803	0.85933	0.780979	0.747394	0.862469	0.800484	0.795292	0.607381	0.837324	0.68152	0.51516	0.0515341	0.02086	0.03879	0.02829	0.712165	0.0348685	0.677296	4	cg08266417	2	AOX1	NM_001159	TSS200	Island
cg14383422	0.627969	0.69119	0.75308	0.73429	0.83256	0.88193	0.789105	0.772567	0.841035	0.826968	0.815013	0.666812	0.869212	0.74251	0.63956	0.0715222	0.02634	0.06492	0.03214	0.765587	0.0487305	0.716856	4	cg14383422	2	AOX1	NM_001159	Body	Island
cg24569637	0.583512	0.56738	0.62088	0.5964	0.72114	0.7837	0.810108	0.766599	0.758244	0.823478	0.764126	0.618102	0.801257	0.60397	0.50318	0.103949	0.0245	0.03268	0.00976	0.688138	0.0427222	0.645416	4	cg24569637	2	AOX1	NM_001159	TSS200	Island
cg09729613	0.519173	0.5531	0.5865	0.56428	0.63897	0.74097	0.765769	0.624763	0.744355	0.732272	0.623727	0.514085	0.763578	0.59064	0.49707	0.0575877	0.02047	0.05388	0.0113	0.630617	0.0358094	0.594807	4	cg09729613	2	AOX1	NM_001159	TSS200	Island
cg02144933	0.551343	0.55075	0.61223	0.62137	0.66069	0.7783	0.808975	0.69294	0.761244	0.811754	0.672568	0.42494	0.74316	0.63074	0.50921	0.0603619	0.03454	0.06201	0.04436	0.655348	0.050318	0.60503	4	cg02144933	2	AOX1	NM_001159	TSS200	Island
cg13000082	0.662257	0.572	0.52769	0.73187	0.82016	0.84208	0.786356	0.771367	0.780111	0.791274	0.755378	0.579581	0.683604	0.73399	0.65508	0.129032	0.03429	0.08588	0.06924	0.712853	0.0796106	0.633243	4	cg13000082	2	AOX1	NM_001159	TSS1500	Island
cg08952506	0.546706	0.49059	0.55473	0.52775	0.64685	0.73458	0.735405	0.732774	0.799263	0.766917	0.679697	0.480441	0.738599	0.56872	0.45675	0.0762945	0.05212	0.06382	0.05903	0.630651	0.0628161	0.567835	4	cg08952506	2	AOX1	NM_001159	TSS200	Island
cg02657832	0.483324	0.45644	0.5296	0.50191	0.62486	0.69238	0.662507	0.633678	0.423754	0.676574	0.589452	0.416619	0.657471	0.53857	0.41596	0.0814632	0.0512	0.07212	0.06122	0.55354	0.0665008	0.487039	4	cg02657832	2	AOX1	NM_001159	TSS200	Island
cg13875120	0.660767	0.67097	0.70813	0.76189	0.82078	0.88155	0.860016	0.8277	0.828335	0.845849	0.746345	0.648868	0.869018	0.72909	0.68081	0.147834	0.03317	0.04319	0.00472	0.769341	0.0572286	0.712113	4	cg13875120	2	AOX1;AOX1	NM_001159;NM_001159	1stExon;5'UTR	Island
cg12627583	0.612183	0.6232	0.65276	0.68482	0.73617	0.75543	0.779748	0.713175	0.548019	0.771497	0.754267	0.532042	0.75311	0.71121	0.60423	0.112001	0.093	0.12879	0.12414	0.682124	0.114483	0.567641	4	cg12627583	2	AOX1;AOX1	NM_001159;NM_001159	1stExon;5'UTR	Island
cg08148553	0.145503	0.71137	0.74968	0.04274	0.30931	0.4113	0.673141	0.41688	0.75989	0.824232	0.500843	0.236809	0.500625	0.62228	0.58222	0.0883498	0.01502	0.02411	0.0354	0.499121	0.0407199	0.458401	4	cg08148553	19	AP1M2	NM_005498	TSS200	Island
cg15555932	0.224741	0.78629	0.75056	0.05306	0.29641	0.38774	0.706227	0.445479	0.479125	0.768778	0.697424	0.351765	0.370698	0.58996	0.45766	0.160234	0.04447	0.03813	0.03225	0.491061	0.068771	0.42229	4	cg15555932	19	AP1M2;AP1M2	NM_005498;NM_005498	5'UTR;1stExon	Island
cg27279991	0.535889	0.74919	0.76688	0.74641	0.78786	0.83666	0.741205	0.731705	0.785129	0.763451	0.702221	0.529267	0.799246	0.69958	0.67275	0.143449	0.08678	0.15424	0.13611	0.723163	0.130145	0.593018	4	cg27279991	15	AP3B2	NM_004644	Body	Island
cg21669441	0.57521	0.7267	0.77194	0.72938	0.80376	0.81053	0.755357	0.765919	0.793728	0.795295	0.733456	0.518221	0.680077	0.69271	0.6003	0.150044	0.07908	0.084	0.08687	0.716839	0.0999985	0.61684	4	cg21669441	15	AP3B2	NM_004644	Body	Island
cg05335955	0.492516	0.56345	0.59594	0.57611	0.57738	0.6518	0.58036	0.61989	0.676735	0.61838	0.487542	0.446084	0.718092	0.54916	0.4999	0.0875668	0.05779	0.1497	0.06085	0.576889	0.0889767	0.487913	4	cg05335955	15	AP3B2	NM_004644	Body	Island
cg00673286	0.371875	0.4749	0.49141	0.48934	0.55321	0.67384	0.61481	0.667101	0.466097	0.71396	0.577948	0.304688	0.717594	0.40665	0.28909	0.0816704	0.05544	0.0522	0.0506	0.520834	0.0599776	0.460857	4	cg00673286	15	AP3B2	NM_004644	Body	Island
cg10614025	0.437694	0.5589	0.63541	0.60467	0.65526	0.70783	0.698097	0.623859	0.714674	0.637984	0.500998	0.409765	0.688535	0.58453	0.50274	0.148401	0.11639	0.1412	0.11684	0.597396	0.130708	0.466689	4	cg10614025	15	AP3B2	NM_004644	Body	Island
cg15605858	0.594741	0.75474	0.7536	0.73715	0.78633	0.82869	0.652524	0.76133	0.878394	0.831795	0.680398	0.495217	0.855598	0.7146	0.66569	0.152189	0.03955	0.07889	0.08229	0.73272	0.0882297	0.64449	4	cg15605858	15	APBA2;APBA2	NM_001130414;NM_005503	Body;Body	Island
cg03336334	0.607204	0.72499	0.74053	0.69119	0.76365	0.82593	0.724356	0.78389	0.80848	0.72695	0.690459	0.591796	0.860876	0.66186	0.58499	0.115664	0.03988	0.06517	0.04693	0.719143	0.0669109	0.652233	4	cg03336334	15	APBA2;APBA2	NM_001130414;NM_005503	Body;Body	Island
cg05790451	0.46922	0.64263	0.68217	0.67676	0.74222	0.79548	0.583681	0.692818	0.831662	0.749724	0.54932	0.489057	0.863029	0.59879	0.53294	0.0876523	0.03012	0.04796	0.0613	0.659967	0.0567581	0.603209	4	cg05790451	15	APBA2;APBA2	NM_001130414;NM_005503	Body;Body	Island
cg09077934	0.507059	0.62798	0.70157	0.38178	0.69782	0.75245	0.703617	0.70059	0.70984	0.708102	0.589294	0.464715	0.755887	0.64175	0.49891	0.103975	0.07035	0.12164	0.07925	0.629424	0.0938036	0.535621	4	cg09077934	15	APBA2;APBA2	NM_001130414;NM_005503	Body;Body	Island
cg17716765	0.479536	0.46586	0.62782	0.46149	0.67149	0.74206	0.645841	0.678257	0.722532	0.70994	0.651536	0.411794	0.765772	0.53843	0.43236	0.0990444	0.0667	0.08986	0.06143	0.600315	0.0792586	0.521056	4	cg17716765	15	APBA2;APBA2	NM_001130414;NM_005503	Body;Body	Island
cg01591938	0.455917	0.55007	0.61795	0.29565	0.61952	0.67983	0.612585	0.617104	0.74027	0.726315	0.618199	0.434953	0.710443	0.50482	0.41351	0.119809	0.10065	0.11857	0.1211	0.573142	0.115032	0.45811	4	cg01591938	15	APBA2;APBA2	NM_001130414;NM_005503	Body;Body	Island
cg26241806	0.535164	0.5887	0.65147	0.67053	0.69954	0.74592	0.628682	0.698894	0.82488	0.792919	0.708938	0.471726	0.736067	0.65336	0.5225	0.113142	0.07132	0.10673	0.06831	0.661953	0.0898754	0.572077	4	cg26241806	10	APBB1IP	NM_019043	TSS200	Island
cg27303981	0.521577	0.53573	0.57299	0.49068	0.63812	0.73721	0.609736	0.655743	0.778301	0.777693	0.668527	0.434129	0.69072	0.61387	0.47535	0.0748961	0.04128	0.05538	0.04406	0.613358	0.053904	0.559454	4	cg27303981	10	APBB1IP	NM_019043	TSS200	Island
cg02803914	0.564462	0.5939	0.63218	0.54672	0.60303	0.70712	0.582528	0.608674	0.752694	0.76635	0.659911	0.584164	0.755968	0.64442	0.53109	0.135596	0.05788	0.10744	0.06431	0.635547	0.0913065	0.544241	4	cg02803914	10	APBB1IP	NM_019043	5'UTR	Island
cg06157318	0.54197	0.58062	0.65849	0.61233	0.61215	0.75426	0.579779	0.676492	0.687633	0.70267	0.673484	0.479026	0.706921	0.65624	0.53859	0.126684	0.08416	0.12396	0.11245	0.63071	0.111814	0.518897	4	cg06157318	10	APBB1IP	NM_019043	TSS200	Island
cg06535993	0.529292	0.54763	0.61865	0.60271	0.63074	0.71413	0.546727	0.607685	0.701984	0.707046	0.608139	0.408405	0.726027	0.66004	0.49084	0.131425	0.08924	0.16047	0.10061	0.60667	0.120436	0.486233	4	cg06535993	10	APBB1IP	NM_019043	TSS200	Island
cg14022711	0.479546	0.50055	0.57435	0.5242	0.64191	0.70119	0.51767	0.620705	0.661262	0.607617	0.593414	0.445147	0.761436	0.61614	0.44776	0.142994	0.0404	0.05392	0.07103	0.579526	0.0770859	0.502441	4	cg14022711	10	APBB1IP	NM_019043	TSS200	Island
cg17266562	0.501352	0.37733	0.55769	0.56465	0.55843	0.65004	0.588567	0.592666	0.464618	0.710554	0.449919	0.383528	0.661352	0.53481	0.23992	0.089634	0.0662	0.07613	0.07456	0.522362	0.076631	0.445731	4	cg17266562	10	APBB1IP	NM_019043	5'UTR	Island
cg05475934	0.548954	0.62363	0.64879	0.63098	0.73097	0.78389	0.631763	0.714749	0.785714	0.786915	0.751943	0.494576	0.767913	0.70375	0.58008	0.136123	0.11889	0.15637	0.1188	0.678974	0.132546	0.546429	4	cg05475934	10	APBB1IP;APBB1IP	NM_019043;NM_019043	1stExon;5'UTR	Island
cg03306486	0.657715	0.75484	0.75506	0.7187	0.80132	0.84274	0.80004	0.820563	0.924638	0.899701	0.841931	0.608455	0.871737	0.74741	0.62194	0.0772532	0.02703	0.07488	0.05016	0.777786	0.0573308	0.720455	4	cg03306486	19	APC2	NM_005883	Body	Island
cg19333963	0.593447	0.64991	0.66428	0.62326	0.73123	0.7941	0.739715	0.743819	0.815445	0.827711	0.724658	0.487475	0.835526	0.66776	0.516	0.0923597	0.01908	0.05167	0.02115	0.694289	0.0460649	0.648224	4	cg19333963	19	APC2	NM_005883	Body	Island
cg06508886	0.605778	0.669	0.75684	0.72032	0.75392	0.7669	0.709943	0.728242	0.764779	0.767904	0.722121	0.528655	0.555773	0.73189	0.64208	0.0916182	0.07123	0.10892	0.05664	0.694943	0.0821021	0.612841	4	cg06508886	19	APC2	NM_005883	3'UTR	Island
cg10565187	0.657982	0.68583	0.69516	0.68346	0.76008	0.79707	0.728918	0.775729	0.835238	0.787693	0.805848	0.566847	0.818275	0.71091	0.61648	0.131387	0.0874	0.11451	0.07728	0.728368	0.102644	0.625724	4	cg10565187	19	APC2	NM_005883	Body	Island
cg12400781	0.57611	0.58525	0.6581	0.61572	0.6825	0.77027	0.660259	0.769097	0.797529	0.794846	0.722471	0.477244	0.514114	0.65522	0.44858	0.0618873	0.04219	0.05277	0.04583	0.648487	0.0506693	0.597818	4	cg12400781	19	APC2	NM_005883	3'UTR	Island
cg10808783	0.571706	0.54437	0.59047	0.55365	0.60799	0.69188	0.721134	0.664621	0.800481	0.761393	0.677678	0.480612	0.693137	0.57068	0.49381	0.0847412	0.03269	0.09328	0.04254	0.628241	0.0633128	0.564928	4	cg10808783	19	APC2	NM_005883	Body	Island
cg13368085	0.679995	0.59684	0.69157	0.71702	0.7266	0.75901	0.720104	0.77368	0.655182	0.827565	0.762128	0.588794	0.631347	0.70644	0.62765	0.144187	0.02443	0.06677	0.04658	0.697595	0.0704918	0.627103	4	cg13368085	19	APC2	NM_005883	3'UTR	Island
cg08958549	0.533054	0.63143	0.64426	0.62364	0.69291	0.75731	0.707708	0.69327	0.819216	0.792697	0.727385	0.496996	0.498789	0.63934	0.48781	0.168787	0.12374	0.16404	0.15636	0.649721	0.153232	0.496489	4	cg08958549	19	APC2	NM_005883	Body	Island
cg19305488	0.504786	0.5506	0.58677	0.55931	0.59691	0.6867	0.60625	0.619236	0.68497	0.712466	0.584262	0.487666	0.674575	0.5736	0.52597	0.198523	0.07376	0.1601	0.0944	0.596938	0.131696	0.465242	4	cg19305488	19	APC2	NM_005883	Body	Island
cg00336800	0.469728	0.65037	0.72099	0.61398	0.71547	0.76611	0.650515	0.626588	0.665704	0.59783	0.594641	0.307771	0.321439	0.6632	0.51073	0.11285	0.0813	0.09089	0.08203	0.591671	0.0917676	0.499903	4	cg00336800	19	APC2	NM_005883	5'UTR	Island
cg10094078	0.571297	0.54519	0.5685	0.5547	0.61451	0.68042	0.73028	0.685325	0.745871	0.782381	0.677068	0.447474	0.721282	0.56707	0.4597	0.191179	0.13325	0.16177	0.14875	0.623404	0.158737	0.464667	4	cg10094078	19	APC2	NM_005883	Body	Island
cg01499217	0.55376	0.71075	0.74892	0.69522	0.00601	0.00964	0.663545	0.55051	0.616399	0.666469	0.609554	0.515748	0.809857	0.17983	0.6547	0.058525	0.00776	0.05529	0.01969	0.532727	0.0353162	0.497411	4	cg01499217	18	APCDD1;APCDD1	NM_153000;NM_153000	5'UTR;1stExon	Island
cg05627083	0.549856	0.6683	0.70548	0.59269	0.01011	0.01148	0.618343	0.384019	0.584976	0.666803	0.422244	0.459583	0.746844	0.23902	0.59472	0.0542162	0.0295	0.10872	0.03764	0.483631	0.0575191	0.426112	4	cg05627083	18	APCDD1;APCDD1	NM_153000;NM_153000	5'UTR;1stExon	Island
cg07402669	0.444546	0.54952	0.61224	0.62927	0.66694	0.7632	0.665837	0.610474	0.72119	0.655109	0.493618	0.416129	0.738462	0.65975	0.53242	0.0601198	0.02011	0.03671	0.02051	0.61058	0.0343624	0.576218	4	cg07402669	20	APCDD1L	NM_153360	TSS200	Island
cg13778709	0.438774	0.52928	0.56336	0.58219	0.74234	0.77979	0.694814	0.618636	0.793213	0.752158	0.576945	0.302963	0.73626	0.60504	0.43063	0.107326	0.08575	0.1155	0.10424	0.60976	0.103204	0.506555	4	cg13778709	20	APCDD1L	NM_153360	TSS200	Island
cg23487201	0.563233	0.62447	0.66454	0.65496	0.73625	0.76541	0.757643	0.723641	0.775256	0.76961	0.630881	0.461569	0.788388	0.71117	0.57145	0.169112	0.12328	0.12992	0.11159	0.679898	0.133475	0.546423	4	cg23487201	20	APCDD1L	NM_153360	TSS200	Island
cg13552201	0.543284	0.60272	0.61236	0.34234	0.4559	0.41652	0.78006	0.617511	0.760108	0.789049	0.638487	0.389446	0.541976	0.59713	0.43748	0.0878211	0.04619	0.06355	0.05236	0.568291	0.0624803	0.505811	4	cg13552201	20	APCDD1L	NM_153360	TSS200	Island
cg20600210	0.362059	0.45361	0.53164	0.55484	0.58414	0.65753	0.52697	0.493701	0.505038	0.512262	0.4091	0.322691	0.678288	0.54315	0.44096	0.0429174	0.00851	0.01708	0.0128	0.505065	0.0203269	0.484738	4	cg20600210	20	APCDD1L	NM_153360	TSS200	Island
cg24115032	0.468899	0.5041	0.55826	0.58381	0.71628	0.77809	0.686447	0.611773	0.754022	0.734226	0.562914	0.335362	0.681299	0.58244	0.43035	0.14673	0.11214	0.14374	0.11902	0.599218	0.130408	0.468811	4	cg24115032	20	APCDD1L	NM_153360	TSS200	Island
cg01222408	0.299087	0.77309	0.77789	0.72932	0.77473	0.79832	0.60514	0.723681	0.747427	0.771769	0.721954	0.578884	0.735041	0.72162	0.63386	0.0959376	0.10909	0.07655	0.1072	0.692788	0.0971944	0.595593	4	cg01222408	15	APH1B;APH1B	NM_001145646;NM_031301	Body;Body	Island
cg27093143	0.569747	0.62625	0.64558	0.63606	0.52174	0.44577	0.766972	0.658435	0.847494	0.799211	0.636805	0.518512	0.771625	0.64727	0.54932	0.100066	0.04571	0.14957	0.04624	0.642719	0.0853966	0.557323	4	cg27093143	19	APLP1;APLP1	NM_001024807;NM_005166	Body;Body	Island
cg26828119	0.527938	0.68202	0.72188	0.69575	0.10093	0.11526	0.54321	0.746236	0.589218	0.788165	0.663601	0.458535	0.47107	0.72314	0.36879	0.177098	0.09411	0.1403	0.11098	0.546383	0.130622	0.415761	4	cg26828119	19	APLP1;APLP1	NM_001024807;NM_005166	Body;Body	Island
cg27262702	0.487558	0.72557	0.75356	0.59848	0.73346	0.74259	0.621878	0.677798	0.622013	0.656103	0.695699	0.536322	0.802549	0.71966	0.50109	0.168369	0.03372	0.0471	0.03781	0.658289	0.0717497	0.586539	4	cg27262702	16	APRT;APRT	NM_001030018;NM_000485	TSS1500;TSS1500	Island
cg08079136	0.424628	0.6373	0.695	0.57065	0.66908	0.72759	0.645563	0.626923	0.643897	0.67019	0.578791	0.43912	0.629068	0.65915	0.46908	0.130625	0.10817	0.14913	0.11185	0.605735	0.124944	0.480792	4	cg08079136	16	APRT;APRT	NM_001030018;NM_000485	TSS1500;TSS1500	Island
cg27454894	0.170054	0.60208	0.639	0.31718	0.75705	0.78828	0.634495	0.499434	0.129124	0.728405	0.518807	0.507337	0.291004	0.4614	0.09486	0.11242	0.03034	0.05142	0.0468	0.475901	0.060245	0.415656	4	cg27454894	16	APRT;APRT	NM_001030018;NM_000485	TSS1500;TSS1500	Island
cg25410117	0.209094	0.74904	0.79307	0.63289	0.78448	0.5861	0.619369	0.61593	0.593892	0.763375	0.67431	0.592832	0.13855	0.72471	0.692	0.123309	0.06746	0.09516	0.06008	0.611309	0.0865024	0.524807	4	cg25410117	18	AQP4;AQP4	NM_004028;NM_001650	TSS1500;Body	Island
cg05533124	0.124746	0.61155	0.66277	0.66392	0.67577	0.78153	0.616432	0.4527	0.478334	0.75861	0.555042	0.395726	0.0936659	0.64174	0.51286	0.0767649	0.05485	0.06672	0.04568	0.535026	0.0610037	0.474023	4	cg05533124	18	AQP4;AQP4	NM_004028;NM_001650	TSS1500;Body	Island
cg27468145	0.166572	0.64068	0.68652	0.65488	0.64954	0.72094	0.541857	0.312618	0.499942	0.661106	0.608056	0.494764	0.13177	0.61178	0.57311	0.144446	0.05635	0.07957	0.07371	0.530276	0.088519	0.441757	4	cg27468145	18	AQP4;AQP4	NM_004028;NM_001650	TSS1500;Body	Island
cg08266366	0.552981	0.65254	0.67695	0.65055	0.72126	0.75956	0.589305	0.632169	0.753208	0.654097	0.579093	0.494482	0.788429	0.65249	0.61198	0.0637303	0.05997	0.11425	0.05502	0.651273	0.0732426	0.57803	4	cg08266366	12	AQP5	NM_001651	TSS1500	Island
cg15336765	0.503944	0.59678	0.62072	0.59786	0.67786	0.76118	0.774173	0.680441	0.844316	0.724411	0.622737	0.508587	0.761362	0.65495	0.56449	0.0637312	0.03645	0.10838	0.04042	0.659587	0.0622453	0.597342	4	cg15336765	12	AQP5;AQP5	NM_001651;NM_001651	1stExon;5'UTR	Island
cg20513950	0.491518	0.74862	0.8061	0.01484	0.85545	0.86942	0.671497	0.510753	0.757031	0.73455	0.532372	0.570247	0.883277	0.55326	0.72701	0.112352	0.03443	0.01933	0.01577	0.648396	0.0454704	0.602926	4	cg20513950	11	ARAP1	NM_001040118	TSS1500	Island
cg21714809	0.413133	0.60383	0.65815	0.04522	0.75063	0.81362	0.584003	0.377776	0.602559	0.673013	0.601939	0.45304	0.840158	0.35015	0.59196	0.160179	0.03608	0.04314	0.05151	0.557279	0.0727272	0.484552	4	cg21714809	11	ARAP1	NM_001040118	5'UTR	Island
cg07031551	0.459916	0.57613	0.67658	0.06928	0.64143	0.61435	0.616619	0.412734	0.700491	0.690072	0.632689	0.364298	0.745986	0.60523	0.54765	0.116494	0.08192	0.07679	0.09745	0.556897	0.0931635	0.463734	4	cg07031551	11	ARAP1	NM_001040118	5'UTR	Island
cg01334972	0.359466	0.48115	0.5719	0.04533	0.62418	0.64137	0.62492	0.257027	0.627855	0.742103	0.389205	0.333994	0.702705	0.29141	0.46733	0.0987803	0.05151	0.05077	0.06034	0.47733	0.0653501	0.41198	4	cg01334972	11	ARAP1	NM_001040118	5'UTR	Island
cg25466805	0.452688	0.5995	0.68858	0.12615	0.72224	0.73763	0.615131	0.479329	0.737562	0.715861	0.643986	0.435641	0.739589	0.51777	0.58604	0.194121	0.17649	0.17087	0.19678	0.586513	0.184565	0.401948	4	cg25466805	11	ARAP1	NM_001040118	TSS1500	Island
cg03713592	0.280664	0.66653	0.72703	0.04281	0.792	0.83542	0.693678	0.548716	0.810194	0.789479	0.443841	0.545271	0.890084	0.53511	0.72926	0.129966	0.02207	0.02552	0.04208	0.622006	0.0549091	0.567097	4	cg03713592	11	ARAP1;ARAP1	NM_001040118;NM_001040118	1stExon;5'UTR	Island
cg24575245	0.596966	0.69195	0.70397	0.68554	0.52696	0.403	0.774243	0.738587	0.0573095	0.83839	0.76536	0.590939	0.864727	0.64194	0.60513	0.0548738	0.00668	0.00305	0.00759	0.632334	0.0180484	0.614286	4	cg24575245	11	ARHGAP20	NM_020809	Body	Island
cg26135012	0.526128	0.64844	0.68008	0.62571	0.40335	0.57882	0.658519	0.627493	0.80114	0.781786	0.585752	0.449325	0.859362	0.68559	0.51004	0.118195	0.06111	0.08152	0.10832	0.628102	0.0922863	0.535816	4	cg26135012	11	ARHGAP20	NM_020809	TSS200	Island
cg04417028	0.553589	0.58496	0.65044	0.61888	0.2752	0.46963	0.471616	0.662177	0.761824	0.740393	0.650753	0.37757	0.397834	0.6127	0.51867	0.0790373	0.05038	0.05495	0.06728	0.556416	0.0629118	0.493504	4	cg04417028	11	ARHGAP20	NM_020809	TSS1500	Island
cg04282419	0.495375	0.49168	0.46345	0.48644	0.55516	0.58531	0.705486	0.605286	0.782834	0.716536	0.65211	0.366575	0.747575	0.61634	0.48383	0.116961	0.08746	0.10875	0.09002	0.583599	0.100798	0.482801	4	cg04282419	11	ARHGAP20	NM_020809	TSS1500	Island
cg14652031	0.49005	0.5818	0.5878	0.58587	0.36655	0.45139	0.538724	0.574348	0.698675	0.639712	0.489486	0.41716	0.736403	0.58956	0.51056	0.0865918	0.06025	0.07802	0.06487	0.550539	0.0724329	0.478106	4	cg14652031	11	ARHGAP20	NM_020809	TSS200	Island
cg03532274	0.495507	0.58708	0.37592	0.5701	0.25545	0.23488	0.603736	0.586788	0.738275	0.724261	0.66422	0.395816	0.367378	0.43442	0.55287	0.0977603	0.07877	0.07964	0.0615	0.50578	0.0794176	0.426362	4	cg03532274	11	ARHGAP20	NM_020809	TSS200	Island
cg04974587	0.442534	0.48406	0.50581	0.45114	0.3261	0.08644	0.505508	0.533926	0.718626	0.66938	0.538604	0.336192	0.692218	0.46989	0.39197	0.0796942	0.05269	0.05514	0.04901	0.476827	0.0591336	0.417693	4	cg04974587	11	ARHGAP20	NM_020809	TSS200	Island
cg26578621	0.525818	0.5683	0.60752	0.57705	0.49786	0.5609	0.406191	0.581318	0.686701	0.648112	0.490364	0.443863	0.517233	0.61526	0.53148	0.0672481	0.04218	0.08676	0.05217	0.550531	0.0620895	0.488442	4	cg26578621	11	ARHGAP20;ARHGAP20	NM_020809;NM_020809	5'UTR;1stExon	Island
cg27530539	0.530896	0.59079	0.61126	0.35718	0.09998	0.02113	0.725062	0.636009	0.788537	0.722569	0.647746	0.485707	0.771266	0.52845	0.5396	0.0775932	0.02057	0.05355	0.02935	0.537079	0.0452658	0.491813	4	cg27530539	10	ARHGAP22	NM_021226	TSS200	Island
cg05752819	0.567896	0.63068	0.67051	0.32798	0.09358	0.03361	0.666633	0.681627	0.783951	0.731563	0.632525	0.435642	0.824351	0.43696	0.54863	0.100641	0.03012	0.04474	0.04279	0.537742	0.0545728	0.48317	4	cg05752819	10	ARHGAP22	NM_021226	TSS200	Island
cg25139229	0.431578	0.72167	0.70181	0.26042	0.71033	0.81857	0.757275	0.585823	0.80335	0.702909	0.547327	0.586824	0.68953	0.57276	0.65143	0.0799765	0.03891	0.04967	0.07115	0.636107	0.0599266	0.57618	4	cg25139229	10	ARHGAP22	NM_021226	Body	Island
cg05521792	0.541776	0.71406	0.76483	0.20887	0.53289	0.539	0.58384	0.68865	0.818764	0.750636	0.619994	0.517337	0.784922	0.48422	0.64119	0.0828861	0.03457	0.06125	0.03709	0.612732	0.053949	0.558783	4	cg05521792	10	ARHGAP22	NM_021226	Body	Island
cg10242724	0.495396	0.52439	0.56371	0.39404	0.11581	0.0468	0.584298	0.583233	0.670524	0.663978	0.566529	0.440763	0.728043	0.47034	0.48093	0.0689508	0.03258	0.04751	0.03279	0.488586	0.0454577	0.443128	4	cg10242724	10	ARHGAP22	NM_021226	TSS200	Island
cg11790857	0.482231	0.59883	0.68446	0.10043	0.38094	0.43289	0.465795	0.664637	0.70836	0.732729	0.540718	0.41244	0.822292	0.38826	0.51956	0.0731358	0.03598	0.04557	0.04636	0.528972	0.0502614	0.47871	4	cg11790857	10	ARHGAP22	NM_021226	Body	Island
cg12497224	0.492038	0.57414	0.6486	0.17928	0.40026	0.40847	0.477518	0.570936	0.621094	0.642919	0.531151	0.364582	0.683257	0.3576	0.52228	0.121829	0.07436	0.10151	0.05597	0.498275	0.0884173	0.409858	4	cg12497224	10	ARHGAP22	NM_021226	Body	Island
cg14325837	0.459319	0.57176	0.6051	0.20137	0.32457	0.36713	0.464262	0.636029	0.711537	0.669097	0.497894	0.352697	0.755383	0.30384	0.4802	0.0984876	0.06688	0.08507	0.07255	0.493346	0.0807469	0.412599	4	cg14325837	10	ARHGAP22	NM_021226	Body	Island
cg25721039	0.444729	0.5906	0.6186	0.54772	0.43508	0.42352	0.385251	0.563052	0.511515	0.517787	0.404273	0.378965	0.666226	0.54393	0.51812	0.17999	0.06684	0.08438	0.06209	0.503291	0.0983249	0.404966	4	cg25721039	10	ARHGAP22	NM_021226	Body	Island
cg23901444	0.649093	0.66321	0.65641	0.54463	0.3692	0.26012	0.828965	0.771314	0.880528	0.853389	0.728521	0.554666	0.802641	0.70593	0.55606	0.0733301	0.01615	0.0418	0.02031	0.654978	0.0378975	0.617081	4	cg23901444	10	ARHGAP22;ARHGAP22	NM_021226;NM_021226	5'UTR;1stExon	Island
cg27657429	0.597378	0.60732	0.6258	0.0668	0.0921	0.0453	0.789723	0.736178	0.842008	0.814832	0.725659	0.51472	0.838619	0.37117	0.4982	0.061089	0.01835	0.02289	0.01954	0.544387	0.0304672	0.51392	4	cg27657429	10	ARHGAP22;ARHGAP22	NM_021226;NM_021226	5'UTR;1stExon	Island
cg05584759	0.62105	0.70403	0.74424	0.39272	0.53511	0.70538	0.736872	0.569015	0.697923	0.7587	0.632512	0.683546	0.504903	0.48593	0.65686	0.187297	0.11398	0.12971	0.14003	0.628586	0.142754	0.485832	4	cg05584759	12	ARHGAP9;ARHGAP9;ARHGAP9	NM_032496;NM_001080156;NM_001080157	Body;Body;Body	Island
cg16552945	0.242911	0.75223	0.76769	0.31377	0.27322	0.39932	0.766088	0.473213	0.868009	0.772362	0.570782	0.531476	0.555004	0.79735	0.59647	0.0719663	0.01656	0.04273	0.01232	0.57866	0.0358941	0.542766	4	cg16552945	16	ARHGDIG	NM_001176	1stExon	Island
cg16017089	0.669751	0.81141	0.86243	0.74032	0.89021	0.89049	0.784411	0.71903	0.816879	0.852558	0.728407	0.819462	0.861995	0.77026	0.79898	0.175638	0.07691	0.06316	0.11746	0.801106	0.108292	0.692814	4	cg16017089	11	ARHGEF17	NM_014786	Body	Island
cg11430718	0.623047	0.72941	0.72623	0.7374	0.79217	0.83734	0.512207	0.772461	0.784405	0.394893	0.822797	0.535264	0.573583	0.6172	0.13225	0.199469	0.08321	0.0833	0.05912	0.639377	0.106275	0.533102	4	cg11430718	3	ARHGEF3	NM_001128615	TSS1500	Island
cg26820055	0.419111	0.72079	0.76635	0.77899	0.16184	0.21447	0.67613	0.479455	0.60593	0.582307	0.486698	0.446857	0.642671	0.70076	0.61119	0.0770842	0.01726	0.04651	0.02452	0.552903	0.0413436	0.51156	4	cg26820055	2	ARHGEF4;ARHGEF4	NM_032995;NM_015320	Body;Body	Island
cg13024709	0.464423	0.68899	0.69609	0.77011	0.02366	0.03855	0.613326	0.138551	0.461415	0.617386	0.454513	0.502673	0.611072	0.50536	0.58858	0.125882	0.02264	0.04322	0.02564	0.478313	0.0543455	0.423968	4	cg13024709	2	ARHGEF4;ARHGEF4	NM_032995;NM_015320	Body;Body	Island
cg13709263	0.468228	0.52599	0.49903	0.55103	0.55049	0.66593	0.655228	0.595188	0.729707	0.668275	0.582381	0.37443	0.592601	0.54805	0.45918	0.163588	0.12055	0.14232	0.11312	0.564382	0.134894	0.429488	4	cg13709263	9	ARID3C	NM_001017363	Body	Island
cg06525892	0.612745	0.78866	0.81894	0.61041	0.85997	0.89945	0.7995	0.715504	0.842607	0.800122	0.640843	0.570128	0.886162	0.83843	0.69926	0.0423836	0.06155	0.17326	0.07019	0.758849	0.0868459	0.672003	4	cg06525892	5	ARL10	NM_173664	TSS200	Island
cg08725962	0.567914	0.67012	0.74388	0.64915	0.7189	0.806	0.777722	0.661782	0.807124	0.7431	0.511837	0.536688	0.784371	0.72057	0.60233	0.0432585	0.03607	0.18248	0.05444	0.686766	0.0790621	0.607704	4	cg08725962	5	ARL10	NM_173664	TSS200	Island
cg15553598	0.54954	0.68225	0.69238	0.55241	0.71231	0.80145	0.707047	0.64988	0.771405	0.729484	0.604634	0.545461	0.758487	0.7101	0.62128	0.0626714	0.03382	0.16989	0.03494	0.672541	0.0753303	0.597211	4	cg15553598	5	ARL10	NM_173664	Body	Island
cg09155701	0.508216	0.65326	0.58363	0.67101	0.74701	0.83059	0.726836	0.688196	0.697906	0.69479	0.471026	0.55903	0.76888	0.7554	0.63488	0.0702444	0.0224	0.13486	0.04033	0.666044	0.0669586	0.599085	4	cg09155701	5	ARL10	NM_173664	TSS200	Island
cg07352345	0.607571	0.62825	0.61403	0.62379	0.70967	0.81316	0.72793	0.652324	0.764492	0.788103	0.645016	0.531776	0.817596	0.70464	0.50963	0.0777641	0.02374	0.07121	0.02518	0.675865	0.0494735	0.626392	4	cg07352345	5	ARL10	NM_173664	Body	Island
cg27092035	0.632866	0.63803	0.65823	0.44877	0.73271	0.80859	0.744677	0.707819	0.799387	0.846239	0.639486	0.491438	0.830101	0.72989	0.56197	0.127135	0.07323	0.11264	0.09425	0.68468	0.101814	0.582866	4	cg27092035	5	ARL10	NM_173664	Body	Island
cg22424536	0.480799	0.62942	0.53813	0.45525	0.57031	0.60887	0.764963	0.660066	0.772559	0.580672	0.552752	0.52213	0.826596	0.5509	0.58161	0.0591946	0	0.08258	0.06991	0.606335	0.0529211	0.553414	4	cg22424536	5	ARL10	NM_173664	TSS200	Island
cg26720389	0.529453	0.61927	0.65399	0.62595	0.69565	0.76687	0.750975	0.614358	0.764752	0.736861	0.467532	0.492462	0.784456	0.67668	0.56346	0.0468032	0.02186	0.14996	0.03268	0.649515	0.0628258	0.586689	4	cg26720389	5	ARL10;ARL10	NM_173664;NM_173664	1stExon;5'UTR	Island
cg20555674	0.563673	0.7063	0.7135	0.39945	0.77719	0.78265	0.731258	0.536707	0.695233	0.742345	0.72904	0.489258	0.705615	0.7162	0.6644	0.151515	0.10236	0.12918	0.12896	0.663521	0.128004	0.535517	4	cg20555674	17	ARL5C	NM_001143968	Body	Island
cg16202734	0.559701	0.62339	0.65682	0.54229	0.63334	0.63081	0.65784	0.476767	0.780553	0.796658	0.628276	0.520367	0.664317	0.67649	0.57129	0.147268	0.09591	0.1597	0.12791	0.627927	0.132697	0.49523	4	cg16202734	17	ARL5C	NM_001143968	Body	Island
cg04528060	0.644223	0.74004	0.72224	0.73397	0.7894	0.85815	0.806534	0.744846	0.841352	0.833574	0.776449	0.65096	0.829221	0.76289	0.63656	0.0728933	0.02563	0.06263	0.03715	0.758027	0.0495758	0.708451	4	cg04528060	4	ARL9	NM_206919	5'UTR	Island
cg15846316	0.565846	0.66548	0.68481	0.6445	0.72634	0.78768	0.723445	0.662208	0.650111	0.637514	0.667229	0.519547	0.78898	0.66112	0.52023	0.0806247	0.03384	0.05149	0.04588	0.660336	0.0529587	0.607377	4	cg15846316	4	ARL9	NM_206919	5'UTR	Island
cg07846311	0.51312	0.5778	0.60613	0.63118	0.7094	0.7657	0.610091	0.632996	0.652126	0.515991	0.557534	0.46264	0.779124	0.6924	0.50407	0.120498	0.01484	0.03	0.0266	0.61402	0.0479845	0.566036	4	cg07846311	4	ARL9	NM_206919	5'UTR	Island
cg06922635	0.676941	0.70112	0.73431	0.73485	0.77769	0.8036	0.778538	0.767803	0.757586	0.774362	0.817524	0.568187	0.816358	0.71737	0.61344	0.150807	0.08802	0.12386	0.12136	0.735979	0.121012	0.614967	4	cg06922635	4	ARL9;ARL9	NM_206919;NM_206919	5'UTR;1stExon	Island
cg02786012	0.607999	0.65761	0.67123	0.66438	0.71052	0.78866	0.745039	0.708668	0.740148	0.700751	0.747848	0.476891	0.767705	0.63189	0.52731	0.097428	0.06558	0.08883	0.08526	0.676443	0.0842745	0.592169	4	cg02786012	4	ARL9;ARL9	NM_206919;NM_206919	5'UTR;1stExon	Island
cg19194098	0.323141	0.54408	0.56697	0.1289	0.01419	0.00871	0.64506	0.661256	0.782586	0.787149	0.64163	0.539487	0.527348	0.49599	0.35413	0.0545239	0.01331	0.02383	0.01464	0.468042	0.026576	0.441466	4	cg19194098	10	ARMC4	NM_018076	TSS200	Island
cg11698035	0.404412	0.67966	0.72589	0.65061	0.67978	0.6314	0.663217	0.60028	0.7855	0.468234	0.477356	0.485131	0.679637	0.65778	0.5566	0.0986633	0.05478	0.0698	0.06395	0.609699	0.0717983	0.537901	4	cg11698035	17	ARMC7	NM_024585	TSS1500	Island
cg15603424	0.626314	0.73962	0.75896	0.72192	0.79549	0.86092	0.782348	0.736781	0.85648	0.818025	0.821268	0.646433	0.860001	0.77659	0.66432	0.0914775	0.0317	0.11039	0.04543	0.764365	0.0697494	0.694615	4	cg15603424	11	ARNTL;ARNTL;ARNTL	NM_001030272;NM_001178;NM_001030273	5'UTR;5'UTR;5'UTR	Island
cg04367197	0.294275	0.45717	0.44446	0.55786	0.54759	0.65223	0.608687	0.294707	0.369896	0.674894	0.547492	0.402593	0.571161	0.54107	0.45788	0.0629285	0.04429	0.06511	0.06445	0.494798	0.0591946	0.435603	4	cg04367197	11	ARNTL;ARNTL;ARNTL	NM_001030272;NM_001178;NM_001030273	5'UTR;5'UTR;5'UTR	Island
cg22952210	0.0757937	0.71504	0.76915	0.72611	0.00399	0.00859	0.799109	0.697447	0.817584	0.798805	0.664967	0.58746	0.56234	0.7695	0.66938	0.0709629	0.01189	0.0215	0.00831	0.577684	0.0281657	0.549519	4	cg22952210	12	ARNTL2	NM_020183	TSS1500	Island
cg13325261	0.0437255	0.55073	0.55869	0.49315	0.00796	0.00289	0.554873	0.623568	0.773956	0.689249	0.375	0.440726	0.364706	0.54439	0.48427	0.0467043	0.01604	0.01686	0.01304	0.433859	0.0231611	0.410698	4	cg13325261	12	ARNTL2	NM_020183	Body	Island
cg08624472	0.58455	0.69766	0.71766	0.69283	0.74236	0.78702	0.693039	0.703645	0.826049	0.746374	0.725363	0.609607	0.714945	0.70229	0.61906	0.128311	0.05397	0.07327	0.04613	0.704163	0.0754202	0.628743	4	cg08624472	7	ARPC1B	NM_005720	TSS1500	Island
cg26351776	0.525061	0.53886	0.64549	0.66547	0.6881	0.73132	0.703916	0.693345	0.801466	0.789654	0.625432	0.500854	0.567876	0.6633	0.52996	0.127438	0.09867	0.10943	0.09529	0.644674	0.107707	0.536967	4	cg26351776	7	ARPC1B	NM_005720	TSS200	Island
cg10428938	0.590034	0.69574	0.7063	0.74239	0.75821	0.7938	0.668748	0.693687	0.716793	0.684717	0.686513	0.486108	0.783709	0.73355	0.65692	0.134192	0.07156	0.12142	0.08502	0.693148	0.103048	0.5901	4	cg10428938	7	ARPC1B	NM_005720	Body	Island
cg01409887	0.213024	0.18574	0.61021	0.5827	0.64485	0.7577	0.498321	0.635163	0.645213	0.615138	0.425245	0.464605	0.446585	0.65027	0.13972	0.0664864	0.01228	0.0081	0.00602	0.500966	0.0232216	0.477744	4	cg01409887	7	ARPC1B	NM_005720	TSS200	Island
cg10119082	0.507677	0.54329	0.58057	0.61414	0.60766	0.74224	0.56341	0.652704	0.646732	0.696387	0.653194	0.411846	0.764143	0.59929	0.4495	0.0931771	0.04137	0.06708	0.04843	0.602186	0.0625143	0.539671	4	cg10119082	7	ARPC1B	NM_005720	Body	Island
cg08798295	0.384352	0.30597	0.51818	0.58671	0.69113	0.75286	0.67245	0.666133	0.78075	0.550564	0.463692	0.531161	0.391399	0.7152	0.49737	0.133585	0.11056	0.11108	0.1274	0.567195	0.120656	0.446539	4	cg08798295	7	ARPC1B	NM_005720	TSS200	Island
cg26606327	0.540617	0.45133	0.54307	0.56869	0.7249	0.7415	0.633194	0.66148	0.608154	0.619308	0.599583	0.486342	0.489214	0.69085	0.46705	0.109425	0.07995	0.11396	0.08175	0.588352	0.0962711	0.492081	4	cg26606327	7	ARPC1B	NM_005720	TSS1500	Island
cg08248955	0.416763	0.30264	0.48843	0.55468	0.59438	0.69161	0.63611	0.669551	0.478372	0.53011	0.52799	0.511801	0.452197	0.64484	0.32848	0.104103	0.06635	0.06442	0.0552	0.521864	0.0725183	0.449345	4	cg08248955	7	ARPC1B	NM_005720	TSS200	Island
cg03949008	0.506687	0.74019	0.74028	0.71129	0.76624	0.7926	0.684105	0.701243	0.153478	0.728448	0.67206	0.592201	0.801916	0.74921	0.61796	0.118238	0.07503	0.08014	0.08336	0.663861	0.0891919	0.574669	4	cg03949008	X	ARSD;ARSD	NM_001669;NM_009589	Body;Body	Island
cg00940786	0.364506	0.65026	0.6802	0.56484	0.78322	0.87727	0.553489	0.517983	0.681715	0.690724	0.65989	0.472384	0.839422	0.69165	0.51317	0.0451443	0.01537	0.00263	0.00632	0.636048	0.0173661	0.618682	4	cg00940786	17	ARSG;SLC16A6	NM_014960;NM_004694	5'UTR;5'UTR	Island
cg04672538	0.580132	0.74858	0.71497	0.60885	0.76865	0.81173	0.726097	0.724648	0.775771	0.745647	0.80301	0.609315	0.839164	0.70273	0.58014	0.121876	0.04833	0.05012	0.04864	0.715962	0.0672415	0.648721	4	cg04672538	17	ARSG;SLC16A6	NM_014960;NM_004694	5'UTR;5'UTR	Island
cg07407787	0.46168	0.55658	0.5887	0.50993	0.60182	0.71824	0.620607	0.606055	0.671606	0.64242	0.546479	0.478353	0.775429	0.57207	0.4552	0.0638362	0.025	0.0494	0.02432	0.587011	0.0406391	0.546372	4	cg07407787	17	ARSG;SLC16A6	NM_014960;NM_004694	5'UTR;5'UTR	Island
cg25662535	0.57469	0.63807	0.72714	0.54752	0.1366	0.15147	0.697006	0.728951	0.799868	0.828133	0.711056	0.464304	0.442752	0.61905	0.58619	0.0790759	0.02459	0.07199	0.04743	0.576853	0.0557715	0.521082	4	cg25662535	11	ART5;ART5	NM_001079536;NM_053017	TSS1500;TSS1500	Island
cg20918128	0.62107	0.57584	0.64399	0.53895	0.05554	0.06525	0.450747	0.442279	0.680309	0.838547	0.721045	0.5536	0.297135	0.11463	0.60187	0.0932352	0.02109	0.02694	0.01791	0.480053	0.0397938	0.44026	4	cg20918128	11	ART5;ART5	NM_001079536;NM_053017	TSS1500;TSS1500	Island
cg11945839	0.627614	0.52375	0.56526	0.6943	0.0309	0.03113	0.58552	0.3142	0.609167	0.762936	0.678186	0.521192	0.236048	0.02139	0.63789	0.0873081	0.02211	0.0388	0.01537	0.455965	0.040897	0.415068	4	cg11945839	11	ART5;ART5	NM_001079536;NM_053017	TSS1500;TSS1500	Island
cg20598333	0.539041	0.65763	0.6637	0.26152	0.59848	0.56944	0.814928	0.624789	0.651205	0.829208	0.766549	0.593684	0.846798	0.67975	0.63587	0.0747437	0.01748	0.03245	0.00753	0.648839	0.0330509	0.615788	4	cg20598333	11	ART5;ART5;ART5	NM_053017;NM_001079536;NM_001079536	TSS200;1stExon;5'UTR	Island
cg23438841	0.520008	0.532	0.5299	0.42034	0.46608	0.41319	0.628223	0.480206	0.772993	0.69175	0.548616	0.413811	0.806835	0.54536	0.44811	0.077835	0.02125	0.03242	0.02082	0.547828	0.0380812	0.509747	4	cg23438841	11	ART5;ART5;ART5	NM_053017;NM_001079536;NM_001079536	TSS200;1stExon;5'UTR	Island
cg12297221	0.540126	0.66529	0.73521	0.37202	0.16683	0.10368	0.518249	0.463921	0.732299	0.769062	0.727282	0.544355	0.354283	0.51098	0.64049	0.110038	0.07459	0.08071	0.07416	0.522938	0.0848745	0.438064	4	cg12297221	11	ART5;ART5;ART5	NM_053017;NM_001079536;NM_053017	1stExon;5'UTR;5'UTR	Island
cg05679507	0.28398	0.50303	0.45376	0.24049	0.16051	0.17891	0.613544	0.622095	0.839716	0.861156	0.809056	0.620605	0.829939	0.2052	0.54706	0.176703	0.04195	0.04123	0.03988	0.517937	0.0749407	0.442996	4	cg05679507	11	ART5;ART5;ART5	NM_053017;NM_001079536;NM_001079536	TSS200;1stExon;5'UTR	Island
cg01094564	0.608751	0.66669	0.67342	0.48514	0.52617	0.36389	0.744362	0.734692	0.441252	0.72085	0.691438	0.490054	0.757953	0.64467	0.60419	0.187027	0.15198	0.11171	0.13775	0.610235	0.147117	0.463118	4	cg01094564	11	ART5;ART5;ART5	NM_053017;NM_001079536;NM_053017	1stExon;5'UTR;5'UTR	Island
cg20452714	0.640971	0.69191	0.76968	0.72196	0.81839	0.87876	0.842451	0.79699	0.634146	0.826758	0.806063	0.611941	0.857352	0.75422	0.54692	0.0679841	0.01752	0.03018	0.01849	0.746568	0.0335435	0.713024	4	cg20452714	1	ARTN;ARTN;ARTN;ARTN;ARTN;ARTN	NM_057091;NM_057090;NM_057090;NM_001136215;NM_001136215;NM_057091	1stExon;1stExon;5'UTR;1stExon;5'UTR;5'UTR	Island
cg04259904	0.642047	0.74734	0.78155	0.78333	0.79702	0.86839	0.826024	0.816253	0.703488	0.755221	0.787533	0.625886	0.868681	0.79286	0.66682	0.189701	0.16453	0.12612	0.10233	0.764163	0.14567	0.618493	4	cg04259904	1	ARTN;ARTN;ARTN;ARTN;ARTN;ARTN	NM_057091;NM_057090;NM_057090;NM_001136215;NM_001136215;NM_057091	1stExon;1stExon;5'UTR;1stExon;5'UTR;5'UTR	Island
cg06526872	0.584161	0.59562	0.62549	0.62925	0.6687	0.71026	0.693304	0.684368	0.627888	0.659707	0.678887	0.515135	0.683279	0.61235	0.5558	0.167049	0.15301	0.13045	0.10274	0.634947	0.138312	0.496634	4	cg06526872	1	ARTN;ARTN;ARTN;ARTN;ARTN;ARTN	NM_057091;NM_057090;NM_057090;NM_001136215;NM_001136215;NM_057091	1stExon;1stExon;5'UTR;1stExon;5'UTR;5'UTR	Island
cg21519202	0.51642	0.52887	0.61871	0.57995	0.65619	0.72838	0.67363	0.654988	0.471821	0.684938	0.569745	0.420799	0.682082	0.59989	0.47132	0.118287	0.11549	0.12707	0.09665	0.590516	0.114374	0.476141	4	cg21519202	1	ARTN;ARTN;ARTN;ARTN;ARTN;ARTN;ARTN	NM_057091;NM_057090;NM_057090;NM_001136215;NM_001136215;NM_057091;NM_003976	1stExon;1stExon;5'UTR;1stExon;5'UTR;5'UTR;TSS1500	Island
cg08769559	0.348067	0.38452	0.36346	0.54053	0.68599	0.76134	0.386787	0.648497	0.674533	0.647136	0.541292	0.361886	0.69185	0.65189	0.45647	0.155145	0.15509	0.11596	0.03787	0.54295	0.116016	0.426933	4	cg08769559	X	ARX	NM_139058	TSS200	Island
cg11784071	0.734856	0.74606	0.84035	0.76705	0	0.00655	0.893922	0.876788	0.71253	0.844173	0.839336	0.748925	0.656861	0.81052	0.73707	0.0743415	0.00919	0.01154	0.03096	0.680999	0.0315079	0.649492	4	cg11784071	10	AS3MT	NM_020682	TSS200	Island
cg26207201	0.672345	0.75044	0.79331	0.74394	0	0.02431	0.834724	0.821306	0.649879	0.79449	0.789001	0.702347	0.631902	0.77315	0.67881	0.092511	0	0.01932	0.01089	0.643997	0.0306803	0.613317	4	cg26207201	10	AS3MT	NM_020682	TSS200	Island
cg24592962	0.713283	0.74977	0.77824	0.67729	0.01779	0.02901	0.809963	0.834241	0.659685	0.759691	0.793602	0.718181	0.630469	0.76767	0.66841	0.096214	0.01659	0.027	0.01067	0.640486	0.0376185	0.602868	4	cg24592962	10	AS3MT	NM_020682	TSS200	Island
cg08856941	0.727912	0.73135	0.74256	0.66914	0.05633	0.06505	0.811072	0.82579	0.602841	0.829178	0.806671	0.675892	0.587847	0.7493	0.60878	0.12956	0.06137	0.06563	0.03283	0.632647	0.0723474	0.5603	4	cg08856941	10	AS3MT	NM_020682	TSS200	Island
cg25143771	0.669079	0.68779	0.72439	0.62695	0.05295	0.03617	0.809032	0.77799	0.543983	0.809332	0.794959	0.671649	0.5451	0.71871	0.65846	0.111707	0.02061	0.07505	0.06313	0.608436	0.0676241	0.540812	4	cg25143771	10	AS3MT	NM_020682	TSS200	Island
cg00086670	0.695748	0.69171	0.69965	0.56828	0.01919	0.05555	0.809236	0.796519	0.560497	0.820957	0.7739	0.660814	0.521719	0.72807	0.63112	0.108361	0.02857	0.07683	0.05814	0.602197	0.0679752	0.534222	4	cg00086670	10	AS3MT	NM_020682	TSS200	Island
cg21978521	0.657588	0.71292	0.76165	0.2858	0.52804	0.2126	0.842948	0.720214	0.808821	0.832722	0.673121	0.544614	0.705303	0.76076	0.63524	0.151014	0.01937	0.04625	0.04507	0.645489	0.065426	0.580063	4	cg21978521	11	ASAM	NM_024769	TSS200	Island
cg03369477	0.51049	0.68608	0.7817	0.07431	0.6379	0.6259	0.62417	0.600833	0.612746	0.59492	0.541797	0.51465	0.800693	0.8328	0.68689	0.123928	0.05007	0.03419	0.02636	0.608392	0.058637	0.549755	4	cg03369477	11	ASAM	NM_024769	TSS200	Island
cg12118281	0.552076	0.62256	0.65663	0.36849	0.53417	0.50315	0.698242	0.683164	0.77541	0.72601	0.63069	0.47508	0.734482	0.67104	0.55827	0.108531	0.07547	0.10743	0.08113	0.612631	0.0931402	0.519491	4	cg12118281	11	ASAM	NM_024769	TSS200	Island
cg02367144	0.542902	0.52157	0.43802	0.29902	0.73348	0.76428	0.775413	0.735193	0.220015	0.79665	0.542707	0.500471	0.424246	0.70016	0.47836	0.121056	0.07583	0.09562	0.08137	0.564832	0.0934689	0.471364	4	cg02367144	2	ASB18	NM_212556	Body	Island
cg09341793	0.192942	0.86046	0.87516	0.56332	0.88394	0.90829	0.385355	0.23488	0.893525	0.895942	0.706854	0.650666	0.846673	0.51595	0.63101	0.0931995	0.05248	0.09286	0.0063	0.669664	0.0612099	0.608455	4	cg09341793	14	ASB2	NM_016150	Body	Island
cg06272038	0.554245	0.63524	0.71572	0.66504	0.57413	0.54585	0.668633	0.586696	0.755367	0.707306	0.648238	0.571178	0.842191	0.65254	0.5642	0.115933	0.09036	0.18281	0.0639	0.645772	0.113251	0.532521	4	cg06272038	11	ASCL2	NM_005170	TSS1500	Island
cg15790820	0.53494	0.57774	0.67559	0.59341	0.54867	0.48496	0.611127	0.563437	0.715595	0.665731	0.555395	0.501851	0.787276	0.5782	0.52312	0.0875795	0.0347	0.12888	0.04252	0.594469	0.0734199	0.52105	4	cg15790820	11	ASCL2	NM_005170	TSS1500	Island
cg05309948	0.556008	0.61065	0.66042	0.30559	0.58824	0.68247	0.566838	0.428946	0.521589	0.761334	0.601927	0.486875	0.352948	0.61572	0.28209	0.0838832	0.03256	0.06521	0.04284	0.534776	0.0561233	0.478653	4	cg05309948	11	ASCL2	NM_005170	TSS1500	Island
cg06347739	0.558547	0.70361	0.67502	0.42104	0.52953	0.44953	0.686396	0.368103	0.211856	0.815815	0.403066	0.30485	0.427981	0.123	0.56524	0.110901	0.02674	0.03832	0.04158	0.482906	0.0543852	0.42852	4	cg06347739	11	ASCL2	NM_005170	TSS1500	Island
cg20912770	0.449947	0.57292	0.61478	0.47788	0.67144	0.72707	0.558905	0.279434	0.609414	0.684279	0.550174	0.497039	0.534568	0.44768	0.48505	0.104779	0.07572	0.14303	0.13639	0.544039	0.11498	0.429059	4	cg20912770	11	ASCL2	NM_005170	TSS1500	Island
cg13930892	0.470883	0.67161	0.6835	0.62588	0.7112	0.79814	0.844799	0.486079	0.879589	0.848765	0.751895	0.511114	0.774108	0.66485	0.55179	0.0705313	0.02951	0.05881	0.06486	0.684947	0.0559278	0.629019	4	cg13930892	11	ASCL2;ASCL2	NM_005170;NM_005170	1stExon;5'UTR	Island
cg10290276	0.442228	0.69577	0.72461	0.55945	0.74678	0.75233	0.689406	0.697998	0.737136	0.708431	0.58439	0.379063	0.817733	0.50766	0.49184	0.142275	0.11883	0.15586	0.11981	0.635655	0.134194	0.501461	4	cg10290276	11	ASCL2;ASCL2	NM_005170;NM_005170	1stExon;5'UTR	Island
cg06263495	0.304814	0.47906	0.45016	0.57391	0.7543	0.79479	0.781287	0.553119	0.845092	0.79152	0.692594	0.461717	0.367561	0.64824	0.54457	0.147827	0.13308	0.17211	0.15398	0.602849	0.151749	0.4511	4	cg06263495	11	ASCL2;ASCL2	NM_005170;NM_005170	1stExon;5'UTR	Island
cg20443254	0.477817	0.81995	0.85822	0.64475	0.55526	0.58697	0.695669	0.563801	0.72764	0.774492	0.6708	0.584274	0.554282	0.80166	0.67335	0.136816	0.03117	0.0394	0.02079	0.665929	0.057044	0.608885	4	cg20443254	12	ASCL4	NM_203436	1stExon	Island
cg04290586	0.498238	0.80314	0.8095	0.53123	0.29414	0.20917	0.770725	0.177529	0.528005	0.84275	0.651922	0.559106	0.49727	0.76734	0.59312	0.193377	0.11217	0.17093	0.12262	0.568879	0.149774	0.419105	4	cg04290586	12	ASCL4;ASCL4	NM_203436;NM_203436	1stExon;5'UTR	Island
cg01295392	0.60008	0.53027	0.60631	0.53325	0.69586	0.60199	0.754728	0.743399	0.724158	0.757056	0.708655	0.460761	0.498074	0.35819	0.66204	0.162241	0.14453	0.1786	0.13802	0.615655	0.155848	0.459807	4	cg01295392	12	ASCL4;ASCL4	NM_203436;NM_203436	1stExon;3'UTR	Island
cg16655240	0.542645	0.6552	0.67175	0.66995	0.71101	0.80051	0.698542	0.652081	0.737325	0.75395	0.667907	0.484104	0.835974	0.68491	0.54236	0.158541	0.10423	0.09911	0.12656	0.673881	0.12211	0.551771	4	cg16655240	20	ASIP	NM_001672	3'UTR	Island
cg07150062	0.534045	0.76147	0.82567	0.55205	0.60413	0.62661	0.670251	0.349493	0.147844	0.73735	0.560386	0.550504	0.833677	0.76425	0.58749	0.0816104	0.00771	0.05681	0.01368	0.607015	0.0399526	0.567062	4	cg07150062	14	ASPG	NM_001080464	TSS200	Island
cg20965743	0.624564	0.69609	0.74892	0.63475	0.49564	0.44226	0.798255	0.618187	0.843148	0.871922	0.535743	0.538583	0.425799	0.66975	0.66331	0.192042	0.04975	0.14574	0.05525	0.640461	0.110695	0.529766	4	cg20965743	14	ASPG	NM_001080464	Body	Island
cg10761315	0.451449	0.67554	0.71242	0.38338	0.57223	0.55251	0.724108	0.149134	0.214773	0.786974	0.58136	0.505703	0.720891	0.68764	0.50331	0.108481	0.02678	0.06821	0.01715	0.548095	0.0551552	0.49294	4	cg10761315	14	ASPG	NM_001080464	TSS200	Island
cg14350382	0.550142	0.67409	0.70901	0.0885	0.66593	0.70519	0.0964633	0.713294	0.874857	0.880673	0.727363	0.540266	0.868907	0.68879	0.34451	0.0994251	0.0507	0.07509	0.05181	0.608532	0.0692563	0.539276	4	cg14350382	9	ASS1;ASS1	NM_054012;NM_000050	5'UTR;5'UTR	Island
cg23282771	0.520335	0.5648	0.60008	0.07636	0.54279	0.63506	0.140305	0.238499	0.719905	0.707014	0.62937	0.465055	0.66441	0.60734	0.37366	0.119669	0.0547	0.08594	0.0725	0.498999	0.0832023	0.415797	4	cg23282771	9	ASS1;ASS1;ASS1;ASS1	NM_054012;NM_000050;NM_000050;NM_054012	5'UTR;1stExon;5'UTR;1stExon	Island
cg01593609	0.457781	0.55793	0.62169	0.53734	0.60798	0.66253	0.753686	0.695218	0.113218	0.71279	0.734026	0.404293	0.764559	0.66494	0.34718	0.114504	0.05487	0.07476	0.06983	0.575677	0.078491	0.497186	4	cg01593609	9	ASTN2;ASTN2;ASTN2	NM_198186;NM_014010;NM_198187	Body;Body;Body	Island
cg25249613	0.339191	0.4944	0.45167	0.62045	0.1763	0.18196	0.373517	0.601729	0.372393	0.531463	0.480542	0.392992	0.739325	0.69997	0.58595	0.106368	0.03749	0.03791	0.04076	0.469457	0.0556319	0.413825	4	cg25249613	9	ASTN2;ASTN2;ASTN2	NM_198186;NM_014010;NM_198187	Body;Body;Body	Island
cg07782630	0.154487	0.64798	0.71399	0.61146	0.70258	0.74547	0.661567	0.660543	0.0876226	0.734589	0.725003	0.447605	0.789353	0.70946	0.61772	0.0940786	0.07422	0.0553	0.06003	0.600629	0.0709071	0.529721	4	cg07782630	9	ASTN2;TRIM32;ASTN2;ASTN2;ASTN2;TRIM32	NM_198186;NM_001099679;NM_014010;NM_198188;NM_198187;NM_012210	Body;TSS200;Body;TSS200;Body;TSS200	Island
cg13557688	0.120015	0.64654	0.71064	0.61364	0.6876	0.75449	0.632966	0.643189	0.0818899	0.677937	0.667606	0.42443	0.857549	0.70993	0.60252	0.0609021	0.01934	0.01119	0.00479	0.588729	0.0240555	0.564674	4	cg13557688	9	ASTN2;TRIM32;TRIM32;ASTN2;ASTN2;TRIM32;ASTN2;TRIM32	NM_198186;NM_001099679;NM_012210;NM_014010;NM_198188;NM_012210;NM_198187;NM_001099679	Body;1stExon;1stExon;Body;TSS200;5'UTR;Body;5'UTR	Island
cg09528496	0.490238	0.73441	0.75922	0.38451	0.77796	0.71777	0.788561	0.52628	0.805638	0.828101	0.807425	0.630831	0.523869	0.76651	0.66785	0.146505	0.07912	0.13949	0.11037	0.680611	0.118871	0.56174	4	cg09528496	19	ATCAY	NM_033064	5'UTR	Island
cg17773349	0.199146	0.59003	0.62138	0.31857	0.68412	0.74779	0.502385	0.39383	0.685714	0.709036	0.604267	0.456068	0.568968	0.37394	0.46824	0.0801352	0.01636	0.04349	0.035	0.528232	0.0437463	0.484486	4	cg17773349	19	ATCAY;ATCAY	NM_033064;NM_033064	5'UTR;1stExon	Island
cg21395152	0.483024	0.4807	0.63433	0.5768	0.50712	0.54976	0.743836	0.59764	0.0595456	0.783926	0.630784	0.422205	0.574957	0.72966	0.62271	0.0413542	0.00764	0.05382	0.02528	0.5598	0.0320236	0.527776	4	cg21395152	1	ATF3	NM_001030287	5'UTR	Island
cg15831613	0.579543	0.70135	0.73966	0.66152	0.56489	0.51456	0.703017	0.703594	0.0893321	0.773104	0.57966	0.496212	0.544266	0.72124	0.62306	0.0680729	0.02301	0.0468	0.02396	0.599667	0.0404607	0.559206	4	cg15831613	1	ATF3;ATF3;ATF3	NM_001674;NM_001040619;NM_001030287	TSS1500;TSS1500;5'UTR	Island
cg13771313	0.386368	0.57473	0.68045	0.54635	0.66058	0.75252	0.562999	0.511043	0.593501	0.673299	0.488677	0.441811	0.613406	0.56194	0.53995	0.104169	0.04648	0.05683	0.03703	0.572508	0.0611273	0.511381	4	cg13771313	11	ATG16L2	NM_033388	Body	Island
cg18583378	0.474778	0.7552	0.77783	0.61698	0.72449	0.80792	0.699103	0.474242	0.6745	0.673689	0.655339	0.555269	0.783973	0.59036	0.7167	0.181246	0.0501	0.1111	0.05125	0.665358	0.0984239	0.566934	4	cg18583378	7	ATG9B	NM_173681	Body	Island
cg09519327	0.433393	0.60075	0.66723	0.25485	0.55381	0.67432	0.698678	0.618549	0.42469	0.809659	0.639069	0.444681	0.698971	0.39191	0.56754	0.165893	0.06433	0.06076	0.04658	0.565207	0.0843907	0.480816	4	cg09519327	7	ATG9B;NOS3	NM_173681;NM_000603	3'UTR;Body	Island
cg10758227	0.58596	0.45332	0.51245	0.58973	0.03784	0.02748	0.638635	0.723125	0.731423	0.852855	0.624013	0.525523	0.85831	0.77525	0.54995	0.129272	0.03451	0.04112	0.03706	0.565724	0.0604905	0.505234	4	cg10758227	14	ATL1;ATL1;ATL1	NM_181598;NM_001127713;NM_015915	Body;Body;Body	Island
cg01919895	0.524305	0.34208	0.34207	0.61225	0.06129	0.05502	0.590295	0.582687	0.650305	0.702047	0.594994	0.439403	0.726154	0.65791	0.46141	0.106437	0.06206	0.06291	0.07748	0.489481	0.0772217	0.41226	4	cg01919895	14	ATL1;ATL1;ATL1	NM_181598;NM_001127713;NM_015915	Body;Body;Body	Island
cg18368807	0.507257	0.48691	0.51846	0.64585	0.03897	0.05039	0.670369	0.621915	0.717296	0.761134	0.619048	0.477802	0.777598	0.70327	0.57052	0.0991498	0.06152	0.06246	0.0424	0.544453	0.0663825	0.47807	4	cg18368807	14	ATL1;ATL1;ATL1;ATL1;ATL1	NM_181598;NM_015915;NM_181598;NM_001127713;NM_015915	5'UTR;1stExon;1stExon;5'UTR;5'UTR	Island
cg03393638	0.476492	0.54372	0.45813	0.35716	0.71675	0.76193	0.635701	0.607165	0.443982	0.758362	0.570858	0.40077	0.633804	0.67785	0.5962	0.153323	0.10036	0.11078	0.12131	0.575925	0.121443	0.454482	4	cg03393638	12	ATN1;ATN1	NM_001940;NM_001007026	Body;Body	Island
cg01357116	0.546313	0.65883	0.68578	0.47974	0.47365	0.52622	0.624002	0.769454	0.391376	0.761267	0.754982	0.476497	0.571057	0.41565	0.44676	0.175882	0.10566	0.12519	0.1032	0.572105	0.127483	0.444622	4	cg01357116	4	ATOH1	NM_005172	TSS1500	Island
cg13511000	0.478215	0.60092	0.61798	0.36196	0.62138	0.71589	0.817776	0.290573	0.819822	0.320121	0.455842	0.39598	0.117662	0.4919	0.10321	0.144622	0.04382	0.0766	0.04577	0.480615	0.077703	0.402912	4	cg13511000	4	ATOH1	NM_005172	1stExon	Island
cg03128635	0.594888	0.61957	0.54439	0.72148	0.73948	0.81893	0.687941	0.763884	0.812844	0.846819	0.693341	0.599432	0.889117	0.68141	0.61002	0.0756009	0.01104	0.02122	0.03458	0.708236	0.0356102	0.672626	4	cg03128635	2	ATOH8	NM_032827	TSS200	Island
cg24399924	0.682584	0.79508	0.81256	0.73172	0.89203	0.9266	0.642018	0.656596	0.661078	0.834903	0.849063	0.664683	0.89411	0.81355	0.73596	0.197912	0.07651	0.07019	0.04295	0.772836	0.0968906	0.675945	4	cg24399924	2	ATOH8	NM_032827	TSS1500	Island
cg09662694	0.667322	0.65506	0.65931	0.71519	0.23235	0.18821	0.686112	0.775269	0.571751	0.826777	0.707254	0.609349	0.87715	0.75347	0.60047	0.122191	0.01254	0.03994	0.02958	0.635003	0.0510629	0.58394	4	cg09662694	2	ATOH8	NM_032827	TSS200	Island
cg01751470	0.60882	0.63776	0.64602	0.71247	0.34032	0.20479	0.552044	0.734357	0.342355	0.819363	0.716337	0.558706	0.853583	0.6926	0.60425	0.111087	0.02007	0.03686	0.02833	0.601585	0.0490867	0.552498	4	cg01751470	2	ATOH8	NM_032827	TSS200	Island
cg21068480	0.655096	0.68853	0.76025	0.47186	0.78647	0.82521	0.701073	0.696611	0.762196	0.577571	0.772273	0.507782	0.776155	0.73283	0.64341	0.18002	0.12343	0.14003	0.12567	0.690488	0.142287	0.5482	4	cg21068480	2	ATOH8	NM_032827	TSS1500	Island
cg23571433	0.616862	0.65392	0.64379	0.69514	0.23512	0.41816	0.633964	0.729784	0.723083	0.791212	0.721176	0.559964	0.662788	0.68051	0.59806	0.14244	0.07134	0.09271	0.08125	0.624236	0.0969351	0.5273	4	cg23571433	2	ATOH8	NM_032827	TSS200	Island
cg12930553	0.504167	0.60546	0.64049	0.62532	0.67548	0.7181	0.446044	0.593766	0.641463	0.641545	0.511069	0.465682	0.746445	0.6394	0.58436	0.109845	0.10568	0.18984	0.12577	0.602586	0.132784	0.469802	4	cg12930553	2	ATOH8	NM_032827	TSS200	Island
cg13065834	0.496019	0.65137	0.70248	0.72198	0.02872	0.02585	0.488107	0.359026	0.517904	0.754424	0.694784	0.51339	0.815781	0.11757	0.6187	0.0701637	0.00456	0.00527	0.00822	0.500407	0.0220534	0.478354	4	cg13065834	2	ATOH8;ATOH8	NM_032827;NM_032827	1stExon;5'UTR	Island
cg17842918	0.552185	0.61598	0.54384	0.03576	0.74056	0.84143	0.758827	0.680411	0.0859065	0.780373	0.222482	0.560907	0.857795	0.02939	0.03735	0.0864669	0.01869	0.02113	0.05602	0.489547	0.0455767	0.44397	4	cg17842918	13	ATP11A;ATP11A	NM_015205;NM_032189	3'UTR;3'UTR	Island
cg11462099	0.57632	0.71699	0.6263	0.1326	0.74541	0.84465	0.742679	0.650147	0.0739566	0.764299	0.338537	0.620622	0.834427	0.06031	0.16705	0.118022	0.02577	0.05257	0.09881	0.526286	0.073793	0.452494	4	cg11462099	13	ATP11A;ATP11A	NM_015205;NM_032189	3'UTR;3'UTR	Island
cg24762359	0.203183	0.649	0.65693	0.66641	0.24655	0.19302	0.748973	0.665192	0.732754	0.777362	0.731353	0.434071	0.786969	0.1904	0.52098	0.177836	0.13846	0.14666	0.12093	0.546876	0.145971	0.400905	4	cg24762359	13	ATP12A	NM_001676	TSS1500	Island
cg05719720	0.429549	0.65527	0.64905	0.4808	0.09891	0.29285	0.61476	0.465407	0.618257	0.472459	0.41094	0.409375	0.634539	0.19331	0.57696	0.14699	0.02319	0.04113	0.02019	0.466829	0.057875	0.408954	4	cg05719720	13	ATP12A	NM_001676	Body	Island
cg20420826	0.425825	0.5938	0.62444	0.59147	0.20097	0.33194	0.521368	0.448182	0.502553	0.647133	0.678724	0.477805	0.68568	0.48805	0.33356	0.114264	0.08928	0.09269	0.07109	0.503433	0.0918311	0.411602	4	cg20420826	1	ATP1A1;ATP1A1	NM_001160233;NM_000701	TSS1500;TSS1500	Island
cg23920441	0.60309	0.65804	0.71541	0.54292	0.03644	0.03366	0.158216	0.745225	0.673865	0.819522	0.546643	0.491791	0.408789	0.21395	0.52571	0.0808351	0.03455	0.05003	0.03505	0.478218	0.0501163	0.428102	4	cg23920441	19	ATP1A3	NM_152296	Body	Island
cg22237200	0.599511	0.79862	0.82453	0.63885	0.77971	0.77364	0.372569	0.717468	0.755876	0.786548	0.713706	0.514857	0.855126	0.69225	0.68277	0.0765567	0.00651	0.0304	0.01984	0.700402	0.0333267	0.667075	4	cg22237200	17	ATP1B2	NM_001678	Body	Island
cg22028542	0.559979	0.67241	0.46864	0.73017	0.40112	0.55322	0.582662	0.620051	0.632558	0.729742	0.599457	0.445637	0.747674	0.74909	0.65556	0.110378	0.06256	0.06592	0.05852	0.609865	0.0743445	0.53552	4	cg22028542	17	ATP1B2	NM_001678	TSS200	Island
cg08581937	0.453237	0.32603	0.32984	0.28847	0.655	0.72881	0.478328	0.418074	0.693497	0.611387	0.504119	0.405744	0.675409	0.1657	0.47824	0.0592432	0.01196	0.03781	0.01469	0.480792	0.0309258	0.449867	4	cg08581937	17	ATP1B2	NM_001678	Body	Island
cg05070518	0.334367	0.56975	0.58048	0.31246	0.54225	0.49293	0.319202	0.512932	0.53974	0.748272	0.635035	0.459343	0.487273	0.48559	0.65784	0.0946376	0.04045	0.05734	0.06507	0.511831	0.0643744	0.447457	4	cg05070518	17	ATP1B2	NM_001678	Body	Island
cg03554817	0.55917	0.45212	0.50441	0.79956	0.55614	0.48945	0.691873	0.534118	0.765152	0.753566	0.646041	0.590127	0.708027	0.82566	0.5086	0.085282	0.04617	0.04639	0.11125	0.625601	0.072273	0.553328	4	cg03554817	17	ATP1B2;ATP1B2	NM_001678;NM_001678	1stExon;5'UTR	Island
cg00053373	0.511088	0.6188	0.65186	0.45839	0.44384	0.47209	0.510657	0.60321	0.692357	0.770208	0.518913	0.433111	0.381019	0.13676	0.5027	0.113499	0.07881	0.10013	0.07541	0.513667	0.0919621	0.421705	4	cg00053373	17	ATP1B2;ATP1B2	NM_001678;NM_001678	1stExon;5'UTR	Island
cg02705837	0.491738	0.54788	0.63996	0.46071	0.39921	0.35541	0.585689	0.458045	0.503689	0.691668	0.418841	0.4795	0.448806	0.33878	0.43639	0.0671372	0.01612	0.04409	0.03043	0.483754	0.0394443	0.44431	4	cg02705837	17	ATP1B2;ATP1B2	NM_001678;NM_001678	1stExon;5'UTR	Island
cg05420668	0.610156	0.70071	0.71693	0.56732	0.76226	0.81059	0.708148	0.737854	0.524483	0.587051	0.644541	0.566349	0.850935	0.05591	0.62567	0.0855263	0.04596	0.07839	0.06654	0.631261	0.0691041	0.562156	4	cg05420668	16	ATP2A1;ATP2A1	NM_004320;NM_173201	Body;Body	Island
cg04011139	0.499946	0.6367	0.66545	0.61748	0.67413	0.77908	0.616101	0.647051	0.342742	0.674896	0.7215	0.465359	0.82	0.2902	0.51009	0.0871857	0.03673	0.05618	0.04239	0.597382	0.0556214	0.54176	4	cg04011139	16	ATP2A1;ATP2A1	NM_004320;NM_173201	Body;Body	Island
cg18595800	0.61585	0.6794	0.7478	0.52631	0.72144	0.77379	0.730134	0.752225	0.540137	0.678275	0.712272	0.601309	0.818784	0.04937	0.54291	0.139584	0.08742	0.13309	0.07477	0.632667	0.108716	0.523951	4	cg18595800	16	ATP2A1;ATP2A1	NM_004320;NM_173201	Body;Body	Island
cg09615620	0.442927	0.64154	0.68736	0.46472	0.67974	0.79814	0.584467	0.578196	0.328668	0.384205	0.430416	0.467296	0.767612	0.01818	0.52495	0.0775043	0.01316	0.03137	0.03382	0.519894	0.0389636	0.480931	4	cg09615620	16	ATP2A1;ATP2A1	NM_004320;NM_173201	Body;Body	Island
cg01826211	0.490998	0.54074	0.61038	0.61555	0.61118	0.69647	0.66868	0.6245	0.725816	0.736344	0.602446	0.353108	0.710182	0.25487	0.43978	0.151077	0.12442	0.13926	0.11452	0.578736	0.132319	0.446417	4	cg01826211	16	ATP2A1;ATP2A1	NM_004320;NM_173201	Body;Body	Island
cg22892328	0.645095	0.61175	0.62985	0.07453	0.01193	0.01432	0.584747	0.248779	0.737656	0.74983	0.620574	0.578472	0.498404	0.00556	0.46452	0.0696136	0.00279	0.02172	0.00927	0.431734	0.0258484	0.405886	4	cg22892328	17	ATP2A3;ATP2A3;ATP2A3;ATP2A3;ATP2A3;ATP2A3;ATP2A3	NM_174954;NM_174956;NM_005173;NM_174958;NM_174953;NM_174957;NM_174955	TSS1500;TSS1500;TSS1500;TSS1500;TSS1500;TSS1500;TSS1500	Island
cg15965542	0.411628	0.48868	0.47245	0.4839	0.3315	0.21859	0.54191	0.543532	0.657983	0.552915	0.577097	0.421766	0.672433	0.00586	0.30953	0.103759	0.01573	0.01751	0.01602	0.445985	0.0382548	0.40773	4	cg15965542	3	ATP2B2;ATP2B2	NM_001001331;NM_001683	TSS200;TSS200	Island
cg07438288	0.521021	0.75768	0.80762	0.6082	0.10717	0.06825	0.718837	0.77242	0.6138	0.79082	0.892487	0.717261	0.816492	0.46847	0.65613	0.111474	0.04999	0.07145	0.07203	0.621111	0.076236	0.544875	4	cg07438288	3	ATP2B2;ATP2B2;ATP2B2;ATP2B2	NM_001001331;NM_001683;NM_001001331;NM_001683	1stExon;1stExon;5'UTR;5'UTR	Island
cg15111475	0.574199	0.71934	0.73651	0.5685	0.08836	0.1133	0.749654	0.727037	0.760315	0.748305	0.599527	0.495135	0.712093	0.65654	0.64396	0.0725205	0.04655	0.05421	0.03892	0.592852	0.0530501	0.539801	4	cg15111475	3	ATP2B2;ATP2B2;ATP2B2;ATP2B2	NM_001001331;NM_001683;NM_001001331;NM_001683	1stExon;1stExon;5'UTR;5'UTR	Island
cg14808132	0.594503	0.74254	0.74117	0.4221	0.24926	0.06983	0.303226	0.63915	0.660908	0.629842	0.727875	0.560855	0.597118	0.20374	0.6251	0.0998776	0.04338	0.05684	0.05228	0.517814	0.0630944	0.45472	4	cg14808132	3	ATP2B2;ATP2B2;ATP2B2;ATP2B2	NM_001001331;NM_001683;NM_001001331;NM_001683	1stExon;1stExon;5'UTR;5'UTR	Island
cg22055119	0.564827	0.57363	0.64114	0.40148	0.2514	0.37063	0.738005	0.663752	0.687865	0.718211	0.568339	0.415492	0.482044	0.62584	0.49989	0.114308	0.07637	0.10868	0.07405	0.546836	0.0933519	0.453484	4	cg22055119	3	ATP2B2;ATP2B2;ATP2B2;ATP2B2	NM_001001331;NM_001683;NM_001001331;NM_001683	1stExon;1stExon;5'UTR;5'UTR	Island
cg27212234	0.455963	0.5022	0.57125	0.63344	0.64629	0.78527	0.66146	0.670517	0.819467	0.71077	0.644222	0.422559	0.797693	0.65057	0.40745	0.062916	0.00785	0.00339	0.00674	0.625275	0.020224	0.605051	4	cg27212234	19	ATP4A	NM_000704	Body	Island
cg13691247	0.549503	0.67928	0.7148	0.67648	0.72948	0.76067	0.73027	0.667199	0.476881	0.788535	0.631915	0.456324	0.838222	0.64618	0.58727	0.115432	0.04561	0.10587	0.13991	0.662201	0.101705	0.560495	4	cg13691247	12	ATP5G2;ATP5G2	NM_005176;NM_001002031	TSS1500;TSS1500	Island
cg23278196	0.527122	0.62995	0.63578	0.61403	0.71752	0.76702	0.693703	0.627581	0.402977	0.764354	0.66803	0.448182	0.76854	0.64504	0.5678	0.12222	0.03793	0.07672	0.07537	0.631842	0.0780599	0.553782	4	cg23278196	12	ATP5G2;ATP5G2	NM_005176;NM_001002031	TSS1500;TSS1500	Island
cg16264705	0.627513	0.70179	0.73176	0.27676	0.78193	0.82889	0.744194	0.73291	0.548582	0.812176	0.748055	0.57959	0.834225	0.63859	0.68025	0.178303	0.08677	0.13996	0.1565	0.684481	0.140383	0.544098	4	cg16264705	12	ATP5G2;ATP5G2	NM_005176;NM_001002031	TSS1500;TSS1500	Island
cg22243662	0.206751	0.69658	0.723	0.74854	0.07086	0.02808	0.518924	0.729977	0.779369	0.792514	0.748232	0.538826	0.794221	0.758	0.63971	0.0589114	0.01113	0.0526	0.02674	0.584906	0.0373453	0.54756	4	cg22243662	2	ATP6V1C2;ATP6V1C2	NM_144583;NM_001039362	5'UTR;5'UTR	Island
cg14035550	0.564417	0.73346	0.76607	0.79985	0.70413	0.70269	0.708098	0.659407	0.655946	0.76426	0.731607	0.620228	0.793835	0.79746	0.64002	0.178116	0.05266	0.11023	0.0487	0.709432	0.0974265	0.612005	4	cg14035550	2	ATP6V1C2;ATP6V1C2	NM_144583;NM_001039362	TSS1500;TSS1500	Island
cg14580982	0.507352	0.55592	0.59396	0.50939	0.37074	0.37145	0.690123	0.169127	0.261446	0.772079	0.631474	0.425371	0.709514	0.64997	0.54417	0.0901507	0.04486	0.06404	0.05136	0.517472	0.0626027	0.45487	4	cg14580982	2	ATP6V1C2;ATP6V1C2	NM_144583;NM_001039362	TSS1500;TSS1500	Island
cg00454409	0.414411	0.47965	0.45754	0.53197	0.3282	0.21658	0.621316	0.429681	0.125572	0.712034	0.595677	0.432507	0.558704	0.6294	0.53577	0.0837239	0.0414	0.05653	0.04888	0.471267	0.0576335	0.413634	4	cg00454409	2	ATP6V1C2;ATP6V1C2	NM_144583;NM_001039362	TSS1500;TSS1500	Island
cg21076935	0.560206	0.61074	0.65273	0.60194	0.34922	0.31263	0.590284	0.317697	0.5237	0.593195	0.42407	0.539383	0.739301	0.55752	0.61232	0.125195	0.02303	0.06789	0.02845	0.532329	0.0611413	0.471188	4	cg21076935	2	ATP6V1C2;ATP6V1C2	NM_001039362;NM_144583	TSS200;TSS200	Island
cg22834096	0.542691	0.61429	0.6489	0.56639	0.29182	0.24861	0.633333	0.318147	0.545167	0.702449	0.414083	0.490713	0.506747	0.56242	0.56078	0.113828	0.05437	0.06949	0.02257	0.509769	0.0650645	0.444705	4	cg22834096	2	ATP6V1C2;ATP6V1C2	NM_001039362;NM_144583	TSS200;TSS200	Island
cg03107235	0.418129	0.55579	0.58223	0.53922	0.52628	0.66372	0.673406	0.561254	0.725015	0.574396	0.543411	0.407288	0.754517	0.50398	0.43168	0.131913	0.05603	0.07397	0.06115	0.564021	0.0807659	0.483255	4	cg03107235	13	ATP8A2	NM_016529	Body	Island
cg08190044	0.642754	0.67561	0.69251	0.42604	0.20474	0.19422	0.641029	0.490935	0.494956	0.749769	0.731324	0.554832	0.745962	0.71536	0.65472	0.109735	0.07018	0.07034	0.0668	0.574317	0.0792637	0.495054	4	cg08190044	1	ATP8B2	NM_001005855	5'UTR	Island
cg00581482	0.645857	0.64592	0.59424	0.22924	0.15057	0.16489	0.678215	0.538555	0.677254	0.822325	0.600166	0.589505	0.802187	0.7333	0.65815	0.12985	0.03003	0.03519	0.02424	0.568692	0.0548274	0.513864	4	cg00581482	1	ATP8B2	NM_001005855	5'UTR	Island
cg11528978	0.194755	0.47362	0.72825	0.78764	0.8153	0.87618	0.784732	0.744249	0.83704	0.750693	0.692904	0.566508	0.563366	0.77081	0.54588	0.0672613	0.02265	0.02647	0.02275	0.675462	0.0347828	0.640679	4	cg11528978	1	ATPAF1;ATPAF1	NM_001042546;NM_022745	TSS1500;TSS1500	Island
cg04879861	0.606562	0.76645	0.7737	0.72327	0.75803	0.8308	0.730472	0.749268	0.795465	0.752678	0.773307	0.580429	0.783247	0.75689	0.65136	0.0951916	0.0582	0.07067	0.06853	0.735462	0.0731479	0.662314	4	cg04879861	1	ATPAF1;ATPAF1	NM_001042546;NM_022745	TSS1500;TSS1500	Island
cg22617213	0.207119	0.71923	0.74412	0.51631	0.76774	0.81889	0.678253	0.696784	0.442027	0.650611	0.59013	0.474834	0.557005	0.71991	0.39644	0.103773	0.04495	0.06318	0.05724	0.598627	0.0672856	0.531341	4	cg22617213	1	ATPAF1;ATPAF1	NM_001042546;NM_022745	TSS1500;TSS1500	Island
cg20122470	0.459247	0.64459	0.71909	0.61631	0.77424	0.83711	0.682143	0.665641	0.804295	0.769911	0.671345	0.534186	0.817394	0.73144	0.58798	0.0688745	0.02427	0.07147	0.02492	0.687661	0.0473836	0.640278	4	cg20122470	11	ATPGD1;ATPGD1	NM_001166222;NM_020811	TSS200;TSS200	Island
cg08205230	0.540377	0.6175	0.66223	0.61689	0.73122	0.79348	0.670823	0.649095	0.746454	0.75455	0.656145	0.583861	0.817971	0.70576	0.59138	0.122227	0.02952	0.06132	0.03426	0.675849	0.0618318	0.614017	4	cg08205230	11	ATPGD1;ATPGD1	NM_001166222;NM_020811	TSS200;TSS200	Island
cg17025232	0.51229	0.53943	0.5482	0.59557	0.67078	0.73544	0.706926	0.617109	0.687131	0.701419	0.506052	0.48186	0.752196	0.62886	0.54245	0.048557	0.01146	0.07671	0.05272	0.615047	0.0473618	0.567686	4	cg17025232	11	ATPGD1;ATPGD1	NM_020811;NM_001166222	5'UTR;5'UTR	Island
cg13899320	0.575978	0.66692	0.71494	0.64629	0.71489	0.77155	0.695408	0.618803	0.665233	0.752288	0.699455	0.573157	0.725418	0.69808	0.65401	0.121688	0.11359	0.14282	0.0947	0.678161	0.118199	0.559962	4	cg13899320	11	ATPGD1;ATPGD1	NM_001166222;NM_020811	TSS200;TSS200	Island
cg23125542	0.351465	0.57733	0.61301	0.58964	0.59978	0.68036	0.479886	0.463373	0.566166	0.504722	0.405365	0.35622	0.628743	0.61891	0.53111	0.0451739	0.02462	0.11157	0.02129	0.531072	0.0506635	0.480408	4	cg23125542	11	ATPGD1;ATPGD1;ATPGD1;ATPGD1	NM_001166222;NM_020811;NM_020811;NM_001166222	1stExon;1stExon;5'UTR;5'UTR	Island
cg16911981	0.448838	0.62569	0.66681	0.46621	0.73972	0.79275	0.654437	0.641275	0.75322	0.770825	0.544268	0.435354	0.825464	0.64975	0.51323	0.0815242	0.00434	0.01402	0.03598	0.635189	0.0339661	0.601223	4	cg16911981	7	AUTS2;AUTS2	NM_015570;NM_001127231	Body;Body	Island
cg06458469	0.458507	0.57995	0.62186	0.20706	0.68221	0.77353	0.565911	0.193361	0.618012	0.482343	0.331886	0.376452	0.275423	0.60021	0.29166	0.0629831	0.02106	0.03326	0.03427	0.470558	0.0378933	0.432665	4	cg06458469	7	AUTS2;AUTS2	NM_015570;NM_001127231	Body;Body	Island
cg20012008	0.497664	0.50006	0.54184	0.31471	0.07864	0.04315	0.602199	0.579038	0.639773	0.733804	0.623232	0.499002	0.722958	0.49632	0.35594	0.051024	0.01277	0.03202	0.01622	0.481889	0.0280085	0.45388	4	cg20012008	7	AUTS2;AUTS2;AUTS2	NM_015570;NM_001127232;NM_001127231	TSS1500;TSS1500;TSS1500	Island
cg14065127	0.625835	0.78167	0.79824	0.81063	0.77782	0.82377	0.806837	0.800573	0.934462	0.905368	0.808528	0.577565	0.82468	0.83375	0.71801	0.08743	0.08737	0.15625	0.06623	0.788516	0.09932	0.689196	4	cg14065127	20	AVP	NM_000490	3'UTR	Island
cg11491381	0.470776	0.57152	0.58942	0.44222	0.50056	0.50951	0.585325	0.623246	0.841655	0.747539	0.54299	0.50981	0.591545	0.61809	0.57052	0.0388426	0.02423	0.07076	0.02187	0.580982	0.0389257	0.542056	4	cg11491381	20	AVP	NM_000490	Body	Island
cg04360210	0.551407	0.58429	0.62893	0.51412	0.38328	0.40516	0.542903	0.618367	0.70386	0.764875	0.679366	0.486449	0.535988	0.63667	0.47235	0.151292	0.11202	0.14306	0.11014	0.567201	0.129128	0.438073	4	cg04360210	20	AVP	NM_000490	Body	Island
cg18392085	0.0435685	0.68611	0.63953	0.01666	0.60504	0.6274	0.482269	0.573682	0.144813	0.756384	0.649554	0.562827	0.212855	0.00779	0.38804	0.0414594	0.01381	0.02303	0.02405	0.426435	0.0255873	0.400847	4	cg18392085	17	AXIN2	NM_004655	5'UTR	Island
cg13072057	0.628786	0.78209	0.83205	0.07847	0.86147	0.89493	0.795719	0.75009	0.0733327	0.818202	0.20124	0.591038	0.37455	0.8167	0.68371	0.0880294	0.01972	0.04093	0.05923	0.612158	0.0519774	0.560181	4	cg13072057	3	B3GALNT1;B3GALNT1;B3GALNT1;B3GALNT1;B3GALNT1	NM_033167;NM_001038628;NM_003781;NM_033168;NM_033169	TSS200;TSS200;TSS200;TSS200;TSS1500	Island
cg12716838	0.601847	0.70036	0.73028	0.37948	0.6587	0.83309	0.730624	0.470689	0.0739872	0.760995	0.244116	0.475638	0.254291	0.71893	0.59847	0.0944896	0.03595	0.08111	0.06897	0.548766	0.0701299	0.478637	4	cg12716838	3	B3GALNT1;B3GALNT1;B3GALNT1;B3GALNT1;B3GALNT1	NM_033167;NM_001038628;NM_003781;NM_033168;NM_033169	TSS200;TSS200;TSS200;TSS200;TSS1500	Island
cg17225129	0.540078	0.79777	0.76024	0.85886	0.76585	0.80938	0.727316	0.735584	0.268811	0.832244	0.61126	0.531628	0.899558	0.85188	0.33815	0.0684755	0.16423	0.04138	0	0.688574	0.0685214	0.620052	4	cg17225129	6	B3GALT4	NM_003782	TSS200	Island
cg26381352	0.514987	0.61519	0.6545	0.68734	0.63284	0.71452	0.572993	0.68435	0.281372	0.742613	0.632792	0.482345	0.818562	0.72457	0.25026	0.145274	0.09814	0.03752	0.04278	0.600616	0.0809284	0.519687	4	cg26381352	6	B3GALT4	NM_003782	TSS200	Island
cg20530204	0.458008	0.54127	0.56212	0.61171	0.3726	0.54976	0.632735	0.644751	0.349677	0.705719	0.590476	0.517773	0.788886	0.60967	0.14443	0.198568	0.09002	0.03266	0.02639	0.538639	0.0869094	0.45173	4	cg20530204	6	B3GALT4	NM_003782	TSS1500	Island
cg18868483	0.593048	0.61026	0.67144	0.6541	0.7051	0.79477	0.755854	0.722275	0.823009	0.824733	0.755049	0.473613	0.794638	0.70338	0.51258	0.0857577	0.06685	0.09069	0.06956	0.692923	0.0782144	0.614709	4	cg18868483	6	B3GAT2	NM_080742	TSS1500	Island
cg12306213	0.313255	0.64109	0.72914	0.65236	0.08672	0.05291	0.69051	0.623963	0.732474	0.749465	0.640959	0.503738	0.408331	0.72179	0.61606	0.0772568	0.06639	0.08875	0.04926	0.544184	0.0704142	0.47377	4	cg12306213	6	B3GAT2	NM_080742	TSS200	Island
cg24348705	0.627092	0.57446	0.73384	0.38089	0.11064	0.08315	0.759611	0.69195	0.743148	0.76525	0.525497	0.50588	0.508296	0.74012	0.58776	0.120914	0.10778	0.12269	0.08972	0.555839	0.110276	0.445563	4	cg24348705	6	B3GAT2	NM_080742	TSS200	Island
cg22180201	0.43552	0.54744	0.61291	0.40425	0.18902	0.0938	0.710835	0.649132	0.721697	0.768943	0.595763	0.432439	0.417507	0.60816	0.4479	0.0958327	0.05648	0.0634	0.06231	0.509021	0.0695057	0.439515	4	cg22180201	6	B3GAT2	NM_080742	TSS200	Island
cg15799279	0.456321	0.58581	0.66921	0.33104	0.02146	0.04149	0.681783	0.571429	0.682809	0.695331	0.46191	0.390427	0.514478	0.63616	0.44114	0.103679	0.02581	0.0292	0.04066	0.47872	0.0498372	0.428883	4	cg15799279	6	B3GAT2	NM_080742	TSS200	Island
cg16556906	0.613626	0.73735	0.77337	0.46488	0.01767	0.01307	0.796378	0.662335	0.783404	0.871435	0.763817	0.563666	0.875493	0.78531	0.63352	0.0585577	0.01158	0.02494	0.04166	0.623688	0.0341844	0.589504	4	cg16556906	6	B3GAT2;B3GAT2	NM_080742;NM_080742	1stExon;5'UTR	Island
cg05730283	0.520722	0.62086	0.68127	0.41969	0.69892	0.70088	0.56626	0.619922	0.373137	0.757002	0.622404	0.474915	0.346415	0.66613	0.60781	0.0905947	0.05879	0.07588	0.06383	0.578422	0.0722737	0.506149	4	cg05730283	2	B3GNT2	NM_006577	TSS1500	Island
cg02602480	0.331071	0.332	0.17245	0.2708	0.62336	0.65149	0.363392	0.560303	0.412002	0.72313	0.579435	0.367551	0.559784	0.60266	0.51035	0.0647942	0.03038	0.04452	0.04	0.470652	0.0449236	0.425728	4	cg02602480	2	B3GNT2	NM_006577	TSS1500	Island
cg04517722	0.582289	0.72927	0.76195	0.74205	0.60203	0.58188	0.665712	0.72415	0.294348	0.762173	0.762429	0.61375	0.827632	0.75637	0.59463	0.067858	0.10926	0.06969	0.0553	0.666711	0.075527	0.591184	4	cg04517722	19	B3GNT3	NM_014256	TSS1500	Island
cg16024904	0.618064	0.73697	0.76879	0.7398	0.80772	0.81874	0.781135	0.682306	0.589176	0.788227	0.724886	0.617525	0.832053	0.66402	0.65906	0.13369	0.18315	0.08042	0.15474	0.721898	0.138	0.583898	4	cg16024904	19	B3GNT3	NM_014256	TSS200	Island
cg06514344	0.5396	0.64631	0.69874	0.58131	0.47811	0.42145	0.479637	0.492781	0.24009	0.617946	0.597936	0.46183	0.651256	0.49924	0.33415	0.113706	0.04665	0.06132	0.05666	0.516026	0.0695841	0.446442	4	cg06514344	19	B3GNT3	NM_014256	TSS200	Island
cg23445859	0.487428	0.4778	0.53775	0.56837	0.62007	0.70518	0.430813	0.661289	0.0877348	0.541546	0.392264	0.466859	0.713992	0.62961	0.51417	0.0712895	0.03838	0.08396	0.09011	0.522325	0.0709349	0.45139	4	cg23445859	12	B3GNT4	NM_030765	5'UTR	Island
cg11970289	0.599756	0.56541	0.60373	0.57121	0.67298	0.70411	0.661108	0.7086	0.688688	0.749666	0.6465	0.453621	0.753335	0.60669	0.53949	0.123823	0.11632	0.14409	0.13016	0.634993	0.128598	0.506395	4	cg11970289	12	B3GNT4	NM_030765	5'UTR	Island
cg05476483	0.260652	0.67748	0.75146	0.3872	0.5672	0.47308	0.686584	0.675163	0.690295	0.771577	0.606431	0.489032	0.706068	0.68134	0.63643	0.176987	0.15178	0.15948	0.14471	0.604	0.158239	0.44576	4	cg05476483	11	B3GNT6	NM_138706	Body	Island
cg26146617	0.644067	0.74725	0.78633	0.78821	0.03197	0.03666	0.787677	0.769892	0.827185	0.834323	0.767605	0.615303	0.788308	0.79325	0.68503	0.117779	0.06026	0.18826	0.05451	0.660204	0.105202	0.555002	4	cg26146617	2	B3GNT7	NM_145236	TSS200	Island
cg13952656	0.598178	0.77056	0.78131	0.80787	0.76906	0.79307	0.678721	0.697295	0.6905	0.740735	0.77097	0.591134	0.799801	0.81038	0.72392	0.144206	0.05413	0.11948	0.05704	0.7349	0.0937141	0.641186	4	cg13952656	2	B3GNT7	NM_145236	Body	Island
cg05835018	0.529625	0.52036	0.44107	0.61906	0.24445	0.16408	0.659029	0.676241	0.492905	0.749266	0.62045	0.510605	0.697784	0.65112	0.53017	0.131002	0.09673	0.13062	0.09593	0.540414	0.113571	0.426844	4	cg05835018	2	B3GNT7	NM_145236	Body	Island
cg08659394	0.596979	0.6781	0.71027	0.61845	0.73203	0.77874	0.763979	0.727061	0.815821	0.790711	0.685147	0.588719	0.820495	0.71507	0.48089	0.0487426	0.03988	0.15271	0.10447	0.700164	0.0864507	0.613714	4	cg08659394	16	B3GNT9	NM_033309	TSS200	Island
cg05527491	0.615265	0.73838	0.74944	0.65041	0.74816	0.80781	0.761462	0.760185	0.844113	0.841923	0.775454	0.616789	0.885141	0.72956	0.51314	0.102508	0.03548	0.07109	0.05943	0.735816	0.0671269	0.668689	4	cg05527491	16	B3GNT9	NM_033309	TSS200	Island
cg06212637	0.560871	0.62808	0.67084	0.57981	0.67805	0.78025	0.712851	0.6963	0.787025	0.789974	0.726569	0.485683	0.788865	0.66641	0.43648	0.0981223	0.09717	0.10403	0.0928	0.66587	0.0980306	0.56784	4	cg06212637	16	B3GNT9	NM_033309	TSS200	Island
cg26522057	0.627076	0.63594	0.69568	0.62353	0.70782	0.74741	0.747383	0.70825	0.811419	0.773528	0.655332	0.537036	0.778924	0.65874	0.4934	0.0940609	0.07388	0.12277	0.08294	0.680098	0.0934127	0.586685	4	cg26522057	16	B3GNT9	NM_033309	5'UTR	Island
cg06279276	0.374463	0.67999	0.70521	0.53071	0.66313	0.72474	0.603014	0.543035	0.770227	0.680089	0.634569	0.442399	0.676701	0.64623	0.40721	0.111909	0.03519	0.06708	0.01591	0.605448	0.0575222	0.547926	4	cg06279276	16	B3GNT9	NM_033309	Body	Island
cg05600740	0.601514	0.75588	0.79209	0.56332	0.81515	0.89106	0.815323	0.765233	0.881302	0.809182	0.73199	0.468274	0.880495	0.75168	0.67378	0.0956716	0.00057	0.02695	0.02983	0.746418	0.0382554	0.708163	4	cg05600740	12	B4GALNT1	NM_001478	5'UTR	Island
cg02264922	0.546077	0.62716	0.67125	0.31446	0.03779	0.03575	0.639774	0.631554	0.755088	0.715743	0.56577	0.418289	0.837185	0.68215	0.64435	0.137084	0.04193	0.06451	0.03959	0.541493	0.0707786	0.470714	4	cg02264922	12	B4GALNT1	NM_001478	5'UTR	Island
cg21361094	0.525282	0.55436	0.56331	0.26564	0.71164	0.82413	0.673005	0.775644	0.806912	0.782674	0.607029	0.473284	0.816146	0.77827	0.54315	0.158567	0.08078	0.08973	0.07572	0.646698	0.101199	0.545499	4	cg21361094	12	B4GALNT1	NM_001478	Body	Island
cg24193855	0.47084	0.6038	0.62166	0.58096	0.08963	0.12355	0.696419	0.363636	0.696242	0.75071	0.681684	0.32883	0.603674	0.60679	0.51982	0.0738607	0.02459	0.03713	0.03898	0.515883	0.0436402	0.472243	4	cg24193855	12	B4GALNT1	NM_001478	5'UTR	Island
cg01429662	0.67368	0.76938	0.784	0.6985	0.03805	0.0983	0.878344	0.774686	0.866913	0.890793	0.849717	0.69942	0.852109	0.78214	0.64718	0.0636979	0	0.00392	0.0187	0.686881	0.0215795	0.665301	4	cg01429662	17	B4GALNT2;B4GALNT2;B4GALNT2	NM_153446;NM_001159387;NM_001159388	TSS200;1stExon;5'UTR	Island
cg22259831	0.669726	0.76044	0.75749	0.66631	0.04812	0.03935	0.89222	0.815296	0.888189	0.892998	0.797329	0.722691	0.882822	0.74969	0.65763	0.0911078	0.01883	0.00944	0.02082	0.682687	0.0350494	0.647637	4	cg22259831	17	B4GALNT2;B4GALNT2;B4GALNT2	NM_153446;NM_001159387;NM_001159388	TSS200;1stExon;5'UTR	Island
cg18208707	0.693443	0.72794	0.74788	0.65636	0.42816	0.11073	0.878998	0.858681	0.883846	0.883586	0.77784	0.666306	0.87834	0.71776	0.59023	0.0650162	0.00894	0.00605	0.00848	0.700007	0.0221215	0.677885	4	cg18208707	17	B4GALNT2;B4GALNT2;B4GALNT2	NM_153446;NM_001159387;NM_001159388	TSS200;Body;5'UTR	Island
cg16206138	0.605391	0.60606	0.62208	0.51872	0.02971	0.00546	0.85457	0.733817	0.820541	0.842908	0.673997	0.570733	0.772568	0.62428	0.49405	0.064976	0.01069	0.01721	0.01691	0.584992	0.0274465	0.557546	4	cg16206138	17	B4GALNT2;B4GALNT2;B4GALNT2	NM_153446;NM_001159387;NM_001159388	TSS200;Body;5'UTR	Island
cg02445664	0.546923	0.61604	0.63948	0.54444	0.0278	0.0484	0.770052	0.749794	0.748659	0.789666	0.745742	0.610042	0.609951	0.62147	0.39582	0.0480614	0.00353	0.0121	0.00965	0.564285	0.0183353	0.54595	4	cg02445664	17	B4GALNT2;B4GALNT2;B4GALNT2	NM_001159387;NM_153446;NM_001159388	Body;Body;5'UTR	Island
cg01147550	0.551233	0.72292	0.73803	0.61464	0.03222	0.04128	0.823027	0.148835	0.669652	0.803577	0.609302	0.559247	0.765521	0.20316	0.59595	0.046875	0.0387	0.05749	0.01562	0.52524	0.0396712	0.485568	4	cg01147550	17	B4GALNT2;B4GALNT2;B4GALNT2	NM_153446;NM_001159387;NM_001159388	TSS1500;TSS200;5'UTR	Island
cg19133221	0.598645	0.66252	0.72809	0.56306	0.12402	0.02985	0.708963	0.708394	0.725913	0.761078	0.701653	0.599364	0.839659	0.68845	0.5419	0.151387	0.0128	0.03281	0.01584	0.59877	0.0532093	0.545561	4	cg19133221	17	B4GALNT2;B4GALNT2;B4GALNT2	NM_153446;NM_001159387;NM_001159388	TSS200;Body;5'UTR	Island
cg03167683	0.558488	0.63473	0.69183	0.62585	0.08714	0.10642	0.661808	0.665565	0.751737	0.701104	0.571372	0.454057	0.502031	0.26646	0.57893	0.0744893	0.06586	0.08652	0.06095	0.523835	0.0719548	0.45188	4	cg03167683	17	B4GALNT2;B4GALNT2;B4GALNT2;B4GALNT2	NM_153446;NM_001159387;NM_001159388;NM_153446	1stExon;Body;5'UTR;5'UTR	Island
cg26388816	0.684094	0.81885	0.84671	0.71658	0.8933	0.91166	0.825132	0.801505	0.895805	0.878408	0.799577	0.658701	0.906922	0.86801	0.80165	0.116095	0.03309	0.08111	0.0409	0.82046	0.0677987	0.752661	4	cg26388816	12	B4GALNT3	NM_173593	Body	Island
cg20907806	0.472476	0.48834	0.47827	0.47275	0.66584	0.72498	0.66642	0.62259	0.791906	0.746965	0.628775	0.292891	0.707995	0.50229	0.48474	0.17029	0.12823	0.15521	0.18416	0.583149	0.159472	0.423676	4	cg20907806	12	B4GALNT3	NM_173593	Body	Island
cg06399148	0.454137	0.53395	0.55191	0.59792	0.64889	0.69882	0.627705	0.612108	0.694268	0.68692	0.433738	0.393608	0.705614	0.55153	0.48026	0.086841	0.02121	0.09646	0.02511	0.578092	0.0574053	0.520687	4	cg06399148	8	BAALC;BAALC;C8orf56	NM_001024372;NM_024812;NR_027071	1stExon;1stExon;Body	Island
cg10918202	0.421527	0.50836	0.55813	0.60756	0.60592	0.57332	0.631654	0.615002	0.658481	0.685477	0.448294	0.275157	0.602939	0.50811	0.38859	0.0658921	0.05267	0.10401	0.07055	0.539235	0.0732805	0.465954	4	cg10918202	8	BAALC;BAALC;C8orf56	NM_001024372;NM_024812;NR_027071	1stExon;1stExon;Body	Island
cg03508908	0.50423	0.43903	0.38324	0.55891	0.59201	0.68442	0.119187	0.622896	0.118747	0.794286	0.215625	0.378565	0.639006	0.03258	0.51855	0.0993207	0.01234	0.02573	0.019	0.440086	0.0390977	0.400988	4	cg03508908	6	BACH2;BACH2	NM_021813;NM_001170794	5'UTR;5'UTR	Island
cg13636373	0.571185	0.68911	0.74397	0.74297	0.00114	0.00954	0.725157	0.0441056	0.815551	0.87819	0.569544	0.577149	0.881995	0.76251	0.61309	0.0494407	0.00379	0.01001	0.01084	0.575014	0.0185202	0.556494	4	cg13636373	6	BAG2	NM_004282	TSS200	Island
cg06435046	0.616748	0.69693	0.70047	0.69696	0.0043	0.01078	0.685981	0.0568577	0.592223	0.829625	0.527787	0.548187	0.859971	0.73595	0.6187	0.0615242	0.00668	0.03403	0.0146	0.545431	0.0292085	0.516223	4	cg06435046	6	BAG2	NM_004282	TSS200	Island
cg07013326	0.485347	0.61448	0.62258	0.6156	0.00785	0.01264	0.580525	0.0991966	0.663605	0.763354	0.421391	0.464941	0.77451	0.66629	0.50281	0.0996054	0.00787	0.02693	0.03349	0.486341	0.0419739	0.444367	4	cg07013326	6	BAG2	NM_004282	TSS200	Island
cg24373308	0.452944	0.49914	0.59854	0.55778	0.02146	0.0281	0.616333	0.0432954	0.567262	0.655724	0.394634	0.388292	0.771885	0.4934	0.31291	0.0492503	0.01535	0.02108	0.00991	0.42678	0.0238976	0.402882	4	cg24373308	6	BAG2	NM_004282	TSS200	Island
cg22984616	0.507856	0.61107	0.59534	0.62245	0.04604	0.05659	0.58331	0.113058	0.610396	0.716406	0.55436	0.450521	0.698627	0.62342	0.46443	0.114145	0.0702	0.076	0.0457	0.483592	0.0765113	0.40708	4	cg22984616	6	BAG2	NM_004282	1stExon	Island
cg11976222	0.6639	0.05371	0.02985	0.76188	0.88338	0.91537	0.822848	0.140152	0.716888	0.169198	0.749561	0.757198	0.0982942	0.50397	0.01674	0.117052	0	0.03159	0.11981	0.485529	0.0671129	0.418416	4	cg11976222	17	BAHCC1	NM_001080519	Body	Island
cg06636541	0.598478	0.34357	0.35925	0.63818	0.79577	0.86007	0.785088	0.506221	0.805236	0.415667	0.573738	0.638304	0.303917	0.36346	0.12636	0.121819	0.0303	0.11185	0.18071	0.540887	0.11117	0.429717	4	cg06636541	17	BAHCC1	NM_001080519	Body	Island
cg01623261	0.507354	0.67833	0.75032	0.59904	0.74093	0.81105	0.49839	0.52245	0.44431	0.512728	0.529355	0.571291	0.765432	0.64778	0.60768	0.16639	0.03784	0.07826	0.11232	0.612429	0.0987026	0.513727	4	cg01623261	17	BAHCC1	NM_001080519	Body	Island
cg23685597	0.587176	0.72958	0.76735	0.77352	0.56472	0.35041	0.732424	0.738793	0.811651	0.825169	0.661578	0.483733	0.842457	0.77598	0.65868	0.115972	0.03027	0.06104	0.07417	0.686881	0.070363	0.616518	4	cg23685597	8	BAI1	NM_001702	Body	Island
cg07139330	0.559993	0.60345	0.40254	0.01872	0.79437	0.8479	0.680036	0.171149	0.581633	0.776377	0.550733	0.592266	0.764718	0.07356	0.78457	0.0998607	0.02081	0.03693	0.05309	0.546801	0.0526727	0.494128	4	cg07139330	8	BAI1	NM_001702	Body	Island
cg17468773	0.638293	0.74063	0.77336	0.44125	0.5844	0.8093	0.577815	0.327499	0.574438	0.8564	0.505376	0.402595	0.415538	0.45009	0.26385	0.0990812	0.06557	0.05838	0.05246	0.557389	0.0688728	0.488516	4	cg17468773	8	BAI1	NM_001702	Body	Island
cg06043159	0.605701	0.54543	0.62289	0.34249	0.45355	0.48215	0.591762	0.481603	0.53069	0.797015	0.687795	0.582876	0.547726	0.46359	0.66015	0.156342	0.10933	0.12955	0.09193	0.559695	0.121788	0.437907	4	cg06043159	8	BAI1	NM_001702	Body	Island
cg17043284	0.199233	0.57242	0.63298	0.60886	0.63909	0.71797	0.605633	0.655748	0.695561	0.788105	0.57829	0.392323	0.698848	0.6013	0.37461	0.0779002	0.07042	0.11145	0.09492	0.584065	0.0886726	0.495392	4	cg17043284	1	BAI2	NM_001703	5'UTR	Island
cg26392989	0.384695	0.74263	0.77802	0.56748	0.53235	0.51801	0.512948	0.721504	0.771172	0.694076	0.633041	0.333213	0.601882	0.72835	0.6185	0.085279	0.07858	0.09814	0.08538	0.609191	0.0868448	0.522347	4	cg26392989	1	BAI2	NM_001703	5'UTR	Island
cg14157855	0.495547	0.56888	0.60809	0.59631	0.67459	0.73187	0.609334	0.574172	0.684667	0.619602	0.539279	0.452409	0.757311	0.6045	0.52792	0.122969	0.07236	0.11003	0.10884	0.602965	0.10355	0.499416	4	cg14157855	1	BAI2	NM_001703	5'UTR	Island
cg00973823	0.54124	0.61546	0.65342	0.65452	0.70025	0.7557	0.606544	0.572612	0.624292	0.546489	0.54164	0.491191	0.768441	0.65609	0.52921	0.164365	0.1106	0.13507	0.11987	0.61714	0.132476	0.484664	4	cg00973823	1	BAI2	NM_001703	5'UTR	Island
cg02735652	0.444027	0.53559	0.59312	0.62988	0.64626	0.70867	0.536134	0.609558	0.723978	0.677944	0.507335	0.314352	0.733866	0.6073	0.44348	0.14375	0.13704	0.12994	0.12459	0.580766	0.13383	0.446936	4	cg02735652	1	BAI2	NM_001703	5'UTR	Island
cg24839533	0.374281	0.50581	0.56375	0.54058	0.60004	0.70661	0.528536	0.547691	0.725677	0.482069	0.36999	0.29791	0.697847	0.57684	0.43051	0.177393	0.04141	0.06829	0.04706	0.529876	0.0835382	0.446338	4	cg24839533	1	BAI2	NM_001703	5'UTR	Island
cg08848958	0.616872	0.7683	0.80783	0.77072	0.81052	0.86679	0.798636	0.748996	0.873691	0.842397	0.84084	0.658976	0.870351	0.7986	0.67749	0.131781	0.06267	0.10247	0.06166	0.783401	0.0896453	0.693755	4	cg08848958	16	BAIAP3	NM_003933	TSS200	Island
cg18282543	0.58479	0.34681	0.40669	0.55906	0.72994	0.73639	0.741575	0.737711	0.807697	0.79558	0.472313	0.496162	0.459512	0.64707	0.42651	0.160092	0.06483	0.11409	0.05073	0.596521	0.0974355	0.499085	4	cg18282543	16	BAIAP3	NM_003933	1stExon	Island
cg05750029	0.467289	0.56556	0.61461	0.62781	0.69329	0.77263	0.760368	0.660647	0.754268	0.774581	0.711839	0.41794	0.743863	0.64286	0.48208	0.0920329	0.05447	0.08961	0.06936	0.645976	0.0763682	0.569607	4	cg05750029	10	BAMBI	NM_012342	TSS1500	Island
cg00668215	0.533586	0.75676	0.79586	0.72983	0.79807	0.82132	0.724051	0.701077	0.794037	0.709967	0.718648	0.588821	0.773345	0.78248	0.66378	0.11782	0.10353	0.1419	0.09953	0.726109	0.115695	0.610414	4	cg00668215	9	BARHL1	NM_020064	3'UTR	Island
cg14651249	0.590361	0.66553	0.67451	0.63287	0.70529	0.75688	0.80883	0.75712	0.806911	0.796333	0.760561	0.57443	0.794683	0.70813	0.60369	0.147796	0.09393	0.15802	0.11905	0.709075	0.129699	0.579376	4	cg14651249	9	BARHL1	NM_020064	3'UTR	Island
cg13875536	0.438729	0.57938	0.62891	0.5434	0.65572	0.75203	0.752494	0.590574	0.781761	0.636937	0.666333	0.441855	0.845068	0.6608	0.56051	0.0883157	0.02363	0.05591	0.034	0.635633	0.0504639	0.585169	4	cg13875536	9	BARHL1	NM_020064	Body	Island
cg13646785	0.560325	0.69167	0.69086	0.62764	0.69224	0.7396	0.705752	0.686557	0.84203	0.789414	0.735994	0.571491	0.77403	0.53267	0.63401	0.116584	0.1111	0.11774	0.14205	0.684952	0.121869	0.563084	4	cg13646785	9	BARHL1	NM_020064	Body	Island
cg09771468	0.467828	0.55476	0.60639	0.4815	0.56266	0.58647	0.683096	0.604757	0.761126	0.736326	0.705213	0.407162	0.746489	0.60126	0.45894	0.172161	0.14384	0.13531	0.13329	0.597598	0.14615	0.451448	4	cg09771468	9	BARHL1	NM_020064	Body	Island
cg19793376	0.487137	0.59534	0.65326	0.5792	0.63212	0.69498	0.607567	0.631559	0.536441	0.594158	0.609946	0.462731	0.784146	0.62358	0.57038	0.125663	0.0954	0.11482	0.08601	0.60417	0.105473	0.498696	4	cg19793376	9	BARHL1	NM_020064	Body	Island
cg14266251	0.247227	0.45962	0.49301	0.35143	0.42506	0.50758	0.467636	0.407136	0.528376	0.388907	0.387261	0.272347	0.831246	0.51042	0.31568	0.0548401	0.00716	0.00984	0.01329	0.439529	0.0212825	0.418247	4	cg14266251	9	BARHL1	NM_020064	Body	Island
cg20311863	0.491919	0.63661	0.66989	0.35063	0.61573	0.48929	0.720514	0.707426	0.757321	0.752586	0.606669	0.519197	0.805923	0.69297	0.46305	0.136767	0.03599	0.08132	0.02778	0.618648	0.0704642	0.548184	4	cg20311863	1	BARHL2	NM_020063	TSS1500	Island
cg11823511	0.387543	0.46851	0.20418	0.25743	0.80598	0.81422	0.73898	0.600934	0.785469	0.740002	0.358543	0.375325	0.547401	0.48873	0.57923	0.107251	0.04649	0.08541	0.03912	0.543498	0.0695678	0.473931	4	cg11823511	1	BARHL2	NM_020063	TSS1500	Island
cg15979173	0.506946	0.5756	0.48518	0.68707	0.71374	0.77509	0.721945	0.699465	0.836545	0.744648	0.638497	0.573486	0.844654	0.57266	0.64978	0.194389	0.08405	0.13165	0.12126	0.668354	0.132837	0.535517	4	cg15979173	1	BARHL2	NM_020063	1stExon	Island
cg07135732	0.553022	0.56928	0.61208	0.37044	0.69452	0.7767	0.678643	0.634099	0.55212	0.71009	0.562688	0.404718	0.583034	0.62138	0.42124	0.170566	0.10225	0.10617	0.09099	0.582937	0.117494	0.465443	4	cg07135732	1	BARHL2	NM_020063	TSS1500	Island
cg18322569	0.670352	0.55923	0.518	0.74829	0.83837	0.89686	0.563439	0.547523	0.81594	0.771481	0.401493	0.591249	0.136219	0	0.57132	0.179853	0.0332	0.04603	0.028	0.575318	0.0717707	0.503547	4	cg18322569	1	BARHL2;BARHL2	NM_020063;NM_020063	5'UTR;1stExon	Island
cg17692125	0.559119	0.66857	0.66903	0.64508	0.64151	0.79299	0.0950074	0.389859	0.424594	0.800402	0.422188	0.557801	0.837012	0.72819	0.30253	0.116237	0.03433	0.05417	0.03826	0.568926	0.0607492	0.508176	4	cg17692125	11	BARX2	NM_003658	TSS1500	Island
cg04299135	0.548002	0.55068	0.6184	0.61316	0.59924	0.72719	0.0886841	0.387736	0.341645	0.715184	0.367818	0.576881	0.805532	0.58965	0.19473	0.0806594	0.01103	0.01095	0.0126	0.514969	0.0288099	0.486159	4	cg04299135	11	BARX2	NM_003658	TSS1500	Island
cg04094148	0.54504	0.60712	0.61046	0.57577	0.62763	0.74574	0.129307	0.427504	0.439549	0.778681	0.424562	0.55667	0.71093	0.63913	0.31286	0.110462	0.02186	0.04018	0.04309	0.542064	0.0538979	0.488166	4	cg04094148	11	BARX2	NM_003658	TSS1500	Island
cg14306451	0.700955	0.68356	0.71685	0.62779	0.45747	0.48549	0.796076	0.762048	0.780995	0.778477	0.758658	0.62345	0.794506	0.72615	0.35064	0.149095	0.09649	0.08631	0.08989	0.669541	0.105446	0.564095	4	cg14306451	5	BASP1;LOC285696	NM_006317;NR_027253	5'UTR;TSS1500	Island
cg19524676	0.487952	0.665	0.73856	0.66763	0.08429	0.17161	0.663352	0.242659	0.501784	0.727874	0.623565	0.479488	0.585158	0.72259	0.44802	0.106331	0.07694	0.07937	0.07377	0.520635	0.0841028	0.436533	4	cg19524676	5	BASP1;LOC285696	NM_006317;NR_027253	5'UTR;TSS1500	Island
cg26789869	0.634521	0.66331	0.64612	0.1791	0.15654	0.26123	0.691314	0.737506	0.645199	0.65334	0.645955	0.514225	0.604378	0.64022	0.27694	0.154629	0.07091	0.06163	0.07373	0.529993	0.0902247	0.439768	4	cg26789869	5	BASP1;LOC285696	NM_006317;NR_027253	5'UTR;TSS1500	Island
cg16410706	0.552706	0.68373	0.71608	0.68653	0.28904	0.26352	0.619033	0.630149	0.616403	0.613229	0.533077	0.478092	0.810854	0.70959	0.60727	0.076475	0.02861	0.07693	0.02812	0.587287	0.0525337	0.534753	4	cg16410706	1	BATF3	NM_018664	TSS1500	Island
cg00505979	0.469744	0.67837	0.72253	0.71768	0.33138	0.43267	0.654509	0.710376	0.33541	0.753344	0.529012	0.453728	0.608722	0.74027	0.62588	0.142068	0.10912	0.17293	0.09666	0.584242	0.130194	0.454047	4	cg00505979	1	BATF3	NM_018664	TSS1500	Island
cg09952946	0.611168	0.6073	0.63483	0.51301	0.51932	0.52738	0.510479	0.650433	0.701927	0.763098	0.687136	0.489463	0.645236	0.43499	0.54516	0.0780107	0.03734	0.07663	0.06349	0.589395	0.0638677	0.525528	4	cg09952946	1	BATF3	NM_018664	TSS1500	Island
cg12233208	0.535578	0.74257	0.81718	0.73502	0.87058	0.88696	0.155059	0.76875	0.637277	0.902241	0.837011	0.6892	0.902049	0.01054	0.71605	0.0569674	0.01909	0.03899	0.03259	0.680404	0.0369093	0.643495	4	cg12233208	19	BBC3;BBC3;BBC3;BBC3	NM_014417;NM_001127241;NM_001127240;NM_001127242	Body;Body;Body;Body	Island
cg07789559	0.442778	0.43603	0.43363	0.61514	0.66919	0.72765	0.516174	0.592258	0.723856	0.724092	0.541542	0.452601	0.799709	0.09032	0.46108	0.104354	0.05736	0.07493	0.08689	0.548403	0.0808835	0.46752	4	cg07789559	19	BBC3;BBC3;BBC3;BBC3	NM_014417;NM_001127241;NM_001127240;NM_001127242	Body;Body;Body;Body	Island
cg23889086	0.128888	0.48709	0.50654	0.66654	0.75488	0.82918	0.135732	0.56356	0.186427	0.227176	0.535122	0.407964	0.775127	0.03164	0.57465	0.112868	0.02417	0.03322	0.02845	0.454034	0.0496771	0.404357	4	cg23889086	19	BBC3;BBC3;BBC3;BBC3	NM_014417;NM_001127241;NM_001127240;NM_001127242	Body;Body;Body;Body	Island
cg16269733	0.543311	0.71278	0.73693	0.69362	0.75707	0.83264	0.818907	0.63892	0.867919	0.842574	0.815446	0.624566	0.834282	0.70359	0.6807	0.0866721	0.0431	0.05351	0.02449	0.740217	0.051943	0.688274	4	cg16269733	1	BCAN;BCAN	NM_198427;NM_021948	Body;Body	Island
cg03265671	0.514838	0.58143	0.63432	0.56876	0.61087	0.73756	0.766908	0.662534	0.746906	0.815582	0.766104	0.424234	0.577176	0.58361	0.45546	0.0953947	0.04239	0.08334	0.05564	0.629753	0.0691912	0.560562	4	cg03265671	1	BCAN;BCAN	NM_198427;NM_021948	Body;Body	Island
cg00502190	0.534361	0.61909	0.68603	0.61075	0.70716	0.75642	0.747297	0.699577	0.714878	0.783493	0.776767	0.466255	0.783953	0.63171	0.5064	0.16	0.11133	0.1506	0.11504	0.668276	0.134243	0.534034	4	cg00502190	1	BCAN;BCAN	NM_198427;NM_021948	Body;Body	Island
cg21475402	0.587352	0.61755	0.6483	0.61137	0.64878	0.70916	0.692187	0.664421	0.696531	0.705469	0.743842	0.498752	0.680742	0.63266	0.56957	0.173251	0.11482	0.15791	0.11092	0.647112	0.139225	0.507887	4	cg21475402	1	BCAN;BCAN	NM_021948;NM_198427	5'UTR;5'UTR	Island
cg10389771	0.523958	0.55299	0.62858	0.57964	0.63003	0.72424	0.772589	0.597793	0.831204	0.769121	0.693794	0.472902	0.741815	0.5835	0.54494	0.1969	0.13337	0.154	0.12899	0.64314	0.153315	0.489825	4	cg10389771	1	BCAN;BCAN	NM_198427;NM_021948	Body;Body	Island
cg20270188	0.529078	0.54776	0.60399	0.58035	0.62803	0.70831	0.707212	0.637087	0.729127	0.741347	0.687396	0.440904	0.734141	0.60698	0.52071	0.14192	0.13577	0.1711	0.12474	0.626828	0.143382	0.483446	4	cg20270188	1	BCAN;BCAN;BCAN;BCAN	NM_198427;NM_021948;NM_021948;NM_198427	1stExon;5'UTR;1stExon;5'UTR	Island
cg23792314	0.495911	0.59378	0.6316	0.52683	0.64115	0.66521	0.53135	0.626307	0.766497	0.788924	0.628969	0.412554	0.578305	0.62872	0.55661	0.104686	0.08937	0.12055	0.08104	0.604848	0.0989114	0.505936	4	cg23792314	12	BCAT1	NM_005504	Body	Island
cg10764357	0.509275	0.55869	0.64715	0.54993	0.55443	0.44319	0.569263	0.631143	0.70182	0.787597	0.589829	0.388327	0.59957	0.63018	0.51497	0.0990798	0.08707	0.10047	0.09073	0.578358	0.0943375	0.48402	4	cg10764357	12	BCAT1;BCAT1	NM_005504;NM_005504	1stExon;5'UTR	Island
cg05356755	0.720941	0.85127	0.85369	0.82051	0.8773	0.90215	0.835641	0.843018	0.862531	0.867386	0.791677	0.591348	0.897834	0.84899	0.73387	0.112686	0.03906	0.04809	0.04218	0.819877	0.0605041	0.759373	4	cg05356755	19	BCAT2;BCAT2;BCAT2	NR_028450;NM_001190;NM_001164773	TSS1500;TSS1500;TSS1500	Island
cg23455517	0.539573	0.76974	0.80088	0.81784	0.86344	0.84897	0.782196	0.805962	0.502758	0.829529	0.783711	0.661558	0.627597	0.79335	0.71756	0.109804	0.07549	0.11517	0.07887	0.742978	0.0948334	0.648144	4	cg23455517	19	BCAT2;BCAT2;BCAT2	NR_028450;NM_001190;NM_001164773	TSS1500;TSS1500;TSS1500	Island
cg18873530	0.692393	0.85262	0.87538	0.87598	0.90223	0.93065	0.840654	0.853359	0.83145	0.864869	0.870328	0.759602	0.916549	0.88725	0.76411	0.0752636	0.02458	0.05642	0.05287	0.847828	0.0522834	0.795545	4	cg18873530	19	BCAT2;BCAT2;BCAT2;BCAT2	NR_028450;NM_001190;NR_028451;NM_001164773	TSS1500;TSS1500;TSS1500;TSS1500	Island
cg23718924	0.634379	0.76598	0.80774	0.64386	0.062	0.03288	0.747629	0.763588	0.805185	0.815987	0.816437	0.663118	0.870417	0.81098	0.4106	0.103092	0.03845	0.06676	0.04642	0.643385	0.0636805	0.579705	4	cg23718924	2	BCL11A;BCL11A;BCL11A	NM_022893;NM_138559;NM_018014	Body;Body;Body	Island
cg26188299	0.489754	0.54287	0.54469	0.5948	0.02239	0.01508	0.704916	0.709914	0.797892	0.78985	0.743581	0.493078	0.814466	0.66741	0.47303	0.0774243	0.00549	0.01129	0.0282	0.560248	0.0306011	0.529647	4	cg26188299	2	BCL11A;BCL11A;BCL11A	NM_022893;NM_138559;NM_018014	Body;Body;Body	Island
cg16874579	0.51401	0.6064	0.64273	0.66929	0.00224	0.01443	0.680171	0.649481	0.743055	0.677124	0.615353	0.565595	0.770602	0.66902	0.59666	0.0851313	0.02167	0.05977	0.0288	0.561077	0.0488428	0.512235	4	cg16874579	2	BCL11A;BCL11A;BCL11A	NM_022893;NM_138559;NM_018014	Body;Body;Body	Island
cg23092538	0.533401	0.53985	0.6257	0.65698	0.01896	0.02675	0.676689	0.633777	0.718659	0.693333	0.665852	0.560817	0.668097	0.65608	0.56948	0.117657	0.02547	0.02561	0.02048	0.549628	0.0473043	0.502324	4	cg23092538	2	BCL11A;BCL11A;BCL11A	NM_022893;NM_138559;NM_018014	Body;Body;Body	Island
cg16905255	0.480851	0.50655	0.65589	0.42707	0.47685	0.47263	0.399082	0.624491	0.442483	0.479324	0.513211	0.328185	0.585875	0.64188	0.56349	0.146009	0.06673	0.08276	0.07626	0.506524	0.0929397	0.413584	4	cg16905255	2	BCL11A;BCL11A;BCL11A	NM_022893;NM_138559;NM_018014	Body;Body;Body	Island
cg16256390	0.265886	0.58226	0.5743	0.06154	0.73889	0.78988	0.629894	0.698832	0.697973	0.833773	0.609881	0.407183	0.614528	0.67309	0.56231	0.0748931	0.01989	0.0438	0.03612	0.582681	0.0436758	0.539006	4	cg16256390	14	BCL11B;BCL11B	NM_022898;NM_138576	Body;Body	Island
cg04884481	0.460406	0.44887	0.57208	0.35237	0.66714	0.7676	0.601823	0.587424	0.721617	0.778978	0.497396	0.384729	0.668448	0.64722	0.42591	0.0483085	0.01255	0.01112	0.00377	0.572134	0.0189371	0.553197	4	cg04884481	14	BCL11B;BCL11B	NM_022898;NM_138576	Body;Body	Island
cg00859112	0.431126	0.33502	0.40146	0.0514	0.72019	0.77498	0.476049	0.794417	0.761115	0.789134	0.444404	0.38515	0.113768	0.6535	0.47146	0.0816165	0.02325	0.01988	0.02678	0.506878	0.0378816	0.468997	4	cg00859112	14	BCL11B;BCL11B	NM_022898;NM_138576	Body;Body	Island
cg06317348	0.422007	0.61097	0.68345	0.09251	0.68598	0.7161	0.61761	0.684129	0.273201	0.740256	0.551422	0.423599	0.36304	0.63879	0.56366	0.083479	0.05274	0.07473	0.05072	0.537782	0.0654173	0.472364	4	cg06317348	14	BCL11B;BCL11B	NM_022898;NM_138576	Body;Body	Island
cg07440398	0.564381	0.40652	0.44977	0.12827	0.65814	0.71642	0.662352	0.60949	0.666631	0.689409	0.379574	0.424113	0.420127	0.63608	0.54376	0.133394	0.09353	0.11841	0.09358	0.530336	0.109729	0.420607	4	cg07440398	14	BCL11B;BCL11B	NM_022898;NM_138576	Body;Body	Island
cg16488974	0.508772	0.35047	0.39435	0.27489	0.56272	0.65993	0.511818	0.644274	0.619238	0.704826	0.507677	0.413899	0.699016	0.55662	0.38161	0.114466	0.07958	0.06502	0.05621	0.519341	0.078819	0.440522	4	cg16488974	14	BCL11B;BCL11B	NM_022898;NM_138576	Body;Body	Island
cg09586459	0.467962	0.50711	0.54706	0.56524	0.61624	0.70714	0.6595	0.637111	0.727855	0.758585	0.546134	0.484339	0.710769	0.52583	0.49813	0.0901923	0.0444	0.11505	0.04139	0.597267	0.0727581	0.524509	4	cg09586459	15	BCL2L10	NM_020396	1stExon	Island
cg26001287	0.493441	0.6757	0.5992	0.68298	0.76819	0.79143	0.470672	0.774543	0.758469	0.798654	0.762404	0.632915	0.554013	0.69638	0.34627	0.189502	0.0944	0.11869	0.12301	0.653684	0.131401	0.522283	4	cg26001287	2	BCL2L11;BCL2L11;BCL2L11	NM_207002;NM_138621;NM_006538	TSS1500;TSS1500;TSS1500	Island
cg12359697	0.624801	0.24038	0.3016	0.72335	0.816	0.86222	0.777385	0.369894	0.833093	0.669314	0.77543	0.620577	0.856489	0.81136	0.68573	0.116723	0.04406	0.04794	0.04834	0.664508	0.0642658	0.600242	4	cg12359697	3	BCL6	NM_001706	5'UTR	Island
cg03576234	0.562139	0.11245	0.09436	0.64802	0.72992	0.81256	0.68159	0.561399	0.528566	0.484795	0.625698	0.48533	0.843331	0.66959	0.45816	0.0411815	0.00532	0.01706	0.00503	0.553194	0.0171479	0.536046	4	cg03576234	3	BCL6	NM_001706	5'UTR	Island
cg13483916	0.514776	0.15553	0.12329	0.61397	0.70088	0.80538	0.666196	0.463721	0.354314	0.726694	0.536932	0.537334	0.830381	0.6563	0.38883	0.0682433	0.01957	0.02039	0.02379	0.538302	0.0329983	0.505303	4	cg13483916	3	BCL6	NM_001706	5'UTR	Island
cg10072850	0.152648	0.63824	0.65429	0.61671	0.6702	0.77493	0.716117	0.409405	0.077115	0.797031	0.647038	0.448935	0.774584	0.68774	0.20586	0.0846958	0.03099	0.05692	0.04359	0.55139	0.054049	0.497341	4	cg10072850	3	BCL6	NM_001706	5'UTR	Island
cg12182991	0.544593	0.11827	0.11016	0.56917	0.61183	0.60806	0.728193	0.280309	0.741909	0.622988	0.670485	0.434242	0.734383	0.64633	0.1891	0.058199	0.03105	0.04255	0.03809	0.507335	0.0424722	0.464863	4	cg12182991	3	BCL6	NM_001706	5'UTR	Island
cg07091593	0.55461	0.30165	0.17752	0.70223	0.76614	0.83133	0.708842	0.693905	0.586833	0.788316	0.659975	0.531499	0.857206	0.72924	0.51818	0.0988502	0.03781	0.0589	0.04456	0.627165	0.0600301	0.567135	4	cg07091593	3	BCL6;BCL6	NM_001706;NM_001130845	5'UTR;TSS1500	Island
cg00480331	0.614613	0.48428	0.74676	0.68021	0.73608	0.80058	0.760508	0.741404	0.802111	0.833847	0.745886	0.541084	0.791731	0.71206	0.60113	0.174246	0.12951	0.16584	0.19918	0.706152	0.167194	0.538958	4	cg00480331	3	BCL6;BCL6	NM_001706;NM_001130845	5'UTR;TSS1500	Island
cg12942328	0.506064	0.30489	0.14519	0.62758	0.67431	0.75797	0.649257	0.606162	0.476372	0.685445	0.580565	0.4593	0.763386	0.68676	0.48773	0.0838412	0.03554	0.05027	0.03829	0.560732	0.0519853	0.508747	4	cg12942328	3	BCL6;BCL6	NM_001706;NM_001130845	5'UTR;TSS1500	Island
cg18562663	0.523379	0.22098	0.21369	0.63352	0.6893	0.7043	0.666192	0.609506	0.463828	0.723686	0.596168	0.435253	0.738053	0.62764	0.41861	0.0700151	0.00653	0.08051	0.0869	0.55094	0.0609888	0.489952	4	cg18562663	3	BCL6;BCL6	NM_001706;NM_001130845	5'UTR;TSS1500	Island
cg24720583	0.591044	0.40699	0.35323	0.70881	0.77874	0.82115	0.752792	0.6823	0.856493	0.828381	0.606407	0.584847	0.868302	0.69326	0.34422	0.117957	0.03349	0.03364	0.03172	0.658464	0.0542018	0.604263	4	cg24720583	17	BCL6B	NM_181844	TSS200	Island
cg06700146	0.463629	0.63695	0.55966	0.48348	0.52953	0.56023	0.604762	0.135513	0.433933	0.683984	0.532196	0.447631	0.68849	0.45996	0.39398	0.0750404	0.05802	0.10135	0.0675	0.507595	0.0754776	0.432118	4	cg06700146	17	BCL6B;BCL6B	NM_181844;NM_181844	1stExon;5'UTR	Island
cg11650160	0.459404	0.75907	0.79361	0.72882	0.82618	0.82245	0.681959	0.725855	0.808927	0.801665	0.651842	0.464714	0.843675	0.78617	0.64407	0.13829	0.17918	0.08086	0.04199	0.719894	0.11008	0.609814	4	cg11650160	X	BCOR;BCOR	NM_001123384;NM_001123383	5'UTR;5'UTR	Island
cg00016934	0.581981	0.83543	0.85994	0.31984	0.3123	0.49808	0.651299	0.744212	0.649979	0.796519	0.602716	0.579168	0.619141	0.56335	0.6953	0.119027	0.11516	0.05282	0.05383	0.620617	0.0852092	0.535408	4	cg00016934	X	BCOR;BCOR	NM_001123384;NM_001123383	5'UTR;5'UTR	Island
cg23906224	0.467821	0.55153	0.54298	0.49688	0.62849	0.70788	0.571276	0.648774	0.632031	0.746121	0.523085	0.324946	0.826232	0.35634	0.30296	0.105401	0.06872	0.03364	0.01209	0.555156	0.0549628	0.500194	4	cg23906224	X	BCOR;BCOR	NM_001123384;NM_001123383	5'UTR;5'UTR	Island
cg12775788	0.467423	0.52809	0.48022	0.59205	0.75397	0.80076	0.622445	0.651508	0.777623	0.766583	0.605169	0.429023	0.755592	0.73183	0.54187	0.166103	0.13836	0.14912	0.12435	0.63361	0.144483	0.489127	4	cg12775788	X	BCOR;BCOR	NM_001123384;NM_001123383	5'UTR;5'UTR	Island
cg24208785	0.379637	0.37084	0.44644	0.63853	0.48533	0.46167	0.599201	0.72198	0.688928	0.786609	0.539655	0.400022	0.790088	0.72186	0.56734	0.127674	0.10421	0.07253	0.05881	0.573209	0.090806	0.482403	4	cg24208785	X	BCOR;BCOR	NM_001123384;NM_001123383	5'UTR;5'UTR	Island
cg24932289	0.473848	0.72107	0.74921	0.48154	0.75319	0.78843	0.496426	0.580111	0.553675	0.590141	0.54433	0.446557	0.684606	0.71856	0.60696	0.113275	0.0564	0.02101	0.03088	0.612577	0.0553912	0.557186	4	cg24932289	X	BCOR;BCOR	NM_001123384;NM_001123383	5'UTR;5'UTR	Island
cg09810925	0.368194	0.38215	0.64554	0.39685	0.68213	0.7424	0.45738	0.213907	0.668517	0.787976	0.510239	0.254822	0.733366	0.65379	0.28669	0.134554	0.11897	0.10111	0.05149	0.51893	0.101531	0.417399	4	cg09810925	X	BCOR;BCOR	NM_001123384;NM_001123383	5'UTR;5'UTR	Island
cg15133344	0.381585	0.60653	0.55291	0.39688	0.65491	0.66213	0.481616	0.283676	0.38577	0.68138	0.527948	0.379253	0.691929	0.61298	0.45423	0.0664023	0.01604	0.03487	0	0.516915	0.0293281	0.487587	4	cg15133344	X	BCOR;BCOR	NM_001123384;NM_001123383	5'UTR;5'UTR	Island
cg01321830	0.540208	0.44779	0.43758	0.58267	0.6901	0.75291	0.661958	0.697772	0.511679	0.709149	0.316726	0.413048	0.774621	0.65771	0.46402	0.187668	0.18942	0.11472	0.06508	0.577196	0.139222	0.437974	4	cg01321830	X	BCOR;BCOR	NM_001123384;NM_001123383	5'UTR;5'UTR	Island
cg15887754	0.574844	0.75347	0.7749	0.75479	0.84467	0.91649	0.779828	0.797279	0.817107	0.789509	0.621543	0.609376	0.88157	0.86087	0.66544	0.0841253	0.18961	0.05883	0.03859	0.762779	0.0927888	0.66999	4	cg15887754	X	BCOR;BCOR;BCOR;BCOR	NM_001123384;NM_017745;NM_001123385;NM_001123383	5'UTR;5'UTR;5'UTR;5'UTR	Island
cg00206414	0.577737	0.69065	0.7498	0.70115	0.83595	0.88421	0.719122	0.73897	0.851679	0.787831	0.505478	0.591568	0.861602	0.79448	0.66374	0.0808513	0.13177	0.08923	0.08272	0.730265	0.0961428	0.634122	4	cg00206414	X	BCOR;BCOR;BCOR;BCOR	NM_001123384;NM_017745;NM_001123385;NM_001123383	5'UTR;5'UTR;5'UTR;5'UTR	Island
cg08777147	0.331364	0.05694	0.02554	0.41968	0.69605	0.82515	0.0718905	0.727266	0.871223	0.787487	0.545581	0.304252	0.398931	0.40047	0.63279	0.0936677	0.07918	0.03762	0.01508	0.472974	0.0563869	0.416587	4	cg08777147	X	BCOR;BCOR;BCOR;BCOR	NM_001123384;NM_017745;NM_001123385;NM_001123383	5'UTR;5'UTR;5'UTR;5'UTR	Island
cg07688057	0.338781	0.38779	0.38471	0.49661	0.64371	0.76058	0.549375	0.591509	0.632843	0.675381	0.419233	0.373379	0.773002	0.63801	0.43169	0.0640383	0.02637	0.02321	0.02896	0.539774	0.0356446	0.504129	4	cg07688057	X	BCOR;BCOR;BCOR;BCOR	NM_001123384;NM_017745;NM_001123385;NM_001123383	5'UTR;5'UTR;5'UTR;5'UTR	Island
cg16802801	0.509626	0.66641	0.6844	0.61162	0.69143	0.74785	0.44137	0.65597	0.63961	0.74235	0.422893	0.246611	0.475336	0.61352	0.48107	0.147617	0.17757	0.10395	0.04489	0.575338	0.118507	0.456831	4	cg16802801	X	BCOR;BCOR;BCOR;BCOR	NM_001123384;NM_001123384;NM_001123383;NM_001123383	5'UTR;1stExon;1stExon;5'UTR	Island
cg03531396	0.59756	0.85779	0.85957	0.02123	0.03428	0.03625	0.577642	0.75402	0.546545	0.730659	0.44857	0.542108	0.879599	0.8234	0.04393	0.109335	0.05218	0.05699	0.02869	0.516877	0.0617988	0.455078	4	cg03531396	16	BEAN	NM_001136106	TSS1500	Island
cg12277495	0.539302	0.63924	0.67244	0.60095	0.68836	0.78791	0.761553	0.688855	0.774708	0.796492	0.728639	0.466863	0.717247	0.69805	0.49517	0.140164	0.08615	0.14991	0.08902	0.670385	0.116311	0.554074	4	cg12277495	16	BEAN	NM_001136106	5'UTR	Island
cg08827358	0.467691	0.43177	0.47237	0.53218	0.65249	0.74351	0.49281	0.598126	0.344371	0.628447	0.580408	0.334893	0.519326	0.61154	0.36115	0.0834235	0.05027	0.05438	0.04818	0.518072	0.0590634	0.459009	4	cg08827358	16	BEAN	NM_001136106	5'UTR	Island
cg23951961	0.51231	0.72078	0.73461	0.70384	0.73189	0.73521	0.748014	0.728204	0.841242	0.799352	0.734997	0.471548	0.843185	0.81808	0.56337	0.191869	0.12715	0.1573	0.11509	0.712442	0.147852	0.56459	4	cg23951961	4	BEND4;BEND4	NM_207406;NM_001159547	TSS200;TSS200	Island
cg03167389	0.516132	0.70422	0.70095	0.66602	0.60174	0.64701	0.737002	0.771282	0.673703	0.756243	0.68233	0.514206	0.849493	0.77599	0.56595	0.17264	0.06341	0.08475	0.05038	0.677485	0.0927949	0.58469	4	cg03167389	4	BEND4;BEND4	NM_207406;NM_001159547	TSS200;TSS200	Island
cg19009280	0.424683	0.30788	0.37155	0.44748	0.57806	0.7445	0.587302	0.598011	0.548816	0.572372	0.571726	0.348855	0.633562	0.59319	0.20281	0.178616	0.05039	0.06698	0.06243	0.502053	0.0896039	0.412449	4	cg19009280	4	BEND4;BEND4	NM_207406;NM_001159547	TSS200;TSS200	Island
cg20119487	0.565468	0.58454	0.60425	0.57357	0.61159	0.6772	0.630154	0.66706	0.728857	0.752257	0.572911	0.473807	0.745585	0.5764	0.49916	0.193544	0.09642	0.14289	0.1139	0.617521	0.136689	0.480832	4	cg20119487	11	BEST1;BEST1	NM_004183;NM_001139443	Body;Body	Island
cg08015704	0.511116	0.79506	0.83338	0.81489	0.43473	0.47655	0.847973	0.803462	0.761956	0.828401	0.754986	0.689418	0.763707	0.84179	0.6916	0.0707117	0.02064	0.05149	0.0314	0.723268	0.0435604	0.679707	4	cg08015704	19	BEST2	NM_017682	Body	Island
cg22462193	0.528073	0.68209	0.75406	0.70686	0.04151	0.05694	0.643126	0.709378	0.742925	0.786898	0.746042	0.564692	0.468903	0.72701	0.672	0.0982631	0.0392	0.1252	0.07225	0.5887	0.0837283	0.504972	4	cg22462193	19	BEST2	NM_017682	Body	Island
cg24519459	0.277406	0.52874	0.43825	0.49326	0.65679	0.57214	0.651186	0.525385	0.451166	0.75077	0.708085	0.487612	0.603345	0.55613	0.54631	0.134634	0.10106	0.11487	0.09593	0.549772	0.111623	0.438148	4	cg24519459	19	BEST2	NM_017682	Body	Island
cg04108939	0.588479	0.42979	0.50616	0.70355	0.75606	0.8342	0.74129	0.707043	0.495695	0.667304	0.679931	0.574321	0.818572	0.75646	0.64117	0.0775208	0.02125	0.07346	0.02733	0.660002	0.0498902	0.610111	4	cg04108939	1	BEST4	NM_153274	Body	Island
cg04886703	0.53162	0.37084	0.3865	0.50582	0.63615	0.7175	0.736676	0.569646	0.769765	0.668754	0.621775	0.525569	0.770667	0.57676	0.48198	0.0991817	0.02044	0.06919	0.02752	0.591335	0.0540829	0.537252	4	cg04886703	1	BEST4	NM_153274	Body	Island
cg10431481	0.49599	0.41958	0.39376	0.55641	0.63386	0.6928	0.613365	0.52773	0.713762	0.599861	0.520175	0.436739	0.742884	0.60269	0.479	0.0595164	0.02434	0.10801	0.03412	0.561907	0.0564966	0.505411	4	cg10431481	1	BEST4	NM_153274	3'UTR	Island
cg22160000	0.505693	0.6101	0.6482	0.60899	0.52431	0.53278	0.691284	0.566715	0.740803	0.674183	0.561868	0.397591	0.699591	0.60958	0.39721	0.108046	0.04823	0.07561	0.05304	0.584593	0.0712316	0.513362	4	cg22160000	1	BEST4	NM_153274	Body	Island
cg00367463	0.56348	0.43152	0.462	0.63507	0.71657	0.72093	0.613327	0.64402	0.623529	0.560242	0.6283	0.488159	0.693686	0.69482	0.57764	0.109327	0.07186	0.12376	0.06794	0.603553	0.0932216	0.510331	4	cg00367463	1	BEST4	NM_153274	Body	Island
cg04263118	0.521158	0.60005	0.64132	0.62807	0.47231	0.49515	0.61843	0.626478	0.639047	0.668246	0.593138	0.549164	0.776911	0.65225	0.54834	0.0726247	0.05518	0.09919	0.0522	0.602004	0.0697987	0.532205	4	cg04263118	20	BFSP1;BFSP1	NM_001161705;NM_001195	Body;TSS200	Island
cg07217075	0.392855	0.57382	0.60669	0.58332	0.47726	0.47858	0.480684	0.528117	0.60114	0.596418	0.456698	0.445971	0.601959	0.59084	0.537	0.0527142	0.02001	0.0667	0.02562	0.53009	0.0412611	0.488829	4	cg07217075	20	BFSP1;BFSP1	NM_001161705;NM_001195	Body;1stExon	Island
cg26371206	0.489333	0.5645	0.63899	0.63744	0.39815	0.40501	0.623649	0.645156	0.63806	0.6417	0.611625	0.465066	0.742815	0.65298	0.50743	0.119589	0.13098	0.13242	0.11971	0.57746	0.125675	0.451786	4	cg26371206	20	BFSP1;BFSP1	NM_001161705;NM_001195	Body;TSS200	Island
cg07904983	0.282366	0.54919	0.5903	0.6035	0.3393	0.39382	0.553732	0.494208	0.56981	0.702926	0.459635	0.423568	0.596054	0.58697	0.45944	0.0317769	0.00423	0.00724	0.00522	0.506988	0.0121167	0.494871	4	cg07904983	20	BFSP1;BFSP1;BFSP1	NM_001161705;NM_001195;NM_001195	Body;5'UTR;1stExon	Island
cg22152688	0.488499	0.65386	0.72332	0.67909	0.74987	0.81496	0.641583	0.681782	0.489038	0.668775	0.714022	0.580645	0.731102	0.71536	0.59771	0.181191	0.06765	0.07009	0.07651	0.661974	0.0988603	0.563114	4	cg22152688	7	BHLHA15	NM_177455	TSS1500	Island
cg16122072	0.584379	0.69337	0.70537	0.46834	0.70779	0.72837	0.673477	0.683623	0.714945	0.697719	0.70685	0.517622	0.48944	0.64738	0.60021	0.138799	0.09263	0.14142	0.09182	0.641259	0.116167	0.525092	4	cg16122072	17	BHLHA9	NM_001164405	TSS200	Island
cg11589932	0.535429	0.64363	0.68873	0.46487	0.69347	0.6793	0.60373	0.62002	0.587509	0.575181	0.611869	0.456433	0.567959	0.58922	0.55104	0.135261	0.08453	0.11973	0.06487	0.591226	0.101098	0.490128	4	cg11589932	17	BHLHA9	NM_001164405	TSS200	Island
cg26492446	0.552455	0.59384	0.43885	0.12512	0.4293	0.62364	0.802465	0.729151	0.395919	0.878411	0.253538	0.56493	0.270406	0.5028	0.66147	0.0474292	0.03589	0.09337	0.02262	0.521486	0.0498273	0.471659	4	cg26492446	20	BHLHE23	NM_080606	TSS200	Island
cg05568797	0.193179	0.41868	0.42674	0.72219	0.78336	0.82407	0.52107	0.458539	0.0763557	0.122431	0.738883	0.518929	0.450319	0.75202	0.04321	0.0826471	0.04459	0.0675	0.06472	0.469998	0.0648643	0.405134	4	cg05568797	12	BHLHE41	NM_030762	Body	Island
cg10049913	0.106104	0.43784	0.42898	0.69671	0.77698	0.84049	0.446783	0.398836	0.131358	0.178464	0.494106	0.442291	0.465473	0.75151	0.03808	0.0884755	0.01255	0.01447	0.02399	0.442267	0.0348714	0.407396	4	cg10049913	12	BHLHE41	NM_030762	Body	Island
cg08328513	0.241243	0.76708	0.78945	0.09245	0.75619	0.82977	0.795397	0.695627	0.405332	0.799582	0.787923	0.652566	0.847413	0.73853	0.44501	0.101702	0.06551	0.11505	0.06517	0.642904	0.0868581	0.556046	4	cg08328513	5	BHMT2;DMGDH	NM_017614;NM_013391	Body;TSS1500	Island
cg23911707	0.243873	0.65137	0.71164	0.11273	0.73362	0.77345	0.731438	0.273327	0.472152	0.773514	0.669048	0.522402	0.758253	0.66987	0.40763	0.143292	0.10221	0.1209	0.07651	0.566955	0.110728	0.456227	4	cg23911707	5	BHMT2;DMGDH	NM_017614;NM_013391	Body;TSS1500	Island
cg19067897	0.516004	0.58556	0.6483	0.64743	0.65283	0.72318	0.705653	0.669076	0.531057	0.746204	0.666401	0.512348	0.813674	0.64705	0.5554	0.0649882	0.01273	0.04427	0.02491	0.641344	0.0367246	0.60462	4	cg19067897	22	BIK	NM_001197	TSS1500	Island
cg03008834	0.506537	0.58309	0.63915	0.68987	0.69731	0.71016	0.723126	0.686612	0.562178	0.710552	0.654502	0.508453	0.859461	0.67831	0.53311	0.11817	0.00988	0.0223	0.00969	0.649495	0.04001	0.609485	4	cg03008834	22	BIK	NM_001197	TSS1500	Island
cg18472460	0.357209	0.43734	0.41769	0.60459	0.13612	0.12665	0.700837	0.675516	0.529649	0.727194	0.598037	0.480468	0.499037	0.08158	0.54502	0.0731073	0.04363	0.06036	0.04986	0.461129	0.0567393	0.40439	4	cg18472460	22	BIK	NM_001197	TSS200	Island
cg15820809	0.411797	0.58336	0.5709	0.52223	0.00737	0.0194	0.640598	0.511876	0.350384	0.512695	0.507084	0.404505	0.740532	0.62077	0.43205	0.0711396	0.01745	0.02698	0.01641	0.455703	0.0329949	0.422709	4	cg15820809	22	BIK	NM_001197	5'UTR	Island
cg26916373	0.478748	0.47143	0.40117	0.54863	0.56375	0.45739	0.62776	0.656511	0.416817	0.681152	0.492115	0.358455	0.459127	0.57547	0.42543	0.0844182	0.05182	0.07755	0.06011	0.507597	0.0684745	0.439122	4	cg26916373	22	BIK	NM_001197	TSS1500	Island
cg08129374	0.254791	0.20281	0.30967	0.45217	0.50862	0.57883	0.619618	0.522964	0.536919	0.721783	0.622397	0.505914	0.737755	0.41709	0.31151	0.146869	0.03115	0.01127	0.05527	0.486856	0.0611398	0.425716	4	cg08129374	22	BIK	NM_001197	TSS1500	Island
cg22156735	0.495172	0.48092	0.50075	0.59501	0.00788	0.01425	0.715464	0.623567	0.407121	0.686413	0.55836	0.54034	0.682435	0.01428	0.58161	0.0392515	0.01636	0.0314	0.02039	0.460238	0.0268504	0.433388	4	cg22156735	22	BIK;BIK	NM_001197;NM_001197	5'UTR;1stExon	Island
cg08447405	0.409066	0.40764	0.55383	0.55568	0.63481	0.73237	0.719086	0.698467	0.116236	0.738715	0.695704	0.506929	0.661735	0.51741	0.38319	0.112332	0.05653	0.06838	0.07481	0.555391	0.0780131	0.477378	4	cg08447405	17	BLMH	NM_000386	TSS200	Island
cg19725553	0.418967	0.77895	0.81782	0.74875	0.87379	0.858	0.76548	0.745725	0.621704	0.850313	0.706821	0.576496	0.750915	0.85291	0.67306	0.152228	0.13358	0.10507	0.07134	0.73598	0.115555	0.620425	4	cg19725553	7	BLVRA	NM_000712	TSS1500	Island
cg06818307	0.598375	0.66642	0.6833	0.70798	0.72564	0.80837	0.634332	0.680046	0.761797	0.698457	0.659605	0.558285	0.821611	0.71462	0.6119	0.144555	0.05693	0.04749	0.06116	0.688716	0.0775337	0.611182	4	cg06818307	20	BMP2	NM_001200	Body	Island
cg18039133	0.529213	0.56221	0.60792	0.60654	0.62774	0.72092	0.686376	0.645285	0.690377	0.758359	0.538916	0.429217	0.720613	0.59641	0.50761	0.116221	0.065	0.07653	0.08359	0.61518	0.0853353	0.529845	4	cg18039133	20	BMP2	NM_001200	Body	Island
cg24674635	0.533795	0.55922	0.58031	0.58102	0.61711	0.68556	0.578594	0.637518	0.637201	0.641668	0.662038	0.465593	0.730765	0.56158	0.45317	0.146549	0.06735	0.07464	0.05603	0.59501	0.0861422	0.508867	4	cg24674635	20	BMP2	NM_001200	5'UTR	Island
cg13498289	0.640541	0.83403	0.88618	0.87922	0.05836	0.04092	0.731	0.808835	0.836026	0.818158	0.723388	0.52372	0.879313	0.00847	0.4222	0.0842268	0.02862	0.10441	0.02133	0.606024	0.0596467	0.546377	4	cg13498289	6	BMP6	NM_001718	Body	Island
cg17619993	0.588249	0.73166	0.68879	0.69278	0.06956	0.03725	0.858642	0.745786	0.80407	0.814461	0.710493	0.542886	0.837469	0.02518	0.39585	0.0710857	0.03305	0.02488	0.00654	0.569542	0.0338889	0.535653	4	cg17619993	6	BMP6	NM_001718	Body	Island
cg20631750	0.433397	0.44441	0.51786	0.07576	0.61238	0.70279	0.666197	0.613252	0.557342	0.675426	0.54254	0.421392	0.074971	0.52947	0.37385	0.0937537	0.00961	0.01476	0.03499	0.482736	0.0382784	0.444457	4	cg20631750	20	BMP7	NM_001719	Body	Island
cg04923576	0.626849	0.57907	0.6529	0.6445	0.72326	0.77072	0.731573	0.733839	0.690204	0.702533	0.577199	0.558401	0.820095	0.68352	0.56087	0.115293	0.02262	0.06501	0.0354	0.670369	0.0595807	0.610788	4	cg04923576	1	BMP8A	NM_181809	TSS1500	Island
cg09232440	0.600777	0.62368	0.66801	0.67235	0.71067	0.78868	0.689252	0.696809	0.494973	0.633911	0.613565	0.525108	0.781571	0.69111	0.57292	0.12715	0.03242	0.07877	0.03817	0.650892	0.0691276	0.581765	4	cg09232440	1	BMP8A	NM_181809	TSS1500	Island
cg11763509	0.576726	0.69358	0.75595	0.73693	0.7876	0.8317	0.528338	0.675094	0.74454	0.489127	0.459301	0.470281	0.815484	0.74864	0.59011	0.173586	0.10097	0.16695	0.09676	0.660227	0.134566	0.52566	4	cg11763509	1	BMP8A	NM_181809	Body	Island
cg27567593	0.566315	0.63626	0.68063	0.68773	0.703	0.75958	0.727055	0.690544	0.705672	0.658076	0.555656	0.507035	0.557736	0.56531	0.58601	0.164271	0.11146	0.13108	0.11152	0.639107	0.129583	0.509525	4	cg27567593	1	BMP8A	NM_181809	TSS1500	Island
cg04858616	0.565033	0.60516	0.68883	0.65164	0.67023	0.72863	0.596119	0.478397	0.750733	0.541803	0.555342	0.481567	0.813355	0.67869	0.55441	0.0526255	0.01306	0.03109	0.02572	0.623996	0.0306239	0.593372	4	cg04858616	1	BMP8B	NM_001720	TSS1500	Island
cg19613400	0.354267	0.86238	0.83648	0.71222	0.24847	0.10504	0.551728	0.504822	0.62222	0.812508	0.521744	0.442087	0.804005	0.33704	0.65381	0.0533443	0.01276	0.07113	0.03381	0.557921	0.0427611	0.51516	4	cg19613400	1	BMP8B	NM_001720	TSS200	Island
cg18217145	0.4871	0.77154	0.80214	0.44827	0.05541	0.01297	0.567834	0.154143	0.762712	0.731091	0.413682	0.432765	0.796795	0.12627	0.20278	0.052912	0.04609	0.03815	0.00972	0.451033	0.036718	0.414315	4	cg18217145	1	BMP8B	NM_001720	TSS200	Island
cg03741406	0.588871	0.50538	0.47444	0.43556	0.74049	0.79498	0.708397	0.614282	0.155285	0.675364	0.532458	0.517659	0.725522	0.69807	0.55352	0.0806272	0.03064	0.03302	0.01661	0.581352	0.0402243	0.541128	4	cg03741406	1	BMP8B	NM_001720	TSS1500	Island
cg13458335	0.516029	0.5331	0.6171	0.59591	0.47788	0.46346	0.632582	0.558396	0.694946	0.553754	0.410152	0.433482	0.668099	0.60806	0.5142	0.0823706	0.02267	0.06449	0.0338	0.55181	0.0508327	0.500977	4	cg13458335	1	BMP8B	NM_001720	TSS1500	Island
cg02297616	0.621198	0.70194	0.71444	0.71714	0.81988	0.87922	0.768475	0.710239	0.383902	0.743139	0.670474	0.554082	0.739827	0.74878	0.66914	0.192529	0.16927	0.18058	0.19323	0.696125	0.183902	0.512223	4	cg02297616	1	BMP8B	NM_001720	TSS1500	Island
cg08873266	0.602526	0.687	0.70661	0.58203	0.68043	0.71924	0.615966	0.661323	0.686996	0.592758	0.697753	0.480267	0.773933	0.71662	0.59515	0.1913	0.10548	0.10699	0.1421	0.65324	0.136467	0.516773	4	cg08873266	1	BMP8B	NM_001720	TSS1500	Island
cg11139646	0.418473	0.55187	0.61362	0.61596	0.66703	0.74551	0.41313	0.550831	0.642625	0.430593	0.327741	0.354498	0.759836	0.63604	0.4282	0.117853	0.02971	0.06054	0.02066	0.54373	0.0571908	0.48654	4	cg11139646	1	BMP8B	NM_001720	Body	Island
cg08551248	0.524281	0.55511	0.58469	0.55703	0.67091	0.70348	0.690235	0.656837	0.694819	0.691446	0.520693	0.397282	0.721179	0.59157	0.46121	0.155367	0.10072	0.11858	0.11199	0.601385	0.121664	0.479721	4	cg08551248	1	BMP8B	NM_001720	TSS1500	Island
cg00758584	0.510406	0.52851	0.36889	0.38586	0.47166	0.44201	0.540271	0.35353	0.611171	0.614136	0.453467	0.339526	0.76853	0.62612	0.53905	0.0569065	0.01783	0.01894	0.02698	0.503542	0.0301641	0.473378	4	cg00758584	1	BMP8B	NM_001720	TSS1500	Island
cg15728256	0.495218	0.59883	0.62221	0.40161	0.01373	0.01631	0.541271	0.57415	0.732238	0.606938	0.454813	0.4874	0.486122	0.64643	0.49711	0.0953045	0.02717	0.08724	0.02019	0.478292	0.0574761	0.420816	4	cg15728256	1	BMP8B;BMP8B	NM_001720;NM_001720	5'UTR;1stExon	Island
cg03533005	0.563952	0.62599	0.65893	0.62802	0.09443	0.07813	0.763762	0.453576	0.470588	0.778917	0.639701	0.540004	0.774569	0.69348	0.57479	0.0941273	0.05687	0.07928	0.07064	0.555923	0.0752293	0.480693	4	cg03533005	7	BMPER	NM_133468	TSS1500	Island
cg15083933	0.499155	0.42776	0.43642	0.45196	0.00637	0.01041	0.745743	0.55764	0.421985	0.710241	0.390575	0.483556	0.801823	0.66601	0.47197	0.0334023	0.01174	0.03938	0.00828	0.472108	0.0232006	0.448907	4	cg15083933	7	BMPER	NM_133468	TSS1500	Island
cg25389261	0.527775	0.54389	0.61232	0.05134	0.0214	0.03029	0.691354	0.245043	0.730778	0.791802	0.399875	0.53587	0.597125	0.68305	0.55571	0.0654654	0	0.01182	0.02474	0.467841	0.0255063	0.442335	4	cg25389261	7	BMPER	NM_133468	TSS1500	Island
cg12469475	0.539639	0.61643	0.62688	0.30858	0.33639	0.4571	0.656477	0.670741	0.706132	0.728655	0.760665	0.478534	0.697084	0.62445	0.54354	0.140206	0.06895	0.09141	0.09354	0.58342	0.0985265	0.484893	4	cg12469475	7	BMPER	NM_133468	TSS1500	Island
cg10073723	0.479761	0.45689	0.46578	0.41264	0.07562	0.03437	0.687195	0.457383	0.761896	0.76766	0.671347	0.473703	0.735673	0.53379	0.3596	0.078245	0.02265	0.02938	0.03148	0.491554	0.0404388	0.451115	4	cg10073723	7	BMPER	NM_133468	TSS1500	Island
cg17124224	0.481455	0.65021	0.68486	0.64517	0.71871	0.80935	0.822066	0.756851	0.845247	0.779905	0.733395	0.520876	0.804546	0.63599	0.51429	0.178399	0.05183	0.08026	0.06076	0.693528	0.0928123	0.600716	4	cg17124224	15	BNC1	NM_001717	TSS1500	Island
cg26654798	0.572071	0.675	0.6537	0.69076	0.76226	0.83649	0.799486	0.745902	0.851029	0.766748	0.742806	0.546542	0.791958	0.67545	0.57526	0.182689	0.07719	0.12023	0.09257	0.712364	0.11817	0.594194	4	cg26654798	15	BNC1	NM_001717	TSS1500	Island
cg18952647	0.448421	0.67192	0.67922	0.66365	0.51563	0.5878	0.69271	0.729046	0.84147	0.760974	0.604137	0.464517	0.748398	0.63943	0.53805	0.134702	0.05456	0.11597	0.08186	0.639025	0.096773	0.542252	4	cg18952647	15	BNC1	NM_001717	TSS1500	Island
cg19988449	0.542631	0.67893	0.7403	0.51087	0.43792	0.33354	0.820731	0.789454	0.839834	0.845904	0.760143	0.429401	0.823146	0.6139	0.5041	0.141611	0.10103	0.11377	0.11041	0.64472	0.116705	0.528015	4	cg19988449	15	BNC1	NM_001717	Body	Island
cg02318926	0.354026	0.527	0.52828	0.47539	0.64107	0.68196	0.668233	0.587682	0.678788	0.641636	0.416144	0.422411	0.680795	0.46616	0.48623	0.0643327	0.0233	0.05382	0.02114	0.550387	0.0406482	0.509739	4	cg02318926	15	BNC1	NM_001717	Body	Island
cg14385245	0.408084	0.63952	0.65658	0.27139	0.66738	0.70697	0.693954	0.670481	0.758129	0.773423	0.535024	0.358181	0.595461	0.62492	0.50073	0.132422	0.08708	0.11123	0.07378	0.590682	0.101128	0.489554	4	cg14385245	15	BNC1	NM_001717	TSS1500	Island
cg09180848	0.446802	0.6321	0.65497	0.42971	0.48492	0.47856	0.670006	0.655701	0.703082	0.686774	0.640942	0.442524	0.631589	0.59404	0.52077	0.101942	0.07553	0.10202	0.08193	0.578166	0.0903554	0.48781	4	cg09180848	15	BNC1	NM_001717	TSS1500	Island
cg20941110	0.426462	0.6248	0.68188	0.45122	0.42001	0.42384	0.722911	0.672371	0.833658	0.815159	0.587098	0.421575	0.726595	0.39171	0.47329	0.172762	0.10928	0.14457	0.1146	0.578172	0.135303	0.442869	4	cg20941110	15	BNC1	NM_001717	TSS1500	Island
cg23989963	0.372822	0.54697	0.56028	0.44448	0.5494	0.67591	0.639606	0.544449	0.704733	0.648746	0.346197	0.356808	0.556276	0.52171	0.36686	0.118685	0.04029	0.07621	0.04011	0.52235	0.0688238	0.453526	4	cg23989963	15	BNC1	NM_001717	Body	Island
cg02886408	0.55965	0.43398	0.47701	0.0504	0.68517	0.75891	0.686406	0.738486	0.52471	0.736231	0.474392	0.528746	0.465178	0.01059	0.28206	0.145294	0.0276	0.02354	0.04017	0.494128	0.0591509	0.434977	4	cg02886408	10	BNIP3	NM_004052	TSS1500	Island
cg07873980	0.526812	0.6642	0.72332	0.64113	0.00924	0.01357	0.740677	0.561275	0.535967	0.816546	0.512012	0.52232	0.575022	0.38241	0.25441	0.0850932	0.01366	0.03136	0.0164	0.498594	0.0366283	0.461966	4	cg07873980	3	BOC	NM_033254	TSS200	Island
cg10529387	0.545756	0.72172	0.76774	0.46672	0.02043	0.02113	0.736073	0.578259	0.537857	0.782591	0.303791	0.502294	0.597178	0.02739	0.52168	0.0832564	0.04273	0.06698	0.03564	0.475374	0.0571516	0.418222	4	cg10529387	3	BOC	NM_033254	TSS200	Island
cg17457807	0.53658	0.72036	0.73695	0.64207	0.06917	0.05489	0.690288	0.499296	0.435561	0.698585	0.633373	0.446411	0.517416	0.51724	0.59912	0.135483	0.06318	0.06763	0.05942	0.519821	0.0814281	0.438392	4	cg17457807	3	BOC;BOC	NM_033254;NM_033254	1stExon;5'UTR	Island
cg07495363	0.57587	0.70455	0.71445	0.7479	0.78122	0.87157	0.736945	0.492828	0.675793	0.759025	0.555413	0.56441	0.801989	0.68831	0.52366	0.061088	0.01678	0.05283	0.0301	0.679596	0.0401995	0.639396	4	cg07495363	2	BOLL;BOLL	NM_197970;NM_033030	TSS200;TSS1500	Island
cg13356896	0.62132	0.79938	0.77238	0.70442	0.8932	0.91179	0.693249	0.64631	0.650858	0.787708	0.55817	0.596338	0.548231	0.85344	0.76895	0.163295	0.14288	0.11926	0.08641	0.720383	0.127961	0.592422	4	cg13356896	2	BOLL;BOLL	NM_197970;NM_033030	TSS200;TSS1500	Island
cg05783139	0.463277	0.67245	0.70437	0.63905	0.75569	0.83732	0.533592	0.412674	0.504551	0.677503	0.486037	0.488925	0.53027	0.6891	0.59835	0.0615242	0.05905	0.08323	0.03267	0.599544	0.0591186	0.540425	4	cg05783139	2	BOLL;BOLL	NM_197970;NM_033030	TSS200;TSS1500	Island
cg17560332	0.52753	0.53698	0.65306	0.64513	0.74085	0.78024	0.588969	0.670871	0.800576	0.728806	0.60204	0.472397	0.785168	0.67077	0.55454	0.150026	0.18724	0.1836	0.11142	0.650529	0.158071	0.492457	4	cg17560332	2	BOLL;BOLL	NM_197970;NM_033030	TSS1500;TSS1500	Island
cg00926400	0.478699	0.54272	0.62344	0.65539	0.47027	0.56708	0.66004	0.538948	0.71199	0.682457	0.562174	0.537661	0.732678	0.65318	0.57609	0.0970359	0.04983	0.09434	0.03088	0.599521	0.0680215	0.5315	4	cg00926400	2	BOLL;BOLL	NM_197970;NM_033030	TSS1500;TSS1500	Island
cg24589459	0.642176	0.62878	0.67998	0.23327	0.36229	0.3338	0.548255	0.483791	0.186976	0.773415	0.690238	0.488351	0.387123	0.42471	0.50725	0.107972	0.06627	0.07189	0.0428	0.49136	0.0722331	0.419127	4	cg24589459	2	BOLL;BOLL	NM_197970;NM_033030	TSS1500;TSS1500	Island
cg03774803	0.536107	0.74799	0.75745	0.15427	0.6066	0.6709	0.503511	0.41609	0.623535	0.657937	0.618375	0.415304	0.785548	0.16448	0.7107	0.18777	0.14314	0.11754	0.08667	0.55792	0.13378	0.42414	4	cg03774803	2	BOLL;BOLL;BOLL	NM_197970;NM_197970;NM_033030	1stExon;5'UTR;TSS1500	Island
cg14021073	0.450009	0.34575	0.52412	0.35263	0.7419	0.77915	0.768896	0.484771	0.570742	0.804715	0.770113	0.465642	0.636904	0.61711	0.66212	0.121313	0.08549	0.1036	0.08083	0.598305	0.0978083	0.500496	4	cg14021073	11	BRSK2	NM_003957	TSS1500	Island
cg14306734	0.314877	0.62179	0.66365	0.70197	0.67122	0.75523	0.624504	0.326228	0.660768	0.744636	0.512168	0.428515	0.803364	0.28198	0.52612	0.0979564	0.02824	0.03184	0.01494	0.575801	0.0432441	0.532557	4	cg14306734	18	BRUNOL4;BRUNOL4;BRUNOL4;BRUNOL4	NM_001025088;NM_020180;NM_001025089;NM_001025087	Body;Body;Body;Body	Island
cg25216403	0.509833	0.67537	0.73272	0.64826	0.67708	0.78743	0.742254	0.692826	0.504572	0.780981	0.558129	0.459156	0.46935	0.61012	0.5662	0.100083	0.04025	0.0474	0.04476	0.627619	0.0581233	0.569495	4	cg25216403	18	BRUNOL4;BRUNOL4;BRUNOL4;BRUNOL4	NM_001025089;NM_001025087;NM_020180;NM_001025088	TSS1500;TSS1500;TSS1500;TSS1500	Island
cg24655135	0.466854	0.64708	0.67582	0.2542	0.02351	0.0219	0.544462	0.56626	0.614498	0.744117	0.542209	0.499072	0.777055	0.64536	0.58455	0.0532843	0.02756	0.03954	0.03037	0.50713	0.0376886	0.469441	4	cg24655135	18	BRUNOL4;BRUNOL4;BRUNOL4;BRUNOL4	NM_001025088;NM_020180;NM_001025089;NM_001025087	Body;Body;Body;Body	Island
cg25943372	0.514353	0.60905	0.63799	0.47009	0.00815	0.02551	0.494838	0.529496	0.770146	0.740427	0.534612	0.493967	0.736131	0.60068	0.51322	0.0801279	0.01885	0.06363	0.026	0.511911	0.047152	0.464759	4	cg25943372	18	BRUNOL4;BRUNOL4;BRUNOL4;BRUNOL4	NM_001025088;NM_020180;NM_001025089;NM_001025087	Body;Body;Body;Body	Island
cg06547959	0.428063	0.58674	0.62231	0.49436	0.70102	0.73263	0.557055	0.640932	0.465521	0.726086	0.540958	0.382087	0.737978	0.57739	0.46801	0.106424	0.08194	0.09728	0.06995	0.577409	0.0888984	0.488511	4	cg06547959	18	BRUNOL4;BRUNOL4;BRUNOL4;BRUNOL4	NM_001025088;NM_020180;NM_001025089;NM_001025087	Body;Body;Body;Body	Island
cg06248560	0.47288	0.59247	0.61034	0.06815	0.5715	0.67551	0.281974	0.420471	0.74384	0.721659	0.401566	0.435835	0.458442	0.58458	0.47362	0.0411555	0.01768	0.04771	0.01322	0.500856	0.0299414	0.470915	4	cg06248560	18	BRUNOL4;BRUNOL4;BRUNOL4;BRUNOL4	NM_001025088;NM_020180;NM_001025089;NM_001025087	Body;Body;Body;Body	Island
cg19237294	0.506457	0.61244	0.65133	0.46372	0.2499	0.54838	0.61765	0.577059	0.687553	0.699875	0.567659	0.449861	0.735464	0.33316	0.51265	0.0993463	0.02617	0.04608	0.03344	0.547544	0.0512591	0.496285	4	cg19237294	18	BRUNOL4;BRUNOL4;BRUNOL4;BRUNOL4	NM_001025088;NM_020180;NM_001025089;NM_001025087	Body;Body;Body;Body	Island
cg06003986	0.493477	0.56562	0.60029	0.05032	0.50491	0.60111	0.644778	0.488315	0.755862	0.717626	0.504505	0.442391	0.538741	0.53798	0.42335	0.0939245	0.01536	0.03045	0.02426	0.524618	0.0409986	0.48362	4	cg06003986	18	BRUNOL4;BRUNOL4;BRUNOL4;BRUNOL4	NM_001025088;NM_020180;NM_001025089;NM_001025087	Body;Body;Body;Body	Island
cg21375294	0.497314	0.5786	0.64922	0.45868	0.40122	0.0757	0.672719	0.66207	0.753442	0.759896	0.593822	0.407091	0.689012	0.53492	0.45813	0.120896	0.09219	0.11022	0.08322	0.546122	0.101631	0.444491	4	cg21375294	18	BRUNOL4;BRUNOL4;BRUNOL4;BRUNOL4	NM_001025088;NM_020180;NM_001025089;NM_001025087	Body;Body;Body;Body	Island
cg22666828	0.294988	0.60134	0.62174	0.44901	0.60104	0.67314	0.493649	0.615004	0.639395	0.626626	0.496159	0.368725	0.603656	0.58756	0.48712	0.119738	0.07102	0.07809	0.05698	0.543943	0.081457	0.462486	4	cg22666828	18	BRUNOL4;BRUNOL4;BRUNOL4;BRUNOL4	NM_001025088;NM_020180;NM_001025089;NM_001025087	Body;Body;Body;Body	Island
cg07374808	0.401324	0.54582	0.60209	0.58933	0.61432	0.30469	0.455826	0.602375	0.660091	0.665368	0.580714	0.399078	0.635403	0.52635	0.42834	0.134644	0.10729	0.13576	0.07224	0.534075	0.112484	0.421591	4	cg07374808	18	BRUNOL4;BRUNOL4;BRUNOL4;BRUNOL4	NM_001025088;NM_020180;NM_001025089;NM_001025087	Body;Body;Body;Body	Island
cg18116971	0.627079	0.74868	0.79309	0.76739	0.79999	0.88127	0.827967	0.727517	0.885311	0.849873	0.755753	0.667983	0.833054	0.79909	0.69682	0.136613	0.06228	0.13521	0.04522	0.777391	0.0948308	0.68256	4	cg18116971	19	BRUNOL5	NM_021938	Body	Island
cg10678018	0.580195	0.72232	0.74216	0.68475	0.50272	0.27304	0.55511	0.768444	0.768728	0.87922	0.761772	0.562044	0.784187	0.01699	0.62564	0.101392	0.00654	0.02039	0.01915	0.615155	0.036868	0.578287	4	cg10678018	19	BRUNOL5	NM_021938	Body	Island
cg19904122	0.646778	0.75217	0.78344	0.49251	0.80218	0.86834	0.730746	0.52608	0.640926	0.74199	0.73412	0.570385	0.647572	0.76864	0.53557	0.157512	0.03847	0.07415	0.03771	0.682763	0.0769606	0.605803	4	cg19904122	19	BRUNOL5	NM_021938	Body	Island
cg26825934	0.303204	0.75295	0.79861	0.44089	0.00256	0.02291	0.76116	0.718404	0.271722	0.840096	0.610119	0.677106	0.271599	0.67472	0.49358	0.0755682	0.00916	0.01871	0.01117	0.509309	0.028652	0.480657	4	cg26825934	19	BRUNOL5	NM_021938	Body	Island
cg16460359	0.355057	0.59623	0.60805	0.67963	0.75557	0.8345	0.741494	0.785997	0.817058	0.828364	0.712799	0.594958	0.824136	0.64664	0.54107	0.0481335	0	0.02325	0.00887	0.688103	0.0200634	0.66804	4	cg16460359	15	BRUNOL6	NM_052840	TSS200	Island
cg09616463	0.406561	0.59766	0.60863	0.61582	0.69324	0.75292	0.672208	0.673156	0.714232	0.747037	0.581911	0.499958	0.81075	0.59145	0.45362	0.066701	0.0275	0.01794	0.01917	0.627943	0.0328278	0.595116	4	cg09616463	15	BRUNOL6	NM_052840	TSS200	Island
cg21801378	0.483048	0.55576	0.60481	0.55482	0.65114	0.7386	0.675081	0.651089	0.756972	0.674337	0.566164	0.499215	0.747626	0.52807	0.48559	0.0912475	0.02822	0.03527	0.03237	0.611488	0.0467769	0.564711	4	cg21801378	15	BRUNOL6	NM_052840	1stExon	Island
cg16778903	0.478758	0.55719	0.61857	0.60389	0.65881	0.7378	0.725339	0.641282	0.514578	0.722089	0.582287	0.395838	0.759729	0.57005	0.4534	0.0800942	0.04457	0.08447	0.06626	0.601307	0.0688485	0.532459	4	cg16778903	15	BRUNOL6	NM_052840	TSS200	Island
cg03943826	0.380889	0.62225	0.6623	0.62764	0.69181	0.72626	0.66588	0.606518	0.65843	0.709438	0.605909	0.435114	0.699763	0.65745	0.49597	0.121447	0.06483	0.11887	0.08129	0.616375	0.0966092	0.519766	4	cg03943826	15	BRUNOL6	NM_052840	TSS200	Island
cg20809087	0.549224	0.69804	0.7606	0.7187	0.77725	0.82964	0.711731	0.750027	0.823844	0.798402	0.648617	0.55396	0.837786	0.70242	0.62563	0.152576	0.02825	0.08979	0.06589	0.719058	0.0841264	0.634932	4	cg20809087	15	BRUNOL6;BRUNOL6	NM_052840;NM_052840	5'UTR;1stExon	Island
cg06974871	0.191898	0.61524	0.66145	0.69138	0.7802	0.84957	0.719476	0.695652	0.0782748	0.608835	0.440146	0.542971	0.664754	0.63982	0.36663	0.0523673	0	0.02118	0.01943	0.569753	0.0232443	0.546509	4	cg06974871	11	BSCL2	NM_001130702	TSS1500	Island
cg01236148	0.261627	0.61972	0.69466	0.37929	0.74854	0.78027	0.739384	0.706145	0.133075	0.127108	0.530178	0.536449	0.526544	0.6121	0.22682	0.107205	0.07055	0.07428	0.05074	0.508127	0.0756937	0.432434	4	cg01236148	11	BSCL2	NM_001130702	TSS200	Island
cg09700470	0.155333	0.55901	0.6144	0.37043	0.72625	0.80667	0.636261	0.700512	0.0855164	0.102726	0.472396	0.580115	0.469635	0.58536	0.27361	0.076979	0.015	0.03226	0.03451	0.475882	0.0396873	0.436194	4	cg09700470	11	BSCL2	NM_001130702	TSS200	Island
cg10398590	0.252795	0.61754	0.63884	0.37992	0.69326	0.76579	0.641071	0.6616	0.122564	0.129074	0.421782	0.380462	0.474691	0.58883	0.2525	0.0765469	0.03748	0.05055	0.04481	0.468048	0.0523467	0.415701	4	cg10398590	11	BSCL2	NM_001130702	TSS200	Island
cg21163128	0.358145	0.6099	0.66929	0.61701	0.69861	0.75505	0.540324	0.58429	0.419991	0.662521	0.584397	0.39696	0.615102	0.6625	0.54552	0.147267	0.12723	0.14057	0.10048	0.581307	0.128887	0.452421	4	cg21163128	11	BSCL2	NM_001130702	TSS1500	Island
cg10573476	0.172705	0.10485	0.10462	0.66083	0.78285	0.86404	0.660371	0.67155	0.102227	0.752557	0.652852	0.568086	0.405168	0.03528	0.42545	0.120641	0.03198	0.03503	0.02494	0.464229	0.0531477	0.411081	4	cg10573476	11	BSCL2;GNG3;BSCL2;BSCL2	NM_001130702;NM_012202;NM_001122955;NM_032667	Body;TSS1500;Body;TSS1500	Island
cg16933388	0.387431	0.63023	0.68113	0.34175	0.43887	0.43543	0.645795	0.517587	0.736512	0.61606	0.636504	0.394866	0.414291	0.31935	0.51137	0.144262	0.09348	0.10497	0.10155	0.513812	0.111066	0.402746	4	cg16933388	3	BSN	NM_003458	Body	Island
cg17924813	0.467632	0.51435	0.55416	0.55514	0.60864	0.6712	0.555786	0.536998	0.748369	0.62473	0.595699	0.383105	0.684261	0.56565	0.38145	0.0953124	0.09007	0.10742	0.08588	0.563145	0.0946706	0.468474	4	cg17924813	4	BST1	NM_004334	1stExon	Island
cg00731785	0.511599	0.5618	0.63757	0.33664	0.63188	0.75882	0.71006	0.48031	0.773384	0.678222	0.710233	0.503207	0.788101	0.6126	0.38159	0.0702685	0.01262	0.02855	0.02144	0.605068	0.0332196	0.571848	4	cg00731785	4	BST1;BST1	NM_004334;NM_004334	1stExon;5'UTR	Island
cg24124443	0.66907	0.80738	0.82554	0.74635	0.65865	0.71462	0.79424	0.806549	0.84584	0.840079	0.833861	0.677365	0.881096	0.67705	0.78308	0.078253	0.00935	0.02974	0.02937	0.770718	0.0366782	0.73404	4	cg24124443	12	BTBD11	NM_001018072	TSS1500	Island
cg02003159	0.572824	0.66443	0.72548	0.50777	0.42869	0.40729	0.401857	0.722985	0.787347	0.791609	0.739411	0.52858	0.674875	0.33005	0.6517	0.0457426	0.00801	0.02172	0.01737	0.59566	0.0232106	0.572449	4	cg02003159	12	BTBD11	NM_001018072	TSS1500	Island
cg15796941	0.640559	0.72202	0.78303	0.74149	0.60325	0.61268	0.779253	0.782256	0.510523	0.800693	0.655341	0.533089	0.374971	0.15465	0.59767	0.110869	0.06143	0.0736	0.05586	0.619432	0.0754397	0.543992	4	cg15796941	12	BTBD11	NM_001018072	TSS1500	Island
cg25019648	0.385116	0.41147	0.48755	0.45944	0.31383	0.25501	0.436979	0.658566	0.753419	0.821922	0.43852	0.30129	0.372403	0.58687	0.39116	0.0536124	0.01006	0.04036	0.01904	0.47157	0.0307681	0.440802	4	cg25019648	17	BTBD17	NM_001080466	Body	Island
cg24041078	0.576404	0.52481	0.46506	0.55609	0.23738	0.40069	0.767406	0.789812	0.520886	0.779563	0.76258	0.527697	0.831355	0.65179	0.48121	0.142194	0.01895	0.04982	0.04088	0.591516	0.062961	0.528554	4	cg24041078	11	BTG4;MIR34C	NM_017589;NR_029840	TSS1500;TSS1500	Island
cg19729116	0.611595	0.71346	0.72675	0.76618	0.74495	0.82408	0.828708	0.771968	0.712597	0.883796	0.776472	0.596526	0.859181	0.77197	0.65456	0.135146	0.0474	0.09499	0.05502	0.74952	0.0831391	0.66638	4	cg19729116	6	BTN1A1	NM_001732	Body	Island
cg04744755	0.502068	0.66998	0.65046	0.53889	0.16666	0.39627	0.727694	0.729298	0.29265	0.763668	0.632298	0.636924	0.666376	0.7075	0.4424	0.0864283	0.01477	0.01247	0	0.568209	0.0284171	0.539792	4	cg04744755	6	BTN1A1	NM_001732	Body	Island
cg07519536	0.363689	0.53777	0.58334	0.64355	0.51738	0.65153	0.601235	0.543023	0.596856	0.683567	0.456805	0.391439	0.70145	0.61816	0.39277	0.089029	0.03097	0.06697	0.02533	0.552171	0.0530747	0.499096	4	cg07519536	6	BTN1A1	NM_001732	Body	Island
cg03051449	0.446506	0.46978	0.45841	0.51712	0.62282	0.68828	0.680932	0.629854	0.716332	0.699108	0.557751	0.416944	0.708844	0.59576	0.46992	0.123518	0.08885	0.12382	0.10706	0.578557	0.110812	0.467745	4	cg03051449	6	BTN1A1	NM_001732	Body	Island
cg00050152	0.227912	0.61531	0.57398	0.4999	0.31514	0.46594	0.708889	0.535001	0.335631	0.744018	0.631881	0.502644	0.185676	0.44088	0.42738	0.0856272	0.0255	0.0816	0.0191	0.480679	0.0529568	0.427722	4	cg00050152	5	BTNL9	NM_152547	Body	Island
cg14159026	0.528248	0.7045	0.73194	0.71029	0.44581	0.75365	0.631629	0.748461	0.432589	0.839359	0.643937	0.576631	0.404975	0.71814	0.60343	0.0877021	0.0346	0.07727	0.01933	0.631573	0.0547255	0.576847	4	cg14159026	6	BVES;BVES	NM_147147;NM_007073	TSS1500;TSS200	Island
cg17398252	0.515675	0.1419	0.23241	0.19784	0.62897	0.76844	0.469862	0.443815	0.69841	0.700288	0.45858	0.438437	0.536376	0.01845	0.26981	0.0632755	0.01105	0.03259	0.01267	0.434618	0.0298964	0.404721	4	cg17398252	6	BVES;BVES	NM_147147;NM_007073	TSS1500;TSS1500	Island
cg20624391	0.617405	0.66555	0.72338	0.40026	0.59643	0.69848	0.554563	0.644337	0.700047	0.792679	0.746709	0.46374	0.774366	0.6863	0.33073	0.153888	0.09279	0.09855	0.10439	0.626332	0.112405	0.513927	4	cg20624391	6	BVES;BVES;BVES	NM_147147;NM_147147;NM_007073	5'UTR;1stExon;5'UTR	Island
cg25280433	0.463585	0.5271	0.51467	0.34512	0.58788	0.66445	0.523669	0.436952	0.556912	0.657567	0.38389	0.36561	0.735898	0.54851	0.42699	0.084565	0.01822	0.04295	0.02971	0.51592	0.0438612	0.472059	4	cg25280433	6	BVES;BVES;BVES	NM_147147;NM_147147;NM_007073	5'UTR;1stExon;5'UTR	Island
cg00755980	0.616749	0.69184	0.71078	0.70368	0.72254	0.79758	0.705446	0.710616	0.77263	0.753097	0.680167	0.548888	0.856744	0.70732	0.5971	0.120216	0.02168	0.05347	0.0316	0.705012	0.0567414	0.64827	4	cg00755980	10	C10orf107	NM_173554	TSS200	Island
cg07643225	0.649529	0.74022	0.73883	0.70927	0.73918	0.71938	0.700628	0.714098	0.725673	0.724335	0.697992	0.556593	0.831111	0.71861	0.62292	0.145021	0.03623	0.05131	0.03679	0.705891	0.0673377	0.638554	4	cg07643225	10	C10orf107	NM_173554	TSS200	Island
cg11416811	0.603445	0.62362	0.67465	0.6311	0.59019	0.65788	0.727502	0.691877	0.739	0.728451	0.649525	0.541777	0.827912	0.64762	0.54665	0.103926	0.01471	0.06012	0.02919	0.658747	0.0519865	0.60676	4	cg11416811	10	C10orf107	NM_173554	TSS200	Island
cg03430923	0.365446	0.5381	0.54285	0.54352	0.3578	0.3733	0.547543	0.594495	0.538309	0.625194	0.529025	0.41447	0.772711	0.58296	0.39524	0.0589995	0.00903	0.01775	0	0.514731	0.0214449	0.493286	4	cg03430923	10	C10orf107	NM_173554	TSS200	Island
cg24239148	0.658203	0.77531	0.78071	0.75338	0.79589	0.84537	0.834943	0.723962	0.839913	0.850522	0.760782	0.618335	0.866029	0.75196	0.6671	0.0800498	0.02682	0.09138	0.02461	0.768161	0.0557149	0.712446	4	cg24239148	10	C10orf107;C10orf107	NM_173554;NM_173554	1stExon;5'UTR	Island
cg22889755	0.623405	0.68088	0.71991	0.70986	0.75696	0.79863	0.781231	0.738888	0.79226	0.803663	0.707417	0.548	0.821686	0.7471	0.65242	0.0736895	0.02782	0.08212	0.04122	0.725487	0.0562124	0.669275	4	cg22889755	10	C10orf114	NM_001010911	3'UTR	Island
cg10540364	0.636977	0.75485	0.80833	0.7781	0.8379	0.84404	0.729551	0.777389	0.828285	0.776057	0.76121	0.428344	0.826902	0.80763	0.68919	0.10976	0.03401	0.08465	0.05687	0.752317	0.0713226	0.680994	4	cg10540364	10	C10orf114	NM_001010911	3'UTR	Island
cg05385047	0.575823	0.65441	0.69484	0.65678	0.73835	0.77718	0.673294	0.690094	0.754154	0.741695	0.70953	0.513008	0.815037	0.71495	0.58877	0.0582596	0.0329	0.04441	0.03773	0.686528	0.0433249	0.643203	4	cg05385047	10	C10orf114	NM_001010911	3'UTR	Island
cg24324815	0.589811	0.71245	0.7363	0.75531	0.79385	0.88206	0.694329	0.760107	0.8556	0.848727	0.765525	0.436895	0.895892	0.7949	0.62315	0.167441	0.08046	0.12896	0.05298	0.742994	0.10746	0.635533	4	cg24324815	10	C10orf114	NM_001010911	3'UTR	Island
cg04759335	0.467519	0.69219	0.76743	0.67461	0.7527	0.78539	0.682359	0.704874	0.700434	0.725527	0.772144	0.586034	0.777209	0.7321	0.60771	0.109482	0.07534	0.03719	0.04445	0.695215	0.0666155	0.6286	4	cg04759335	10	C10orf114	NM_001010911	3'UTR	Island
cg24024176	0.560733	0.58313	0.67486	0.62548	0.70661	0.76523	0.698474	0.679754	0.750797	0.739174	0.714802	0.493854	0.773162	0.67703	0.53933	0.0862731	0.05434	0.07013	0.06275	0.665495	0.0683733	0.597121	4	cg24024176	10	C10orf114	NM_001010911	3'UTR	Island
cg00621240	0.445121	0.50074	0.47319	0.41741	0.70957	0.77454	0.778018	0.526989	0.304586	0.783392	0.766103	0.546456	0.791379	0.16194	0.62016	0.0862554	0.0474	0.04431	0.06843	0.573306	0.0615989	0.511707	4	cg00621240	10	C10orf114	NM_001010911	3'UTR	Island
cg14365271	0.377737	0.50491	0.57565	0.56704	0.5966	0.65798	0.537325	0.527745	0.534874	0.495315	0.431656	0.346689	0.714097	0.57346	0.46924	0.0545233	0.01223	0.0456	0.02775	0.527355	0.0350258	0.492329	4	cg14365271	10	C10orf114	NM_001010911	3'UTR	Island
cg06744119	0.606806	0.72841	0.76376	0.71404	0.77712	0.83082	0.629893	0.654057	0.636646	0.733729	0.61708	0.573692	0.855807	0.7646	0.6848	0.178195	0.07071	0.09165	0.07682	0.704751	0.104344	0.600407	4	cg06744119	10	C10orf116;AGAP11;AGAP11	NM_006829;NM_133447;NM_133447	3'UTR;1stExon;5'UTR	Island
cg09715672	0.477896	0.6615	0.66189	0.637	0.69371	0.69118	0.758224	0.623765	0.753115	0.749335	0.56854	0.35754	0.733413	0.58609	0.55071	0.186213	0.13432	0.14986	0.06852	0.633594	0.134728	0.498866	4	cg09715672	10	C10orf116;C10orf116	NM_006829;NM_006829	5'UTR;1stExon	Island
cg18043267	0.597885	0.68841	0.73302	0.71739	0.78912	0.86024	0.77705	0.743497	0.805168	0.829907	0.822217	0.538322	0.863982	0.73677	0.63751	0.0863368	0.03781	0.11113	0.04777	0.742699	0.0707617	0.671937	4	cg18043267	10	C10orf125;C10orf125	NM_001098483;NM_198472	Body;Body	Island
cg19306063	0.533263	0.62045	0.67365	0.66258	0.70157	0.79973	0.652271	0.660313	0.743685	0.541434	0.596901	0.507099	0.787403	0.68874	0.57377	0.102771	0.03533	0.0747	0.05074	0.649524	0.0658851	0.583639	4	cg19306063	10	C10orf125;C10orf125	NM_001098483;NM_198472	1stExon;1stExon	Island
cg12251804	0.470892	0.4232	0.4854	0.5079	0.7152	0.73611	0.60725	0.492346	0.745584	0.684897	0.601849	0.405525	0.607516	0.43916	0.44691	0.0941721	0.07262	0.09909	0.06757	0.557983	0.083363	0.47462	4	cg12251804	10	C10orf125;C10orf125	NM_001098483;NM_198472	Body;Body	Island
cg26839863	0.396166	0.78074	0.76434	0.69249	0.01866	0.02022	0.672792	0.698408	0.774367	0.860335	0.751294	0.564215	0.916699	0.45331	0.6798	0.0635892	0.00855	0.02601	0.01845	0.602922	0.0291498	0.573773	4	cg26839863	10	C10orf140	NM_207371	TSS200	Island
cg00788183	0.466526	0.77907	0.76621	0.75887	0.04858	0.05199	0.723281	0.751702	0.826127	0.833289	0.799696	0.595586	0.867419	0.49075	0.68126	0.111062	0.05369	0.06272	0.04892	0.629357	0.0690979	0.560259	4	cg00788183	10	C10orf140	NM_207371	TSS200	Island
cg01216745	0.408755	0.66704	0.71293	0.63403	0.03043	0.04052	0.660959	0.671216	0.738888	0.803167	0.728797	0.473135	0.804942	0.3884	0.53969	0.0844276	0.05289	0.05142	0.05215	0.553527	0.0602219	0.493305	4	cg01216745	10	C10orf140	NM_207371	TSS200	Island
cg05033052	0.456247	0.61566	0.66144	0.47548	0.02648	0.02041	0.523384	0.636576	0.723509	0.766014	0.657916	0.290677	0.750338	0.67583	0.47009	0.066821	0.02455	0.0373	0.03294	0.51667	0.0404028	0.476267	4	cg05033052	10	C10orf140	NM_207371	TSS1500	Island
cg27237189	0.46411	0.58428	0.63905	0.60494	0.05202	0.06587	0.536114	0.598608	0.688773	0.731002	0.64249	0.405447	0.730493	0.63303	0.51889	0.0958975	0.06913	0.0658	0.07528	0.526341	0.0765269	0.449814	4	cg27237189	10	C10orf140	NM_207371	TSS1500	Island
cg14526047	0.217144	0.70459	0.73796	0.47685	0.01216	0.04829	0.636302	0.567311	0.689628	0.780137	0.690544	0.449199	0.774154	0.58119	0.55062	0.0626588	0.01798	0.02385	0.01637	0.527739	0.0302147	0.497524	4	cg14526047	10	C10orf53;C10orf53	NM_182554;NM_001042427	TSS200;TSS200	Island
cg06094615	0.561356	0.60821	0.64753	0.64637	0.02213	0.0267	0.425868	0.66626	0.552664	0.775039	0.621227	0.44829	0.739412	0.65545	0.5289	0.0751301	0.01898	0.03885	0.02042	0.52836	0.038345	0.490015	4	cg06094615	10	C10orf53;C10orf53	NM_182554;NM_001042427	TSS200;TSS200	Island
cg10056132	0.563916	0.62994	0.61411	0.58952	0.2862	0.4315	0.803486	0.657895	0.78043	0.703838	0.572389	0.43426	0.771699	0.64924	0.51028	0.115302	0.03795	0.07565	0.01958	0.599913	0.0621204	0.537793	4	cg10056132	10	C10orf53;C10orf53;C10orf53;C10orf53	NM_182554;NM_001042427;NM_182554;NM_001042427	5'UTR;5'UTR;1stExon;1stExon	Island
cg06521280	0.525502	0.6189	0.69147	0.66455	0.70329	0.74245	0.691321	0.655334	0.687142	0.632178	0.618221	0.427193	0.724964	0.67859	0.56692	0.170948	0.13653	0.137	0.12654	0.641868	0.142754	0.499114	4	cg06521280	10	C10orf55;PLAU;PLAU	NM_001001791;NM_001145031;NM_002658	3'UTR;5'UTR;Body	Island
cg06631358	0.540528	0.58101	0.63315	0.58823	0.55087	0.67039	0.557827	0.525519	0.706744	0.633589	0.586308	0.527211	0.713588	0.62339	0.53493	0.0539093	0.00516	0.01002	0.01415	0.598219	0.0208098	0.577409	4	cg06631358	10	C10orf58	NM_032333	TSS200	Island
cg09425356	0.492445	0.52719	0.56262	0.53649	0.49011	0.62963	0.59841	0.569695	0.649247	0.689722	0.588394	0.410456	0.678419	0.58478	0.41645	0.0736196	0.04357	0.05158	0.041	0.561604	0.0524424	0.509161	4	cg09425356	10	C10orf58	NM_032333	TSS200	Island
cg25372335	0.511958	0.55823	0.56508	0.40803	0.61082	0.65771	0.685519	0.643962	0.664726	0.752705	0.590394	0.426689	0.56265	0.59677	0.42305	0.114656	0.05898	0.0746	0.05717	0.577219	0.0763515	0.500868	4	cg25372335	10	C10orf58	NM_032333	TSS200	Island
cg16751764	0.471492	0.54983	0.59808	0.53678	0.60246	0.7064	0.568927	0.553331	0.606036	0.675341	0.581312	0.339209	0.686141	0.60451	0.49262	0.0893985	0.07121	0.0889	0.07087	0.571498	0.0800946	0.491403	4	cg16751764	10	C10orf58	NM_032333	5'UTR	Island
cg23668805	0.455239	0.5376	0.52296	0.52553	0.57087	0.71162	0.498087	0.50479	0.512705	0.531144	0.442455	0.367656	0.748412	0.55418	0.38796	0.0829783	0.02022	0.02333	0.02098	0.524747	0.0368771	0.48787	4	cg23668805	10	C10orf58	NM_032333	TSS200	Island
cg14791866	0.510202	0.53089	0.56032	0.51303	0.62454	0.6764	0.564037	0.600821	0.651141	0.579518	0.497404	0.484198	0.611577	0.61053	0.48431	0.0381881	0	0.01892	0.00717	0.566595	0.0160695	0.550525	4	cg14791866	10	C10orf58;C10orf58	NM_032333;NM_032333	1stExon;5'UTR	Island
cg02980079	0.594023	0.66224	0.67532	0.66003	0.67786	0.7573	0.662926	0.540138	0.759718	0.793858	0.571915	0.50201	0.495307	0.67452	0.5801	0.106637	0.06642	0.09863	0.06913	0.640484	0.0852041	0.55528	4	cg02980079	10	C10orf72;C10orf72	NM_001031746;NM_144984	Body;Body	Island
cg24139737	0.519264	0.6535	0.68431	0.66574	0.72021	0.7612	0.643674	0.675826	0.717751	0.67972	0.622782	0.40427	0.696943	0.69937	0.56709	0.137302	0.11276	0.13297	0.10146	0.647443	0.121123	0.52632	4	cg24139737	10	C10orf72;C10orf72	NM_144984;NM_001031746	TSS200;TSS200	Island
cg21349674	0.523295	0.52645	0.58818	0.48556	0.35734	0.36124	0.588917	0.121489	0.702898	0.694388	0.483588	0.439621	0.4425	0.56856	0.50938	0.0877165	0.04293	0.07755	0.0498	0.492894	0.0644991	0.428395	4	cg21349674	10	C10orf72;C10orf72	NM_001031746;NM_144984	Body;Body	Island
cg18425434	0.573087	0.68869	0.70963	0.72092	0.79647	0.87347	0.808267	0.744847	0.349406	0.772662	0.751345	0.569208	0.850125	0.72345	0.59642	0.106665	0.04015	0.11727	0.05464	0.701866	0.0796813	0.622185	4	cg18425434	10	C10orf82	NM_144661	TSS200	Island
cg07909759	0.626381	0.65826	0.72664	0.74061	0.40554	0.62877	0.505111	0.631783	0.63542	0.804169	0.677934	0.546883	0.842256	0.67932	0.26037	0.172988	0.07929	0.10173	0.09047	0.62463	0.11112	0.51351	4	cg07909759	10	C10orf82	NM_144661	TSS1500	Island
cg08325191	0.529773	0.71947	0.71802	0.25576	0.67858	0.86978	0.825545	0.188342	0.861451	0.818563	0.636184	0.67623	0.742436	0.85567	0.52355	0.0838593	0.02893	0.09175	0.16255	0.659957	0.0917723	0.568185	4	cg08325191	10	C10orf93	NM_173572	TSS1500	Island
cg09675196	0.575596	0.67935	0.71422	0.59357	0.72604	0.79835	0.709937	0.68797	0.728984	0.819671	0.733052	0.475279	0.840878	0.70819	0.57833	0.0567018	0.01464	0.02603	0.01967	0.691294	0.0292605	0.662034	4	cg09675196	11	C11orf20	NM_001039496	TSS200	Island
cg04855748	0.507456	0.57015	0.61123	0.55864	0.66532	0.71807	0.604507	0.664502	0.603119	0.728366	0.604798	0.499775	0.738361	0.62375	0.53383	0.0843498	0.05347	0.10274	0.0491	0.615458	0.072415	0.543043	4	cg04855748	11	C11orf20	NM_001039496	TSS200	Island
cg05098417	0.552094	0.56768	0.59869	0.48106	0.65503	0.70426	0.65195	0.545274	0.720578	0.759061	0.694099	0.464544	0.685177	0.60085	0.47828	0.113462	0.08576	0.12321	0.10598	0.610575	0.107103	0.503472	4	cg05098417	11	C11orf20	NM_001039496	TSS200	Island
cg18383813	0.521509	0.56549	0.60306	0.43957	0.60522	0.63706	0.590725	0.544506	0.790905	0.784274	0.674087	0.363381	0.621979	0.59682	0.4619	0.105388	0.07075	0.10009	0.08803	0.586699	0.0910644	0.495635	4	cg18383813	11	C11orf20	NM_001039496	TSS200	Island
cg22082868	0.546383	0.59185	0.65714	0.55585	0.24573	0.35129	0.414214	0.334915	0.47843	0.721161	0.573502	0.421658	0.733513	0.5195	0.45613	0.117577	0.0749	0.10789	0.07746	0.506751	0.0944567	0.412294	4	cg22082868	11	C11orf20	NM_001039496	Body	Island
cg23069847	0.5631	0.58478	0.65361	0.44622	0.71523	0.7705	0.695966	0.661492	0.783535	0.807735	0.750638	0.47166	0.724188	0.6815	0.44363	0.166203	0.13135	0.16178	0.13575	0.650252	0.148771	0.501482	4	cg23069847	11	C11orf20;C11orf20	NM_001039496;NM_001039496	5'UTR;1stExon	Island
cg09026379	0.540016	0.6403	0.69726	0.6787	0.77408	0.79439	0.717451	0.656795	0.721398	0.754937	0.690444	0.459542	0.771849	0.7047	0.57821	0.160178	0.10888	0.12344	0.11598	0.678671	0.12712	0.551552	4	cg09026379	11	C11orf20;KCNK4	NM_001039496;NM_033310	TSS1500;3'UTR	Island
cg00716245	0.470813	0.52003	0.56927	0.55148	0.57265	0.65408	0.594931	0.620547	0.710611	0.650227	0.444424	0.392498	0.720045	0.55421	0.47097	0.0866745	0.10618	0.13405	0.11629	0.566452	0.110799	0.455654	4	cg00716245	11	C11orf35	NM_173573	Body	Island
cg01591431	0.586317	0.77246	0.81219	0.74531	0.00917	0.00778	0.731735	0.567035	0.826637	0.840747	0.733496	0.596311	0.861044	0.00846	0.72109	0.0493992	0.01761	0.05147	0.0095	0.587985	0.0319948	0.555991	4	cg01591431	11	C11orf63;C11orf63	NM_199124;NM_024806	TSS200;TSS200	Island
cg05724965	0.557265	0.64457	0.63367	0.60548	0	0.01644	0.767845	0.487928	0.867912	0.802955	0.714115	0.503846	0.855153	0	0.56343	0.0548452	0.00843	0.00928	0.0167	0.534707	0.0223138	0.512393	4	cg05724965	11	C11orf63;C11orf63	NM_024806;NM_199124	5'UTR;5'UTR	Island
cg07931631	0.517992	0.65154	0.71906	0.54728	0.03355	0.04597	0.75134	0.485485	0.826087	0.811769	0.800154	0.485485	0.804051	0.03122	0.63368	0.0797246	0.03886	0.05028	0.03411	0.542978	0.0507436	0.492234	4	cg07931631	11	C11orf63;C11orf63	NM_024806;NM_199124	5'UTR;5'UTR	Island
cg21095553	0.585473	0.75968	0.78582	0.77399	0.02352	0.04196	0.681027	0.560253	0.737744	0.741265	0.718051	0.576569	0.821316	0.02159	0.71001	0.189355	0.04028	0.0415	0.02917	0.569218	0.0750763	0.494142	4	cg21095553	11	C11orf63;C11orf63	NM_199124;NM_024806	TSS200;TSS200	Island
cg21709909	0.480174	0.55323	0.58959	0.54975	0.01806	0.02234	0.604572	0.469317	0.696489	0.693211	0.512848	0.439524	0.740415	0.01776	0.5049	0.084634	0.01852	0.02586	0.02061	0.459479	0.037406	0.422073	4	cg21709909	11	C11orf63;C11orf63	NM_199124;NM_024806	TSS200;TSS200	Island
cg13455700	0.564975	0.61282	0.62778	0.55238	0.03531	0.02836	0.666514	0.450047	0.779886	0.73713	0.512013	0.51584	0.720259	0.02699	0.6028	0.110291	0.03021	0.03577	0.02214	0.49554	0.0496028	0.445937	4	cg13455700	11	C11orf63;C11orf63;C11orf63;C11orf63	NM_024806;NM_024806;NM_199124;NM_199124	1stExon;5'UTR;5'UTR;1stExon	Island
cg15071611	0.478582	0.57947	0.64965	0.56101	0.47735	0.71561	0.638158	0.629728	0.740865	0.66488	0.604108	0.396814	0.745503	0.34756	0.54577	0.117897	0.02494	0.03754	0.01904	0.585004	0.0498543	0.53515	4	cg15071611	11	C11orf70	NM_032930	TSS200	Island
cg12790391	0.426196	0.52569	0.63213	0.45909	0.54505	0.75004	0.583369	0.56129	0.675825	0.601722	0.425831	0.32921	0.783345	0.31665	0.47397	0.0743898	0.02055	0.00563	0.01534	0.539294	0.0289774	0.510316	4	cg12790391	11	C11orf70	NM_032930	TSS200	Island
cg01419757	0.403426	0.3687	0.54328	0.69148	0.42012	0.67054	0.454864	0.338338	0.418052	0.589703	0.539972	0.313973	0.606972	0.30996	0.41638	0.0480083	0.00618	0.01053	0.01863	0.472384	0.0208371	0.451547	4	cg01419757	11	C11orf70	NM_032930	TSS200	Island
cg00202702	0.459197	0.42481	0.61274	0.31483	0.61848	0.70723	0.609507	0.595041	0.431515	0.640493	0.608372	0.34565	0.684608	0.32818	0.47598	0.0888593	0.0526	0.0738	0.06412	0.523775	0.0698448	0.453931	4	cg00202702	11	C11orf70	NM_032930	TSS200	Island
cg05892674	0.558499	0.61943	0.64959	0.64648	0.65823	0.75373	0.743585	0.655189	0.727	0.696001	0.669811	0.450189	0.703998	0.39967	0.55474	0.164075	0.13084	0.1358	0.11639	0.632409	0.136776	0.495633	4	cg05892674	11	C11orf70;C11orf70	NM_032930;NM_032930	1stExon;5'UTR	Island
cg20346726	0.467599	0.50696	0.59054	0.57158	0.57246	0.70778	0.48569	0.56815	0.676812	0.62958	0.515527	0.316979	0.486822	0.34999	0.43233	0.0931458	0.07346	0.08494	0.075	0.525253	0.0816364	0.443617	4	cg20346726	11	C11orf70;C11orf70	NM_032930;NM_032930	1stExon;5'UTR	Island
cg10606490	0.635382	0.76503	0.72197	0.68962	0.10957	0.22083	0.796912	0.717289	0.827098	0.864164	0.804962	0.587587	0.850199	0.78081	0.67656	0.09809	0.00806	0.01974	0.02757	0.669866	0.038365	0.631501	4	cg10606490	11	C11orf88;C11orf88	NM_207430;NM_001100388	TSS200;TSS200	Island
cg18342462	0.543266	0.60599	0.67418	0.60803	0.32097	0.61483	0.75972	0.706536	0.806047	0.854893	0.833758	0.494199	0.824202	0.66411	0.64317	0.159977	0.05207	0.04857	0.03809	0.663593	0.0746768	0.588917	4	cg18342462	11	C11orf88;C11orf88	NM_207430;NM_001100388	1stExon;1stExon	Island
cg05216730	0.479962	0.58687	0.58834	0.57047	0.34883	0.41641	0.687789	0.610517	0.715066	0.710075	0.609955	0.43277	0.729216	0.57381	0.52749	0.070474	0.01819	0.04179	0.01164	0.572505	0.0355235	0.536981	4	cg05216730	11	C11orf88;C11orf88	NM_207430;NM_001100388	TSS200;TSS200	Island
cg25782847	0.579522	0.54589	0.67907	0.4919	0.02622	0.03911	0.635992	0.344428	0.612677	0.696685	0.703378	0.488972	0.641141	0.73695	0.69225	0.0957271	0.01635	0.0256	0.01227	0.527612	0.0374868	0.490126	4	cg25782847	11	C11orf88;C11orf88	NM_207430;NM_001100388	TSS200;TSS200	Island
cg08533783	0.488924	0.65856	0.70805	0.57379	0.39608	0.54383	0.737554	0.707102	0.450237	0.78435	0.64972	0.395964	0.550227	0.65961	0.60555	0.161735	0.1043	0.12394	0.11262	0.59397	0.125649	0.468321	4	cg08533783	11	C11orf88;C11orf88	NM_207430;NM_001100388	TSS200;TSS200	Island
cg08368973	0.559605	0.82287	0.84942	0.81618	0.48294	0.43147	0.714442	0.207757	0.875183	0.883473	0.807676	0.571144	0.894943	0.49761	0.76506	0.117923	0.01507	0.04085	0.03	0.678652	0.0509608	0.627691	4	cg08368973	11	C11orf9	NM_001127392	TSS1500	Island
cg14291919	0.626634	0.73867	0.77253	0.54387	0.7577	0.86838	0.70446	0.661755	0.761315	0.773282	0.738454	0.580027	0.729525	0.77999	0.6764	0.1017	0.03748	0.10671	0.04444	0.714199	0.0725824	0.641617	4	cg14291919	11	C11orf90	NM_001144871	TSS200	Island
cg16099599	0.573482	0.57309	0.55802	0.59823	0.62774	0.71979	0.66503	0.619337	0.72788	0.697233	0.574355	0.467272	0.732345	0.56395	0.52799	0.0793062	0.04221	0.08562	0.04764	0.61505	0.063694	0.551356	4	cg16099599	11	C11orf90	NM_001144871	1stExon	Island
cg20583684	0.222129	0.16234	0.43514	0.62132	0.70796	0.8383	0.80018	0.514478	0.1554	0.873268	0.738599	0.584963	0.49865	0.64112	0.00514	0.0451941	0.00715	0.01805	0.01275	0.519932	0.020786	0.499146	4	cg20583684	11	C11orf91	NM_001166692	TSS1500	Island
cg22077528	0.388774	0.23107	0.31073	0.66875	0.79496	0.85802	0.710133	0.567754	0.100592	0.781562	0.710388	0.626992	0.568083	0.72389	0.01364	0.0790228	0.01593	0.02012	0.01681	0.537023	0.0329707	0.504052	4	cg22077528	11	C11orf91	NM_001166692	TSS200	Island
cg23397440	0.522189	0.41653	0.45287	0.62872	0.79451	0.7925	0.765562	0.610334	0.176394	0.839265	0.801929	0.608388	0.487504	0.75072	0.03386	0.0998519	0.03694	0.04702	0.03594	0.578752	0.054938	0.523814	4	cg23397440	11	C11orf91	NM_001166692	TSS1500	Island
cg11620074	0.264559	0.60286	0.60075	0.71771	0.80001	0.80189	0.754692	0.771307	0.807708	0.79298	0.719004	0.568029	0.667107	0.7644	0.51347	0.119646	0.08119	0.0873	0.05772	0.676432	0.0864641	0.589968	4	cg11620074	11	C11orf91	NM_001166692	TSS200	Island
cg09230905	0.294845	0.43761	0.40222	0.70289	0.79121	0.84418	0.74099	0.736388	0.355685	0.720015	0.698612	0.499421	0.700707	0.74425	0.60363	0.140383	0.04373	0.08877	0.07617	0.618177	0.0872631	0.530914	4	cg09230905	11	C11orf91	NM_001166692	1stExon	Island
cg01553986	0.428295	0.57726	0.55442	0.57421	0.67585	0.72365	0.644623	0.630226	0.657106	0.654007	0.581938	0.499003	0.790531	0.62744	0.44947	0.124894	0.03553	0.03821	0.02779	0.604535	0.0566059	0.547929	4	cg01553986	11	C11orf91	NM_001166692	TSS200	Island
cg09148924	0.300664	0.419	0.42512	0.41011	0.52877	0.6313	0.515383	0.552264	0.597763	0.636571	0.485662	0.384469	0.729629	0.50816	0.33425	0.0526449	0.01149	0.01682	0.00745	0.497274	0.0221012	0.475173	4	cg09148924	11	C11orf91	NM_001166692	1stExon	Island
cg18373944	0.425099	0.47988	0.50666	0.48482	0.58244	0.66692	0.53632	0.585694	0.60378	0.52319	0.495215	0.421037	0.710249	0.55493	0.39062	0.0976213	0.01801	0.02613	0.03629	0.531124	0.0445128	0.486611	4	cg18373944	11	C11orf91	NM_001166692	TSS200	Island
cg23882862	0.0777133	0.50288	0.5185	0.00678	0.5853	0.63034	0.619182	0.649557	0.158384	0.730602	0.448007	0.363947	0.287933	0.58201	0.342	0.0484516	0.01501	0.01368	0.00794	0.433542	0.0212704	0.412272	4	cg23882862	11	C11orf92;C11orf93	NM_207429;NM_001136105	5'UTR;TSS200	Island
cg21645554	0.609456	0.69184	0.7098	0.69855	0.75981	0.83127	0.766524	0.646563	0.803425	0.727796	0.686871	0.579844	0.823626	0.6715	0.64836	0.102624	0.03988	0.09437	0.05352	0.710349	0.0725986	0.63775	4	cg21645554	11	C11orf93;C11orf92	NM_001136105;NM_207429	TSS1500;5'UTR	Island
cg26459819	0.623008	0.79744	0.80192	0.77555	0.79549	0.88242	0.639336	0.642674	0.650132	0.66076	0.709862	0.563791	0.813408	0.75104	0.76204	0.169038	0.07006	0.10498	0.05358	0.724591	0.0994144	0.625177	4	cg26459819	11	C11orf93;C11orf92	NM_001136105;NM_207429	TSS1500;5'UTR	Island
cg04986616	0.620762	0.65106	0.67576	0.6362	0.73949	0.77987	0.783396	0.731271	0.809509	0.816775	0.736982	0.461474	0.800889	0.65665	0.53514	0.155137	0.13045	0.11284	0.14967	0.695682	0.137024	0.558658	4	cg04986616	11	C11orf95	NM_001144936	TSS1500	Island
cg27663938	0.39188	0.72544	0.75093	0.55974	0.02896	0	0.791993	0.758732	0.833048	0.815185	0.800513	0.599832	0.830458	0.61787	0.68484	0.0777542	0.00989	0.03077	0.03536	0.612628	0.0384435	0.574184	4	cg27663938	12	C12orf42;C12orf42	NM_001099336;NM_198521	Body;Body	Island
cg26381364	0.575708	0.60909	0.70099	0.37452	0.49441	0.43275	0.663707	0.619488	0.807269	0.771886	0.647872	0.60092	0.786615	0.72388	0.6678	0.0895009	0.02891	0.06398	0.0318	0.631794	0.0535477	0.578246	4	cg26381364	12	C12orf42;C12orf42	NM_001099336;NM_198521	TSS200;TSS200	Island
cg13702005	0.597905	0.40335	0.56438	0.37689	0.38085	0.17893	0.677672	0.358155	0.835754	0.83127	0.525219	0.554257	0.821087	0.69055	0.68458	0.0877792	0.01885	0.01714	0.02458	0.56539	0.0370873	0.528303	4	cg13702005	12	C12orf42;C12orf42	NM_001099336;NM_198521	TSS200;TSS200	Island
cg22274539	0.401541	0.52598	0.44745	0.05997	0.22358	0.28611	0.704365	0.623341	0.760692	0.850411	0.574096	0.52053	0.364884	0.27609	0.58955	0.0843247	0.00748	0.04042	0.02958	0.480573	0.0404512	0.440122	4	cg22274539	12	C12orf42;C12orf42	NM_001099336;NM_198521	Body;Body	Island
cg11342468	0.393328	0.48335	0.54419	0.37791	0.53659	0.64056	0.478537	0.488631	0.618029	0.646802	0.41011	0.395429	0.619148	0.58672	0.4958	0.0854792	0.0265	0.04534	0.03369	0.514342	0.0477523	0.46659	4	cg11342468	12	C12orf42;C12orf42	NM_001099336;NM_198521	TSS200;TSS200	Island
cg12376068	0.300033	0.61653	0.57374	0.62742	0.02195	0.01619	0.54446	0.65282	0.471817	0.620374	0.413288	0.569044	0.56636	0.68015	0.66565	0.141845	0.02636	0.04226	0.03843	0.489322	0.0622237	0.427098	4	cg12376068	12	C12orf53	NM_153685	5'UTR	Island
cg15731056	0.547123	0.64766	0.6607	0.31868	0.76945	0.80582	0.6434	0.405471	0.523126	0.844412	0.709089	0.41432	0.664765	0.70858	0.56605	0.0639015	0.0185	0.03862	0.01883	0.615243	0.0349629	0.58028	4	cg15731056	12	C12orf56;C12orf56	NM_001170633;NM_001099676	TSS200;TSS200	Island
cg19998368	0.504194	0.60189	0.59384	0.5139	0.65528	0.74987	0.471657	0.600538	0.677561	0.643745	0.496795	0.421971	0.597747	0.63606	0.56962	0.0451162	0.00386	0.04838	0.02212	0.582311	0.029869	0.552442	4	cg19998368	12	C12orf56;C12orf56	NM_001170633;NM_001099676	1stExon;1stExon	Island
cg13867865	0.377314	0.62619	0.65024	0.25595	0.69292	0.80417	0.58339	0.380108	0.130641	0.755585	0.562209	0.26695	0.547492	0.63165	0.57955	0.0493314	0.01526	0.01883	0.01179	0.522957	0.0238029	0.499154	4	cg13867865	12	C12orf56;C12orf56	NM_001170633;NM_001099676	TSS200;TSS200	Island
cg24990968	0.286931	0.56209	0.56395	0.29753	0.46603	0.58386	0.723724	0.290867	0.521101	0.809337	0.530344	0.245264	0.694931	0.58998	0.2745	0.130775	0.02734	0.04529	0.03549	0.496029	0.0597238	0.436305	4	cg24990968	12	C12orf56;C12orf56	NM_001099676;NM_001170633	TSS1500;TSS1500	Island
cg13446772	0.485424	0.50922	0.55781	0.51844	0.61302	0.71735	0.664144	0.649561	0.697019	0.720438	0.58677	0.363243	0.722364	0.46168	0.45161	0.185637	0.15864	0.17819	0.15694	0.581206	0.169852	0.411355	4	cg13446772	12	C12orf56;C12orf56	NM_001170633;NM_001099676	1stExon;1stExon	Island
cg20954987	0.486015	0.53279	0.58107	0.4798	0.62615	0.65091	0.273212	0.462344	0.708851	0.699183	0.549238	0.379726	0.380058	0.13622	0.53449	0.106185	0.06242	0.07978	0.06148	0.49867	0.0774662	0.421204	4	cg20954987	12	C12orf68	NM_001013635	1stExon	Island
cg10216353	0.484106	0.52466	0.54887	0.45167	0.62006	0.64047	0.514411	0.411255	0.674168	0.649493	0.511196	0.278832	0.279099	0.17078	0.50833	0.109066	0.06537	0.08938	0.06627	0.484493	0.0825216	0.401972	4	cg10216353	12	C12orf68;C12orf68	NM_001013635;NM_001013635	1stExon;5'UTR	Island
cg18495682	0.446914	0.56962	0.62392	0.58	0.61903	0.70891	0.602307	0.569129	0.620077	0.686641	0.618089	0.371807	0.53466	0.55796	0.49218	0.116232	0.07897	0.11055	0.10288	0.573416	0.102158	0.471258	4	cg18495682	13	C13orf15	NM_014059	Body	Island
cg03094481	0.447459	0.65358	0.69327	0.12697	0.6816	0.76164	0.654332	0.508865	0.603575	0.65965	0.554091	0.305574	0.371702	0.44203	0.49214	0.0797376	0.04465	0.08051	0.06624	0.530432	0.0677844	0.462647	4	cg03094481	13	C13orf15	NM_014059	Body	Island
cg19863655	0.532668	0.70006	0.71594	0.58068	0.72274	0.79987	0.643668	0.592823	0.768527	0.731021	0.70839	0.516183	0.776175	0.7055	0.62806	0.101901	0.04086	0.11964	0.0509	0.67482	0.0783252	0.596495	4	cg19863655	13	C13orf33	NM_032849	1stExon	Island
cg02626129	0.477892	0.59883	0.6203	0.31216	0.65555	0.71185	0.5968	0.557189	0.704842	0.679867	0.543562	0.452716	0.473858	0.59661	0.56018	0.0616648	0.01807	0.09248	0.04315	0.56948	0.0538412	0.515639	4	cg02626129	13	C13orf33;C13orf33	NM_032849;NM_032849	1stExon;5'UTR	Island
cg17934871	0.51299	0.63268	0.64831	0.02784	0.63709	0.73797	0.728212	0.591358	0.74745	0.658045	0.559101	0.440145	0.631392	0.39393	0.32533	0.0905968	0.02169	0.03894	0.0227	0.551456	0.0434817	0.507975	4	cg17934871	13	C13orf36	NM_203451	5'UTR	Island
cg16831461	0.570579	0.59731	0.70974	0.6472	0.70897	0.73651	0.715162	0.678584	0.138231	0.768088	0.691944	0.500442	0.785803	0.70372	0.49784	0.0928318	0.04947	0.04606	0.0439	0.630008	0.0580655	0.571943	4	cg16831461	14	C14orf182	NM_001012706	Body	Island
cg08131881	0.485919	0.5243	0.56583	0.52685	0.66114	0.77032	0.641461	0.584301	0.0596662	0.634884	0.473691	0.472837	0.781799	0.58437	0.44061	0.0477793	0.01155	0.0142	0.01861	0.547199	0.0230348	0.524164	4	cg08131881	14	C14orf182	NM_001012706	Body	Island
cg18438551	0.51789	0.52945	0.63327	0.57699	0.72276	0.77855	0.64518	0.59418	0.0827467	0.693835	0.585298	0.394246	0.724973	0.64304	0.43496	0.0905261	0.04038	0.06275	0.05195	0.570491	0.0614015	0.50909	4	cg18438551	14	C14orf182	NM_001012706	Body	Island
cg14006181	0.583123	0.70307	0.73145	0.67704	0.53959	0.50589	0.799605	0.750686	0.740211	0.803202	0.765726	0.557941	0.788201	0.79868	0.59759	0.135254	0.04571	0.07107	0.06494	0.689467	0.0792435	0.610223	4	cg14006181	14	C14orf23	NR_026731	Body	Island
cg17007640	0.549535	0.67728	0.73599	0.54596	0.73835	0.78332	0.573862	0.284365	0.657143	0.785682	0.607935	0.552536	0.324198	0.24977	0.60853	0.134213	0.07261	0.11467	0.08027	0.578297	0.100441	0.477856	4	cg17007640	14	C14orf23;C14orf23	NR_026732;NR_026731	Body;Body	Island
cg23302649	0.627576	0.73312	0.76075	0.65079	0.59455	0.76111	0.188525	0.450864	0.416023	0.885967	0.515948	0.451358	0.246128	0.46202	0.56724	0.147937	0.0381	0.04879	0.03788	0.554131	0.0681767	0.485955	4	cg23302649	14	C14orf23;C14orf23	NR_026732;NR_026731	Body;Body	Island
cg14428252	0.0831611	0.57914	0.61183	0.02292	0.71556	0.76846	0.613867	0.497677	0.728935	0.484437	0.526383	0.374035	0.773831	0.60844	0.36007	0.088247	0.01348	0.0368	0.02885	0.516583	0.0418442	0.474739	4	cg14428252	14	C14orf38	NM_001164399	Body	Island
cg26132298	0.555318	0.6763	0.76516	0.72027	0.61097	0.6374	0.779381	0.758008	0.772777	0.788784	0.628852	0.623498	0.823384	0.74513	0.5517	0.198393	0.14854	0.15746	0.14459	0.695795	0.162246	0.53355	4	cg26132298	14	C14orf39	NM_174978	TSS200	Island
cg12189551	0.409277	0.6707	0.7257	0.68717	0.52729	0.52219	0.744635	0.521722	0.717536	0.566608	0.748797	0.58895	0.641422	0.70987	0.52965	0.149001	0.07565	0.07305	0.06802	0.620768	0.0914303	0.529337	4	cg12189551	14	C14orf39	NM_174978	TSS200	Island
cg23989821	0.311537	0.69335	0.7708	0.35957	0.51705	0.58981	0.762644	0.212613	0.400691	0.751668	0.492732	0.49184	0.639965	0.58628	0.58786	0.129538	0.02203	0.05985	0.04382	0.544561	0.0638095	0.480751	4	cg23989821	14	C14orf39	NM_174978	5'UTR	Island
cg05255275	0.460972	0.66316	0.67025	0.49365	0.73415	0.77835	0.519135	0.457337	0.685692	0.548087	0.456315	0.574706	0.229455	0.64658	0.12976	0.130888	0.07515	0.07153	0.06139	0.536507	0.0847395	0.451767	4	cg05255275	14	C14orf39	NM_174978	5'UTR	Island
cg17306261	0.455243	0.68891	0.63208	0.60175	0.7779	0.76494	0.650395	0.658571	0.690825	0.74013	0.663501	0.46179	0.822735	0.65791	0.48103	0.119591	0.02918	0.04054	0.03543	0.649847	0.0561852	0.593662	4	cg17306261	14	C14orf50	NM_172365	TSS200	Island
cg23265500	0.515254	0.64755	0.70415	0.64723	0.76984	0.79705	0.73296	0.69292	0.742654	0.757935	0.700955	0.448844	0.768311	0.71804	0.54804	0.185031	0.10986	0.14836	0.10697	0.679449	0.137555	0.541894	4	cg23265500	14	C14orf50	NM_172365	TSS200	Island
cg17930034	0.494377	0.66048	0.6881	0.5477	0.72702	0.77848	0.67075	0.641737	0.684524	0.685824	0.654502	0.455347	0.745537	0.66466	0.51868	0.171309	0.08659	0.10513	0.10043	0.641181	0.115865	0.525316	4	cg17930034	14	C14orf50	NM_172365	TSS200	Island
cg03876424	0.593205	0.70111	0.73432	0.68034	0.09423	0.10242	0.721839	0.622935	0.784404	0.784055	0.73519	0.533345	0.740596	0.70715	0.57731	0.122517	0.08178	0.12216	0.12514	0.607497	0.112899	0.494597	4	cg03876424	14	C14orf73	NM_001077594	Body	Island
cg03395191	0.622318	0.72229	0.78932	0.26482	0.67057	0.52892	0.793178	0.75374	0.481599	0.818758	0.716152	0.58169	0.544455	0.46289	0.67383	0.155304	0.13702	0.16622	0.15422	0.628302	0.153191	0.475111	4	cg03395191	16	C16orf11	NM_145270	TSS1500	Island
cg08218971	0.528126	0.40768	0.49573	0.66937	0.73621	0.76117	0.648955	0.635586	0.151444	0.486112	0.6303	0.478125	0.574805	0.69391	0.46661	0.126031	0.13929	0.13657	0.12559	0.557609	0.13187	0.425739	4	cg08218971	16	C16orf53;PRRT2	NM_024516;NM_145239	TSS1500;3'UTR	Island
cg04358214	0.594945	0.83564	0.84196	0.73307	0.75794	0.76287	0.527638	0.741956	0.761408	0.716232	0.692003	0.715198	0.825835	0.75588	0.64178	0.0782276	0.05225	0.03055	0.05705	0.726957	0.0545194	0.672438	4	cg04358214	16	C16orf70	NM_025187	TSS1500	Island
cg07733620	0.310284	0.68309	0.73532	0.67226	0.61882	0.778	0.669003	0.621739	0.767274	0.790803	0.565465	0.485582	0.802182	0.59342	0.53141	0.0460819	0.02235	0.01629	0.01958	0.641644	0.0260755	0.615568	4	cg07733620	16	C16orf72	NM_014117	TSS1500	Island
cg07412408	0.380668	0.57632	0.61059	0.47331	0.59814	0.65565	0.665395	0.630652	0.819397	0.667088	0.256018	0.454545	0.795977	0.51043	0.49091	0.0890106	0.03096	0.03807	0.03749	0.572339	0.0488827	0.523457	4	cg07412408	16	C16orf72	NM_014117	TSS1500	Island
cg01422476	0.511412	0.71129	0.73919	0.64075	0.71812	0.77313	0.80858	0.545248	0.772148	0.799696	0.671976	0.518235	0.842578	0.71635	0.60572	0.136533	0.0482	0.05104	0.03075	0.691628	0.0666307	0.624997	4	cg01422476	16	C16orf73;C16orf73	NM_001163560;NM_152764	TSS1500;TSS1500	Island
cg03467725	0.531795	0.55375	0.53595	0.47688	0.54087	0.6632	0.80356	0.708761	0.785418	0.763498	0.694739	0.597929	0.772107	0.57931	0.40072	0.141231	0.01877	0.03418	0.03764	0.627232	0.0579553	0.569277	4	cg03467725	16	C16orf73;C16orf73	NM_001163560;NM_152764	TSS200;TSS1500	Island
cg08734647	0.500743	0.40126	0.23785	0.55286	0.79955	0.64004	0.829706	0.574043	0.816055	0.804151	0.811728	0.644448	0.651398	0.79732	0.64983	0.140978	0.1024	0.13711	0.07187	0.647399	0.113089	0.534309	4	cg08734647	16	C16orf73;C16orf73	NM_001163560;NM_152764	TSS1500;TSS1500	Island
cg25714826	0.562908	0.71512	0.72555	0.61539	0.10481	0.08982	0.715688	0.721765	0.80881	0.797583	0.739313	0.47486	0.757855	0.67836	0.45688	0.140266	0.10497	0.09203	0.07937	0.597648	0.104159	0.493489	4	cg25714826	16	C16orf74	NM_206967	5'UTR	Island
cg00598730	0.417889	0.56888	0.60736	0.5827	0.00497	0.00172	0.657774	0.444103	0.514898	0.687032	0.497673	0.466911	0.579243	0.61887	0.47196	0.0351185	0.00877	0.03352	0.00908	0.474799	0.0216221	0.453177	4	cg00598730	16	C16orf74	NM_206967	5'UTR	Island
cg01250960	0.50232	0.57135	0.64362	0.57487	0.24385	0.16643	0.667631	0.6598	0.684336	0.723437	0.598935	0.422264	0.70841	0.62054	0.36018	0.126791	0.09611	0.09533	0.09111	0.543198	0.102335	0.440863	4	cg01250960	16	C16orf74	NM_206967	5'UTR	Island
cg12892303	0.340302	0.70376	0.73429	0.34053	0.75495	0.77928	0.732121	0.733081	0.256267	0.705584	0.643082	0.602394	0.542916	0.79281	0.66397	0.148027	0.09711	0.16492	0.08348	0.621689	0.123384	0.498305	4	cg12892303	17	C17orf104	NM_001145080	TSS200	Island
cg12781700	0.550591	0.51664	0.52846	0.44189	0.67904	0.73556	0.55536	0.365446	0.378895	0.732751	0.272513	0.46082	0.523428	0.12638	0.49724	0.103222	0.02254	0.0901	0.01845	0.491001	0.0585779	0.432423	4	cg12781700	17	C17orf104	NM_001145080	TSS200	Island
cg12127472	0.424582	0.5991	0.65009	0.46966	0.69739	0.76573	0.661718	0.536985	0.4391	0.701768	0.208621	0.488115	0.473627	0.24713	0.30253	0.160083	0.05223	0.12909	0.05169	0.511076	0.0982732	0.412803	4	cg12127472	17	C17orf104	NM_001145080	TSS200	Island
cg00806198	0.472095	0.75403	0.77747	0.39293	0.30278	0.44859	0.753514	0.78351	0.832397	0.81883	0.818464	0.610953	0.454422	0.66477	0.71111	0.149947	0.08208	0.12515	0.10436	0.639724	0.115384	0.52434	4	cg00806198	17	C17orf28	NM_030630	TSS200	Island
cg13001868	0.615795	0.75951	0.80685	0.77795	0.83398	0.88767	0.835764	0.829007	0.838315	0.881968	0.770405	0.628413	0.882994	0.78877	0.67882	0.0644385	0.09112	0.07648	0.06196	0.787747	0.0734996	0.714248	4	cg13001868	17	C17orf46;LOC100133991;LOC100133991	NM_152343;NR_024434;NR_024435	Body;Body;TSS1500	Island
cg19079546	0.593838	0.66845	0.71602	0.67769	0.50564	0.52567	0.653251	0.668717	0.781312	0.736041	0.648646	0.616531	0.800972	0.69105	0.58139	0.0828553	0.01615	0.10697	0.02067	0.657681	0.0566613	0.60102	4	cg19079546	17	C17orf57	NM_152347	TSS1500	Island
cg22643313	0.633183	0.7484	0.79068	0.6969	0.38764	0.38769	0.721049	0.788893	0.819791	0.841567	0.730408	0.623371	0.864504	0.7034	0.59604	0.0954703	0.02512	0.04243	0.04098	0.688901	0.0510001	0.637901	4	cg22643313	17	C17orf57	NM_152347	TSS1500	Island
cg26284982	0.478682	0.38475	0.39672	0.69681	0.50598	0.50038	0.698106	0.782797	0.75103	0.787338	0.677627	0.61561	0.820169	0.5648	0.63378	0.0854787	0.00549	0.0113	0.02025	0.619639	0.0306297	0.589009	4	cg26284982	17	C17orf57	NM_152347	TSS200	Island
cg20046964	0.5145	0.63725	0.67105	0.62744	0.47502	0.50272	0.546704	0.612844	0.642427	0.612039	0.525232	0.503764	0.755674	0.65474	0.55585	0.0678168	0.04109	0.11724	0.07609	0.58915	0.0755592	0.513591	4	cg20046964	17	C17orf57	NM_152347	TSS200	Island
cg07515367	0.603319	0.63666	0.70727	0.68449	0.53394	0.53919	0.620386	0.666393	0.712047	0.673214	0.599576	0.525508	0.628472	0.69626	0.61448	0.11458	0.08374	0.17922	0.09846	0.629414	0.119	0.510414	4	cg07515367	17	C17orf57	NM_152347	TSS200	Island
cg21383652	0.621464	0.63023	0.669	0.58274	0.31159	0.28613	0.622752	0.719186	0.700621	0.681707	0.641667	0.595644	0.80304	0.61481	0.52201	0.15258	0.02255	0.03475	0.05163	0.600173	0.0653775	0.534795	4	cg21383652	17	C17orf57;C17orf57	NM_152347;NM_152347	1stExon;5'UTR	Island
cg09695735	0.619041	0.78582	0.8091	0.75004	0.77714	0.88309	0.758891	0.736405	0.793414	0.812198	0.770569	0.655376	0.843929	0.81719	0.68822	0.0522689	0.02167	0.05905	0.02768	0.766695	0.0401672	0.726528	4	cg09695735	17	C17orf64	NM_181707	TSS1500	Island
cg22191510	0.412784	0.5567	0.56479	0.28446	0.1265	0.24752	0.632131	0.663661	0.335905	0.662816	0.599772	0.50693	0.743631	0.65493	0.57266	0.0712494	0.04168	0.05654	0.05005	0.504346	0.0548799	0.449466	4	cg22191510	17	C17orf64	NM_181707	TSS1500	Island
cg14685095	0.077996	0.8569	0.86758	0.02943	0.89293	0.92612	0.73169	0.799843	0.850036	0.846395	0.699377	0.596195	0.642983	0.85286	0.59293	0.0721707	0.05162	0.08394	0.03002	0.684218	0.0594377	0.62478	4	cg14685095	17	C17orf82	NM_203425	TSS200	Island
cg17473382	0.0735131	0.70263	0.74613	0.07293	0.77546	0.8511	0.672655	0.69333	0.797779	0.83868	0.557708	0.576549	0.613734	0.7081	0.51418	0.065389	0.05478	0.10563	0.08522	0.612965	0.0777548	0.53521	4	cg17473382	17	C17orf82	NM_203425	TSS200	Island
cg00562243	0.113573	0.71477	0.71996	0.02403	0.79571	0.83791	0.70246	0.720677	0.753409	0.797401	0.516821	0.540164	0.608194	0.70205	0.48318	0.09859	0.0134	0.03398	0.02851	0.602021	0.04362	0.558401	4	cg00562243	17	C17orf82	NM_203425	TSS200	Island
cg02014797	0.0704824	0.6264	0.66073	0.06005	0.72111	0.76545	0.612512	0.617402	0.306108	0.690322	0.458674	0.422859	0.430594	0.65648	0.42266	0.0790742	0.04187	0.06632	0.05071	0.501455	0.0594935	0.441962	4	cg02014797	17	C17orf82	NM_203425	1stExon	Island
cg12658720	0.288205	0.54318	0.55245	0.02717	0.6141	0.65579	0.584679	0.523987	0.627418	0.677683	0.356541	0.419277	0.442365	0.54372	0.38111	0.101935	0.03459	0.06235	0.02523	0.482512	0.0560262	0.426485	4	cg12658720	17	C17orf82	NM_203425	TSS1500	Island
cg13227105	0.15533	0.61887	0.64543	0.10565	0.65684	0.69964	0.64986	0.677152	0.705214	0.749063	0.629601	0.479601	0.535299	0.64162	0.47317	0.130121	0.10991	0.12218	0.09861	0.561489	0.115205	0.446284	4	cg13227105	17	C17orf82	NM_203425	TSS200	Island
cg16011583	0.104351	0.73996	0.74489	0.04336	0.80215	0.85094	0.711315	0.684725	0.608241	0.788231	0.521784	0.592844	0.619431	0.74893	0.53634	0.0730799	0.02975	0.07039	0.03792	0.606499	0.052785	0.553714	4	cg16011583	17	C17orf82;C17orf82	NM_203425;NM_203425	1stExon;5'UTR	Island
cg20113619	0.0872169	0.57933	0.60563	0.05989	0.81336	0.87429	0.696923	0.542696	0.384205	0.774776	0.373845	0.498966	0.314504	0.72915	0.52241	0.0760125	0.03681	0.05449	0.04805	0.523813	0.0538406	0.469972	4	cg20113619	17	C17orf82;C17orf82	NM_203425;NM_203425	1stExon;5'UTR	Island
cg04618333	0.635779	0.79581	0.84784	0.75759	0.85194	0.88655	0.839045	0.824803	0.863403	0.864437	0.807271	0.6235	0.90251	0.83501	0.72249	0.0900446	0.03685	0.09074	0.02894	0.803865	0.0616437	0.742221	4	cg04618333	17	C17orf93;PRAC	NR_024103;NM_032391	Body;TSS1500	Island
cg17444839	0.630027	0.76266	0.80941	0.73895	0.85062	0.88833	0.770365	0.76798	0.785813	0.757298	0.737654	0.663344	0.847276	0.78698	0.68376	0.196974	0.0575	0.09356	0.06659	0.765365	0.103656	0.661708	4	cg17444839	17	C17orf93;PRAC	NR_024103;NM_032391	Body;TSS1500	Island
cg08886727	0.476595	0.57453	0.58628	0.57188	0.65186	0.74104	0.747276	0.664029	0.687451	0.722316	0.587302	0.513335	0.755226	0.60615	0.45932	0.143417	0.06233	0.09529	0.07524	0.622973	0.0940692	0.528904	4	cg08886727	17	C17orf93;PRAC	NR_024103;NM_032391	Body;TSS1500	Island
cg01315063	0.372395	0.51766	0.49313	0.66353	0.72735	0.76729	0.697276	0.715149	0.788674	0.765445	0.655154	0.592984	0.597297	0.71383	0.59448	0.112898	0.08832	0.13303	0.09321	0.64411	0.106864	0.537245	4	cg01315063	17	C17orf96	NM_001130677	1stExon	Island
cg26776226	0.424666	0.60183	0.66003	0.39544	0.4074	0.49149	0.646491	0.710546	0.722825	0.758479	0.509352	0.476857	0.547465	0.63791	0.42007	0.115691	0.07921	0.10327	0.08994	0.560723	0.0970278	0.463696	4	cg26776226	17	C17orf96;C17orf96	NM_001130677;NM_001130677	5'UTR;1stExon	Island
cg21349637	0.485075	0.63484	0.65981	0.49102	0.01219	0.02228	0.596042	0.598623	0.12495	0.797402	0.661815	0.507894	0.736738	0.01205	0.60197	0.0546572	0.02014	0.04067	0.01618	0.462847	0.0329118	0.429935	4	cg21349637	18	C18orf1;C18orf1	NM_181482;NM_181481	TSS200;TSS200	Island
cg05928051	0.505506	0.66968	0.69268	0.47044	0.07335	0.07361	0.605621	0.666775	0.393358	0.768063	0.656475	0.437516	0.758134	0.1462	0.63891	0.110297	0.07943	0.10186	0.06652	0.503754	0.0895268	0.414228	4	cg05928051	18	C18orf1;C18orf1	NM_181482;NM_181481	TSS1500;TSS1500	Island
cg00832308	0.435557	0.65889	0.70054	0.65799	0.05569	0.06508	0.61969	0.663967	0.451561	0.746555	0.668199	0.400088	0.750706	0.38863	0.63636	0.0858328	0.0587	0.07216	0.08072	0.526633	0.0743532	0.45228	4	cg00832308	18	C18orf1;C18orf1;C18orf1;C18orf1	NM_181482;NM_181482;NM_181481;NM_181481	1stExon;5'UTR;1stExon;5'UTR	Island
cg19389293	0.532746	0.58	0.61997	0.41088	0.62231	0.7459	0.597887	0.679663	0.746143	0.802029	0.667342	0.389725	0.715848	0.54712	0.51824	0.153205	0.06815	0.08276	0.05375	0.61172	0.0894662	0.522254	4	cg19389293	18	C18orf1;C18orf1;C18orf1;C18orf1;C18orf1;C18orf1	NM_001003675;NM_181481;NM_181482;NM_004338;NM_001003674;NM_181483	Body;Body;Body;Body;Body;Body	Island
cg05931586	0.673899	0.76957	0.80448	0.80315	0.85758	0.89464	0.751428	0.783739	0.798202	0.806661	0.735315	0.634964	0.848143	0.82788	0.74081	0.0643447	0.03909	0.0868	0.05301	0.782031	0.0608112	0.72122	4	cg05931586	19	C19orf26	NM_152769	5'UTR	Island
cg20187670	0.619829	0.69776	0.69306	0.69677	0.73618	0.72359	0.757038	0.704138	0.753275	0.743131	0.645767	0.526498	0.786553	0.72338	0.60673	0.10529	0.08585	0.08117	0.08691	0.694247	0.089805	0.604442	4	cg20187670	19	C19orf26	NM_152769	5'UTR	Island
cg13661211	0.659791	0.62852	0.71886	0.69937	0.53675	0.60769	0.702819	0.739982	0.699048	0.778167	0.640124	0.639778	0.806647	0.65472	0.46072	0.112775	0.00789	0.03206	0.01656	0.664866	0.0423212	0.622545	4	cg13661211	19	C19orf26	NM_152769	5'UTR	Island
cg18417954	0.506488	0.61509	0.68779	0.67322	0.74761	0.83931	0.659103	0.657865	0.788061	0.787703	0.61232	0.516504	0.80372	0.71073	0.59852	0.114535	0.05448	0.09059	0.09506	0.680269	0.0886662	0.591603	4	cg18417954	19	C19orf51	NM_178837	Body	Island
cg26554406	0.601116	0.70853	0.74842	0.70784	0.80085	0.86147	0.71775	0.780715	0.792955	0.825598	0.786235	0.610723	0.851877	0.74426	0.5213	0.0681698	0.00893	0.03569	0.01092	0.737309	0.0309275	0.706382	4	cg26554406	19	C19orf76;CPT1C;CPT1C	NM_001101340;NM_152359;NM_001136052	3'UTR;TSS200;TSS200	Island
cg00400183	0.582651	0.66872	0.7135	0.67974	0.76971	0.81692	0.699816	0.735335	0.767373	0.832589	0.728311	0.582004	0.842815	0.71334	0.49428	0.10727	0.02621	0.03834	0.03105	0.708473	0.0507176	0.657756	4	cg00400183	19	C19orf76;CPT1C;CPT1C	NM_001101340;NM_152359;NM_001136052	3'UTR;TSS200;TSS200	Island
cg27543700	0.187017	0.53094	0.62139	0.62548	0.71088	0.77655	0.708823	0.569447	0.394194	0.703183	0.478347	0.481465	0.520202	0.66457	0.57281	0.0522381	0.01502	0.07296	0.02109	0.569687	0.040327	0.52936	4	cg27543700	1	C1orf101;C1orf101	NM_001130957;NM_173807	Body;Body	Island
cg21916655	0.1212	0.37698	0.48286	0.65611	0.73912	0.81193	0.765644	0.525059	0.591392	0.737841	0.510909	0.40348	0.479414	0.69064	0.62339	0.0822794	0.04384	0.05988	0.04685	0.567731	0.0582124	0.509519	4	cg21916655	1	C1orf101;C1orf101	NM_001130957;NM_173807	TSS200;TSS200	Island
cg22712329	0.130184	0.39918	0.50387	0.7099	0.782	0.8535	0.719206	0.520783	0.524954	0.645831	0.438918	0.458713	0.579521	0.72195	0.63152	0.116118	0.04096	0.06688	0.08127	0.574669	0.0763069	0.498362	4	cg22712329	1	C1orf101;C1orf101	NM_001130957;NM_173807	TSS200;TSS200	Island
cg11145055	0.073808	0.4081	0.44404	0.59505	0.68751	0.78414	0.652603	0.402586	0.413116	0.598507	0.347599	0.387319	0.492416	0.65148	0.5678	0.066349	0.01064	0.05485	0.01508	0.500405	0.0367298	0.463675	4	cg11145055	1	C1orf101;C1orf101	NM_001130957;NM_173807	1stExon;1stExon	Island
cg24304712	0.110322	0.45405	0.5154	0.60253	0.69577	0.73875	0.692549	0.453463	0.468364	0.684369	0.477824	0.396707	0.425892	0.64138	0.5711	0.0805887	0.05091	0.10932	0.05864	0.528565	0.0748647	0.4537	4	cg24304712	1	C1orf101;C1orf101	NM_001130957;NM_173807	1stExon;1stExon	Island
cg00170536	0.0855197	0.27149	0.358	0.56059	0.63544	0.74782	0.672894	0.326421	0.363755	0.614857	0.329811	0.387915	0.488346	0.58554	0.51241	0.0843392	0.01268	0.02705	0.02171	0.462721	0.0364448	0.426276	4	cg00170536	1	C1orf101;C1orf101	NM_001130957;NM_173807	TSS200;TSS200	Island
cg00909514	0.563571	0.70058	0.71149	0.66235	0.01345	0.01738	0.526602	0.657172	0.685827	0.755899	0.674696	0.499428	0.804413	0.53784	0.63349	0.0746258	0.03138	0.11577	0.02229	0.562946	0.0610164	0.50193	4	cg00909514	1	C1orf106	NM_018265	TSS200	Island
cg17733100	0.583426	0.62695	0.62996	0.61995	0.04496	0.05115	0.645473	0.670245	0.680091	0.709053	0.678195	0.446953	0.77771	0.37177	0.50994	0.0970693	0.05817	0.07455	0.05182	0.536388	0.0704023	0.465986	4	cg17733100	1	C1orf106	NM_018265	TSS1500	Island
cg15250507	0.505577	0.51971	0.58399	0.55058	0.04536	0.05288	0.573917	0.574575	0.599556	0.630493	0.591056	0.398737	0.719173	0.35543	0.44029	0.116885	0.04996	0.07153	0.05084	0.476088	0.0723038	0.403784	4	cg15250507	1	C1orf106	NM_018265	TSS1500	Island
cg00002719	0.404581	0.69761	0.75783	0	0.79216	0.83866	0.191657	0.0592135	0.88537	0.866789	0.85586	0.4615	0.876805	0.38708	0.19491	0.0558666	0.01115	0.01202	0.01116	0.551335	0.0225492	0.528786	4	cg00002719	1	C1orf114	NM_021179	TSS200	Island
cg24808280	0.397754	0.61835	0.68028	0.00584	0.73523	0.80557	0.290926	0.0574688	0.869353	0.84236	0.718956	0.413507	0.801676	0.1168	0.32472	0.0603089	0.01494	0.01713	0.01779	0.511919	0.0275422	0.484377	4	cg24808280	1	C1orf114	NM_021179	TSS200	Island
cg08104202	0.43039	0.69271	0.73502	0.0098	0.73914	0.77173	0.22154	0.0917278	0.840417	0.846685	0.783261	0.442587	0.797962	0.36437	0.21922	0.0883909	0	0.01393	0.01858	0.532437	0.0302252	0.502212	4	cg08104202	1	C1orf114	NM_021179	TSS200	Island
cg08047907	0.438104	0.69672	0.75795	0.03577	0.80999	0.82948	0.207142	0.108224	0.788619	0.83126	0.76554	0.417226	0.653511	0.49913	0.31516	0.0891938	0.03747	0.04295	0.04389	0.543588	0.053376	0.490212	4	cg08047907	1	C1orf114	NM_021179	TSS200	Island
cg23818870	0.444597	0.63864	0.7268	0.0516	0.76591	0.78299	0.58767	0.0937889	0.72739	0.745209	0.743712	0.424069	0.72112	0.19887	0.26115	0.0846842	0.05811	0.07075	0.05696	0.527568	0.067626	0.459942	4	cg23818870	1	C1orf114	NM_021179	TSS200	Island
cg16998150	0.412163	0.63124	0.68232	0.02347	0.71476	0.77577	0.181756	0.0955227	0.790733	0.789687	0.658067	0.406912	0.762124	0.43101	0.2848	0.0856011	0.02838	0.02991	0.04344	0.509356	0.0468328	0.462523	4	cg16998150	1	C1orf114	NM_021179	TSS200	Island
cg00100121	0.482265	0.77065	0.74411	0.00699	0.86305	0.88367	0.668419	0.0580259	0.866051	0.866704	0.888256	0.549121	0.838445	0.37422	0.29026	0.0617181	0.00802	0.00269	0.00533	0.610016	0.0194395	0.590576	4	cg00100121	1	C1orf114;C1orf114	NM_021179;NM_021179	1stExon;5'UTR	Island
cg13958426	0.50747	0.68798	0.58029	0.0256	0.77955	0.81952	0.660844	0.116055	0.54877	0.829078	0.803981	0.504158	0.770461	0.51723	0.35016	0.110413	0.0413	0.06068	0.03308	0.566743	0.0613683	0.505375	4	cg13958426	1	C1orf114;C1orf114	NM_021179;NM_021179	1stExon;5'UTR	Island
cg04787602	0.560272	0.40712	0.59669	0.64533	0.65051	0.77316	0.740516	0.620382	0.621352	0.742167	0.548536	0.485308	0.715381	0.58139	0.52607	0.175524	0.0779	0.08961	0.08067	0.614279	0.105926	0.508353	4	cg04787602	1	C1orf183;C1orf183	NM_198926;NM_019099	Body;TSS1500	Island
cg01175767	0.426001	0.47731	0.57904	0.52979	0.60717	0.67949	0.476981	0.5189	0.554255	0.375	0.537769	0.359727	0.716885	0.60319	0.3574	0.115982	0.0927	0.08739	0.05172	0.519927	0.0869481	0.432979	4	cg01175767	1	C1orf183;C1orf183	NM_198926;NM_019099	Body;TSS1500	Island
cg21106899	0.469393	0.59247	0.64404	0.48451	0.69685	0.74092	0.525832	0.592538	0.673844	0.55102	0.567433	0.380189	0.524058	0.50764	0.51928	0.109957	0.12593	0.14367	0.12951	0.564668	0.127267	0.437401	4	cg21106899	1	C1orf187	NM_198545	3'UTR	Island
cg23599104	0.590885	0.73448	0.77951	0.74986	0.75708	0.83849	0.86831	0.556642	0.896629	0.84689	0.743249	0.547299	0.870485	0.7944	0.63409	0.113137	0.02404	0.06867	0.04109	0.74722	0.0617344	0.685486	4	cg23599104	1	C1orf194;KIAA1324;C1orf194	NM_001122961;NM_020775;NM_001122961	5'UTR;TSS1500;1stExon	Island
cg26045220	0.483518	0.55046	0.63374	0.60817	0.47332	0.62763	0.714797	0.411717	0.729262	0.788659	0.584241	0.371903	0.529527	0.64211	0.48065	0.1063	0.06516	0.09452	0.08572	0.575314	0.087925	0.487389	4	cg26045220	1	C1orf194;KIAA1324;C1orf194	NM_001122961;NM_020775;NM_001122961	5'UTR;TSS1500;1stExon	Island
cg05135156	0.568076	0.73693	0.78174	0.50063	0.78153	0.77498	0.718276	0.693306	0.153177	0.76059	0.726928	0.517485	0.715988	0.76216	0.66087	0.163598	0.15626	0.13308	0.14283	0.656844	0.148942	0.507902	4	cg05135156	1	C1orf21	NM_030806	TSS1500	Island
cg00821073	0.613123	0.55238	0.63751	0.35955	0.723	0.83335	0.747511	0.568093	0.244981	0.625476	0.476325	0.520166	0.559827	0.60832	0.41986	0.0632861	0.01084	0.02147	0.02407	0.565965	0.0299165	0.536048	4	cg00821073	1	C1orf229	NM_207401	1stExon	Island
cg25549141	0.594177	0.62894	0.66922	0.4519	0.71179	0.79877	0.704982	0.676106	0.651261	0.708495	0.715024	0.563495	0.73975	0.67015	0.51518	0.107508	0.05856	0.11694	0.07264	0.653283	0.0889121	0.564371	4	cg25549141	1	C1orf229	NM_207401	1stExon	Island
cg23695504	0.396349	0.48607	0.45277	0.04647	0.65984	0.70896	0.588883	0.421251	0.620273	0.572083	0.391922	0.510015	0.619405	0.57787	0.60274	0.0492915	0.02194	0.08135	0.03064	0.510327	0.0458054	0.464521	4	cg23695504	1	C1orf229	NM_207401	1stExon	Island
cg18174258	0.503065	0.56063	0.59341	0.04979	0.51454	0.50764	0.60358	0.616022	0.695143	0.61809	0.327995	0.496589	0.464623	0.61078	0.42498	0.0888191	0.03008	0.06601	0.02291	0.505792	0.0519548	0.453837	4	cg18174258	1	C1orf229	NM_207401	1stExon	Island
cg11856822	0.386054	0.55471	0.61811	0.06888	0.45071	0.4598	0.643349	0.645082	0.692407	0.651681	0.515947	0.487172	0.463695	0.33986	0.5098	0.0567796	0.02955	0.0675	0.03397	0.49915	0.0469499	0.452201	4	cg11856822	1	C1orf229;C1orf229	NM_207401;NM_207401	1stExon;3'UTR	Island
cg05160181	0.534084	0.55913	0.62108	0.38619	0.6207	0.72357	0.712048	0.652896	0.695603	0.739607	0.604112	0.396751	0.595632	0.62643	0.48141	0.108241	0.08089	0.08116	0.08629	0.596616	0.0891453	0.507471	4	cg05160181	1	C1orf230	NM_001144956	Body	Island
cg22790257	0.365127	0.52399	0.60238	0.56893	0.50215	0.60214	0.560544	0.525072	0.549387	0.633747	0.416609	0.368329	0.407354	0.57297	0.45637	0.0494587	0.00301	0.02506	0.01106	0.51034	0.0221472	0.488193	4	cg22790257	1	C1orf230	NM_001144956	Body	Island
cg04487931	0.525653	0.58749	0.62263	0.62639	0.68554	0.78238	0.669377	0.604497	0.684189	0.685257	0.601258	0.511702	0.776496	0.63824	0.44922	0.0533967	0.00835	0.02988	0.0129	0.630021	0.0261317	0.60389	4	cg04487931	1	C1orf38;C1orf38;C1orf38	NM_001039477;NM_001105556;NM_004848	1stExon;1stExon;1stExon	Island
cg18649939	0.503834	0.59685	0.64715	0.61164	0.68649	0.74957	0.61115	0.601591	0.395811	0.708327	0.531593	0.379222	0.733742	0.65847	0.49103	0.0717326	0.04346	0.07495	0.04794	0.593765	0.0595207	0.534244	4	cg18649939	1	C1orf38;C1orf38;C1orf38	NM_001105556;NM_001039477;NM_004848	Body;Body;Body	Island
cg21144922	0.514081	0.57776	0.65282	0.55633	0.58029	0.67311	0.625719	0.628056	0.753083	0.721539	0.549654	0.374027	0.720738	0.65133	0.4698	0.155929	0.05805	0.06112	0.04807	0.603222	0.0807922	0.52243	4	cg21144922	1	C1orf59;C1orf59	NM_144584;NM_001102592	TSS200;TSS1500	Island
cg08460435	0.435057	0.38644	0.45207	0.67257	0.68672	0.80074	0.674371	0.630473	0.65659	0.646313	0.543309	0.500041	0.654613	0.61012	0.40654	0.191545	0.05323	0.08085	0.0379	0.583731	0.0908811	0.49285	4	cg08460435	1	C1orf59;C1orf59;C1orf59	NM_001102592;NM_001102592;NM_144584	1stExon;5'UTR;5'UTR	Island
cg09793584	0.58804	0.57381	0.47261	0.71553	0.64882	0.73229	0.704328	0.568234	0.584103	0.870397	0.689318	0.546234	0.837636	0.71073	0.59293	0.10522	0.0265	0.03106	0.01189	0.655667	0.0436676	0.612	4	cg09793584	1	C1orf61;MIR9-1	NM_006365;NR_029691	5'UTR;TSS1500	Island
cg00813378	0.572841	0.69401	0.69954	0.71399	0.76326	0.8241	0.581511	0.651405	0.699927	0.594116	0.645773	0.523781	0.79146	0.68573	0.57787	0.0978849	0.03219	0.06739	0.02501	0.667954	0.0556187	0.612336	4	cg00813378	1	C1orf70	NM_001114748	Body	Island
cg23244095	0.502503	0.5339	0.57083	0.55372	0.59535	0.66827	0.637222	0.554839	0.621604	0.642399	0.455027	0.449248	0.672497	0.55968	0.46538	0.148335	0.10078	0.15843	0.12505	0.565498	0.133149	0.432349	4	cg23244095	1	C1orf70	NM_001114748	TSS1500	Island
cg10394832	0.646248	0.73726	0.76204	0.6926	0.77933	0.81007	0.735632	0.736614	0.799397	0.742846	0.690468	0.536815	0.767604	0.59572	0.67082	0.141681	0.08476	0.06716	0.06404	0.713564	0.0894102	0.624154	4	cg10394832	1	C1orf88	NM_181643	Body	Island
cg21926138	0.656113	0.68326	0.7641	0.35722	0.55922	0.6139	0.723031	0.769415	0.830769	0.758998	0.745707	0.495679	0.739715	0.53153	0.44425	0.139334	0.06141	0.08121	0.06407	0.644861	0.086506	0.558355	4	cg21926138	1	C1orf88	NM_181643	Body	Island
cg05390402	0.514614	0.55849	0.64002	0.10912	0.48179	0.52142	0.604709	0.485625	0.745495	0.673902	0.425113	0.429764	0.486803	0.15282	0.41553	0.0608174	0.02275	0.03717	0.02249	0.483014	0.0358069	0.447207	4	cg05390402	1	C1orf88	NM_181643	Body	Island
cg26614154	0.5515	0.7069	0.74094	0.73106	0.53978	0.42297	0.799097	0.720681	0.802235	0.856426	0.685599	0.480431	0.614334	0.76845	0.60536	0.105651	0.02033	0.04525	0.03752	0.668384	0.0521877	0.616196	4	cg26614154	1	C1orf92	NM_144702	Body	Island
cg16489895	0.486091	0.6434	0.68751	0.67179	0.00722	0.01407	0.468862	0.404944	0.232149	0.815804	0.739376	0.53283	0.679042	0.13777	0.61638	0.0981907	0.01911	0.04287	0.02142	0.475816	0.0453977	0.430418	4	cg16489895	1	C1orf92	NM_144702	TSS200	Island
cg02237987	0.526664	0.56301	0.5679	0.59944	0.02526	0.02804	0.660082	0.501933	0.723385	0.719617	0.56187	0.493012	0.51422	0.55202	0.57361	0.0634716	0.04198	0.18077	0.04114	0.507338	0.0818404	0.425497	4	cg02237987	1	C1orf92	NM_144702	Body	Island
cg24638326	0.490332	0.60153	0.3866	0.4774	0.14197	0.21648	0.701263	0.489385	0.375169	0.844277	0.221209	0.4285	0.422349	0.03382	0.6064	0.0378426	0.00947	0.03537	0.01296	0.429112	0.0239107	0.405202	4	cg24638326	1	C1orf92	NM_144702	Body	Island
cg06374307	0.504778	0.5741	0.6428	0.61887	0.62702	0.72148	0.528913	0.407664	0.482879	0.784667	0.547384	0.380745	0.406622	0.62354	0.49831	0.120753	0.08203	0.11072	0.09302	0.556652	0.101631	0.455021	4	cg06374307	1	C1orf92	NM_144702	Body	Island
cg04113693	0.562215	0.70471	0.74077	0.69646	0.06756	0.06586	0.604547	0.507199	0.801364	0.808089	0.689314	0.426744	0.797157	0.51937	0.61445	0.134418	0.09353	0.14507	0.09975	0.573721	0.118192	0.455529	4	cg04113693	1	C1orf92;C1orf92	NM_144702;NM_144702	1stExon;5'UTR	Island
cg02656891	0.588378	0.70322	0.74181	0.09003	0.69607	0.62751	0.512674	0.147772	0.762309	0.79073	0.425155	0.51099	0.319853	0.07215	0.60253	0.0721255	0.02578	0.05358	0.00906	0.506079	0.0401364	0.465942	4	cg02656891	1	C1orf94;C1orf94	NM_032884;NM_001134734	5'UTR;TSS200	Island
cg16348470	0.583206	0.69449	0.7057	0.50073	0.55146	0.24526	0.754455	0.664748	0.263641	0.718899	0.440404	0.41552	0.309944	0.09344	0.43959	0.0871957	0.02003	0.0112	0.01641	0.492099	0.0337089	0.45839	4	cg16348470	1	C1orf94;C1orf94;C1orf94	NM_001134734;NM_001134734;NM_032884	5'UTR;1stExon;5'UTR	Island
cg07046852	0.526713	0.67057	0.68435	0.66685	0.75679	0.78766	0.652242	0.707476	0.648126	0.669678	0.539993	0.456276	0.451734	0.58474	0.56967	0.103689	0.03801	0.0692	0.05834	0.624858	0.0673097	0.557548	4	cg07046852	1	C1orf95	NM_001003665	Body	Island
cg00164949	0.630951	0.73925	0.78592	0.72683	0.80497	0.87439	0.861346	0.782716	0.866351	0.831572	0.826761	0.642461	0.868487	0.74902	0.64454	0.109797	0.04404	0.11128	0.04379	0.775704	0.0772268	0.698477	4	cg00164949	17	C1QL1	NM_006688	3'UTR	Island
cg24042242	0.589905	0.69784	0.74634	0.66955	0.65116	0.63376	0.718376	0.759044	0.838345	0.870261	0.778437	0.57202	0.866778	0.70743	0.62834	0.088384	0.0489	0.10504	0.06118	0.715172	0.075876	0.639296	4	cg24042242	17	C1QL1	NM_006688	Body	Island
cg04819499	0.472448	0.69884	0.75912	0.64319	0.4368	0.45615	0.802587	0.588701	0.741869	0.803221	0.667324	0.527799	0.642376	0.68674	0.59217	0.0808994	0.0152	0.03061	0.02031	0.634622	0.0367549	0.597867	4	cg04819499	17	C1QL1	NM_006688	1stExon	Island
cg24945657	0.277462	0.383	0.32911	0.50684	0.31864	0.41314	0.733848	0.635699	0.779941	0.842641	0.698438	0.445817	0.713525	0.60079	0.44407	0.066754	0.03775	0.04248	0.04705	0.541531	0.0485085	0.493022	4	cg24945657	17	C1QL1	NM_006688	Body	Island
cg17594131	0.584017	0.70699	0.73664	0.50101	0.11556	0.06945	0.288434	0.584583	0.82224	0.766469	0.644257	0.609522	0.523766	0.33547	0.08717	0.185328	0.04417	0.04512	0.05512	0.491705	0.0824345	0.409271	4	cg17594131	17	C1QL1	NM_006688	TSS1500	Island
cg14248106	0.551776	0.67613	0.73669	0.57517	0.20512	0.14517	0.25442	0.523841	0.689331	0.65564	0.576387	0.530445	0.501719	0.55949	0.38492	0.169901	0.03494	0.0384	0.04389	0.504417	0.0717828	0.432634	4	cg14248106	17	C1QL1	NM_006688	TSS1500	Island
cg21858380	0.477102	0.67348	0.66965	0.19225	0.61762	0.62587	0.684293	0.497535	0.59325	0.76867	0.540209	0.481869	0.598571	0.732	0.59903	0.0766631	0.03891	0.07579	0.05088	0.583427	0.0605608	0.522866	4	cg21858380	2	C1QL2	NM_182528	TSS200	Island
cg07212778	0.556818	0.58659	0.61272	0.19271	0.67479	0.70573	0.622147	0.653188	0.767459	0.734861	0.503866	0.477959	0.605263	0.58332	0.53138	0.0689214	0.02038	0.04126	0.03653	0.587253	0.0417729	0.545481	4	cg07212778	2	C1QL2	NM_182528	TSS200	Island
cg16849609	0.458952	0.67497	0.73027	0.57695	0.57751	0.58758	0.758579	0.240496	0.827497	0.845076	0.71432	0.507779	0.44515	0.74729	0.54405	0.134873	0.07362	0.10483	0.07961	0.615765	0.0982334	0.517531	4	cg16849609	2	C1QL2	NM_182528	TSS200	Island
cg25048344	0.602762	0.67064	0.74937	0.37664	0.02628	0.04626	0.562692	0.639902	0.58382	0.813528	0.664271	0.603036	0.371604	0.10478	0.65934	0.131519	0.02484	0.05965	0.03195	0.498328	0.0619896	0.436339	4	cg25048344	2	C1QL2	NM_182528	3'UTR	Island
cg07090701	0.459073	0.51341	0.57643	0.49072	0.2824	0.34563	0.609507	0.294919	0.836279	0.795961	0.592737	0.520343	0.571647	0.33216	0.54742	0.134118	0.01481	0.03261	0.01452	0.517909	0.0490144	0.468895	4	cg07090701	2	C1QL2	NM_182528	Body	Island
cg24037897	0.396687	0.56457	0.56034	0.6021	0.61208	0.72106	0.45615	0.4437	0.667906	0.723541	0.381156	0.349289	0.778746	0.48549	0.47716	0.0791221	0.07527	0.1362	0.13061	0.547998	0.105301	0.442698	4	cg24037897	10	C1QL3	NM_001010908	1stExon	Island
cg24566687	0.505166	0.77885	0.80097	0.49734	0.04737	0.05135	0.750396	0.746733	0.814904	0.805424	0.525349	0.574451	0.813838	0.77687	0.73128	0.0977368	0.06525	0.0729	0.06594	0.614686	0.0754567	0.539229	4	cg24566687	12	C1QL4	NM_001008223	TSS200	Island
cg21870776	0.368364	0.53054	0.53603	0.071	0.02552	0.01431	0.455349	0.704185	0.538314	0.598707	0.399137	0.440201	0.747105	0.68914	0.56817	0.12105	0.02003	0.01105	0.02765	0.445738	0.0449449	0.400793	4	cg21870776	12	C1QL4	NM_001008223	TSS200	Island
cg01117697	0.478173	0.51819	0.56437	0.35157	0.61861	0.6736	0.478619	0.626439	0.399038	0.741144	0.520296	0.391828	0.67757	0.58426	0.4597	0.126746	0.0657	0.13128	0.08336	0.538894	0.101772	0.437122	4	cg01117697	12	C1QL4	NM_001008223	1stExon	Island
cg01700003	0.42906	0.54679	0.63087	0.60148	0.0585	0.0629	0.73211	0.689175	0.72895	0.741474	0.691209	0.46348	0.727468	0.6337	0.5486	0.118868	0.0657	0.07689	0.05988	0.552384	0.0803345	0.47205	4	cg01700003	12	C1QL4;C1QL4	NM_001008223;NM_001008223	1stExon;5'UTR	Island
cg08785577	0.349691	0.53983	0.5811	0.36877	0.04533	0.04405	0.633599	0.647442	0.742537	0.766784	0.536643	0.318683	0.717536	0.59897	0.46289	0.0990044	0.06512	0.07334	0.07179	0.490257	0.0773136	0.412943	4	cg08785577	12	C1QL4;C1QL4	NM_001008223;NM_001008223	1stExon;5'UTR	Island
cg19472078	0.500628	0.6546	0.65995	0.57799	0.67526	0.73113	0.591223	0.568257	0.638362	0.630731	0.568422	0.447037	0.723938	0.6177	0.50096	0.0542524	0.03535	0.09518	0.04657	0.605746	0.0578381	0.547908	4	cg19472078	17	C1QTNF1;C1QTNF1	NM_030968;NM_198594	TSS200;TSS200	Island
cg18996910	0.539733	0.63248	0.65627	0.54775	0.63981	0.62177	0.650027	0.535383	0.703852	0.740828	0.537569	0.52692	0.19194	0.48508	0.53836	0.0464305	0.02792	0.10127	0.0308	0.569852	0.0516051	0.518246	4	cg18996910	17	C1QTNF1;C1QTNF1	NM_030968;NM_198594	TSS200;TSS200	Island
cg08349573	0.537147	0.66359	0.71473	0.56344	0.55086	0.58302	0.68318	0.347772	0.748356	0.766078	0.537937	0.523689	0.292204	0.42808	0.5304	0.0503479	0.02196	0.07506	0.03313	0.564699	0.0451245	0.519574	4	cg08349573	17	C1QTNF1;C1QTNF1	NM_030968;NM_198594	TSS200;TSS200	Island
cg03431544	0.648356	0.6203	0.70035	0.60563	0.70632	0.72897	0.770626	0.450011	0.502346	0.797528	0.750292	0.531731	0.649229	0.59317	0.2978	0.158278	0.08923	0.09506	0.07689	0.623511	0.104864	0.518646	4	cg03431544	17	C1QTNF1;C1QTNF1	NM_198594;NM_030968	5'UTR;5'UTR	Island
cg24844534	0.53373	0.62372	0.68368	0.64952	0.69576	0.73554	0.69633	0.625841	0.68945	0.789474	0.623222	0.445675	0.73419	0.62861	0.44704	0.0805466	0.0605	0.1015	0.08123	0.640119	0.0809442	0.559175	4	cg24844534	17	C1QTNF1;C1QTNF1;C1QTNF1;C1QTNF1	NM_198594;NM_030968;NM_198594;NM_030968	1stExon;1stExon;5'UTR;5'UTR	Island
cg01643091	0.556309	0.63066	0.66164	0.61681	0.44719	0.41275	0.723957	0.363207	0.746003	0.714392	0.59934	0.560081	0.520865	0.56913	0.4744	0.0875927	0.05084	0.08845	0.05269	0.573116	0.0698932	0.503222	4	cg01643091	17	C1QTNF1;C1QTNF1;C1QTNF1;C1QTNF1	NM_198594;NM_030968;NM_198594;NM_030968	1stExon;1stExon;5'UTR;5'UTR	Island
cg07162665	0.508978	0.543	0.60502	0.32517	0.48907	0.42769	0.669539	0.463819	0.650125	0.724719	0.556078	0.45629	0.297146	0.53265	0.38405	0.0539942	0	0.00672	0.01547	0.50889	0.019046	0.489844	4	cg07162665	17	C1QTNF1;C1QTNF1;C1QTNF1;C1QTNF1	NM_198594;NM_030968;NM_198594;NM_030968	1stExon;1stExon;5'UTR;5'UTR	Island
cg05524529	0.492414	0.63498	0.67363	0.58075	0.0094	0.03984	0.576663	0.657517	0.236196	0.765008	0.521312	0.537785	0.726055	0.54152	0.52657	0.0624183	0.00814	0.02135	0.01024	0.501309	0.0255371	0.475772	4	cg05524529	5	C1QTNF2	NM_031908	1stExon	Island
cg11949831	0.480685	0.64261	0.67386	0.60019	0.0387	0.04548	0.755031	0.45191	0.711466	0.774467	0.58993	0.522374	0.426317	0.71138	0.50158	0.10018	0.03009	0.04587	0.05748	0.528399	0.058405	0.469994	4	cg11949831	5	C1QTNF2	NM_031908	Body	Island
cg26090652	0.557073	0.59759	0.64683	0.64774	0.6396	0.75719	0.656461	0.681309	0.716547	0.768946	0.653281	0.485098	0.8143	0.65076	0.56156	0.0693846	0.01355	0.03517	0.01785	0.655619	0.0339887	0.62163	4	cg26090652	11	C1QTNF5;MFRP	NM_015645;NM_031433	5'UTR;3'UTR	Island
cg20483374	0.678742	0.74912	0.7467	0.76404	0.77672	0.81808	0.779263	0.741371	0.771998	0.805959	0.737485	0.571815	0.810085	0.76034	0.69556	0.164827	0.10099	0.14901	0.10972	0.747152	0.131137	0.616015	4	cg20483374	11	C1QTNF5;MFRP	NM_015645;NM_031433	5'UTR;3'UTR	Island
cg00519553	0.425008	0.58482	0.65534	0.38408	0.67171	0.72695	0.563171	0.467606	0.444388	0.785669	0.486706	0.356806	0.394824	0.58318	0.45053	0.0788316	0.04754	0.09117	0.04218	0.532053	0.0649304	0.467122	4	cg00519553	11	C1QTNF5;MFRP	NM_015645;NM_031433	Body;3'UTR	Island
cg24124029	0.659919	0.77899	0.79658	0.15159	0.05442	0.0965	0.736683	0.634661	0.378636	0.853576	0.819109	0.526481	0.825636	0.34444	0.68668	0.103854	0.02866	0.04641	0.02709	0.55626	0.0515034	0.504757	4	cg24124029	20	C20orf103	NM_012261	Body	Island
cg17227967	0.532956	0.60065	0.65023	0.62093	0.59718	0.56853	0.603406	0.658629	0.743665	0.722011	0.611548	0.517219	0.760161	0.65151	0.54991	0.0613304	0.02292	0.07406	0.01706	0.625902	0.0438426	0.58206	4	cg17227967	20	C20orf103	NM_012261	Body	Island
cg01144286	0.588552	0.64695	0.68475	0.4757	0.10256	0.20248	0.491482	0.474449	0.741475	0.777405	0.667603	0.522219	0.669494	0.67741	0.58378	0.118829	0.07267	0.11624	0.07655	0.553754	0.0960724	0.457682	4	cg01144286	20	C20orf103	NM_012261	Body	Island
cg17368808	0.527867	0.45401	0.59905	0.6009	0.54613	0.47333	0.50626	0.637006	0.744858	0.758529	0.561218	0.376505	0.42678	0.50453	0.49444	0.0947361	0.0945	0.11716	0.07364	0.547427	0.095009	0.452418	4	cg17368808	20	C20orf103	NM_012261	Body	Island
cg20191310	0.597339	0.71497	0.74519	0.70609	0.17391	0.21939	0.720636	0.768423	0.780687	0.833597	0.768364	0.597286	0.869103	0.75612	0.59605	0.0942854	0.04177	0.05534	0.05125	0.656477	0.0606613	0.595816	4	cg20191310	20	C20orf103;C20orf103	NM_012261;NM_012261	1stExon;5'UTR	Island
cg26582643	0.659709	0.70824	0.77101	0.54558	0.30816	0.37588	0.632014	0.505428	0.831858	0.855896	0.742688	0.637965	0.840624	0.73711	0.51843	0.098405	0.02425	0.03186	0.02333	0.644706	0.0444612	0.600245	4	cg26582643	20	C20orf103;C20orf103	NM_012261;NM_012261	1stExon;5'UTR	Island
cg12650655	0.604439	0.6936	0.70896	0.37799	0.46038	0.48249	0.706679	0.733767	0.774912	0.779529	0.747415	0.571011	0.770406	0.71122	0.6151	0.118708	0.09788	0.10514	0.08876	0.649193	0.102622	0.546571	4	cg12650655	20	C20orf103;C20orf103	NM_012261;NM_012261	1stExon;5'UTR	Island
cg16144843	0.573251	0.66609	0.7108	0.6913	0.74395	0.76353	0.623303	0.6755	0.673648	0.726657	0.658465	0.500801	0.750847	0.71322	0.6409	0.172713	0.16047	0.16684	0.14666	0.674151	0.161671	0.51248	4	cg16144843	20	C20orf117	NM_080627	TSS1500	Island
cg26844459	0.546033	0.62087	0.6775	0.17473	0.16413	0.19529	0.474678	0.459446	0.569065	0.766899	0.605418	0.496489	0.790176	0.66346	0.56623	0.11596	0.02832	0.05811	0.03336	0.518028	0.0589376	0.45909	4	cg26844459	20	C20orf166;C20orf200	NM_178463;NM_152757	TSS200;5'UTR	Island
cg12437024	0.586116	0.65398	0.70547	0.46387	0.36243	0.30648	0.631771	0.695896	0.451521	0.678332	0.684279	0.532209	0.447046	0.67301	0.61819	0.173104	0.11402	0.14757	0.12423	0.56604	0.139731	0.426309	4	cg12437024	20	C20orf166;C20orf200	NM_178463;NM_152757	TSS200;5'UTR	Island
cg24274117	0.640474	0.70697	0.76707	0.72573	0.79696	0.84588	0.755626	0.720166	0.727625	0.762695	0.754083	0.620327	0.854409	0.77297	0.66588	0.11507	0.03925	0.03973	0.05125	0.741124	0.061325	0.679799	4	cg24274117	20	C20orf195	NM_024059	5'UTR	Island
cg24758426	0.600891	0.56745	0.61371	0.71464	0.77695	0.86405	0.740431	0.615419	0.450523	0.63287	0.447759	0.598767	0.565687	0.55998	0.53302	0.101509	0.10918	0.12902	0.14293	0.61881	0.12066	0.49815	4	cg24758426	20	C20orf195	NM_024059	5'UTR	Island
cg15864181	0.32098	0.29211	0.34787	0.58851	0.75982	0.82087	0.65647	0.578956	0.235915	0.558101	0.710032	0.619836	0.799439	0.73256	0.27624	0.0457812	0.00401	0.01654	0.00985	0.553181	0.0190453	0.534135	4	cg15864181	20	C20orf20	NM_018270	TSS1500	Island
cg06060853	0.509865	0.42113	0.3888	0.58843	0.60904	0.67603	0.591691	0.597756	0.459478	0.445097	0.593205	0.519145	0.76737	0.60154	0.53832	0.0505857	0.00129	0.03225	0.0085	0.553793	0.0231564	0.530637	4	cg06060853	20	C20orf20	NM_018270	TSS1500	Island
cg26635845	0.474294	0.37835	0.3118	0.53805	0.56394	0.64009	0.51007	0.572067	0.476796	0.38701	0.489508	0.445618	0.71536	0.52162	0.44351	0.124573	0.0689	0.0919	0.07817	0.497872	0.0908856	0.406987	4	cg26635845	20	C20orf20	NM_018270	TSS1500	Island
cg03340715	0.477332	0.73917	0.72008	0.56513	0.83292	0.8368	0.754369	0.731445	0.121216	0.743877	0.58529	0.524019	0.629919	0.76156	0.73946	0.172166	0.11339	0.15374	0.14762	0.650839	0.146729	0.50411	4	cg03340715	20	C20orf46	NM_018354	TSS1500	Island
cg15058464	0.548543	0.49173	0.55535	0.66275	0.85036	0.91121	0.884469	0.824024	0.939764	0.892518	0.819239	0.536694	0.285483	0.81834	0.75164	0.0752735	0.01589	0.04477	0.03544	0.718141	0.0428434	0.675298	4	cg15058464	20	C20orf56	NR_001558	TSS1500	Island
cg08582485	0.691201	0.68007	0.74201	0.74616	0.75183	0.79909	0.7932	0.80847	0.795094	0.826351	0.814746	0.554686	0.809075	0.75076	0.60202	0.171504	0.13272	0.14432	0.1521	0.744318	0.150161	0.594157	4	cg08582485	20	C20orf56	NR_001558	Body	Island
cg00960305	0.316188	0.46651	0.57894	0.50928	0.66298	0.74137	0.685588	0.56121	0.754198	0.678973	0.513432	0.368307	0.630504	0.61466	0.53521	0.082294	0.02447	0.0605	0.03044	0.57449	0.049426	0.525064	4	cg00960305	20	C20orf56	NR_001558	Body	Island
cg06226567	0.289429	0.47898	0.41781	0.58362	0.71123	0.7566	0.549959	0.469637	0.586881	0.708182	0.466986	0.299978	0.237866	0.67576	0.47098	0.0752287	0.01826	0.02571	0.02026	0.513593	0.0348647	0.478729	4	cg06226567	20	C20orf56	NR_001558	TSS1500	Island
cg01235473	0.423352	0.60242	0.62993	0.42595	0.51763	0.54096	0.646676	0.480884	0.720565	0.734431	0.575507	0.503427	0.432702	0.54604	0.58996	0.187201	0.11933	0.15095	0.13886	0.558029	0.149085	0.408944	4	cg01235473	20	C20orf56	NR_001558	Body	Island
cg22991320	0.603249	0.67743	0.66525	0.46252	0.72259	0.81853	0.662364	0.709758	0.767016	0.840247	0.593439	0.503379	0.509184	0.4953	0.56995	0.197693	0.06363	0.09897	0.07342	0.640014	0.108428	0.531585	4	cg22991320	20	C20orf85	NM_178456	TSS200	Island
cg25906442	0.520621	0.6588	0.6777	0.51974	0.13085	0.28587	0.612951	0.529445	0.500394	0.774039	0.572411	0.476757	0.195425	0.24372	0.55827	0.138889	0.05321	0.08002	0.03432	0.4838	0.0766097	0.40719	4	cg25906442	20	C20orf85	NM_178456	TSS200	Island
cg04837104	0.41777	0.6486	0.50411	0.71948	0.3251	0.08182	0.77766	0.723947	0.843042	0.83304	0.727692	0.445666	0.209652	0.74343	0.58649	0.0972345	0.08474	0.15855	0.06828	0.5725	0.102201	0.470299	4	cg04837104	21	C21orf29	NM_144991	Body	Island
cg19683410	0.578577	0.65587	0.68622	0.54389	0.72729	0.78552	0.666756	0.672506	0.823658	0.789956	0.559386	0.4167	0.441673	0.6524	0.52866	0.168214	0.11709	0.19856	0.10825	0.635271	0.148028	0.487242	4	cg19683410	21	C21orf29	NM_144991	Body	Island
cg20399509	0.510848	0.64871	0.65309	0.64868	0.7486	0.79297	0.631351	0.672877	0.752716	0.765965	0.680336	0.530183	0.858238	0.74233	0.51684	0.0710997	0.02124	0.06551	0.03217	0.676916	0.0475049	0.629411	4	cg20399509	21	C21orf57	NM_058181	3'UTR	Island
cg02776659	0.572093	0.6999	0.75448	0.69296	0.75184	0.79755	0.60795	0.6771	0.666878	0.660633	0.717399	0.544588	0.759693	0.74757	0.61757	0.151723	0.10114	0.14355	0.10604	0.684547	0.125613	0.558934	4	cg02776659	21	C21orf57	NM_058181	Body	Island
cg03267254	0.438156	0.56454	0.62283	0.48234	0.1157	0.08519	0.576828	0.634878	0.752781	0.75737	0.500626	0.242569	0.433963	0.63407	0.44489	0.0835612	0.05293	0.06345	0.06333	0.485782	0.0658178	0.419964	4	cg03267254	21	C21orf63	NM_058187	TSS1500	Island
cg14442408	0.488706	0.58049	0.63638	0.47136	0.68763	0.71269	0.562194	0.540554	0.639566	0.6973	0.565526	0.385102	0.725249	0.60222	0.47615	0.167797	0.11434	0.1409	0.1087	0.584741	0.132934	0.451807	4	cg14442408	21	C21orf63	NM_058187	Body	Island
cg27544190	0.458192	0.52189	0.60897	0.38266	0.62348	0.6588	0.506604	0.49936	0.619491	0.651693	0.52469	0.352837	0.469619	0.5947	0.41173	0.156451	0.10144	0.10729	0.11914	0.525648	0.12108	0.404567	4	cg27544190	21	C21orf63	NM_058187	Body	Island
cg10426464	0.49563	0.68286	0.70909	0.5682	0.76371	0.81825	0.691444	0.599526	0.820021	0.848094	0.720728	0.554891	0.847714	0.65184	0.57423	0.133451	0.03974	0.05703	0.03275	0.689749	0.0657427	0.624006	4	cg10426464	15	C2CD4B	NM_001007595	TSS200	Island
cg09170903	0.473619	0.57334	0.58358	0.32303	0.53535	0.62878	0.644628	0.662134	0.801131	0.837069	0.590566	0.413604	0.865573	0.4274	0.41826	0.0973957	0.02475	0.02952	0.0321	0.585204	0.0459414	0.539263	4	cg09170903	15	C2CD4B	NM_001007595	5'UTR	Island
cg19197212	0.463704	0.54392	0.59323	0.55718	0.66541	0.7279	0.60503	0.60288	0.689781	0.662	0.510201	0.378237	0.708075	0.45066	0.45171	0.194599	0.11759	0.12908	0.10358	0.573994	0.136212	0.437782	4	cg19197212	15	C2CD4B;C2CD4B	NM_001007595;NM_001007595	1stExon;5'UTR	Island
cg08865350	0.48659	0.60489	0.66164	0.61008	0.68675	0.76418	0.547212	0.620023	0.703175	0.69395	0.519636	0.459617	0.519253	0.64792	0.46152	0.112713	0.08456	0.09803	0.07934	0.599096	0.0936607	0.505435	4	cg08865350	19	C2CD4C	NM_001136263	5'UTR	Island
cg00044995	0.609439	0.72766	0.76857	0.55892	0.74479	0.58097	0.414855	0.732248	0.402168	0.719644	0.743028	0.509745	0.606636	0.68428	0.54881	0.177243	0.18426	0.1455	0.17764	0.623451	0.171161	0.45229	4	cg00044995	19	C2CD4C	NM_001136263	5'UTR	Island
cg10781408	0.427496	0.67055	0.68323	0.68796	0.6987	0.78015	0.640762	0.114804	0.0779803	0.729429	0.469595	0.318536	0.665814	0.67726	0.53571	0.15369	0.10316	0.12603	0.08257	0.545198	0.116363	0.428836	4	cg10781408	1	C2CD4D;LOC100132111	NM_001136003;NR_024237	Body;TSS200	Island
cg05021743	0.435986	0.67683	0.65714	0.6709	0.69137	0.77418	0.601337	0.0955404	0.0848775	0.664753	0.455565	0.382235	0.657996	0.69348	0.54612	0.116867	0.07173	0.12002	0.06995	0.539221	0.0946417	0.444579	4	cg05021743	1	C2CD4D;LOC100132111	NM_001136003;NR_024237	Body;TSS200	Island
cg04296699	0.491566	0.66456	0.67982	0.67385	0.69639	0.76405	0.628973	0.121049	0.169896	0.714286	0.491492	0.381755	0.718171	0.69195	0.56897	0.189263	0.09392	0.13929	0.09178	0.563785	0.128563	0.435222	4	cg04296699	1	C2CD4D;LOC100132111	NM_001136003;NR_024237	Body;TSS200	Island
cg14273450	0.575545	0.64214	0.69215	0.67437	0.73519	0.82476	0.815162	0.711609	0.895853	0.809173	0.688906	0.497857	0.820434	0.68495	0.62682	0.105595	0.02187	0.09261	0.04558	0.712995	0.0664137	0.646581	4	cg14273450	2	C2orf39	NM_145038	1stExon	Island
cg11525280	0.584401	0.62956	0.67022	0.69339	0.76647	0.82647	0.702185	0.672015	0.671066	0.69887	0.680467	0.583033	0.804585	0.69402	0.62946	0.119347	0.02714	0.05663	0.02223	0.687081	0.0563368	0.630744	4	cg11525280	2	C2orf39	NM_145038	TSS200	Island
cg14013195	0.605726	0.6279	0.65877	0.66485	0.75005	0.76711	0.673548	0.691329	0.75906	0.740649	0.699031	0.486457	0.729931	0.66353	0.5984	0.119601	0.09377	0.10554	0.08664	0.674423	0.101388	0.573035	4	cg14013195	2	C2orf39	NM_145038	TSS200	Island
cg04726446	0.549428	0.64273	0.70693	0.59794	0.67948	0.70116	0.691986	0.705318	0.791068	0.757717	0.668582	0.486592	0.747075	0.65006	0.55419	0.108158	0.1064	0.11763	0.09474	0.662017	0.106732	0.555285	4	cg04726446	2	C2orf39	NM_145038	1stExon	Island
cg01734112	0.605209	0.64974	0.70737	0.69945	0.71972	0.78195	0.728359	0.703	0.756875	0.726269	0.659396	0.505974	0.755297	0.69345	0.62886	0.137659	0.10894	0.14967	0.11455	0.688061	0.127705	0.560357	4	cg01734112	2	C2orf39	NM_145038	TSS200	Island
cg02583525	0.541558	0.58103	0.65205	0.63175	0.68943	0.71324	0.663257	0.671304	0.670185	0.689998	0.674077	0.519212	0.704256	0.65613	0.5509	0.0998682	0.05872	0.09085	0.0714	0.640559	0.0802096	0.560349	4	cg02583525	2	C2orf39	NM_145038	TSS200	Island
cg13255216	0.481111	0.40469	0.31535	0.57031	0.65394	0.71031	0.665167	0.588447	0.663436	0.579703	0.499547	0.342381	0.691164	0.58789	0.5111	0.114503	0.09161	0.11275	0.08867	0.55097	0.101883	0.449087	4	cg13255216	2	C2orf39	NM_145038	Body	Island
cg13414212	0.560907	0.61071	0.66637	0.65037	0.75294	0.77251	0.731759	0.738234	0.832318	0.813429	0.722171	0.495817	0.784302	0.68293	0.59514	0.0955009	0.06135	0.09239	0.07604	0.693994	0.0813202	0.612674	4	cg13414212	2	C2orf39;C2orf39	NM_145038;NM_145038	5'UTR;1stExon	Island
cg07510423	0.531349	0.49732	0.46926	0.57199	0.71196	0.77539	0.741492	0.439791	0.427108	0.708005	0.479469	0.372179	0.737908	0.69577	0.52807	0.129989	0.0969	0.10904	0.10142	0.579137	0.109337	0.4698	4	cg07510423	2	C2orf40	NM_032411	TSS200	Island
cg06499647	0.410213	0.61476	0.63638	0.37473	0.43596	0.58586	0.579282	0.538259	0.38526	0.587811	0.282948	0.340197	0.668097	0.64222	0.37058	0.0855431	0.04061	0.05427	0.05787	0.496837	0.0595733	0.437264	4	cg06499647	2	C2orf40	NM_032411	TSS200	Island
cg20248458	0.493332	0.7001	0.75742	0.33908	0.75335	0.84566	0.678641	0.628317	0.790274	0.806557	0.722248	0.575246	0.82726	0.00745	0.66819	0.0957961	0.01233	0.01754	0.01497	0.639542	0.035159	0.604383	4	cg20248458	2	C2orf43	NM_021925	5'UTR	Island
cg01203385	0.212303	0.69338	0.75438	0.5743	0.42809	0.34951	0.645749	0.666039	0.690883	0.755739	0.608046	0.547988	0.577405	0.05229	0.60396	0.0866779	0.0336	0.05706	0.05816	0.544004	0.0588745	0.48513	4	cg01203385	2	C2orf43	NM_021925	TSS200	Island
cg00935993	0.403611	0.58003	0.6296	0.44713	0.6916	0.74633	0.665268	0.595003	0.643191	0.672322	0.552414	0.454685	0.747536	0.07679	0.56657	0.130321	0.08496	0.09909	0.09222	0.564805	0.101648	0.463158	4	cg00935993	2	C2orf43	NM_021925	TSS200	Island
cg09109450	0.414545	0.60454	0.64279	0.30769	0.51453	0.52142	0.578397	0.63879	0.676181	0.708269	0.576633	0.447391	0.743136	0.07491	0.54251	0.124054	0.08036	0.08451	0.08008	0.532782	0.092251	0.440531	4	cg09109450	2	C2orf43	NM_021925	5'UTR	Island
cg26625629	0.275959	0.62346	0.56267	0.34609	0.23058	0.14666	0.465653	0.415634	0.717824	0.800479	0.549002	0.494656	0.458031	0.01035	0.57085	0.0650011	0.0194	0.03101	0.03084	0.444527	0.0365628	0.407964	4	cg26625629	2	C2orf43	NM_021925	TSS200	Island
cg04787024	0.660747	0.70233	0.75552	0.78176	0.83249	0.89332	0.848888	0.636665	0.888604	0.864214	0.842353	0.725831	0.892386	0.74834	0.67481	0.104893	0.02512	0.06341	0.05686	0.783217	0.0625707	0.720647	4	cg04787024	2	C2orf55	NM_207362	TSS1500	Island
cg09236434	0.603271	0.6888	0.73912	0.70581	0.80039	0.87042	0.794244	0.748263	0.853415	0.79462	0.744144	0.586143	0.846165	0.7346	0.63055	0.112901	0.07269	0.12137	0.11089	0.742664	0.104463	0.638201	4	cg09236434	2	C2orf55	NM_207362	TSS1500	Island
cg17968795	0.625643	0.57516	0.6425	0.64816	0.75793	0.76782	0.775678	0.758086	0.716904	0.736679	0.744913	0.574105	0.812784	0.65519	0.52462	0.179769	0.06899	0.11166	0.10492	0.687745	0.116335	0.57141	4	cg17968795	2	C2orf55	NM_207362	TSS1500	Island
cg05045343	0.553977	0.56726	0.60792	0.614	0.57991	0.65257	0.661136	0.602191	0.67692	0.70369	0.599067	0.502511	0.720293	0.60562	0.53213	0.0600516	0.0261	0.05897	0.02009	0.611946	0.0413029	0.570643	4	cg05045343	2	C2orf62	NM_198559	3'UTR	Island
cg01506492	0.549959	0.66694	0.69034	0.61958	0.6494	0.74989	0.65506	0.570245	0.638834	0.692644	0.597261	0.542191	0.785141	0.70363	0.59466	0.134064	0.02756	0.04776	0.0385	0.647052	0.061971	0.585081	4	cg01506492	2	C2orf62	NM_198559	Body	Island
cg20042692	0.461314	0.74722	0.77981	0.77575	0.83317	0.89074	0.672593	0.659681	0.655435	0.724957	0.635852	0.578707	0.8373	0.76715	0.69162	0.0600479	0.1306	0.03871	0.03759	0.714087	0.066737	0.64735	4	cg20042692	2	C2orf63;C2orf63	NM_152385;NM_001135598	5'UTR;5'UTR	Island
cg02271560	0.37374	0.65289	0.67083	0.65994	0.73762	0.81243	0.606193	0.614827	0.777152	0.730102	0.565375	0.520236	0.820457	0.68412	0.57703	0.0626902	0.15419	0.05671	0.0398	0.65353	0.0783476	0.575182	4	cg02271560	2	C2orf63;C2orf63	NM_152385;NM_001135598	5'UTR;5'UTR	Island
cg11652636	0.602455	0.71239	0.74317	0.70185	0.76756	0.82415	0.726062	0.744504	0.762104	0.766433	0.719795	0.593714	0.796786	0.74493	0.66947	0.112052	0.18423	0.08689	0.07263	0.725025	0.113951	0.611074	4	cg11652636	2	C2orf63;C2orf63	NM_152385;NM_001135598	5'UTR;5'UTR	Island
cg02611848	0.673465	0.77627	0.82833	0.82962	0.87958	0.92015	0.84422	0.805836	0.873338	0.806313	0.72629	0.608409	0.867652	0.82908	0.72791	0.172524	0.13029	0.12648	0.06511	0.799764	0.123601	0.676163	4	cg02611848	2	C2orf65	NM_138804	TSS1500	Island
cg02109484	0.620794	0.67882	0.69827	0.67282	0.79114	0.84746	0.844747	0.716154	0.848242	0.798144	0.718114	0.564771	0.789595	0.71346	0.62756	0.188383	0.12724	0.15964	0.09977	0.728673	0.143758	0.584915	4	cg02109484	2	C2orf65	NM_138804	TSS200	Island
cg04917511	0.648733	0.68824	0.70852	0.67694	0	0.01131	0.707115	0.589858	0.87613	0.854436	0.749951	0.599047	0.754034	0.60979	0.6578	0.042481	0.02539	0.05704	0.03599	0.608794	0.0402253	0.568568	4	cg04917511	2	C2orf70	NM_001105519	TSS200	Island
cg23482427	0.6211	0.74387	0.76964	0.7737	0.17014	0.18307	0.510317	0.57777	0.860205	0.837963	0.746869	0.531717	0.663267	0.81816	0.70951	0.144816	0.15861	0.16021	0.12827	0.634486	0.147976	0.48651	4	cg23482427	2	C2orf70	NM_001105519	TSS1500	Island
cg05350188	0.595654	0.61338	0.65235	0.57908	0.02884	0.03651	0.780993	0.476104	0.838861	0.811956	0.699522	0.506199	0.681672	0.6113	0.60915	0.0977092	0.02752	0.04927	0.02839	0.568105	0.0507223	0.517382	4	cg05350188	2	C2orf70	NM_001105519	TSS200	Island
cg10150686	0.473788	0.58364	0.60821	0.26091	0.00833	0.0486	0.672948	0.473454	0.780663	0.749545	0.553834	0.453445	0.575253	0.49192	0.55486	0.0680125	0.01419	0.07927	0.02428	0.48596	0.0464381	0.439522	4	cg10150686	2	C2orf70	NM_001105519	TSS200	Island
cg22734086	0.411615	0.54782	0.58074	0.63208	0.02725	0.06582	0.749369	0.517979	0.484811	0.767418	0.530062	0.502811	0.73569	0.66387	0.58201	0.0940476	0.0322	0.10201	0.05708	0.519956	0.0713344	0.448622	4	cg22734086	2	C2orf70	NM_001105519	TSS200	Island
cg04319606	0.537826	0.58711	0.64816	0.48002	0.06065	0.08275	0.657587	0.658892	0.57547	0.72497	0.672009	0.4734	0.501663	0.64227	0.57101	0.132891	0.10674	0.13359	0.09791	0.524919	0.117783	0.407136	4	cg04319606	2	C2orf70	NM_001105519	TSS200	Island
cg13888593	0.535571	0.56496	0.61611	0.58631	0.70472	0.7396	0.673205	0.664329	0.743736	0.754193	0.599919	0.407883	0.800351	0.63153	0.54096	0.11737	0.12662	0.12603	0.09373	0.637558	0.115938	0.521621	4	cg13888593	2	C2orf81	NM_001145054	Body	Island
cg06283342	0.535682	0.61012	0.66678	0.65592	0.68331	0.75261	0.606571	0.68663	0.750915	0.754699	0.657288	0.462405	0.737533	0.67859	0.58305	0.10302	0.09672	0.12771	0.08709	0.654807	0.103635	0.551172	4	cg06283342	2	C2orf82	NM_206895	Body	Island
cg08350814	0.633952	0.68876	0.70953	0.71456	0.58322	0.58153	0.784065	0.775309	0.829239	0.832616	0.741019	0.566936	0.859939	0.74482	0.60438	0.0558371	0.00722	0.05218	0.02604	0.709992	0.0353193	0.674672	4	cg08350814	2	C2orf88;C2orf88;C2orf88;C2orf88	NM_001042519;NM_001042521;NM_032321;NM_001042520	TSS1500;5'UTR;TSS1500;5'UTR	Island
cg06532037	0.527389	0.6675	0.67584	0.62899	0.58529	0.57072	0.715864	0.671634	0.795009	0.749717	0.631985	0.543597	0.794202	0.68513	0.5874	0.0473886	0.02889	0.06296	0.03491	0.655351	0.0435371	0.611814	4	cg06532037	2	C2orf88;C2orf88;C2orf88;C2orf88	NM_001042521;NM_032321;NM_001042519;NM_001042520	5'UTR;TSS1500;TSS200;5'UTR	Island
cg11448068	0.579052	0.61572	0.64794	0.65407	0.51057	0.51847	0.71927	0.694639	0.788478	0.754595	0.722791	0.510112	0.803017	0.68269	0.55647	0.140577	0.04822	0.06495	0.05083	0.650526	0.0761442	0.574381	4	cg11448068	2	C2orf88;C2orf88;C2orf88;C2orf88	NM_001042519;NM_001042521;NM_032321;NM_001042520	TSS1500;5'UTR;TSS1500;5'UTR	Island
cg15313226	0.548577	0.66249	0.71724	0.6999	0.60023	0.6101	0.710328	0.711451	0.777884	0.771359	0.711907	0.53355	0.837177	0.72794	0.60004	0.0744805	0.02943	0.03953	0.0202	0.681345	0.0409101	0.640435	4	cg15313226	2	C2orf88;C2orf88;C2orf88;C2orf88;C2orf88	NM_001042519;NM_001042521;NM_001042519;NM_001042520;NM_032321	5'UTR;5'UTR;1stExon;5'UTR;TSS200	Island
cg11097717	0.523846	0.62069	0.65001	0.64812	0.57407	0.58954	0.65896	0.657503	0.725217	0.683384	0.649309	0.475173	0.744398	0.64217	0.57482	0.148677	0.10192	0.14099	0.11591	0.627814	0.126874	0.50094	4	cg11097717	2	C2orf88;C2orf88;C2orf88;C2orf88;C2orf88	NM_001042519;NM_001042521;NM_001042519;NM_001042520;NM_032321	5'UTR;5'UTR;1stExon;5'UTR;TSS200	Island
cg14210694	0.431761	0.6199	0.61291	0.61158	0.53452	0.55138	0.599055	0.627491	0.6975	0.647504	0.608168	0.419979	0.672077	0.6328	0.52203	0.131908	0.10506	0.1418	0.09613	0.58591	0.118725	0.467186	4	cg14210694	2	C2orf88;C2orf88;C2orf88;C2orf88;C2orf88	NM_001042519;NM_001042521;NM_001042519;NM_001042520;NM_032321	5'UTR;5'UTR;1stExon;5'UTR;TSS200	Island
cg19906093	0.555085	0.63843	0.65964	0.63062	0.55813	0.55201	0.742777	0.712568	0.824129	0.786387	0.703375	0.523073	0.812102	0.6786	0.59088	0.150222	0.08036	0.13155	0.09343	0.66452	0.11389	0.55063	4	cg19906093	2	C2orf88;C2orf88;C2orf88;C2orf88;C2orf88;C2orf88	NM_001042519;NM_032321;NM_001042521;NM_032321;NM_001042519;NM_001042520	5'UTR;1stExon;5'UTR;5'UTR;1stExon;5'UTR	Island
cg16063519	0.552893	0.66346	0.6923	0.67929	0.55168	0.54591	0.73727	0.481049	0.856301	0.844729	0.632276	0.541394	0.832354	0.69462	0.61954	0.0594051	0.01511	0.0362	0.0227	0.661671	0.0333538	0.628317	4	cg16063519	2	C2orf89	NM_001080824	Body	Island
cg10990312	0.564153	0.66001	0.71841	0.57671	0.00663	0.00753	0.79458	0.63681	0.82606	0.837659	0.804777	0.636965	0.879874	0.78764	0.44308	0.0742942	0.01803	0.02113	0.01302	0.612059	0.0316186	0.580441	4	cg10990312	2	C2orf89	NM_001080824	TSS200	Island
cg05057843	0.571656	0.63948	0.71052	0.70571	0.01219	0.00885	0.774512	0.608181	0.816303	0.769037	0.757586	0.599208	0.816742	0.77907	0.48149	0.109175	0.00119	0.02693	0.01488	0.603369	0.0380436	0.565325	4	cg05057843	2	C2orf89	NM_001080824	TSS200	Island
cg03479657	0.58381	0.66773	0.71817	0.71431	0.0626	0.06245	0.7506	0.705329	0.751953	0.756834	0.71882	0.545291	0.762996	0.72668	0.36502	0.0975965	0.0746	0.07517	0.07423	0.592839	0.0803991	0.51244	4	cg03479657	2	C2orf89	NM_001080824	TSS200	Island
cg08172009	0.52314	0.61203	0.65622	0.6635	0	0.00537	0.796957	0.470962	0.564346	0.782306	0.726753	0.545605	0.64683	0.73692	0.19553	0.0703257	0.01165	0.00981	0.00195	0.528431	0.0234339	0.504997	4	cg08172009	2	C2orf89	NM_001080824	TSS200	Island
cg16614613	0.595634	0.73008	0.75854	0.76677	0.79315	0.84134	0.723436	0.735054	0.793252	0.70147	0.683967	0.569489	0.851101	0.73343	0.6285	0.127933	0.04523	0.09775	0.04752	0.727014	0.0796082	0.647406	4	cg16614613	3	C3orf18	NM_016210	TSS200	Island
cg00169373	0.544324	0.42186	0.53038	0.64433	0.65629	0.65855	0.689555	0.543054	0.718866	0.751068	0.541906	0.466177	0.465497	0.37579	0.52072	0.086214	0.05378	0.09656	0.05127	0.568558	0.071956	0.496602	4	cg00169373	3	C3orf18	NM_016210	TSS200	Island
cg19233043	0.605979	0.67952	0.68146	0.73218	0.75648	0.84617	0.796584	0.757219	0.836052	0.791713	0.686291	0.595546	0.840714	0.71478	0.61509	0.055199	0.01874	0.10005	0.03108	0.729052	0.0512672	0.677785	4	cg19233043	3	C3orf18;C3orf18	NM_016210;NM_016210	1stExon;5'UTR	Island
cg24075738	0.561631	0.71766	0.72896	0.72962	0.79047	0.85157	0.760979	0.752503	0.514282	0.812366	0.679945	0.603305	0.850523	0.71284	0.62449	0.0646088	0.0219	0.07484	0.02039	0.712743	0.0454347	0.667308	4	cg24075738	3	C3orf18;C3orf18	NM_016210;NM_016210	1stExon;5'UTR	Island
cg07638105	0.563328	0.61186	0.63137	0.6897	0.71793	0.78019	0.650782	0.66661	0.424355	0.667333	0.70563	0.542347	0.700148	0.64412	0.56219	0.114038	0.02434	0.06478	0.04184	0.637193	0.0612495	0.575943	4	cg07638105	3	C3orf18;C3orf18	NM_016210;NM_016210	1stExon;5'UTR	Island
cg11975445	0.500583	0.58487	0.63487	0.61356	0.63606	0.69198	0.537927	0.581049	0.595377	0.644457	0.552058	0.403741	0.659412	0.59977	0.52978	0.105968	0.07532	0.10426	0.06724	0.584366	0.0881969	0.496169	4	cg11975445	3	C3orf18;C3orf18	NM_016210;NM_016210	1stExon;5'UTR	Island
cg17912370	0.627464	0.72248	0.77823	0.72909	0.83126	0.85709	0.782661	0.756009	0.852454	0.807432	0.793043	0.572458	0.88058	0.71967	0.61373	0.048423	0	0.01832	0.02744	0.75491	0.0235458	0.731364	4	cg17912370	3	C3orf55;C3orf55;C3orf55;C3orf55	NM_001099777;NM_001130001;NM_001130002;NR_024016	TSS200;TSS200;TSS200;TSS200	Island
cg03358769	0.612961	0.73111	0.78951	0.73372	0.7774	0.83676	0.691726	0.704462	0.70648	0.724903	0.678521	0.550087	0.845099	0.72334	0.63038	0.1178	0.01293	0.04098	0.01893	0.715764	0.0476599	0.668104	4	cg03358769	3	C3orf55;C3orf55;C3orf55;C3orf55	NM_001099777;NM_001130001;NM_001130002;NR_024016	TSS200;TSS200;TSS200;TSS200	Island
cg06827247	0.617546	0.63402	0.69696	0.50269	0.78613	0.78668	0.780337	0.592435	0.811437	0.817051	0.723697	0.532328	0.784085	0.68091	0.53484	0.0950171	0.04607	0.04073	0.02399	0.68541	0.0514518	0.633958	4	cg06827247	3	C3orf55;C3orf55;C3orf55;C3orf55	NM_001099777;NM_001130001;NM_001130002;NR_024016	TSS200;TSS200;TSS200;TSS200	Island
cg22987447	0.612954	0.67279	0.71897	0.69982	0.75003	0.78182	0.788346	0.736749	0.801254	0.814818	0.75098	0.532456	0.704449	0.60761	0.56141	0.0980434	0.04809	0.07351	0.05616	0.702297	0.0689508	0.633346	4	cg22987447	3	C3orf55;C3orf55;C3orf55;C3orf55	NM_001099777;NM_001130001;NM_001130002;NR_024016	TSS200;TSS200;TSS200;TSS200	Island
cg15570323	0.6667	0.70093	0.74763	0.66034	0.77353	0.80324	0.671994	0.754076	0.558108	0.861409	0.789488	0.51374	0.351945	0.52679	0.66258	0.118634	0.0581	0.07874	0.05771	0.6695	0.0782959	0.591204	4	cg15570323	3	C3orf55;C3orf55;C3orf55;C3orf55	NM_001099777;NM_001130001;NM_001130002;NR_024016	TSS200;TSS200;TSS200;TSS200	Island
cg24783642	0.651571	0.72188	0.7499	0.74246	0.74228	0.73124	0.628129	0.722978	0.543738	0.793622	0.77436	0.592324	0.577718	0.73031	0.67504	0.120796	0.04449	0.05802	0.05632	0.691837	0.0699064	0.62193	4	cg24783642	3	C3orf55;C3orf55;C3orf55;C3orf55	NM_001099777;NM_001130001;NM_001130002;NR_024016	TSS200;TSS200;TSS200;TSS200	Island
cg03066577	0.555439	0.60584	0.66002	0.53383	0.70832	0.78859	0.723988	0.614171	0.459538	0.725086	0.645699	0.459132	0.483032	0.66276	0.50496	0.104441	0.04684	0.06561	0.05644	0.608694	0.0683328	0.540361	4	cg03066577	3	C3orf55;C3orf55;C3orf55;C3orf55;C3orf55;C3orf55;C3orf55	NM_001130001;NM_001130002;NM_001099777;NM_001130002;NM_001099777;NM_001130001;NR_024016	5'UTR;5'UTR;1stExon;1stExon;5'UTR;1stExon;Body	Island
cg20603260	0.616805	0.59169	0.56754	0.77494	0.7795	0.85571	0.726348	0.750434	0.784441	0.781926	0.809494	0.620532	0.858358	0.74918	0.60315	0.129149	0.0147	0.02095	0.0061	0.72467	0.0427247	0.681945	4	cg20603260	3	C3orf62	NM_198562	TSS200	Island
cg20835282	0.566254	0.57994	0.67065	0.69613	0.74834	0.79563	0.774238	0.709681	0.762088	0.79981	0.77969	0.58293	0.754275	0.73219	0.52907	0.10164	0.08082	0.05255	0.04564	0.698728	0.0701625	0.628565	4	cg20835282	3	C3orf62;C3orf62	NM_198562;NM_198562	1stExon;5'UTR	Island
cg26466970	0.535748	0.62481	0.63092	0.6552	0.23277	0.21086	0.7	0.716209	0.694932	0.646492	0.680054	0.443041	0.727453	0.62212	0.45301	0.126079	0.06382	0.06038	0.06054	0.571575	0.0777047	0.49387	4	cg26466970	3	C3orf67	NM_198463	TSS1500	Island
cg03187299	0.356457	0.46714	0.50708	0.49344	0.35889	0.36983	0.482294	0.49375	0.488021	0.375737	0.439632	0.380008	0.650913	0.45292	0.33987	0.0461389	0.00566	0.03685	0.00711	0.443732	0.0239397	0.419792	4	cg03187299	3	C3orf67	NM_198463	TSS200	Island
cg08970083	0.41737	0.61277	0.61395	0.57048	0.68228	0.67763	0.634601	0.689517	0.739954	0.786697	0.679785	0.397927	0.773147	0.54784	0.39445	0.116424	0.0988	0.02325	0.03579	0.61456	0.0685659	0.545994	4	cg08970083	3	C3orf70	NM_001025266	TSS1500	Island
cg09222023	0.623804	0.67799	0.72315	0.6867	0.4738	0.47695	0.713698	0.74559	0.760229	0.805365	0.768579	0.552435	0.699172	0.72999	0.59608	0.129097	0.12305	0.13666	0.11665	0.668902	0.126364	0.542538	4	cg09222023	3	C3orf72	NM_001040061	Body	Island
cg01379240	0.619683	0.7451	0.79771	0.77574	0.84004	0.88396	0.804722	0.773291	0.891253	0.866844	0.818828	0.583066	0.86919	0.8165	0.69139	0.0791398	0.0457	0.14703	0.05389	0.785155	0.08144	0.703715	4	cg01379240	3	C3orf72;FOXL2;C3orf72	NM_001040061;NM_023067;NM_001040061	5'UTR;TSS200;1stExon	Island
cg06186698	0.624046	0.72615	0.75024	0.72691	0.80072	0.86014	0.726766	0.622731	0.803708	0.848238	0.772042	0.559025	0.867959	0.75975	0.66595	0.10397	0.0355	0.12044	0.03672	0.740958	0.0741576	0.666801	4	cg06186698	3	C3orf72;FOXL2;C3orf72	NM_001040061;NM_023067;NM_001040061	5'UTR;TSS200;1stExon	Island
cg03509106	0.487347	0.53252	0.5072	0.64473	0.68101	0.71558	0.64109	0.433969	0.748309	0.686061	0.711254	0.460688	0.690987	0.65054	0.51092	0.117297	0.08671	0.1134	0.076	0.606814	0.0983516	0.508462	4	cg03509106	4	C4orf31	NM_024574	5'UTR	Island
cg07290190	0.544197	0.5697	0.64391	0.15928	0.60777	0.69589	0.614285	0.487609	0.440687	0.695614	0.189886	0.353559	0.264265	0.6552	0.06124	0.0664782	0.05045	0.06668	0.06496	0.46554	0.062142	0.403397	4	cg07290190	4	C4orf31	NM_024574	5'UTR	Island
cg13486410	0.485566	0.43031	0.60336	0.43075	0.09402	0.31373	0.670668	0.62423	0.71375	0.716725	0.274628	0.455731	0.508958	0.71388	0.41682	0.133415	0.0251	0.05439	0.03783	0.496875	0.0626838	0.434191	4	cg13486410	4	C4orf31	NM_024574	5'UTR	Island
cg10051615	0.52756	0.62188	0.69957	0.65312	0.06286	0.04798	0.606275	0.63232	0.716393	0.660947	0.566822	0.432237	0.616794	0.65455	0.5493	0.0904576	0.06552	0.08135	0.06024	0.536574	0.0743919	0.462182	4	cg10051615	4	C4orf38;WWC2	NR_024008;NM_024949	Body;TSS1500	Island
cg04939673	0.558591	0.62222	0.68646	0.65716	0.08878	0.07894	0.710516	0.683836	0.733785	0.728159	0.689334	0.396189	0.598057	0.64948	0.39564	0.176657	0.13439	0.1468	0.10908	0.55181	0.141732	0.410078	4	cg04939673	4	C4orf38;WWC2	NR_024008;NM_024949	Body;TSS1500	Island
cg01733638	0.580294	0.57868	0.6028	0.54034	0.61737	0.68092	0.45457	0.712313	0.75769	0.693253	0.647816	0.436086	0.716684	0.5496	0.32219	0.0995935	0.04762	0.0516	0.04585	0.592707	0.0611659	0.531541	4	cg01733638	4	C4orf49	NM_032623	Body	Island
cg07776847	0.514881	0.54107	0.59923	0.45593	0.57909	0.66879	0.688778	0.675875	0.517074	0.71173	0.652138	0.352543	0.490432	0.50043	0.40251	0.0906891	0.03002	0.03881	0.03926	0.5567	0.0496948	0.507005	4	cg07776847	4	C4orf49	NM_032623	Body	Island
cg20710842	0.367049	0.41387	0.41278	0.54213	0.46934	0.52055	0.589459	0.620623	0.352557	0.50443	0.501247	0.403918	0.69218	0.55175	0.37606	0.102864	0.02073	0.03993	0.05477	0.487863	0.0545736	0.433289	4	cg20710842	4	C4orf49	NM_032623	1stExon	Island
cg21159993	0.524602	0.69538	0.74787	0.7228	0.14176	0.11218	0.384725	0.668183	0.677411	0.755438	0.607417	0.398432	0.819482	0.44225	0.62531	0.0761291	0.03182	0.05193	0.0312	0.554883	0.0477698	0.507113	4	cg21159993	5	C5orf32	NM_032412	TSS1500	Island
cg21629500	0.700856	0.68419	0.76917	0.59636	0.84109	0.91249	0.523304	0.673419	0.839026	0.726984	0.680247	0.613906	0.90845	0.84006	0.63491	0.149327	0.0686	0.12255	0.12383	0.729631	0.116077	0.613554	4	cg21629500	5	C5orf38	NM_178569	Body	Island
cg13944468	0.757206	0.67221	0.7436	0.6051	0.75364	0.81261	0.839371	0.763851	0.881043	0.76809	0.768469	0.672439	0.903007	0.71879	0.54048	0.190283	0	0.09471	0.16708	0.74666	0.113018	0.633642	4	cg13944468	5	C5orf38	NM_178569	Body	Island
cg12860686	0.530553	0.68773	0.68135	0.51727	0.78174	0.81925	0.479194	0.622809	0.770422	0.711832	0.372598	0.357164	0.81166	0.73335	0.54843	0.0918056	0.03477	0.14616	0.19107	0.628357	0.115951	0.512405	4	cg12860686	5	C5orf38	NM_178569	Body	Island
cg03570636	0.521983	0.5764	0.60367	0.33413	0.66772	0.7188	0.606441	0.548211	0.749724	0.674403	0.561993	0.355551	0.75531	0.62456	0.4207	0.108189	0.06762	0.0941	0.0857	0.581306	0.0889024	0.492404	4	cg03570636	5	C5orf38	NM_178569	Body	Island
cg04509074	0.562228	0.70238	0.75762	0.15179	0.77828	0.82284	0.254852	0.565744	0.146622	0.199118	0.543781	0.305933	0.789338	0.66911	0.34271	0.110541	0.04697	0.14117	0.12475	0.506156	0.105858	0.400299	4	cg04509074	5	C5orf38	NM_178569	Body	Island
cg11337945	0.597452	0.56439	0.60981	0.38231	0.65428	0.71038	0.448621	0.529757	0.494351	0.616337	0.536598	0.386407	0.667195	0.62048	0.49925	0.0957752	0.05335	0.06191	0.03748	0.554508	0.0621288	0.492379	4	cg11337945	5	C5orf38	NM_178569	3'UTR	Island
cg23164183	0.536311	0.49405	0.49284	0.20628	0.62364	0.72079	0.366677	0.463023	0.739726	0.597135	0.406428	0.391463	0.760573	0.52668	0.28424	0.0856463	0.01834	0.05112	0.02225	0.507324	0.0443391	0.462985	4	cg23164183	5	C5orf38	NM_178569	Body	Island
cg23248357	0.37145	0.39496	0.41378	0.23814	0.53856	0.61631	0.457698	0.539859	0.591687	0.551667	0.413544	0.382427	0.640048	0.50381	0.32851	0.071641	0.02238	0.04228	0.0201	0.465497	0.0391003	0.426396	4	cg23248357	5	C5orf38	NM_178569	3'UTR	Island
cg18652721	0.590445	0.67598	0.69924	0.32692	0.75412	0.80088	0.437306	0.547724	0.593701	0.249625	0.591655	0.389377	0.79259	0.72377	0.54734	0.162536	0.07799	0.1528	0.17708	0.581378	0.142602	0.438777	4	cg18652721	5	C5orf38	NM_178569	Body	Island
cg18693345	0.622387	0.54766	0.6166	0.33512	0.75828	0.83364	0.501021	0.571992	0.494597	0.270865	0.63343	0.284459	0.769525	0.60959	0.65995	0.168342	0.08196	0.12867	0.12021	0.567274	0.124796	0.442479	4	cg18693345	5	C5orf38	NM_178569	Body	Island
cg22055815	0.613544	0.7267	0.71472	0.6497	0.52611	0.60074	0.638354	0.691804	0.456336	0.757762	0.666481	0.529255	0.0598647	0.7171	0.60713	0.113247	0.07136	0.11003	0.07941	0.59704	0.0935117	0.503528	4	cg22055815	5	C5orf39	NM_001014279	TSS200	Island
cg26542283	0.633773	0.64359	0.67298	0.6361	0.43328	0.52311	0.644079	0.698628	0.449602	0.721656	0.709574	0.562975	0.0749682	0.69728	0.60458	0.102878	0.05928	0.11245	0.07998	0.580412	0.0886469	0.491765	4	cg26542283	5	C5orf39	NM_001014279	TSS200	Island
cg01313313	0.520502	0.6509	0.71106	0.62546	0.44583	0.49462	0.589854	0.58189	0.409671	0.642131	0.62702	0.569625	0.41416	0.66738	0.57205	0.0829798	0.02006	0.06335	0.021	0.568144	0.0468475	0.521296	4	cg01313313	5	C5orf39	NM_001014279	TSS200	Island
cg03723510	0.498486	0.65485	0.68712	0.63806	0.44403	0.45553	0.584637	0.634775	0.381809	0.673396	0.568261	0.432283	0.0494734	0.69102	0.53053	0.0915787	0.09399	0.11423	0.08895	0.528284	0.0971872	0.431097	4	cg03723510	5	C5orf39	NM_001014279	TSS200	Island
cg05551979	0.493872	0.64004	0.67769	0.618	0.43743	0.47358	0.554466	0.592619	0.391963	0.675124	0.548584	0.415912	0.0859441	0.68177	0.55562	0.0964807	0.07093	0.12969	0.07613	0.522841	0.0933077	0.429533	4	cg05551979	5	C5orf39	NM_001014279	TSS200	Island
cg18148997	0.518993	0.6513	0.68343	0.70286	0.46687	0.49137	0.649852	0.623609	0.530327	0.705941	0.729283	0.588428	0.506078	0.62565	0.66144	0.17756	0.12277	0.12298	0.14677	0.609029	0.14252	0.466509	4	cg18148997	5	C5orf39	NM_001014279	TSS200	Island
cg19950474	0.592538	0.73169	0.68128	0.59014	0.37233	0.45567	0.679913	0.712878	0.434777	0.747545	0.695376	0.596959	0.157563	0.74489	0.59155	0.170577	0.05535	0.07544	0.07549	0.585673	0.0942143	0.491459	4	cg19950474	5	C5orf39;C5orf39	NM_001014279;NM_001014279	5'UTR;1stExon	Island
cg00257271	0.631437	0.65172	0.70374	0.60948	0.81201	0.80503	0.705637	0.744933	0.548145	0.784383	0.745074	0.657959	0.0882915	0.70567	0.50663	0.151787	0.04081	0.12294	0.08065	0.646676	0.0990468	0.547629	4	cg00257271	5	C5orf39;LOC153684	NM_001014279;NR_015447	TSS1500;TSS1500	Island
cg12539796	0.69589	0.87003	0.84145	0.69967	0.90427	0.92932	0.80885	0.846118	0.876401	0.762156	0.716245	0.728266	0.909724	0.86393	0.72579	0.0983456	0.0123	0.0526	0.01877	0.811874	0.0455039	0.76637	4	cg12539796	5	C5orf49	NM_001089584	Body	Island
cg05904966	0.48786	0.58086	0.64441	0.61519	0.68681	0.72897	0.645764	0.56037	0.667863	0.508583	0.496376	0.461959	0.562019	0.65589	0.5314	0.0548327	0.04048	0.13627	0.07927	0.588955	0.0777132	0.511242	4	cg05904966	5	C5orf49	NM_001089584	1stExon	Island
cg01759761	0.51633	0.59115	0.64835	0.49465	0.62073	0.67923	0.583623	0.632761	0.675264	0.69642	0.536582	0.403106	0.528487	0.64689	0.511	0.0935579	0.07947	0.14325	0.08545	0.584305	0.100432	0.483873	4	cg01759761	5	C5orf49	NM_001089584	Body	Island
cg25214789	0.596556	0.5006	0.42837	0.08882	0.0553	0.05409	0.739731	0.619276	0.478267	0.729992	0.664509	0.42167	0.402502	0.68316	0.52302	0.0871111	0.04445	0.05367	0.04743	0.465724	0.0581653	0.407559	4	cg25214789	5	C5orf49	NM_001089584	Body	Island
cg09693432	0.52061	0.60121	0.5987	0.13634	0.48076	0.58467	0.553288	0.581824	0.359371	0.668315	0.596856	0.496174	0.627616	0.2148	0.47097	0.0726257	0.03491	0.05473	0.0211	0.499434	0.0458414	0.453592	4	cg09693432	5	C5orf49	NM_001089584	TSS200	Island
cg18136932	0.471621	0.5695	0.52824	0.56335	0.50773	0.55286	0.647428	0.58709	0.663853	0.457894	0.375991	0.379688	0.615846	0.5128	0.48186	0.064875	0.0364	0.08154	0.06496	0.527717	0.0619438	0.465773	4	cg18136932	5	C5orf49;C5orf49	NM_001089584;NM_001089584	1stExon;5'UTR	Island
cg14670974	0.420308	0.45721	0.49209	0.43858	0.46604	0.59137	0.596772	0.511759	0.634921	0.635769	0.45952	0.329801	0.813189	0.47553	0.2922	0.0451841	0.0043	0.0159	0.00588	0.507671	0.017816	0.489855	4	cg14670974	5	C5orf52	NM_001145132	TSS200	Island
cg24825262	0.508565	0.55434	0.57367	0.50239	0.27382	0.36052	0.640326	0.542624	0.63468	0.675576	0.668332	0.474173	0.791054	0.61994	0.43314	0.0895643	0.0152	0.02211	0.02294	0.55021	0.0374536	0.512756	4	cg24825262	5	C5orf52	NM_001145132	TSS200	Island
cg05482973	0.378466	0.42432	0.46004	0.37926	0.21026	0.24543	0.697273	0.445249	0.727402	0.692082	0.521996	0.381699	0.704022	0.51097	0.31728	0.0565538	0.00429	0.02043	0.01416	0.47305	0.0238584	0.449192	4	cg05482973	5	C5orf52	NM_001145132	TSS200	Island
cg15968604	0.446574	0.52023	0.55279	0.49148	0.51427	0.44235	0.653457	0.499787	0.699031	0.714599	0.591776	0.30222	0.749919	0.52701	0.3338	0.103697	0.0558	0.07277	0.05938	0.535953	0.0729118	0.463041	4	cg15968604	5	C5orf52	NM_001145132	TSS200	Island
cg00312553	0.516272	0.56799	0.57339	0.53131	0.44231	0.54859	0.713326	0.628435	0.632967	0.708341	0.630089	0.3904	0.641996	0.58072	0.39099	0.130669	0.09559	0.11186	0.0927	0.566475	0.107705	0.45877	4	cg00312553	5	C5orf52	NM_001145132	TSS200	Island
cg19610869	0.535086	0.5257	0.54553	0.45904	0.33698	0.34959	0.692651	0.592477	0.730446	0.760369	0.644975	0.397139	0.759784	0.53372	0.35133	0.141617	0.10603	0.10763	0.09962	0.547654	0.113724	0.43393	4	cg19610869	5	C5orf52;C5orf52	NM_001145132;NM_001145132	5'UTR;1stExon	Island
cg10197432	0.474416	0.71856	0.75152	0.31534	0.10695	0.10765	0.27467	0.532136	0.486505	0.653059	0.585918	0.492423	0.834934	0.68239	0.4676	0.126597	0.07499	0.06022	0.07984	0.498938	0.0854118	0.413526	4	cg10197432	6	C6orf103	NM_024694	TSS200	Island
cg25770340	0.312952	0.6568	0.70666	0.45243	0.0551	0.08583	0.406218	0.591133	0.54072	0.723862	0.629948	0.471343	0.536809	0.69267	0.53914	0.114446	0.05067	0.07604	0.05719	0.493441	0.0745864	0.418855	4	cg25770340	6	C6orf103	NM_024694	TSS200	Island
cg16001811	0.553245	0.57899	0.6298	0.56904	0.5734	0.65867	0.751729	0.653636	0.775484	0.776434	0.738087	0.451141	0.776812	0.68152	0.47004	0.186433	0.17224	0.16436	0.11806	0.642535	0.160273	0.482262	4	cg16001811	6	C6orf123	NR_026773	Body	Island
cg22715021	0.585684	0.58457	0.47806	0.24296	0.00639	0.01107	0.749946	0.367445	0.774222	0.746149	0.602848	0.558064	0.751086	0.66355	0.14793	0.0713455	0.01474	0.05648	0.01518	0.484665	0.0394364	0.445229	4	cg22715021	6	C6orf126	NM_207409	TSS200	Island
cg01612730	0.600283	0.54112	0.60808	0.61413	0.59517	0.66463	0.546574	0.123695	0.0680652	0.789629	0.709308	0.448721	0.762965	0.60952	0.44829	0.0925529	0.04607	0.09953	0.06671	0.542012	0.0762157	0.465796	4	cg01612730	6	C6orf138	NM_001013732	1stExon	Island
cg03709091	0.612494	0.67317	0.69338	0.67007	0.6752	0.7502	0.522449	0.0687643	0.0543594	0.681559	0.656316	0.503822	0.850104	0.71715	0.57872	0.0856369	0.02358	0.11027	0.03256	0.580517	0.0630117	0.517505	4	cg03709091	6	C6orf138;C6orf138	NM_001013732;NM_001013732	1stExon;5'UTR	Island
cg14722140	0.571556	0.58371	0.58511	0.63375	0.62097	0.68586	0.791037	0.708473	0.73168	0.807564	0.679996	0.550701	0.782786	0.61731	0.52524	0.086514	0.0111	0.04827	0.03833	0.658383	0.0460535	0.612329	4	cg14722140	6	C6orf141	NM_001145652	1stExon	Island
cg17160886	0.485647	0.49352	0.56509	0.56366	0.5559	0.69113	0.61151	0.623708	0.656757	0.702926	0.542859	0.343315	0.710198	0.65076	0.4135	0.111196	0.07584	0.0982	0.08192	0.574032	0.0917889	0.482243	4	cg17160886	6	C6orf141	NM_001145652	1stExon	Island
cg27148952	0.560917	0.61529	0.65152	0.6333	0.61004	0.70769	0.695161	0.68414	0.737235	0.789101	0.574905	0.529429	0.77298	0.65111	0.53409	0.0690196	0.03453	0.08818	0.04315	0.649794	0.0587199	0.591074	4	cg27148952	6	C6orf141;C6orf141	NM_001145652;NM_001145652	5'UTR;1stExon	Island
cg26081162	0.651558	0.39886	0.50058	0.70569	0.67517	0.75647	0.787803	0.776868	0.755593	0.775182	0.776087	0.576372	0.776661	0.69545	0.55206	0.149164	0.10131	0.11273	0.09881	0.67736	0.115503	0.561857	4	cg26081162	6	C6orf141;C6orf141	NM_001145652;NM_001145652	5'UTR;1stExon	Island
cg19670870	0.521485	0.58025	0.6665	0.56459	0.61884	0.74324	0.649981	0.638244	0.644285	0.695097	0.52521	0.473448	0.698563	0.68721	0.51072	0.0813648	0.02562	0.03937	0.03831	0.614511	0.0461662	0.568345	4	cg19670870	6	C6orf141;C6orf141	NM_001145652;NM_001145652	5'UTR;1stExon	Island
cg26371771	0.541644	0.60369	0.65579	0.65472	0.62365	0.68395	0.686423	0.683869	0.711252	0.738735	0.579301	0.466941	0.63547	0.66515	0.472	0.113077	0.07912	0.10097	0.06176	0.626839	0.0887317	0.538107	4	cg26371771	6	C6orf141;C6orf141	NM_001145652;NM_001145652	5'UTR;1stExon	Island
cg25211525	0.572341	0.71029	0.74001	0.7224	0.01363	0.01503	0.652591	0.489167	0.732157	0.825774	0.36592	0.517148	0.045995	0.74346	0.65737	0.0434259	0.01443	0.01903	0.0123	0.520219	0.0222965	0.497922	4	cg25211525	6	C6orf145	NM_183373	1stExon	Island
cg16743811	0.535379	0.7025	0.7728	0.73629	0.00692	0.0207	0.765204	0.329005	0.732037	0.847769	0.386641	0.5325	0.0475577	0.73841	0.01711	0.0447057	0.01348	0.0479	0.01163	0.478055	0.0294289	0.448626	4	cg16743811	6	C6orf145	NM_183373	TSS200	Island
cg11939283	0.48585	0.6754	0.73679	0.68658	0.03261	0.05242	0.732403	0.444809	0.730578	0.822954	0.42218	0.539123	0.0709946	0.71665	0.04079	0.0746702	0.03612	0.05654	0.04897	0.479342	0.0540751	0.425267	4	cg11939283	6	C6orf145	NM_183373	TSS200	Island
cg08597764	0.566086	0.62359	0.66883	0.63935	0.00663	0.01041	0.649971	0.425944	0.704955	0.765292	0.420129	0.495601	0.0600999	0.67608	0.01359	0.0511446	0.01424	0.06179	0.01258	0.448437	0.0349387	0.413499	4	cg08597764	6	C6orf145	NM_183373	TSS200	Island
cg04889106	0.583317	0.59034	0.64349	0.59427	0.0008	0.00324	0.618071	0.514827	0.650635	0.733406	0.383141	0.495787	0.0531577	0.62249	0.52339	0.0788542	0.01067	0.02627	0.00836	0.467357	0.0310385	0.436319	4	cg04889106	6	C6orf145	NM_183373	1stExon	Island
cg24549507	0.552395	0.64554	0.69727	0.68658	0.14996	0.06687	0.700153	0.432302	0.660442	0.763299	0.488079	0.400452	0.369761	0.68466	0.5211	0.111339	0.0963	0.08946	0.11274	0.521258	0.10246	0.418798	4	cg24549507	6	C6orf145	NM_183373	TSS1500	Island
cg12281798	0.476195	0.58581	0.61672	0.48913	0.00668	0.00388	0.548106	0.54552	0.599878	0.773811	0.465461	0.402589	0.76251	0.5501	0.41766	0.100344	0.01266	0.01349	0.00851	0.482937	0.0337511	0.449186	4	cg12281798	6	C6orf147	NR_027005	Body	Island
cg16390139	0.503143	0.66453	0.6942	0.41945	0	0.02235	0.685511	0.501806	0.190431	0.808058	0.5742	0.538751	0.741611	0.69193	0.58383	0.0822707	0.0166	0.02887	0.0452	0.507987	0.0432352	0.464752	4	cg16390139	6	C6orf150	NM_138441	Body	Island
cg08905652	0.368752	0.70146	0.67741	0.49489	0.30264	0.01285	0.528534	0.284185	0.635252	0.704824	0.522343	0.409211	0.567897	0.55436	0.46548	0.077438	0.03244	0.04136	0.0617	0.482006	0.0532345	0.428771	4	cg08905652	6	C6orf150	NM_138441	Body	Island
cg27279904	0.489583	0.53336	0.56381	0.35775	0.37491	0.32334	0.388461	0.245517	0.47626	0.62364	0.398168	0.346642	0.539514	0.4387	0.32751	0.0451833	0.01615	0.02377	0.02092	0.428478	0.0265058	0.401972	4	cg27279904	6	C6orf150	NM_138441	1stExon	Island
cg22491646	0.678936	0.67485	0.62204	0.28769	0.63282	0.68826	0.627538	0.513325	0.769781	0.763258	0.588575	0.472908	0.303085	0.45638	0.55741	0.124054	0.06545	0.0633	0.06769	0.57579	0.0801234	0.495667	4	cg22491646	6	C6orf154	NM_001012974	Body	Island
cg01047555	0.599479	0.64036	0.65345	0.54366	0.59109	0.6841	0.756002	0.681652	0.766302	0.778897	0.721819	0.548471	0.801826	0.6384	0.5055	0.199575	0.06269	0.08594	0.06027	0.660734	0.102119	0.558615	4	cg01047555	6	C6orf174	NM_001012279	Body	Island
cg13612083	0.493473	0.44153	0.49485	0.38985	0.38353	0.56677	0.686792	0.567873	0.58341	0.688129	0.638079	0.375064	0.717478	0.44275	0.33115	0.0857016	0.01881	0.03931	0.03202	0.520049	0.0439604	0.476088	4	cg13612083	6	C6orf174	NM_001012279	Body	Island
cg16001722	0.547566	0.53771	0.62695	0.53711	0.59183	0.67737	0.640331	0.623684	0.710833	0.74312	0.690706	0.417326	0.71475	0.57806	0.45036	0.16166	0.09141	0.11208	0.08367	0.605847	0.112205	0.493642	4	cg16001722	6	C6orf174	NM_001012279	Body	Island
cg22410478	0.555627	0.67882	0.66669	0.60355	0.63239	0.70654	0.719989	0.60175	0.744801	0.773486	0.629948	0.498191	0.819725	0.65107	0.49565	0.119191	0.03113	0.04635	0.03912	0.651882	0.0589479	0.592934	4	cg22410478	6	C6orf186	NM_001123364	Body	Island
cg10259748	0.502812	0.63319	0.64612	0.53827	0.66915	0.58574	0.77344	0.623725	0.27352	0.837842	0.542428	0.402499	0.818926	0.74363	0.58012	0.0933592	0.02105	0.05687	0.03512	0.611427	0.0515998	0.559828	4	cg10259748	6	C6orf186	NM_001123364	Body	Island
cg10068034	0.535644	0.59212	0.61699	0.54821	0.5188	0.71453	0.623971	0.581889	0.739508	0.762738	0.614635	0.409456	0.767029	0.59473	0.44985	0.0703928	0.04547	0.07043	0.04943	0.604673	0.0589307	0.545743	4	cg10068034	6	C6orf186	NM_001123364	Body	Island
cg20931973	0.640719	0.57829	0.50328	0.62597	0.27063	0.14847	0.754908	0.571508	0.646541	0.757918	0.725392	0.481939	0.800132	0.72876	0.55774	0.188721	0.08372	0.10945	0.1295	0.586146	0.127848	0.458299	4	cg20931973	6	C6orf186	NM_001123364	TSS1500	Island
cg20737185	0.312817	0.62033	0.49363	0.70519	0.59553	0.41345	0.753731	0.71566	0.318018	0.558034	0.701083	0.478477	0.613238	0.7147	0.61001	0.146455	0.10062	0.13844	0.11666	0.573593	0.125544	0.448049	4	cg20737185	6	C6orf186	NM_001123364	TSS200	Island
cg24293044	0.558225	0.60728	0.64762	0.55877	0.03939	0.03464	0.655322	0.457306	0.625454	0.751422	0.610201	0.399164	0.797824	0.63124	0.46451	0.0888427	0.04571	0.06195	0.04136	0.522558	0.0594657	0.463092	4	cg24293044	6	C6orf97	NM_025059	Body	Island
cg03596678	0.556186	0.63568	0.69776	0.30952	0.06276	0.06561	0.632937	0.590852	0.571717	0.650648	0.630516	0.448942	0.634273	0.64774	0.53225	0.103642	0.06002	0.11653	0.07186	0.511159	0.0880131	0.423146	4	cg03596678	6	C6orf97	NM_025059	TSS200	Island
cg00772868	0.519271	0.63091	0.69636	0.42932	0.09009	0.09546	0.695869	0.287466	0.640207	0.753715	0.451744	0.435776	0.554659	0.67939	0.52874	0.0950935	0.08955	0.10504	0.10061	0.499265	0.0975734	0.401692	4	cg00772868	6	C6orf97	NM_025059	TSS200	Island
cg00117463	0.512065	0.54233	0.52545	0.56002	0.02162	0.02639	0.565979	0.212259	0.591821	0.646827	0.492849	0.487179	0.739384	0.61031	0.48754	0.0659398	0.02952	0.06757	0.02588	0.468135	0.0472274	0.420908	4	cg00117463	6	C6orf97;C6orf97	NM_025059;NM_025059	5'UTR;1stExon	Island
cg12574408	0.491044	0.65568	0.70324	0.72822	0.47087	0.5458	0.603629	0.679357	0.700705	0.697852	0.702725	0.539301	0.802615	0.48207	0.59096	0.138215	0.03998	0.03873	0.02439	0.626271	0.0603288	0.565942	4	cg12574408	7	C7orf31;C7orf31	NM_138811;NM_138811	5'UTR;1stExon	Island
cg27454412	0.516218	0.11144	0.07996	0.70082	0.79923	0.80934	0.66469	0.54506	0.16043	0.688916	0.599122	0.559571	0.769179	0.65242	0.67082	0.119975	0.03545	0.06881	0.06032	0.555148	0.0711387	0.484009	4	cg27454412	7	C7orf50;C7orf50;C7orf50	NM_001134395;NM_032350;NM_001134396	Body;Body;Body	Island
cg13477101	0.587418	0.27941	0.43677	0.68062	0.74085	0.79235	0.726852	0.472508	0.443732	0.734457	0.588126	0.459311	0.790557	0.65559	0.56942	0.195711	0.1106	0.12725	0.13889	0.597198	0.143113	0.454085	4	cg13477101	7	C7orf50;C7orf50;C7orf50	NM_001134395;NM_032350;NM_001134396	Body;Body;Body	Island
cg03113878	0.596091	0.77724	0.80668	0.80342	0.84773	0.88485	0.746729	0.689201	0.849684	0.796653	0.820056	0.633881	0.873166	0.82177	0.72532	0.0663759	0.04234	0.14831	0.08206	0.778165	0.0847715	0.693393	4	cg03113878	7	C7orf51	NM_173564	Body	Island
cg24525457	0.578682	0.62366	0.63667	0.68535	0.67775	0.78599	0.657302	0.735205	0.79552	0.751046	0.709677	0.534796	0.826843	0.70121	0.57061	0.0467336	0.02022	0.06098	0.01112	0.684687	0.0347634	0.649924	4	cg24525457	7	C7orf51	NM_173564	Body	Island
cg22411407	0.56826	0.66665	0.68223	0.64912	0.10018	0.23948	0.461526	0.23663	0.776707	0.80296	0.601512	0.519335	0.797113	0.65703	0.62319	0.0373048	0.01571	0.04422	0.00913	0.558795	0.0265912	0.532204	4	cg22411407	7	C7orf51	NM_173564	TSS200	Island
cg20180843	0.565474	0.66315	0.69466	0.43277	0.70193	0.77142	0.709115	0.700288	0.131861	0.674763	0.738355	0.480767	0.685334	0.70313	0.62321	0.0795934	0.04369	0.08749	0.06446	0.618415	0.0688084	0.549607	4	cg20180843	7	C7orf51	NM_173564	Body	Island
cg06962782	0.542129	0.55336	0.62794	0.33899	0.64704	0.5352	0.587273	0.426567	0.6347	0.613861	0.601732	0.392265	0.656265	0.65674	0.5295	0.115653	0.10284	0.14221	0.11681	0.556237	0.119378	0.436859	4	cg06962782	7	C7orf51	NM_173564	3'UTR	Island
cg20678233	0.575495	0.68493	0.71476	0.6979	0.04203	0.01135	0.819942	0.58983	0.576634	0.791669	0.640572	0.580955	0.697225	0.58045	0.57964	0.11262	0.02859	0.09927	0.03879	0.572225	0.0698175	0.502408	4	cg20678233	7	C7orf52	NM_198571	Body	Island
cg15443952	0.658208	0.5742	0.51904	0.74484	0.57959	0.78427	0.762347	0.705017	0.788612	0.787535	0.753391	0.593119	0.788071	0.74035	0.64975	0.199778	0.15363	0.18317	0.17883	0.695223	0.178852	0.516371	4	cg15443952	7	C7orf52	NM_198571	Body	Island
cg08540953	0.427532	0.5834	0.58961	0.63129	0.00965	0.01354	0.619159	0.574511	0.652893	0.625139	0.522468	0.438867	0.755463	0.40101	0.54058	0.058759	0.00899	0.02821	0.00637	0.492341	0.0255822	0.466759	4	cg08540953	7	C7orf52	NM_198571	Body	Island
cg01708552	0.429616	0.54823	0.63746	0.56012	0.4202	0.34922	0.484654	0.481938	0.46705	0.733499	0.561658	0.420967	0.513941	0.18228	0.38826	0.0815098	0.05175	0.07516	0.05838	0.478606	0.0667	0.411906	4	cg01708552	7	C7orf52	NM_198571	Body	Island
cg14562712	0.49168	0.37239	0.37292	0.42796	0.44757	0.44065	0.666504	0.498703	0.458911	0.719578	0.613675	0.571462	0.159685	0.05904	0.61922	0.138899	0.02928	0.04909	0.02272	0.46133	0.0599973	0.401333	4	cg14562712	7	C7orf52;C7orf52	NM_198571;NM_198571	5'UTR;1stExon	Island
cg16962008	0.453009	0.38854	0.39767	0.63838	0.2415	0.10097	0.650638	0.652727	0.152516	0.709595	0.659	0.572278	0.756998	0.44314	0.56487	0.0750688	0.02336	0.05111	0.03285	0.492122	0.0455972	0.446525	4	cg16962008	7	C7orf57	NM_001100159	Body	Island
cg00425988	0.582761	0.69435	0.7356	0.65536	0.67806	0.74062	0.663887	0.672066	0.715626	0.7594	0.639681	0.514197	0.710556	0.73845	0.49766	0.0971469	0.12643	0.13697	0.07316	0.666552	0.108427	0.558125	4	cg00425988	8	C8orf41	NM_001102401	TSS1500	Island
cg11755107	0.556611	0.62866	0.71913	0.72011	0.66259	0.76533	0.737972	0.719481	0.836688	0.836311	0.68289	0.599334	0.837036	0.73882	0.47721	0.0717397	0.00961	0.04959	0.01446	0.701212	0.0363499	0.664862	4	cg11755107	8	C8orf41;C8orf41	NM_025115;NM_001102401	TSS1500;TSS1500	Island
cg14284952	0.651796	0.66591	0.7435	0.67315	0.78835	0.84131	0.801965	0.392559	0.777974	0.805704	0.762298	0.608519	0.826056	0.77281	0.67751	0.151909	0.04271	0.0599	0.07007	0.719294	0.0811471	0.638147	4	cg14284952	8	C8orf56;BAALC;BAALC	NR_027071;NM_024812;NM_001024372	Body;TSS200;TSS200	Island
cg03738134	0.641837	0.74019	0.78546	0.77856	0.8134	0.86282	0.77424	0.722065	0.789555	0.824956	0.66212	0.606665	0.864065	0.76663	0.68596	0.102402	0.07868	0.1919	0.0736	0.754568	0.111645	0.642923	4	cg03738134	8	C8orf73	NM_001100878	Body	Island
cg20465143	0.636811	0.69242	0.72319	0.75804	0.73982	0.80634	0.703348	0.710274	0.792815	0.77114	0.650725	0.578139	0.834425	0.72236	0.65878	0.0872058	0.06205	0.06445	0.04723	0.718575	0.0652339	0.653341	4	cg20465143	8	C8orf73	NM_001100878	Body	Island
cg02503395	0.606205	0.70389	0.78765	0.77506	0.84848	0.88403	0.711538	0.720153	0.629893	0.720432	0.677504	0.59924	0.661807	0.82055	0.00845	0.0825596	0.02504	0.03408	0.01497	0.676992	0.0391624	0.63783	4	cg02503395	8	C8orf73	NM_001100878	Body	Island
cg06460511	0.54804	0.68254	0.7322	0.69712	0.75144	0.81184	0.62594	0.624161	0.745451	0.808262	0.667145	0.457795	0.779491	0.71567	0.61388	0.0980016	0.1039	0.15381	0.09395	0.684065	0.112415	0.57165	4	cg06460511	8	C8orf73	NM_001100878	Body	Island
cg11031064	0.567168	0.6214	0.66585	0.65431	0.70277	0.76711	0.695717	0.674576	0.734707	0.788423	0.605666	0.534798	0.457727	0.63564	0.63659	0.0981246	0.07624	0.09778	0.07558	0.649497	0.0869311	0.562566	4	cg11031064	8	C8orf73	NM_001100878	Body	Island
cg16027376	0.661602	0.67035	0.66798	0.75155	0.70495	0.76784	0.629049	0.72395	0.724986	0.794651	0.55861	0.486135	0.774672	0.72264	0.66288	0.188207	0.08117	0.0612	0.04528	0.68679	0.0939642	0.592825	4	cg16027376	8	C8orf73	NM_001100878	Body	Island
cg18454916	0.505227	0.76221	0.80675	0.80039	0.82623	0.8677	0.740501	0.687294	0.797258	0.785808	0.768954	0.605613	0.818699	0.81691	0.71517	0.0471293	0.04443	0.14067	0.09741	0.753648	0.0824098	0.671238	4	cg18454916	8	C8orf84	NM_153225	TSS200	Island
cg13311096	0.509407	0.70296	0.74014	0.74625	0.79435	0.85492	0.752985	0.686749	0.824703	0.826824	0.729191	0.586859	0.805495	0.75711	0.64339	0.0557002	0.04229	0.18155	0.10772	0.730756	0.096815	0.63394	4	cg13311096	8	C8orf84	NM_153225	TSS200	Island
cg13042252	0.485799	0.68198	0.72187	0.72858	0.79445	0.82391	0.774175	0.751639	0.812431	0.846604	0.786853	0.544055	0.794498	0.71687	0.60404	0.0689227	0.02426	0.05875	0.04502	0.724517	0.0492382	0.675279	4	cg13042252	8	C8orf84	NM_153225	TSS1500	Island
cg10899904	0.472636	0.66591	0.71636	0.70205	0.74222	0.83407	0.725698	0.662877	0.81238	0.783518	0.687249	0.515167	0.798808	0.70074	0.63202	0.0859526	0.02321	0.11343	0.06253	0.69678	0.0712807	0.6255	4	cg10899904	8	C8orf84	NM_153225	TSS200	Island
cg14320087	0.452535	0.66364	0.67989	0.69647	0.74222	0.79204	0.677494	0.683437	0.802718	0.696214	0.498055	0.472402	0.813827	0.71829	0.60659	0.118609	0.03727	0.09375	0.06092	0.666388	0.0776373	0.588751	4	cg14320087	8	C8orf84	NM_153225	TSS200	Island
cg16006732	0.462136	0.56769	0.58244	0.62534	0.65393	0.72843	0.602765	0.423482	0.719775	0.718384	0.705938	0.435581	0.761553	0.58455	0.4898	0.0971038	0.05898	0.08062	0.06951	0.60412	0.0765534	0.527566	4	cg16006732	8	C8orf84	NM_153225	TSS1500	Island
cg17173767	0.36078	0.52178	0.51437	0.58742	0.57274	0.6662	0.593594	0.505091	0.66514	0.625021	0.390654	0.423577	0.684707	0.57187	0.51215	0.0609394	0.01908	0.07259	0.04138	0.54634	0.0484973	0.497842	4	cg17173767	8	C8orf84	NM_153225	1stExon	Island
cg04367680	0.565217	0.56791	0.62873	0.63626	0.70743	0.70024	0.776115	0.512096	0.722048	0.790243	0.687151	0.573489	0.672367	0.68308	0.61735	0.152929	0.06123	0.11001	0.08482	0.655982	0.102247	0.553734	4	cg04367680	8	C8orf84	NM_153225	TSS200	Island
cg22853427	0.309629	0.49646	0.54354	0.57019	0.53491	0.62003	0.55678	0.52382	0.712494	0.537024	0.357924	0.378971	0.636647	0.52599	0.48882	0.0801054	0.03226	0.09684	0.05658	0.519549	0.0664464	0.453102	4	cg22853427	8	C8orf84	NM_153225	1stExon	Island
cg05996052	0.539161	0.64641	0.69827	0.66669	0.49253	0.57008	0.651614	0.476579	0.723679	0.760605	0.686345	0.44108	0.543295	0.65528	0.54916	0.118559	0.08042	0.11394	0.091	0.606719	0.10098	0.505739	4	cg05996052	8	C8orf85;C8orf85	NM_001025357;NM_001025357	1stExon;5'UTR	Island
cg14558431	0.562327	0.75056	0.78218	0.5093	0.06851	0.01816	0.479109	0.523454	0.775623	0.770405	0.65385	0.544417	0.85267	0.7487	0.6357	0.0396571	0.02097	0.04889	0.01502	0.578331	0.0311343	0.547197	4	cg14558431	9	C9orf170	NM_001001709	TSS200	Island
cg14375531	0.637194	0.77912	0.80739	0.76897	0.06361	0.1041	0.581063	0.227811	0.832034	0.770096	0.831447	0.690141	0.865724	0.81254	0.74902	0.141371	0.05517	0.08946	0.05518	0.634684	0.0852952	0.549389	4	cg14375531	9	C9orf170	NM_001001709	TSS200	Island
cg05456283	0.547957	0.61181	0.66335	0.30957	0.04982	0.10183	0.441939	0.159713	0.668571	0.652048	0.632749	0.506137	0.668787	0.63417	0.59416	0.0859866	0.05532	0.09524	0.06362	0.482841	0.0750416	0.407799	4	cg05456283	9	C9orf170	NM_001001709	TSS200	Island
cg22167985	0.411053	0.56927	0.65384	0.44222	0.08035	0.06476	0.62871	0.611626	0.436586	0.688327	0.665537	0.385181	0.688072	0.38565	0.51522	0.0918267	0.06184	0.09142	0.06035	0.48176	0.0763592	0.405401	4	cg22167985	9	C9orf171	NM_207417	TSS200	Island
cg13499395	0.475766	0.71414	0.71463	0.1299	0.71818	0.70677	0.208382	0.603596	0.49973	0.630167	0.667565	0.435131	0.429098	0.52705	0.57115	0.135439	0.12646	0.11352	0.13297	0.535417	0.127097	0.40832	4	cg13499395	9	C9orf171	NM_207417	Body	Island
cg00072711	0.305115	0.58657	0.63924	0.55797	0.64066	0.69992	0.611923	0.0980954	0.0934285	0.595914	0.651223	0.402335	0.443227	0.61999	0.54395	0.0871302	0.06507	0.08356	0.06662	0.499304	0.075595	0.423709	4	cg00072711	9	C9orf24;C9orf24;C9orf24	NM_147168;NM_147169;NM_032596	Body;Body;Body	Island
cg13405887	0.518293	0.61096	0.64956	0.60592	0.6259	0.69218	0.737094	0.609842	0.708463	0.729317	0.589026	0.525458	0.765371	0.64365	0.57619	0.0849977	0.0459	0.18391	0.05881	0.639148	0.0934044	0.545744	4	cg13405887	9	C9orf50	NM_199350	1stExon	Island
cg14015706	0.449638	0.59064	0.64267	0.56169	0.59786	0.64595	0.51371	0.59897	0.687965	0.648246	0.625775	0.403314	0.701644	0.62026	0.50167	0.0906726	0.05087	0.07049	0.05496	0.586	0.0667481	0.519252	4	cg14015706	9	C9orf50	NM_199350	1stExon	Island
cg09731694	0.435461	0.60789	0.72026	0.6524	0.6927	0.78267	0.669741	0.197048	0.749285	0.636428	0.574307	0.467184	0.369997	0.70679	0.56141	0.136713	0.08868	0.12499	0.07682	0.588238	0.106801	0.481437	4	cg09731694	9	C9orf50;C9orf50	NM_199350;NM_199350	1stExon;5'UTR	Island
cg13912673	0.528828	0.49213	0.50756	0.74807	0.72219	0.83908	0.0525014	0.047891	0.0445985	0.103644	0.398727	0.153228	0.87622	0.77756	0.67948	0.0441043	0.01613	0.01193	0.01158	0.46478	0.0209361	0.443844	4	cg13912673	9	C9orf64	NM_032307	TSS1500	Island
cg13470032	0.515798	0.64654	0.67728	0.56988	0.05336	0.04801	0.5869	0.615947	0.676581	0.60784	0.637267	0.520448	0.77738	0.66204	0.56248	0.151273	0.11958	0.14912	0.10191	0.54385	0.130471	0.413379	4	cg13470032	9	C9orf66;DOCK8	NM_152569;NM_203447	1stExon;TSS1500	Island
cg22257574	0.51479	0.51032	0.49154	0.60402	0.64059	0.72057	0.711586	0.609305	0.413345	0.752546	0.553842	0.56667	0.513251	0.63599	0.57669	0.185696	0.10217	0.13232	0.13893	0.58767	0.139779	0.447891	4	cg22257574	9	C9orf9;C9orf9;C9orf98	NM_018956;NM_018956;NM_152572	1stExon;5'UTR;TSS200	Island
cg21235078	0.510035	0.61112	0.51086	0.59389	0.74465	0.76421	0.686201	0.653298	0.444349	0.818815	0.629375	0.341414	0.869906	0.75504	0.63108	0.0808949	0.02059	0.03597	0.04706	0.637616	0.0461287	0.591487	4	cg21235078	9	C9orf98	NM_152572	Body	Island
cg02565308	0.46492	0.46677	0.37467	0.61865	0.68665	0.71553	0.672572	0.633126	0.39479	0.756467	0.594471	0.327466	0.779067	0.71951	0.58108	0.0721024	0.026	0.05123	0.03378	0.585716	0.0457781	0.539938	4	cg02565308	9	C9orf98	NM_152572	Body	Island
cg21225319	0.41259	0.37076	0.3893	0.43761	0.58283	0.67405	0.532291	0.506353	0.327937	0.604132	0.430753	0.243298	0.565305	0.61054	0.50264	0.0816884	0.03823	0.05958	0.0506	0.479359	0.0575246	0.421835	4	cg21225319	9	C9orf98	NM_152572	Body	Island
cg09435929	0.549936	0.59367	0.63223	0.74116	0.69759	0.82785	0.798717	0.694163	0.790049	0.831846	0.550116	0.407698	0.824441	0.67053	0.51826	0.135504	0.06927	0.07333	0.13263	0.675217	0.102684	0.572533	4	cg09435929	8	CA3	NM_005181	TSS200	Island
cg10184889	0.502916	0.55195	0.54753	0.68736	0.66151	0.77853	0.765167	0.697002	0.761194	0.782656	0.555374	0.3576	0.778866	0.61735	0.4612	0.16698	0.04346	0.0525	0.09783	0.633747	0.0901925	0.543555	4	cg10184889	8	CA3	NM_005181	TSS200	Island
cg21172458	0.495358	0.50422	0.60471	0.60718	0.65336	0.76255	0.687363	0.532626	0.622588	0.780669	0.535702	0.365645	0.723025	0.59374	0.4448	0.157709	0.04362	0.05957	0.09177	0.594236	0.0881673	0.506068	4	cg21172458	8	CA3	NM_005181	TSS200	Island
cg26297547	0.573198	0.79534	0.85398	0.75586	0.90168	0.93457	0.888897	0.756682	0.90336	0.855737	0.825145	0.603895	0.841173	0.86938	0.69227	0.0508623	0	0.04889	0.0292	0.803411	0.0322381	0.771173	4	cg26297547	17	CA4	NM_000717	Body	Island
cg23010302	0.591902	0.65642	0.68108	0.63554	0.73245	0.79333	0.720048	0.705792	0.763566	0.708001	0.668703	0.568745	0.796959	0.70876	0.60647	0.0873378	0.02716	0.0799	0.04284	0.689184	0.0593095	0.629875	4	cg23010302	17	CA4	NM_000717	TSS200	Island
cg05248618	0.523139	0.58431	0.58956	0.56547	0.61788	0.71667	0.72197	0.64077	0.75703	0.704594	0.549891	0.495544	0.722852	0.58614	0.53434	0.0628234	0.02822	0.11399	0.05997	0.620677	0.0662508	0.554427	4	cg05248618	17	CA4	NM_000717	TSS200	Island
cg05210412	0.519785	0.56175	0.58187	0.53701	0.60656	0.68473	0.701716	0.627003	0.739903	0.719251	0.532541	0.465486	0.710597	0.56206	0.51547	0.0668581	0.02437	0.11399	0.0659	0.604382	0.0677795	0.536603	4	cg05210412	17	CA4;CA4	NM_000717;NM_000717	5'UTR;1stExon	Island
cg03469521	0.536073	0.60717	0.61924	0.56313	0.62534	0.61691	0.761824	0.522433	0.705477	0.773261	0.568674	0.5332	0.751597	0.60153	0.45955	0.0392354	0.02428	0.08363	0.02892	0.616361	0.0440164	0.572344	4	cg03469521	16	CA7;CA7	NM_001014435;NM_005182	TSS200;Body	Island
cg00560547	0.481363	0.67857	0.68605	0.58656	0.46035	0.56542	0.744889	0.634138	0.33049	0.812468	0.533692	0.439709	0.753934	0.58621	0.08693	0.0686066	0.01442	0.02359	0.01192	0.558718	0.0296342	0.529084	4	cg00560547	16	CA7;CA7	NM_005182;NM_001014435	Body;TSS1500	Island
cg01532206	0.356503	0.61505	0.63281	0.26475	0.60048	0.71504	0.719309	0.358115	0.723335	0.660774	0.402363	0.325481	0.834277	0.53081	0.26503	0.0460578	0	0.01997	0.01649	0.533609	0.0206295	0.512979	4	cg01532206	16	CA7;CA7	NM_001014435;NM_005182	TSS200;Body	Island
cg10026203	0.473354	0.59382	0.61094	0.58147	0.59335	0.58207	0.722298	0.599814	0.661301	0.719328	0.516388	0.449355	0.723486	0.6057	0.42712	0.0687906	0.02354	0.06092	0.01866	0.590653	0.0429776	0.547675	4	cg10026203	16	CA7;CA7	NM_001014435;NM_005182	TSS200;Body	Island
cg06524479	0.479195	0.73213	0.75791	0.5193	0.58884	0.73211	0.658411	0.609005	0.667348	0.658247	0.544073	0.448206	0.796691	0.73125	0.46762	0.141036	0.03837	0.05871	0.04806	0.626022	0.0715441	0.554478	4	cg06524479	16	CA7;CA7	NM_001014435;NM_005182	TSS200;Body	Island
cg07497911	0.588374	0.63192	0.67958	0.31408	0.42145	0.50746	0.806572	0.702216	0.791106	0.737037	0.678375	0.48711	0.69085	0.61683	0.423	0.103941	0.07183	0.10329	0.07091	0.605064	0.0874927	0.517571	4	cg07497911	16	CA7;CA7	NM_005182;NM_001014435	TSS200;TSS1500	Island
cg05440435	0.391242	0.59396	0.63069	0.55838	0.63545	0.71088	0.723606	0.331189	0.669672	0.768956	0.479739	0.296208	0.524429	0.64001	0.36794	0.0794936	0.03824	0.05377	0.06033	0.554823	0.0579584	0.496865	4	cg05440435	16	CA7;CA7	NM_001014435;NM_005182	TSS200;Body	Island
cg10373196	0.357835	0.674	0.7302	0.4148	0.4239	0.6033	0.75515	0.403542	0.497867	0.810236	0.489611	0.362141	0.450396	0.68347	0.4495	0.0797779	0.03526	0.06219	0.0629	0.540397	0.060032	0.480365	4	cg10373196	16	CA7;CA7	NM_001014435;NM_005182	TSS200;Body	Island
cg07095264	0.343267	0.5056	0.56048	0.10967	0.58062	0.58785	0.600081	0.458557	0.648817	0.655474	0.212197	0.274538	0.708748	0.34158	0.20861	0.0429528	0.00335	0.00318	0.00286	0.453073	0.0130857	0.439987	4	cg07095264	16	CA7;CA7	NM_001014435;NM_005182	TSS1500;1stExon	Island
cg06998210	0.359268	0.55144	0.44808	0.57852	0.48143	0.58102	0.591044	0.354256	0.32565	0.722868	0.30963	0.485037	0.743912	0.70364	0.06824	0.125271	0.02255	0.01575	0.01455	0.486936	0.0445302	0.442405	4	cg06998210	16	CA7;CA7	NM_005182;NM_001014435	Body;TSS1500	Island
cg05552717	0.515256	0.55411	0.56881	0.19742	0.51391	0.60931	0.710549	0.550822	0.449218	0.734872	0.586101	0.470042	0.753916	0.53644	0.33818	0.0696259	0.01707	0.02928	0.01661	0.539264	0.0331465	0.506117	4	cg05552717	16	CA7;CA7;CA7	NM_005182;NM_001014435;NM_001014435	Body;5'UTR;1stExon	Island
cg16303453	0.590772	0.64086	0.69023	0.28919	0.45085	0.47957	0.618653	0.612903	0.741076	0.804382	0.597195	0.490062	0.644649	0.4533	0.41077	0.136856	0.14179	0.16074	0.13522	0.567631	0.143652	0.423979	4	cg16303453	16	CA7;CA7;CA7	NM_005182;NM_001014435;NM_001014435	Body;5'UTR;1stExon	Island
cg13849253	0.524565	0.6926	0.6964	0.63248	0.70748	0.77045	0.518765	0.594382	0.7946	0.838218	0.741891	0.503983	0.820507	0.66435	0.61669	0.135148	0.0631	0.11794	0.07152	0.674491	0.0969269	0.577564	4	cg13849253	9	CA9	NM_001216	Body	Island
cg06908460	0.457526	0.53864	0.62181	0.55875	0.57973	0.68113	0.562349	0.126457	0.67809	0.758711	0.574153	0.395703	0.536929	0.52935	0.50545	0.107952	0.06887	0.09267	0.06447	0.540319	0.0834905	0.456828	4	cg06908460	9	CA9	NM_001216	Body	Island
cg08649919	0.401733	0.53536	0.56532	0.48304	0.50981	0.60523	0.588558	0.537279	0.681759	0.581767	0.505424	0.457457	0.737503	0.48792	0.44521	0.0625693	0.05108	0.03904	0.02286	0.541558	0.0438873	0.497671	4	cg08649919	22	CABIN1	NM_012295	Body	Island
cg02706110	0.446193	0.57428	0.61145	0.56825	0.60775	0.67289	0.526482	0.544402	0.619555	0.577532	0.503991	0.408743	0.684786	0.56324	0.49825	0.153541	0.1789	0.0883	0.15766	0.56052	0.1446	0.415919	4	cg02706110	22	CABIN1	NM_012295	Body	Island
cg05611779	0.289749	0.53699	0.55339	0.53144	0.55712	0.62851	0.44428	0.441095	0.527074	0.314958	0.298448	0.330499	0.630952	0.51414	0.45538	0.0665444	0.07938	0.03177	0.07544	0.470268	0.0632836	0.406985	4	cg05611779	22	CABIN1	NM_012295	Body	Island
cg19425431	0.502878	0.61355	0.68638	0.57255	0.07556	0.06799	0.685118	0.679173	0.676598	0.73578	0.696857	0.40699	0.74317	0.51249	0.57869	0.127122	0.11285	0.09806	0.0793	0.548918	0.104333	0.444585	4	cg19425431	12	CABP1	NM_001033677	TSS1500	Island
cg15868105	0.614301	0.68074	0.70122	0.47823	0.68296	0.71023	0.820891	0.790316	0.684874	0.792736	0.737661	0.515749	0.65558	0.69455	0.63911	0.126479	0.09657	0.12721	0.09135	0.679943	0.110402	0.569541	4	cg15868105	22	CABP7	NM_182527	Body	Island
cg12840502	0.486172	0.61432	0.6501	0.26	0.35285	0.46707	0.750312	0.650131	0.781337	0.65062	0.569272	0.403357	0.737803	0.36371	0.62858	0.0615737	0.06298	0.12183	0.1018	0.557709	0.0870459	0.470663	4	cg12840502	22	CABP7	NM_182527	Body	Island
cg24928995	0.553811	0.70487	0.73394	0.69532	0.69696	0.83705	0.811136	0.775801	0.839967	0.81135	0.782378	0.603355	0.869066	0.65458	0.5819	0.0649019	0.02341	0.03324	0.02104	0.730099	0.035648	0.694451	4	cg24928995	18	CABYR;CABYR;CABYR;CABYR;CABYR;CABYR	NM_153768;NM_153770;NM_153769;NM_012189;NM_138644;NM_138643	TSS200;TSS200;TSS200;TSS200;TSS1500;TSS200	Island
cg14416559	0.47919	0.75617	0.8099	0.73026	0.77647	0.85272	0.764599	0.567849	0.877411	0.844483	0.674172	0.485733	0.722175	0.7115	0.60156	0.0587496	0.00667	0.03618	0.01761	0.710279	0.0298024	0.680477	4	cg14416559	18	CABYR;CABYR;CABYR;CABYR;CABYR;CABYR	NM_153768;NM_153770;NM_138643;NM_153769;NM_138644;NM_012189	5'UTR;5'UTR;5'UTR;5'UTR;TSS200;5'UTR	Island
cg13133420	0.563795	0.70305	0.73224	0.69915	0.66506	0.74674	0.754178	0.738845	0.832514	0.833405	0.727631	0.584395	0.813141	0.67618	0.61606	0.070706	0.02361	0.02757	0.01678	0.712426	0.0346665	0.677759	4	cg13133420	18	CABYR;CABYR;CABYR;CABYR;CABYR;CABYR	NM_153768;NM_153770;NM_153769;NM_012189;NM_138644;NM_138643	TSS200;TSS200;TSS200;TSS200;TSS1500;TSS200	Island
cg18988170	0.260417	0.68037	0.69707	0.70234	0.73476	0.77879	0.727249	0.700915	0.710076	0.788362	0.689753	0.535188	0.803242	0.69937	0.61924	0.0809465	0.03944	0.07322	0.03888	0.675143	0.0581216	0.617021	4	cg18988170	18	CABYR;CABYR;CABYR;CABYR;CABYR;CABYR	NM_153768;NM_153770;NM_138643;NM_153769;NM_138644;NM_012189	5'UTR;5'UTR;5'UTR;5'UTR;TSS200;5'UTR	Island
cg20022589	0.4672	0.7073	0.71954	0.68842	0.70039	0.78556	0.675867	0.691805	0.856526	0.814473	0.585755	0.468185	0.81372	0.63765	0.56496	0.0847413	0.01971	0.02886	0.02748	0.67849	0.0401978	0.638292	4	cg20022589	18	CABYR;CABYR;CABYR;CABYR;CABYR;CABYR	NM_153768;NM_153770;NM_138643;NM_153769;NM_138644;NM_012189	5'UTR;5'UTR;5'UTR;5'UTR;TSS200;5'UTR	Island
cg26349976	0.230553	0.72143	0.63392	0.66655	0.62594	0.74544	0.815915	0.783436	0.867636	0.873771	0.832092	0.739933	0.858121	0.68228	0.47586	0.113835	0.02709	0.05987	0.04495	0.703525	0.0614362	0.642089	4	cg26349976	18	CABYR;CABYR;CABYR;CABYR;CABYR;CABYR	NM_153768;NM_153770;NM_138643;NM_153769;NM_138644;NM_012189	5'UTR;5'UTR;5'UTR;5'UTR;TSS200;5'UTR	Island
cg25364343	0.5	0.73372	0.7562	0.72533	0.73594	0.78497	0.693481	0.728097	0.827427	0.819137	0.731627	0.556449	0.824183	0.69401	0.61035	0.158339	0.04277	0.0667	0.0287	0.714728	0.0741271	0.640601	4	cg25364343	18	CABYR;CABYR;CABYR;CABYR;CABYR;CABYR	NM_153768;NM_153770;NM_138643;NM_153769;NM_138644;NM_012189	5'UTR;5'UTR;5'UTR;5'UTR;TSS200;5'UTR	Island
cg03638874	0.473277	0.61526	0.61646	0.58849	0.56119	0.69951	0.649659	0.645671	0.744699	0.738953	0.62417	0.508879	0.748736	0.58479	0.51011	0.0992077	0.01147	0.0185	0.01254	0.620657	0.0354294	0.585227	4	cg03638874	18	CABYR;CABYR;CABYR;CABYR;CABYR;CABYR	NM_153768;NM_153770;NM_153769;NM_012189;NM_138644;NM_138643	TSS200;TSS200;TSS200;TSS200;TSS1500;TSS200	Island
cg14121747	0.538657	0.73645	0.72443	0.72759	0.70644	0.7928	0.800441	0.839007	0.885936	0.867399	0.747289	0.710484	0.82175	0.68271	0.69236	0.0870108	0.01123	0.03718	0.03436	0.751583	0.0424452	0.709138	4	cg14121747	18	CABYR;CABYR;CABYR;CABYR;CABYR;CABYR;CABYR;CABYR;CABYR;CABYR;CABYR	NM_138643;NM_153769;NM_153770;NM_153770;NM_153769;NM_012189;NM_138644;NM_012189;NM_153768;NM_138643;NM_153768	1stExon;1stExon;1stExon;5'UTR;5'UTR;5'UTR;TSS1500;1stExon;5'UTR;5'UTR;1stExon	Island
cg24447438	0.40021	0.76264	0.74588	0.73704	0.7574	0.85252	0.795625	0.704708	0.859831	0.833124	0.755135	0.6347	0.838083	0.70696	0.6624	0.0506483	0.00501	0.03091	0.03197	0.736417	0.0296346	0.706782	4	cg24447438	18	CABYR;CABYR;CABYR;CABYR;CABYR;CABYR;CABYR;CABYR;CABYR;CABYR;CABYR	NM_138643;NM_153769;NM_153770;NM_153770;NM_153769;NM_012189;NM_138644;NM_012189;NM_153768;NM_138643;NM_153768	1stExon;1stExon;1stExon;5'UTR;5'UTR;5'UTR;TSS1500;1stExon;5'UTR;5'UTR;1stExon	Island
cg11956146	0.535388	0.51486	0.51033	0.52157	0.50183	0.51832	0.765139	0.744224	0.763096	0.818523	0.663507	0.602517	0.741044	0.51305	0.54801	0.164671	0.12991	0.09266	0.10364	0.617427	0.12272	0.494707	4	cg11956146	18	CABYR;CABYR;CABYR;CABYR;CABYR;CABYR;CABYR;CABYR;CABYR;CABYR;CABYR	NM_138643;NM_153769;NM_153770;NM_153770;NM_153769;NM_012189;NM_138644;NM_012189;NM_153768;NM_138643;NM_153768	1stExon;1stExon;1stExon;5'UTR;5'UTR;5'UTR;TSS1500;1stExon;5'UTR;5'UTR;1stExon	Island
cg13610307	0.347729	0.69285	0.62467	0.59802	0.6343	0.76316	0.499523	0.436249	0.665267	0.690631	0.651311	0.579922	0.602911	0.77224	0.71238	0.18379	0.12048	0.16932	0.12144	0.618078	0.148757	0.46932	4	cg13610307	9	CACNA1B	NM_000718	Body	Island
cg11827453	0.504084	0.50428	0.47217	0.53522	0.32921	0.33614	0.675564	0.215886	0.606564	0.761981	0.553613	0.424516	0.520745	0.69947	0.59947	0.124686	0.10981	0.13049	0.0956	0.515928	0.115147	0.400781	4	cg11827453	9	CACNA1B	NM_000718	Body	Island
cg15473186	0.634108	0.7378	0.81219	0.81138	0.83554	0.8736	0.184633	0.745762	0.129622	0.720563	0.69675	0.591014	0.870155	0.62148	0.67943	0.140076	0.09562	0.0833	0.06271	0.662935	0.0954265	0.567509	4	cg15473186	3	CACNA1D;CACNA1D;CACNA1D	NM_001128839;NM_000720;NM_001128840	Body;Body;Body	Island
cg14337339	0.309477	0.51135	0.4859	0.62453	0.76424	0.77597	0.110619	0.10034	0.0866255	0.792153	0.578775	0.448118	0.699953	0.04502	0.59604	0.0864824	0.02333	0.04147	0.03325	0.461941	0.0461331	0.415808	4	cg14337339	3	CACNA1D;CACNA1D;CACNA1D	NM_001128839;NM_000720;NM_001128840	Body;Body;Body	Island
cg08480458	0.410953	0.58588	0.59385	0.62291	0.66474	0.67803	0.0810124	0.373512	0.0744312	0.740897	0.568315	0.426428	0.689296	0.08667	0.49792	0.0805182	0.04559	0.0727	0.05715	0.47299	0.0639896	0.409	4	cg08480458	3	CACNA1D;CACNA1D;CACNA1D	NM_001128839;NM_000720;NM_001128840	Body;Body;Body	Island
cg02974928	0.327472	0.75795	0.77332	0.76208	0.68999	0.72405	0.737675	0.581913	0.610169	0.821563	0.746724	0.577379	0.667832	0.67895	0.65926	0.0986	0.04046	0.08773	0.05819	0.674422	0.071245	0.603177	4	cg02974928	1	CACNA1E	NM_000721	TSS1500	Island
cg18533386	0.178044	0.59485	0.65251	0.68323	0.55569	0.58762	0.677635	0.535159	0.55937	0.755747	0.649558	0.531652	0.327285	0.63815	0.57326	0.0826765	0.042	0.06632	0.02289	0.566651	0.0534716	0.513179	4	cg18533386	1	CACNA1E	NM_000721	TSS1500	Island
cg15742412	0.342258	0.66034	0.72737	0.68052	0.61278	0.75052	0.695458	0.512832	0.533562	0.745831	0.723626	0.536712	0.683556	0.68907	0.55356	0.157427	0.08117	0.11906	0.08929	0.629866	0.111737	0.51813	4	cg15742412	1	CACNA1E	NM_000721	TSS1500	Island
cg12573516	0.408216	0.71782	0.69089	0.82027	0.3746	0.17539	0.748282	0.794538	0.784133	0.749418	0.721483	0.639873	0.574127	0.80987	0.31818	0.104445	0.0156	0.02909	0.04064	0.621806	0.0474437	0.574362	4	cg12573516	17	CACNA1G;CACNA1G;CACNA1G;CACNA1G;CACNA1G;CACNA1G;CACNA1G;CACNA1G;CACNA1G;CACNA1G;CACNA1G;CACNA1G;CACNA1G;CACNA1G;CACNA1G	NM_198384;NM_198397;NM_198396;NM_198379;NM_198383;NM_198380;NM_198387;NM_198378;NM_198377;NM_198386;NM_198376;NM_198385;NM_018896;NM_198388;NM_198382	TSS1500;TSS1500;TSS1500;TSS1500;TSS1500;TSS1500;TSS1500;TSS1500;TSS1500;TSS1500;TSS1500;TSS1500;TSS1500;TSS1500;TSS1500	Island
cg19450714	0.545202	0.80421	0.8457	0.71506	0.59872	0.68724	0.685028	0.722925	0.697611	0.666855	0.685775	0.536768	0.730451	0.79155	0.42967	0.138613	0.03903	0.05054	0.04123	0.676184	0.0673532	0.608831	4	cg19450714	17	CACNA1G;CACNA1G;CACNA1G;CACNA1G;CACNA1G;CACNA1G;CACNA1G;CACNA1G;CACNA1G;CACNA1G;CACNA1G;CACNA1G;CACNA1G;CACNA1G;CACNA1G	NM_198384;NM_198397;NM_198396;NM_198379;NM_198383;NM_198380;NM_198387;NM_198378;NM_198377;NM_198386;NM_198376;NM_198385;NM_018896;NM_198388;NM_198382	TSS1500;TSS1500;TSS1500;TSS1500;TSS1500;TSS1500;TSS1500;TSS1500;TSS1500;TSS1500;TSS1500;TSS1500;TSS1500;TSS1500;TSS1500	Island
cg09529433	0.531629	0.62365	0.7208	0.59973	0.74102	0.7663	0.647771	0.654253	0.734057	0.706279	0.697149	0.467534	0.745398	0.65002	0.45163	0.104756	0.07472	0.09766	0.10338	0.649148	0.0951291	0.554019	4	cg09529433	17	CACNA1G;CACNA1G;CACNA1G;CACNA1G;CACNA1G;CACNA1G;CACNA1G;CACNA1G;CACNA1G;CACNA1G;CACNA1G;CACNA1G;CACNA1G;CACNA1G;CACNA1G	NM_198384;NM_198397;NM_198396;NM_198379;NM_198383;NM_198380;NM_198387;NM_198378;NM_198377;NM_198386;NM_198376;NM_198385;NM_018896;NM_198388;NM_198382	TSS1500;TSS1500;TSS1500;TSS1500;TSS1500;TSS1500;TSS1500;TSS1500;TSS1500;TSS1500;TSS1500;TSS1500;TSS1500;TSS1500;TSS1500	Island
cg18454685	0.509985	0.57112	0.63948	0.58348	0.6594	0.73532	0.62123	0.594665	0.746647	0.649229	0.566708	0.47033	0.73346	0.5984	0.53171	0.0790406	0.06503	0.18606	0.0988	0.614078	0.107233	0.506845	4	cg18454685	17	CACNA1G;CACNA1G;CACNA1G;CACNA1G;CACNA1G;CACNA1G;CACNA1G;CACNA1G;CACNA1G;CACNA1G;CACNA1G;CACNA1G;CACNA1G;CACNA1G;CACNA1G	NM_198384;NM_198379;NM_198380;NM_198377;NM_198385;NM_018896;NM_198396;NM_198386;NM_198376;NM_198397;NM_198388;NM_198383;NM_198382;NM_198378;NM_198387	Body;Body;Body;Body;Body;Body;Body;Body;Body;Body;Body;Body;Body;Body;Body	Island
cg14261472	0.529944	0.70874	0.71414	0.32532	0.64765	0.54473	0.615235	0.703314	0.623241	0.601558	0.651295	0.40968	0.718249	0.63455	0.42049	0.104632	0.04762	0.05239	0.04867	0.589876	0.063328	0.526548	4	cg14261472	17	CACNA1G;CACNA1G;CACNA1G;CACNA1G;CACNA1G;CACNA1G;CACNA1G;CACNA1G;CACNA1G;CACNA1G;CACNA1G;CACNA1G;CACNA1G;CACNA1G;CACNA1G	NM_198384;NM_198397;NM_198396;NM_198379;NM_198383;NM_198380;NM_198387;NM_198378;NM_198377;NM_198386;NM_198376;NM_198385;NM_018896;NM_198388;NM_198382	TSS1500;TSS1500;TSS1500;TSS1500;TSS1500;TSS1500;TSS1500;TSS1500;TSS1500;TSS1500;TSS1500;TSS1500;TSS1500;TSS1500;TSS1500	Island
cg23599559	0.54217	0.38371	0.36363	0.41399	0.64104	0.54727	0.681809	0.694246	0.159639	0.715959	0.575988	0.37713	0.712647	0.60934	0.53788	0.0850849	0.06795	0.06917	0.06675	0.53043	0.0722387	0.458191	4	cg23599559	17	CACNA1G;CACNA1G;CACNA1G;CACNA1G;CACNA1G;CACNA1G;CACNA1G;CACNA1G;CACNA1G;CACNA1G;CACNA1G;CACNA1G;CACNA1G;CACNA1G;CACNA1G	NM_198384;NM_198397;NM_198396;NM_198379;NM_198383;NM_198380;NM_198387;NM_198378;NM_198377;NM_198386;NM_198376;NM_198385;NM_018896;NM_198388;NM_198382	TSS1500;TSS1500;TSS1500;TSS1500;TSS1500;TSS1500;TSS1500;TSS1500;TSS1500;TSS1500;TSS1500;TSS1500;TSS1500;TSS1500;TSS1500	Island
cg18681375	0.459475	0.49711	0.4067	0.73141	0.52926	0.43635	0.70905	0.656594	0.537083	0.67845	0.656708	0.46729	0.450494	0.65551	0.04446	0.103196	0.04892	0.03873	0.04844	0.527729	0.0598216	0.467908	4	cg18681375	17	CACNA1G;CACNA1G;CACNA1G;CACNA1G;CACNA1G;CACNA1G;CACNA1G;CACNA1G;CACNA1G;CACNA1G;CACNA1G;CACNA1G;CACNA1G;CACNA1G;CACNA1G	NM_198384;NM_198397;NM_198396;NM_198379;NM_198383;NM_198380;NM_198387;NM_198378;NM_198377;NM_198386;NM_198376;NM_198385;NM_018896;NM_198388;NM_198382	TSS1500;TSS1500;TSS1500;TSS1500;TSS1500;TSS1500;TSS1500;TSS1500;TSS1500;TSS1500;TSS1500;TSS1500;TSS1500;TSS1500;TSS1500	Island
cg01620849	0.152425	0.63349	0.69116	0.61592	0.34782	0.28781	0.268384	0.696972	0.4601	0.766892	0.702856	0.409688	0.454268	0.20414	0.06335	0.0729334	0.0381	0.03884	0.03373	0.450352	0.0459008	0.404451	4	cg01620849	17	CACNA1G;CACNA1G;CACNA1G;CACNA1G;CACNA1G;CACNA1G;CACNA1G;CACNA1G;CACNA1G;CACNA1G;CACNA1G;CACNA1G;CACNA1G;CACNA1G;CACNA1G	NM_198384;NM_198397;NM_198396;NM_198379;NM_198383;NM_198380;NM_198387;NM_198378;NM_198377;NM_198386;NM_198376;NM_198385;NM_018896;NM_198388;NM_198382	TSS1500;TSS1500;TSS1500;TSS1500;TSS1500;TSS1500;TSS1500;TSS1500;TSS1500;TSS1500;TSS1500;TSS1500;TSS1500;TSS1500;TSS1500	Island
cg11262815	0.207904	0.68262	0.7196	0.52316	0.28715	0.17265	0.746714	0.499512	0.44038	0.691672	0.671647	0.53926	0.763364	0.59925	0.45415	0.120916	0.09163	0.13988	0.10362	0.533269	0.114012	0.419257	4	cg11262815	17	CACNA1G;CACNA1G;CACNA1G;CACNA1G;CACNA1G;CACNA1G;CACNA1G;CACNA1G;CACNA1G;CACNA1G;CACNA1G;CACNA1G;CACNA1G;CACNA1G;CACNA1G;CACNA1G;CACNA1G;CACNA1G;CACNA1G;CACNA1G;CACNA1G;CACNA1G;CACNA1G;CACNA1G;CACNA1G;CACNA1G;CACNA1G;CACNA1G;CACNA1G;CACNA1G	NM_198397;NM_018896;NM_198378;NM_198376;NM_198377;NM_198397;NM_198385;NM_198387;NM_198386;NM_198388;NM_198385;NM_198383;NM_198377;NM_198376;NM_018896;NM_198380;NM_198379;NM_198382;NM_198384;NM_198386;NM_198396;NM_198388;NM_198383;NM_198380;NM_198396;NM_198379;NM_198384;NM_198387;NM_198378;NM_198382	1stExon;1stExon;1stExon;1stExon;5'UTR;5'UTR;5'UTR;1stExon;5'UTR;5'UTR;1stExon;5'UTR;1stExon;5'UTR;5'UTR;5'UTR;5'UTR;1stExon;1stExon;1stExon;1stExon;1stExon;1stExon;1stExon;5'UTR;1stExon;5'UTR;5'UTR;5'UTR;5'UTR	Island
cg23614229	0.461685	0.6644	0.70112	0.65611	0.39104	0.30598	0.553429	0.466604	0.595953	0.311419	0.490419	0.453263	0.681039	0.52256	0.6233	0.155489	0.04629	0.05697	0.05253	0.525221	0.0778198	0.447402	4	cg23614229	17	CACNA1G;CACNA1G;CACNA1G;CACNA1G;CACNA1G;CACNA1G;CACNA1G;CACNA1G;CACNA1G;CACNA1G;CACNA1G;CACNA1G;CACNA1G;CACNA1G;CACNA1G;CACNA1G;CACNA1G;CACNA1G;CACNA1G;CACNA1G;CACNA1G;CACNA1G;CACNA1G;CACNA1G;CACNA1G;CACNA1G;CACNA1G;CACNA1G;CACNA1G;CACNA1G	NM_198397;NM_018896;NM_198378;NM_198376;NM_198377;NM_198397;NM_198385;NM_198387;NM_198386;NM_198388;NM_198385;NM_198383;NM_198377;NM_198376;NM_018896;NM_198380;NM_198379;NM_198382;NM_198384;NM_198386;NM_198396;NM_198388;NM_198383;NM_198380;NM_198396;NM_198379;NM_198384;NM_198387;NM_198378;NM_198382	1stExon;1stExon;1stExon;1stExon;5'UTR;5'UTR;5'UTR;1stExon;5'UTR;5'UTR;1stExon;5'UTR;1stExon;5'UTR;5'UTR;5'UTR;5'UTR;1stExon;1stExon;1stExon;1stExon;1stExon;1stExon;1stExon;5'UTR;1stExon;5'UTR;5'UTR;5'UTR;5'UTR	Island
cg16427096	0.612741	0.76593	0.80444	0.75591	0.02217	0.02072	0.335489	0.721765	0.917747	0.781157	0.784691	0.578865	0.86799	0.37901	0.69229	0.0414255	0.03181	0.0709	0.0304	0.602728	0.0436339	0.559094	4	cg16427096	16	CACNA1H;CACNA1H	NM_001005407;NM_021098	TSS1500;TSS1500	Island
cg09874822	0.334951	0.63395	0.65393	0.32305	0.63574	0.76118	0.461044	0.467973	0.523126	0.478035	0.415079	0.387894	0.744876	0.43174	0.58534	0.0498475	0.01888	0.07447	0.03077	0.522527	0.0434919	0.479035	4	cg09874822	16	CACNA1H;CACNA1H	NM_021098;NM_001005407	Body;Body	Island
cg07549278	0.479665	0.66541	0.70372	0.3369	0.72585	0.80814	0.560768	0.410618	0.662168	0.585652	0.468013	0.506464	0.654413	0.70639	0.51745	0.141086	0.0678	0.09207	0.07889	0.586108	0.0949616	0.491146	4	cg07549278	16	CACNA1H;CACNA1H	NM_021098;NM_001005407	Body;Body	Island
cg01257975	0.54514	0.66615	0.63168	0.32339	0.55455	0.72181	0.768403	0.562899	0.856751	0.738449	0.546979	0.525431	0.187562	0.07136	0.58808	0.140146	0.08651	0.11332	0.08902	0.552576	0.107249	0.445326	4	cg01257975	22	CACNA1I;CACNA1I	NM_001003406;NM_021096	Body;Body	Island
cg18445088	0.461542	0.55132	0.60278	0.19189	0.64872	0.73735	0.648252	0.198416	0.806526	0.68258	0.446598	0.421587	0.511142	0.56299	0.4604	0.100206	0.05623	0.13818	0.05976	0.528806	0.0885941	0.440212	4	cg18445088	22	CACNA1I;CACNA1I	NM_001003406;NM_021096	Body;Body	Island
cg02855924	0.462453	0.52166	0.56525	0.54409	0.58474	0.65872	0.449339	0.530709	0.406587	0.642835	0.559705	0.375683	0.679068	0.56694	0.38125	0.0812414	0.06465	0.11402	0.07913	0.528602	0.0847603	0.443842	4	cg02855924	3	CACNA2D2;CACNA2D2	NM_001005505;NM_006030	Body;Body	Island
cg04863703	0.424142	0.6436	0.71006	0.47481	0.65602	0.50406	0.695064	0.699206	0.444935	0.737312	0.5771	0.335207	0.414346	0.65379	0.58654	0.120956	0.0824	0.12152	0.12817	0.570413	0.113261	0.457151	4	cg04863703	3	CACNA2D2;CACNA2D2	NM_001005505;NM_006030	Body;Body	Island
cg24159214	0.5	0.59268	0.64824	0.63505	0.64705	0.70613	0.432825	0.579633	0.553493	0.514886	0.650755	0.371819	0.541788	0.59539	0.47546	0.172908	0.05874	0.10076	0.06751	0.563013	0.0999794	0.463034	4	cg24159214	3	CACNA2D2;CACNA2D2	NM_001005505;NM_006030	Body;Body	Island
cg09323657	0.534818	0.55392	0.61378	0.58248	0.61853	0.71824	0.575622	0.620851	0.649243	0.675645	0.539448	0.414497	0.662523	0.62238	0.52582	0.136655	0.09574	0.14979	0.09021	0.593853	0.118099	0.475754	4	cg09323657	12	CACNA2D4	NM_172364	Body	Island
cg23921699	0.453478	0.56578	0.6464	0.49047	0.68764	0.71217	0.439311	0.550208	0.801048	0.766721	0.423261	0.462386	0.412489	0.67386	0.52565	0.0499235	0.0171	0.05687	0.02853	0.574058	0.0381059	0.535952	4	cg23921699	12	CACNB3;CACNB3	NM_000725;NM_000725	1stExon;5'UTR	Island
cg08164556	0.420435	0.37145	0.58652	0.47435	0.63943	0.69217	0.791354	0.562413	0.545427	0.805331	0.453639	0.410652	0.3092	0.77186	0.63174	0.116986	0.09611	0.09593	0.08105	0.564398	0.0975191	0.466879	4	cg08164556	17	CACNG4	NM_014405	Body	Island
cg05308495	0.544809	0.87818	0.89668	0.13898	0.14792	0.55257	0.489419	0.724293	0.768213	0.796404	0.751719	0.807107	0.814491	0.26506	0.84437	0.12284	0.02977	0.0308	0.02263	0.628014	0.0515101	0.576504	4	cg05308495	19	CACNG6;CACNG6;CACNG6	NM_145814;NM_145815;NM_031897	Body;Body;Body	Island
cg03119731	0.580777	0.73952	0.70824	0.72915	0.0432	0.0598	0.625928	0.117775	0.622731	0.798658	0.511977	0.590609	0.376729	0.44015	0.60821	0.103914	0.01399	0.03971	0.02125	0.503564	0.0447159	0.458848	4	cg03119731	19	CACNG6;CACNG6;CACNG6	NM_145815;NM_145814;NM_031897	TSS1500;TSS1500;TSS1500	Island
cg19925849	0.460827	0.70432	0.63771	0.53521	0.7583	0.80101	0.672516	0.397245	0.211782	0.77206	0.569735	0.502698	0.355792	0.30244	0.54448	0.104987	0.03005	0.05657	0.03798	0.548408	0.0573967	0.491012	4	cg19925849	19	CACNG7	NM_031896	Body	Island
cg24415208	0.537566	0.57521	0.55928	0.54517	0.79219	0.85548	0.675788	0.789244	0.760272	0.789007	0.168051	0.52691	0.176219	0.08342	0.5816	0.076791	0.03287	0.08989	0.04791	0.561027	0.0618653	0.499162	4	cg24415208	19	CACNG8	NM_031895	1stExon	Island
cg20122943	0.202116	0.57333	0.37688	0.59753	0.04698	0.05745	0.690346	0.631667	0.427907	0.808095	0.715388	0.574465	0.756662	0.45972	0.27501	0.0764994	0.02841	0.02238	0.01751	0.47957	0.0361998	0.44337	4	cg20122943	19	CACNG8	NM_031895	Body	Island
cg25253677	0.355443	0.36556	0.2276	0.65134	0.5571	0.61954	0.613143	0.435912	0.395498	0.746806	0.246203	0.317239	0.388526	0.55777	0.62046	0.0572833	0.02096	0.02938	0.01268	0.473209	0.0300758	0.443134	4	cg25253677	19	CACNG8	NM_031895	Body	Island
[truncated: 20,204 more rows]

## Sheet: Genes with 2 probes
	Genes (2 probes)	Genes analyzed in RNAseq	Gene ID	HLRCC2	HLRCC2M	HLRCC3	HLRCC3M1	HLRCC3M2	HLRCC3M3	HLRCC4	HLRCC6	HLRCC10	HLRCC10M2	HLRCC10M1	HLRCC11M	HLRCC12M	HLRCC2 N	HLRCC3 N	HLRCC4N	HLRCC13 N	HLRCC14 N	Kidney N1	Kidney N2	Kidney N3	Kidney N4	Average Tumor	Average Normal	Tumor/Normal Ratio	T-Test	Selected Genes
[truncated: 2,439 more rows]

[truncated: 1 more sheets: Downregulated Genes]
