# Supplementary material for: Kidney tumors associated with germline mutations of FH and SDHB show a CpG island methylator phenotype (CIMP)
Source: PLoS One. 2022 Dec 1;17(12):e0278108. doi: 10.1371/journal.pone.0278108 (PMC9714951; doi:10.1371/journal.pone.0278108)
Supplement: S4 Table — (XLSX) [file pone.0278108.s004.xlsx]

## Sheet: TS Hyper Probes
ID_REF	SDHB Pheo/PGL 1	SDHB Pheo/PGL 2	SDHB Pheo/PGL 3	SDHB Pheo/PGL 4	SDHB Pheo/PGL 5	SDHB Pheo/PGL 6	SDHB Pheo/PGL 7	Adrenal N1	Adrenal N2	T	N	T-N	<0.2	9	ID_REF	SDHB GIST 1	SDHB GIST 2	SDHB GIST 3	SDHB GIST 4	SDHB GIST 5	SDHB GIST 6	SDHB GIST 7	MUSCULARIS N1	MUSCULARIS N2	MUSCULARIS N3	MUSCULARIS N4	MUSCULARIS N5	MUSCULARIS N6	T	N	T-N	0.2	13	TargetID	SDHB-RCC1.Beta	SDHB-RCC2.Beta	SDHB-RCC3.Beta	SDHB-RCC4.Beta	SDHB-RCC5.Beta	SDHB-RCC6.Beta	SDHB-RCC1 N.Beta	SDHB-RCC2 N.Beta	SDHB-RCC3 N.Beta	SDHB-RCC4 N.Beta	T	N	T-N	0.2
cg00002464	0.486918	0.330025	0.273126	0.0790157	0.121617	0.11036	0.146139	0.0912877	0.107065	0.221029	0.0991764	0.121852	2	9	cg00002464	0.639987	0.567484	0.617051	0.103701	0.595447	0.652057	0.762854	0.147459	0.161222	0.140955	0.195999	0.159784	0.0936303	0.562654	0.149842	0.412813	6	13	cg00002464	0.20464	0.410389	0.465637	0.227404	0.439161	0.730428	0.163589	0.159279	0.156806	0.197867	0.412943	0.169385	0.243558	4
cg00003994	0.14741	0.0979339	0.0716908	0.100135	0.0928388	0.365537	0.0651256	0.0885242	0.0886171	0.134382	0.0885707	0.0458109	2	9	cg00003994	0.586776	0.689096	0.736126	0.442648	0.691103	0.627276	0.117308	0.11129	0.140875	0.0992618	0.143174	0.0724881	0.0639793	0.555762	0.105178	0.450584	6	13	cg00003994	0.272917	0.136047	0.533066	0.292017	0.202891	0.216026	0.184706	0.187447	0.272778	0.339829	0.275494	0.24619	0.0293039	2
cg16200879	0.494216	0.526385	0.417762		0.788877	0.644473	0.707386	0.150972	0.117023	0.596517	0.133997	0.462519	2	8	cg16200879	0.563727	0.51588	0.745512	0.714465	0.605141	0.6154	0.728246	0.140734	0.126624	0.16702	0.142924	0.168287	0.130124	0.641196	0.145952	0.495244	6	13	cg16200879	0.419907	0.617672	0.771944	0.403727	0.582092	0.815767	0.466483	0.442749	0.429905	0.435073	0.601851	0.443553	0.158299	0
cg00004072	0.81651	0.623496	0.414254	0.853247	0.595156	0.645336	0.689891	0.147378	0.167672	0.662556	0.157525	0.505031	2	9	cg00004072	0.0477397	0.0981921	0.06803	0.0817906	0.084375	0.0621058	0.0758783	0.0705954	0.0566099	0.0695315	0.0670103	0.0646971	0.0590858	0.0740159	0.0645883	0.00942762	6	13	cg00004072	0.128353	0.0858586	0.117186	0.111066	0.24717	0.102921	0.124145	0.0989416	0.111111	0.120282	0.132092	0.11362	0.0184726	4
cg00006948	0.0984632	0.500392	0.353449	0.0596455	0.0584249	0.327231	0.641483	0.0534406	0.0360497	0.291298	0.0447452	0.246553	2	9	cg00006948	0.622622	0.446362	0.809162	0.76966	0.705031	0.53384	0.782126	0.0538319	0.167894	0.107941	0.128695	0.169731	0.0425833	0.666972	0.111779	0.555192	6	13	cg00006948	0.120088	0.184134	0.516385	0.219733	0.237814	0.817612	0.105821	0.0734399	0.130951	0.125689	0.349294	0.108975	0.240319	4
cg00007032	0.0810052	0.0796258	0.0684048	0.0792493	0.0852388	0.0705474	0.0751647	0.065255	0.0776089	0.0770337	0.071432	0.00560176	2	9	cg00007032	0.417131	0.673326	0.612753	0.73298	0.0857313	0.691205	0.810254	0.115476	0.130894	0.133147	0.0735314	0.100235	0.0677278	0.574769	0.103502	0.471267	6	13	cg00007032	0.123926	0.0944199	0.145533	0.207261	0.0971334	0.10057	0.103552	0.103432	0.13205	0.153783	0.128141	0.123204	0.00493642	4
cg00008036	0.0879367	0.0980628	0.0839224	0.0863886	0.107624	0.0916612	0.101381	0.112732	0.108474	0.0938537	0.110603	-0.0167494	2	9	cg00008036	0.431022	0.0913153	0.582991	0.73207	0.6866	0.645361	0.786752	0.080495	0.147972	0.10068	0.0840554	0.096089	0.102175	0.565159	0.101911	0.463248	6	13	cg00008036	0.257599	0.131458	0.144482	0.453572	0.17396	0.50712	0.144622	0.149933	0.200146	0.145759	0.278032	0.160115	0.117917	3
cg00004082	0.440451	0.56989	0.131242	0.76727	0.418389	0.36016	0.728587	0.0827727	0.0818286	0.487998	0.0823006	0.405698	2	9	cg00004082	0.261212	0.233031	0.725115	0.465745	0.623387	0.614863	0.439771	0.166881	0.148486	0.077368	0.32003	0.0692237	0.0662271	0.480446	0.141369	0.339077	5	13	cg00004082	n/a	n/a	n/a	n/a	n/a	n/a	n/a	n/a	n/a	n/a	n/a	n/a	n/a	n/a
cg00011994	0.768013	0.528423	0.521387	0.829323	0.735687	0.576799	0.618541	0.24462	0.252572	0.654025	0.248596	0.405428	0	9	cg00011994	0.583353	0.537315	0.716334	0.73489	0.611834	0.596447	0.716975	0.040446	0.127105	0.0890297	0.0562484	0.0546246	0.048284	0.64245	0.0692896	0.57316	6	13	cg00011994	0.100442	0.0849528	0.0790343	0.104771	0.0734088	0.0639544	0.0860792	0.0822716	0.108613	0.108844	0.0844272	0.0964518	-0.0120246	4
cg00013475	0.700454	0.497243	0.0377842	0.432876	0.087208	0.521885	0.59155	0.0432646	0.0502548	0.409857	0.0467597	0.363098	2	9	cg00013475	0.461084	0.481743	0.539168	0.555193	0.278071	0.557843	0.745678	0.0296758	0.0576482	0.0530273	0.0457584	0.063849	0.0353326	0.516968	0.0475486	0.46942	6	13	cg00013475	0.540641	0.424011	0.668042	0.456258	0.543091	0.827854	0.140753	0.0878387	0.148436	0.142252	0.576649	0.12982	0.44683	4
cg00016841	0.152773	0.38778	0.132266	0.567427	0.169703	0.167609	0.158437	0.106281	0.131607	0.247999	0.118944	0.129055	2	9	cg00016841	0.604962	0.548618	0.402141	0.508606	0.479936	0.607804	0.62968	0.0969248	0.192648	0.159112	0.0841899	0.180119	0.120502	0.54025	0.138916	0.401333	6	13	cg00016841	0.562132	0.352284	0.667955	0.454378	0.369499	0.773671	0.177745	0.0945543	0.146562	0.110713	0.529986	0.132394	0.397593	4
cg00018128	0.863716	0.475641	0.168456	0.87828	0.329485	0.580775	0.182923	0.127507	0.132326	0.49704	0.129917	0.367123	2	9	cg00018128	0.664074	0.485087	0.742276	0.533532	0.615527	0.608557	0.675574	0.103995	0.172472	0.132079	0.152352	0.166605	0.0966233	0.617804	0.137355	0.480449	6	13	cg00018128	0.158763	0.162205	0.198763	0.227125	0.365263	0.6423	0.175969	0.14762	0.232883	0.155427	0.292403	0.177975	0.114428	3
cg00020649	0.441792	0.233384	0.0458339	0.0244677	0.0604584	0.343328	0.176252	0.0341694	0.0336867	0.189359	0.033928	0.155431	2	9	cg00020649	0.389249	0.426196	0.541561	0.291408	0.488304	0.527685	0.644442	0.036718	0.113906	0.0657056	0.0223795	0.0518149	0.0436726	0.472692	0.0556994	0.416993	6	13	cg00020649	0.0565237	0.272567	0.164499	0.316107	0.122109	0.0568356	0.0454196	0.061378	0.125817	0.06814	0.164773	0.0751885	0.0895849	4
cg00011740	0.799028	0.434775	0.0913609	0.539109	0.510081	0.543445	0.601222	0.0617991	0.0576806	0.502717	0.0597398	0.442977	2	9	cg00011740	0.0360809	0.049426	0.306986	0.0575369	0.0392678	0.0389082	0.276258	0.0531525	0.0439164	0.0751404	0.100477	0.0909342	0.0396206	0.114923	0.0672069	0.0477165	6	13	cg00011740	0.0987654	0.0788644	0.100145	0.234835	0.079129	0.124158	0.113929	0.125387	0.192018	0.21745	0.119316	0.162196	-0.04288	3
cg00022492	0.256398	0.622792	0.464248	0.895231	0.145475	0.598141	0.693635	0.0636049	0.0694501	0.525131	0.0665275	0.458604	2	9	cg00022492	0.536254	0.624927	0.517982	0.580019	0.752148	0.566252	0.447675	0.0775681	0.139936	0.101209	0.0732736	0.0788732	0.0660464	0.575037	0.0894844	0.485552	6	13	cg00022492	0.163404	0.29668	0.331278	0.296979	0.260343	0.348173	0.154091	0.137872	0.197001	0.254975	0.282809	0.185985	0.0968249	3
cg00023154	0.0541942	0.117528	0.10755	0.609881	0.302287	0.118832	0.138708	0.127511	0.11365	0.206997	0.12058	0.0864168	2	9	cg00023154	0.227994	0.529597	0.633809	0.778736	0.710168	0.312119	0.675106	0.120339	0.183252	0.166186	0.173072	0.106501	0.106631	0.552504	0.142664	0.40984	6	13	cg00023154	0.133916	0.135685	0.280169	0.245015	0.198656	0.831683	0.186409	0.155769	0.288462	0.178968	0.304187	0.202402	0.101786	3
cg00025981	0.41503	0.0710343	0.0515603	0.437789	0.422382	0.0550789	0.471844	0.0508514	0.075622	0.27496	0.0632367	0.211723	2	9	cg00025981	0.383362	0.238593	0.500879	0.620658	0.594757	0.41405	0.720786	0.0453651	0.137681	0.06944	0.0826063	0.0564018	0.070462	0.496155	0.0769927	0.419162	6	13	cg00025981	0.0888798	0.0941859	0.583772	0.338776	0.351596	0.28943	0.120706	0.0693529	0.149385	0.106657	0.291107	0.111525	0.179582	4
cg00029353	0.0545989	0.556557	0.0377763	0.0608424	0.0650903	0.522315	0.430176	0.0828255	0.034364	0.246765	0.0585948	0.18817	2	9	cg00029353	0.630006	0.317309	0.706625	0.673583	0.673881	0.58319	0.796861	0.082693	0.118326	0.0408318	0.120879	0.0522727	0.0443222	0.625922	0.0765541	0.549368	6	13	cg00029353	0.175926	0.115644	0.524551	0.390191	0.240672	0.764961	0.13005	0.109115	0.149444	0.210968	0.368657	0.149894	0.218763	3
cg00030774	0.816309	0.567242	0.482757	0.312839	0.530763	0.576921	0.617788	0.192198	0.220627	0.557803	0.206412	0.35139	1	9	cg00030774	0.588676	0.16783	0.755411	0.739738	0.624295	0.665923	0.782718	0.0814484	0.228417	0.167398	0.166768	0.168245	0.174504	0.617799	0.164463	0.453335	5	13	cg00030774	0.368743	0.490261	0.722118	0.588767	0.561817	0.735975	0.166411	0.135324	0.198287	0.176127	0.577947	0.169037	0.40891	4
cg00032756	0.0766561	0.130188	0.0784753	0.0766646	0.112568	0.0961249	0.114099	0.107305	0.0984547	0.0978252	0.10288	-0.00505464	2	9	cg00032756	0.730929	0.501463	0.619627	0.520729	0.787303	0.733453	0.684868	0.0806288	0.178869	0.123602	0.087356	0.148754	0.144139	0.654053	0.127225	0.526828	6	13	cg00032756	0.129157	0.225494	0.143245	0.193184	0.456494	0.615166	0.165854	0.105244	0.156346	0.154031	0.29379	0.145369	0.148421	4
cg00035000	0.112914	0.179579	0.159041	0.117869	0.107295	0.315309	0.157136	0.119277	0.125593	0.164163	0.122435	0.0417285	2	9	cg00035000	0.476307	0.111613	0.769177	0.774568	0.693748	0.657111	0.721786	0.0817972	0.178198	0.169235	0.0945542	0.154036	0.122753	0.600616	0.133429	0.467187	6	13	cg00035000	0.324637	0.283641	0.290469	0.310518	0.303105	0.25039	0.264903	0.295587	0.267673	0.309355	0.293793	0.28438	0.00941349	0
cg00037186	0.30748	0.637877	0.509744	0.617166	0.620653	0.694105	0.487247	0.176208	0.161244	0.553467	0.168726	0.384741	2	9	cg00037186	0.688062	0.704545	0.508236	0.802049	0.741607	0.69562	0.756829	0.084655	0.171172	0.151624	0.10846	0.157693	0.100237	0.699564	0.128974	0.570591	6	13	cg00037186	0.667326	0.285448	0.15215	0.266901	0.304013	0.77554	0.148879	0.138307	0.25269	0.163939	0.408563	0.175954	0.23261	3
cg00023001	0.702491	0.396591	0.446291	0.828847	0.0995769	0.584759	0.679777	0.0968511	0.132785	0.534048	0.114818	0.419229	2	9	cg00023001	0.519703	0.615475	0.729067	0.706284	0.712238	0.648322	0.746128	0.107648	0.225833	0.195301	0.147445	0.148538	0.13539	0.668174	0.160026	0.508148	5	13	cg00023001	0.651585	0.577034	0.767177	0.684971	0.625974	0.774128	0.175084	0.161222	0.18125	0.161663	0.680145	0.169805	0.51034	4
cg00039441	0.450026	0.686577	0.265138	0.916782	0.205695	0.457076	0.439118	0.0812786	0.0749911	0.48863	0.0781349	0.410495	2	9	cg00039441	0.0350814	0.0273173	0.171868	0.0669869	0.0484091	0.346584	0.551035	0.0857798		0.0589526	0.153749	0.0445246	0.0350766	0.178183	0.0756165	0.102567	5	12	cg00039441	0.190997	0.119348	0.371879	0.26898	0.23815	0.746041	0.199448	0.185037	0.189297	0.225806	0.322566	0.199897	0.122669	3
cg00041084	0.171139	0.322311	0.131291	0.628834	0.0966685	0.482792	0.139151	0.0517442	0.0727763	0.281741	0.0622602	0.219481	2	9	cg00041084	0.57926	0.529857	0.522923	0.516805	0.716998	0.634221	0.779628	0.132006	0.180481	0.139946	0.0643729	0.112967	0.0741938	0.611384	0.117328	0.494057	6	13	cg00041084	0.13159	0.108172	0.182244	0.150728	0.168939	0.785448	0.10362	0.0974005	0.123323	0.144323	0.25452	0.117167	0.137354	4
cg00043004	0.821061	0.291775	0.460168	0.784056	0.231762	0.156639	0.628045	0.148119	0.180151	0.48193	0.164135	0.317795	2	9	cg00043004	0.626597	0.442818	0.614471	0.79636	0.398384	0.509396	0.810754	0.145772	0.188741	0.170584	0.155049	0.175249	0.123251	0.599826	0.159774	0.440051	6	13	cg00043004	0.591535	0.352267	0.487317	0.313617	0.522521	0.775414	0.164382	0.142794	0.200344	0.140799	0.507112	0.16208	0.345032	3
cg00039801	0.897089	0.547655	0.0411902	0.920021	0.0402974	0.642188	0.700967	0.0351412	0.0758799	0.541344	0.0555105	0.485834	2	9	cg00039801	0.42565	0.372956	0.690571	0.496218	0.624185	0.555872	0.733339	0.445025	0.441559	0.28193	0.425108	0.329148	0.386762	0.55697	0.384922	0.172048	0	13	cg00039801	0.654871	0.0744554	0.18683	0.252006	0.212996	0.883409	0.113406	0.0737615	0.120932	0.132149	0.377428	0.110062	0.267366	4
cg00051068	0.0931697	0.0939538	0.193393	0.069293	0.247477	0.0553153	0.360749	0.0392749	0.0469893	0.15905	0.0431321	0.115918	2	9	cg00051068	0.505867	0.404804	0.596203	0.727373	0.599661	0.641473	0.802087	0.0511621	0.11631	0.0872161	0.0844992	0.0686493	0.058203	0.611067	0.0776733	0.533394	6	13	cg00051068	0.107479	0.0753095	0.0900693	0.0796547	0.081295	0.0672877	0.0898773	0.075028	0.0914113	0.0886232	0.0835159	0.0862349	-0.00271908	4
cg00044995	0.806447	0.556703	0.342119	0.541576	0.532853	0.564768	0.52309	0.119829	0.115588	0.552508	0.117709	0.4348	2	9	cg00044995	0.0769299	0.150243	0.0567535	0.0738122	0.0769683	0.0673275	0.0708327	0.10352	0.106459	0.0944098	0.134673	0.0697674	0.0845623	0.0818382	0.0988986	-0.0170604	6	13	cg00044995	0.326067	0.153753	0.636968	0.287088	0.480183	0.530172	0.261483	0.208565	0.23493	0.268119	0.402372	0.243274	0.159098	0
cg00051154	0.806573	0.616654	0.388453	0.928562	0.492017	0.783072	0.077821	0.139825	0.184351	0.584736	0.162088	0.422648	2	9	cg00051154	0.406807	0.602182	0.613645	0.436078	0.339267	0.425693	0.778166	0.18512	0.503838	0.470387	0.148449	0.479038	0.476364	0.514548	0.377199	0.137349	2	13	cg00051154	0.546462	0.189573	0.644116	0.230049	0.426136	0.801868	0.282068	0.268744	0.293333	0.299003	0.473034	0.285787	0.187247	0
cg00053010	0.457312	0.0197771	0.0384212	0.656336	0.401133	0.0391536	0.140008	0.0225166	0.0229193	0.250306	0.022718	0.227588	2	9	cg00053010	0.705686	0.0866187	0.147498	0.832103	0.742478	0.743352	0.815379	0.0347241	0.121232	0.0224552	0.0793274	0.0369802	0.0265493	0.581874	0.0535447	0.528329	6	13	cg00053010	0.659006	0.291671	0.662787	0.218661	0.6263	0.885702	0.0685875	0.0739835	0.0905073	0.141235	0.557354	0.0935783	0.463776	4
cg00054525	0.444308	0.408631	0.130603	0.812403	0.0486413	0.0923855	0.603401	0.0975202	0.0794889	0.36291	0.0885045	0.274406	2	9	cg00054525	0.386758	0.470366	0.385863	0.489757	0.450279	0.465139	0.631746	0.0336808	0.101785	0.0873268	0.0483695	0.0544605	0.0281981	0.468558	0.0589702	0.409588	6	13	cg00054525	0.17583	0.327001	0.650841	0.405479	0.499227	0.721699	0.0639246	0.0556753	0.101518	0.158382	0.463346	0.094875	0.368471	4
cg00056433	0.205313	0.678373	0.277872	0.124926	0.458007	0.448425	0.397642	0.278065	0.212953	0.37008	0.245509	0.124571	0	9	cg00056433	0.730049	0.650022	0.587297	0.803471	0.77049	0.598386	0.661945	0.154062	0.191737	0.190593	0.145159	0.179958	0.18923	0.685951	0.175123	0.510828	6	13	cg00056433	0.320978	0.616799	0.778509	0.482906	0.630335	0.856204	0.256956	0.297582	0.285304	0.318143	0.614288	0.289496	0.324792	0
cg00056767	0.0922644	0.179717	0.0698684	0.463288	0.0878565	0.0888174	0.0946728	0.0843701	0.0827734	0.153783	0.0835717	0.0702117	2	9	cg00056767	0.55275	0.516028	0.109937	0.607511	0.598487	0.585938	0.566231	0.094727	0.134223	0.0835976	0.118575	0.112262	0.0875395	0.505269	0.105154	0.400115	6	13	cg00056767	0.12542	0.197251	0.385599	0.196716	0.356673	0.382225	0.108386	0.0998242	0.13141	0.108253	0.273981	0.111968	0.162013	4
cg00057393	0.10139	0.548282	0.121418	0.842002	0.304744	0.552083	0.584207	0.0877264	0.0771099	0.436304	0.0824181	0.353886	2	9	cg00057393	0.405068	0.0735074	0.0923791	0.457523	0.456217	0.475742	0.796225	0.0915428	0.154184	0.0949916	0.120916	0.10775	0.136806	0.393809	0.117698	0.27611	6	13	cg00057393	0.557157	0.548081	0.70292	0.41452	0.550913	0.820244	0.140387	0.107755	0.17447	0.172471	0.598973	0.148771	0.450202	4
cg00058708	0.417721	0.478771	0.192784	0.825475	0.125847	0.399723	0.547159	0.129299	0.137858	0.426783	0.133578	0.293204	2	9	cg00058708	0.645794	0.610703	0.357995	0.733664	0.689069	0.647731	0.713731	0.0666433	0.18625	0.124832	0.109893	0.135511	0.161635	0.628384	0.130794	0.497589	6	13	cg00058708	0.503803	0.336471	0.617967	0.238467	0.434604	0.787582	0.121097	0.135011	0.206098	0.138738	0.486482	0.150236	0.336246	3
cg00060320	0.140657	0.626467	0.465841	0.412586	0.0350343	0.702131	0.573256	0.0467238	0.0510173	0.422282	0.0488705	0.373411	2	9	cg00060320	0.0444729	0.037767	0.787706	0.0748976	0.565363	0.33124	0.423993	0.0362126	0.0733701	0.0533959	0.120754	0.0378597	0.0516975	0.323634	0.062215	0.261419	6	13	cg00060320	0.570446	0.621472	0.740115	0.629987	0.651415	0.890741	0.120169	0.0821769	0.157783	0.165332	0.684029	0.131365	0.552664	4
cg00061264	0.0751098	0.262981	0.106779	0.5584	0.166022	0.0743786	0.252997	0.090678	0.105748	0.21381	0.0982129	0.115597	2	9	cg00061264	0.579217	0.576907	0.649006	0.712132	0.614141	0.587226	0.455963	0.112734	0.167378	0.128518	0.0925672	0.09878	0.0801676	0.59637	0.113357	0.483013	6	13	cg00061264	0.27872	0.136062	0.563044	0.151358	0.23253	0.523963	0.134975	0.112987	0.183516	0.135477	0.31428	0.141739	0.172541	4
cg00052684	0.788804	0.620124	0.307197	0.857795	0.712553	0.558264	0.692153	0.147443	0.173965	0.648127	0.160704	0.487423	2	9	cg00052684	0.728885	0.777635	0.865442	0.852189	0.794813	0.780543	0.865127	0.175896	0.318971	0.273312	0.167034	0.191856	0.219022	0.809233	0.224348	0.584885	3	13	cg00052684	0.468365	0.694095	0.740305	0.613991	0.66315	0.233999	0.593007	0.658169	0.447186	0.573118	0.568984	0.56787	0.0011142	0
cg00067414	0.0594243	0.0907447	0.159481	0.31485	0.0620915	0.0511558	0.0720096	0.0483949	0.0567395	0.11568	0.0525672	0.0631123	2	9	cg00067414	0.307429	0.721769	0.563283	0.792194	0.316445	0.0865716	0.789335	0.10001	0.150219	0.109039	0.102417	0.0662937	0.0936338	0.511004	0.103602	0.407402	6	13	cg00067414	0.311265	0.260865	0.784705	0.350625	0.514211	0.474901	0.148627	0.161167	0.177745	0.201515	0.449429	0.172263	0.277165	3
cg00064261	0.778953	0.662037	0.555828	0.741357	0.263226	0.634505	0.673384	0.121401	0.136675	0.615613	0.129038	0.486575	2	9	cg00064261	0.597638	0.454046	0.560195	0.59349	0.491352	0.491428	0.686962	0.0854714	0.241103	0.165246	0.0988793	0.179264	0.150931	0.553587	0.153483	0.400105	5	13	cg00064261	0.298864	0.13642	0.178329	0.408188	0.352875	0.626595	0.295701	0.142435	0.29383	0.246304	0.333545	0.244568	0.0889776	1
cg00069860	0.47069	0.443856	0.0430354	0.0228988	0.169804	0.0938671	0.425265	0.17003	0.13559	0.238488	0.15281	0.085678	2	9	cg00069860	0.343694	0.482202	0.542004	0.552248	0.550167	0.344214	0.749648	0.043705	0.113541	0.0514178	0.143076	0.0461555	0.0511214	0.509168	0.0748362	0.434332	6	13	cg00069860	0.479617	0.135295	0.61435	0.217847	0.476179	0.703612	0.0849249	0.0805436	0.0957766	0.0882989	0.437817	0.087386	0.350431	4
cg00069242	0.482161	0.524253	0.401805	0.847309	0.438529	0.577094	0.523491	0.0570066	0.0699982	0.542092	0.0635024	0.478589	2	9	cg00069242	0.647772	0.595047	0.700267	0.5001	0.484705	0.43129	0.438117	0.0540919	0.182845	0.110699	0.0390762	0.128848	0.0754933	0.542471	0.0985089	0.443962	6	13	cg00069242	0.119193	0.0664646	0.283683	0.110537	0.0930727	0.0710506	0.0794441	0.0725366	0.101732	0.110675	0.124	0.0910968	0.0329033	4
cg00071950	0.447387	0.523374	0.387895	0.578464	0.117912	0.538267	0.632791	0.129991	0.16439	0.46087	0.147191	0.313679	2	9	cg00071950	0.567797	0.56909	0.511617	0.71022	0.632155	0.6282	0.658679	0.0968177	0.164546	0.126957	0.137373	0.122413	0.0637723	0.611108	0.118647	0.492462	6	13	cg00071950	0.523871	0.425039	0.48451	0.20709	0.313948	0.725207	0.159456	0.14237	0.204657	0.193422	0.446611	0.174976	0.271635	3
cg00070042	0.820876	0.629763	0.253778	0.785335	0.598595	0.605941	0.665442	0.127305	0.170952	0.622819	0.149129	0.47369	2	9	cg00070042	0.588363	0.441271	0.735158	0.662629	0.423992	0.481931	0.751684	0.151361	0.267602	0.251998	0.24646	0.218663	0.241482	0.583575	0.229594	0.353981	1	13	cg00070042	0.517148	0.472267	0.230562	0.339794	0.419723	0.731443	0.330452	0.215338	0.312452	0.482776	0.451823	0.335254	0.116568	0
cg00073010	0.0651976	0.493282	0.224957	0.800445	0.0821782	0.291068	0.1262	0.0689365	0.0679108	0.297618	0.0684237	0.229195	2	9	cg00073010	0.133896	0.592738	0.573063	0.770609	0.249886	0.598461	0.607852	0.0518996	0.18241	0.114186	0.0679021	0.0715654	0.0650693	0.503787	0.092172	0.411614	6	13	cg00073010	0.529821	0.581478	0.581133	0.562867	0.488848	0.766184	0.283322	0.257227	0.148622	0.353547	0.585055	0.260679	0.324376	1
cg00072711	0.795524	0.548081	0.2716	0.792315	0.39468	0.549521	0.288391	0.0950171	0.100366	0.520016	0.0976916	0.422324	2	9	cg00072711	0.307934	0.453046	0.710829	0.637319	0.6478	0.46112	0.554415	0.0904752	0.196675	0.129009	0.0685353	0.102941	0.0939917	0.538923	0.113604	0.425319	6	13	cg00072711	0.549117	0.0839408	0.403602	0.174738	0.453302	0.0819331	0.10336	0.0818717	0.166805	0.115291	0.291105	0.116832	0.174273	4
cg00073837	0.659825	0.618129	0.483371	0.761298	0.4116	0.606404	0.681288	0.123419	0.120087	0.603131	0.121753	0.481378	2	9	cg00073837	0.672535	0.651557	0.786796	0.761064	0.722814	0.708164	0.794548	0.200878	0.314368	0.215056	0.22426	0.190871	0.159355	0.728211	0.217465	0.510747	2	13	cg00073837	0.320966	0.154386	0.753125	0.32767	0.280843	0.70323	0.227897	0.175036	0.290393	0.265236	0.42337	0.23964	0.18373	1
cg00076307	0.0693173	0.0792951	0.059274	0.0829829	0.0806621	0.077812	0.0610795	0.0586912	0.0706195	0.0729176	0.0646554	0.00826221	2	9	cg00076307	0.465341	0.527303	0.628268	0.613139	0.59447	0.556737	0.599143	0.0692371	0.19621	0.132296	0.111475	0.0806391	0.087406	0.5692	0.112877	0.456323	6	13	cg00076307	0.0978498	0.0926316	0.134497	0.120081	0.0836577	0.304417	0.0794672	0.0737227	0.124596	0.083574	0.138856	0.09034	0.0485157	4
cg00074086	0.813169	0.45869	0.389584	0.855578	0.438357	0.491169	0.41982	0.139431	0.143334	0.552338	0.141382	0.410956	2	9	cg00074086	0.261169	0.343239	0.221464	0.355409	0.476797	0.37863	0.330095	0.0656129	0.159265	0.241112	0.115533	0.18373	0.253852	0.338115	0.169851	0.168264	4	13	cg00074086	0.344431	0.123198	0.257764	0.216022	0.0962282	0.801576	0.169753	0.208593	0.198631	0.133496	0.306536	0.177618	0.128918	3
cg00076497	0.713368	0.379711	0.351554	0.760111	0.524758	0.453523	0.484045	0.0687831	0.0785374	0.523867	0.0736602	0.450207	2	9	cg00076497	0.0609333	0.0994552	0.260953	0.416562	0.0826318	0.559082	0.59204	0.0506755	0.0713495	0.0620248	0.07265	0.0581115	0.0609867	0.295951	0.062633	0.233318	6	13	cg00076497	0.534968	0.158214	0.315634	0.317179	0.435339	0.781752	0.115471	0.0840009	0.093648	0.0863636	0.423848	0.0948709	0.328977	4
cg00078334	0.790345	0.553596	0.161669	0.686371	0.100056	0.542085	0.586268	0.181412	0.141671	0.488627	0.161541	0.327086	2	9	cg00078334	0.472788	0.417751	0.727787	0.115361	0.347869	0.316913	0.770903	0.152682	0.152322	0.118041	0.130905	0.137591	0.140219	0.452768	0.138627	0.314141	6	13	cg00078334	0.395805	0.581883	0.474459	0.507636	0.546808	0.760745	0.112814	0.128028	0.153855	0.132853	0.544556	0.131887	0.412669	4
cg00082310	0.750925	0.133016	0.109779	0.130612	0.124562	0.157678	0.0966657	0.13181	0.166978	0.214748	0.149394	0.0653542	2	9	cg00082310	0.63901	0.190352	0.448935	0.509022	0.730133	0.801561	0.813732	0.134167	0.19321	0.160471	0.147447	0.172398	0.150204	0.590392	0.15965	0.430743	6	13	cg00082310	0.304472	0.137608	0.165878	0.226583	0.150203	0.168669	0.190476	0.184985	0.253025	0.252461	0.192236	0.220237	-0.0280011	2
cg00082497	0.132819	0.350941	0.214859	0.0738302	0.16477	0.401921	0.441782	0.122982	0.131203	0.254417	0.127092	0.127325	2	9	cg00082497	0.531085	0.501823	0.677047	0.655257	0.61368	0.554721	0.7104	0.0647081	0.145886	0.10955	0.0608045	0.0836926	0.0804639	0.606288	0.0908509	0.515437	6	13	cg00082497	0.298435	0.267476	0.595689	0.533431	0.421911	0.677664	0.117379	0.0810811	0.19582	0.134338	0.465768	0.132154	0.333613	4
cg00078221	0.680227	0.629937	0.39973	0.914129	0.824766	0.639077	0.717939	0.140134	0.164777	0.686544	0.152455	0.534088	2	9	cg00078221	0.642417	0.644876	0.824992	0.839009	0.739134	0.577574	0.758055	0.2026	0.399495	0.204868	0.248195	0.185076	0.302114	0.718008	0.257058	0.46095	1	13	cg00078221	0.682945	0.4041	0.76368	0.504582	0.597289	0.837718	0.189305	0.192913	0.195423	0.159732	0.631719	0.184343	0.447376	4
cg00094595	0.148421	0.124174	0.201095	0.195866	0.234152	0.0961702	0.126842	0.12586	0.123504	0.16096	0.124682	0.036278	2	9	cg00094595	0.61397	0.0982044	0.290342	0.783582	0.749006	0.695005	0.665757	0.0719361	0.130415	0.0712837	0.0987762	0.104052	0.0737119	0.556552	0.0916958	0.464856	6	13	cg00094595	0.28033	0.139871	0.197098	0.135939	0.1722	0.130366	0.181689	0.169557	0.214968	0.182709	0.175968	0.187231	-0.011263	3
cg00096104	0.423806	0.560578	0.306478	0.709199	0.197325	0.445524	0.531443	0.119123	0.107776	0.453479	0.113449	0.34003	2	9	cg00096104	0.499285	0.585432	0.748206	0.323739	0.446197	0.588923	0.638106	0.0536399	0.117679	0.111097	0.122369	0.0871865	0.0690548	0.547127	0.0935043	0.453623	6	13	cg00096104	0.383853	0.543337	0.687819	0.358427	0.394229	0.785175	0.193581	0.166003	0.249106	0.264395	0.525473	0.218271	0.307202	2
cg00092518	0.8628	0.714448	0.567907	0.971673	0.689192	0.697531	0.670248	0.0984599	0.136108	0.739114	0.117284	0.62183	2	9	cg00092518	0.794864	0.775221	0.857812	0.870488	0.762284	0.769763	0.863549	0.376913	0.41471	0.160328	0.266463	0.268139	0.269692	0.813426	0.292708	0.520718	1	13	cg00092518	0.185287	0.192989	0.110274	0.372502	0.320856	0.921244	0.185987	0.136592	0.242147	0.214479	0.350525	0.194801	0.155724	2
cg00098693	0.0751556	0.0871335	0.0612694	0.0687674	0.0898485	0.064123	0.068395	0.0702284	0.0671906	0.0735275	0.0687095	0.00481798	2	9	cg00098693	0.610488	0.606198	0.211843	0.456402	0.735071	0.664692	0.684456	0.0598052	0.169707	0.101802	0.0815627	0.121967	0.0823517	0.567022	0.102866	0.464156	6	13	cg00098693	0.551002	0.33028	0.593397	0.278935	0.492487	0.799008	0.102131	0.10203	0.116268	0.0832372	0.507518	0.100916	0.406602	4
cg00102996	0.131013	0.659752	0.089571	0.871124	0.103625	0.621551	0.469958	0.0745385	0.0776633	0.420942	0.0761009	0.344841	2	9	cg00102996	0.751409	0.691443	0.128781	0.817144	0.709766	0.719815	0.83064	0.0758945	0.189731	0.195278	0.13675	0.201864	0.147035	0.664143	0.157759	0.506384	5	13	cg00102996	0.679917	0.357422	0.721045	0.20234	0.63008	0.840994	0.113271	0.108156	0.126455	0.142543	0.571966	0.122606	0.44936	4
cg00097146	0.19592	0.511789	0.395554	0.916398	0.124954	0.574874	0.664858	0.028756	0.0391969	0.483478	0.0339764	0.449502	2	9	cg00097146	0.12533	0.0931533	0.252159	0.724476	0.598441	0.62638	0.717013	0.0485803	0.0944024	0.0646766	0.0521607	0.0298341	0.0360091	0.448136	0.0542772	0.393859	6	13	cg00097146	0.427282	0.098862	0.344353	0.256792	0.326585	0.892689	0.186836	0.0841098	0.266717	0.161499	0.391094	0.17479	0.216303	3
cg00103785	0.420427	0.68126	0.459957	0.823522	0.0973046	0.639192	0.680772	0.121607	0.094821	0.543205	0.108214	0.434991	2	9	cg00103785	0.695768	0.624321	0.742116	0.16688	0.390158	0.561794	0.730087	0.106583	0.257969	0.141761	0.100836	0.149927	0.154955	0.558732	0.152005	0.406727	5	13	cg00103785	0.620676	0.666091	0.711232	0.589162	0.67468	0.795889	0.146621	0.151358	0.217525	0.150092	0.676288	0.166399	0.509889	3
cg00104845	0.454791	0.586815	0.463867	0.900413	0.29193	0.25492	0.461715	0.0206883	0.0233826	0.487779	0.0220354	0.465743	2	9	cg00104845	0.575413	0.570139	0.75993	0.416587	0.30787	0.39425	0.193843	0.075545	0.266562	0.224419	0.0639593	0.175041	0.125033	0.459719	0.155093	0.304625	4	13	cg00104845	0.563347	0.458394	0.678742	0.470676	0.553759	0.816317	0.110289	0.0570871	0.144732	0.053073	0.590206	0.0912951	0.498911	4
cg00107682	0.0756721	0.0887602	0.0719797	0.0919983	0.0824411	0.0809553	0.0910981	0.0849417	0.0849091	0.0832721	0.0849254	-0.00165331	2	9	cg00107682	0.746728	0.0982062	0.0763195	0.546798	0.459324	0.550241	0.708179	0.0924885	0.180983	0.0952037	0.0836331	0.116924	0.179545	0.455114	0.124796	0.330317	6	13	cg00107682	0.582664	0.195117	0.75135	0.51643	0.42468	0.830341	0.127753	0.112333	0.152977	0.118939	0.550097	0.128001	0.422096	4
cg00107772	0.134344	0.327865	0.328194	0.105241	0.417587	0.461109	0.418468	0.116243	0.118403	0.313258	0.117323	0.195936	2	9	cg00107772	0.280813	0.422966	0.711988	0.489384	0.683276	0.495428	0.742548	0.0987198	0.166454	0.182616	0.134645	0.0957369	0.0910258	0.546629	0.128199	0.41843	6	13	cg00107772	0.431606	0.134665	0.424399	0.245723	0.218573	0.730174	0.214917	0.156812	0.221791	0.103137	0.36419	0.174164	0.190026	2
cg00108222	0.0584331	0.232192	0.0483507	0.033949	0.0428316	0.122137	0.0520856	0.0333253	0.0439452	0.0842827	0.0386353	0.0456475	2	9	cg00108222	0.626109	0.756872	0.169401	0.127929	0.215962	0.73571	0.897604	0.0424585	0.0668734	0.0712159	0.085218	0.0367818	0.0397948	0.504227	0.0570571	0.44717	6	13	cg00108222	0.0982173	0.106805	0.123325	0.175839	0.194956	0.34571	0.106417	0.100277	0.122736	0.206189	0.174142	0.133905	0.0402374	3
cg00107606	0.366536	0.547692	0.333456	0.554554	0.654741	0.534024	0.643696	0.120484	0.0985879	0.519243	0.109536	0.409707	2	9	cg00107606	0.620452	0.545185	0.718592	0.521289	0.631645	0.52474	0.694764	0.134364	0.222906	0.183158	0.136733	0.147004	0.138449	0.608095	0.160436	0.44766	5	13	cg00107606	0.254834	0.336251	0.202686	0.246931	0.420023	0.788112	0.138316	0.143504	0.170796	0.239447	0.374806	0.173016	0.20179	3
cg00108524	0.67713	0.562091	0.191149	0.430318	0.643554	0.568519	0.625299	0.0843	0.076958	0.528294	0.080629	0.447665	2	9	cg00108524	0.300808	0.599104	0.452525	0.471046	0.596197	0.471135	0.733993	0.080443	0.101557	0.0838683	0.104741	0.0719605	0.0750233	0.51783	0.0862656	0.431564	6	13	cg00108524	0.456642	0.343856	0.236855	0.536913	0.263609	0.84416	0.150871	0.120145	0.248843	0.242444	0.447006	0.190576	0.25643	2
cg00110654	0.718859	0.406077	0.345994	0.816667	0.453392	0.221635	0.482702	0.05496	0.0881081	0.492189	0.071534	0.420655	2	9	cg00110654	0.0291491	0.145335	0.0553246	0.495868	0.413031	0.0437464	0.406483	0.0568854	0.0959509	0.0600759	0.0526316	0.0646929	0.0604276	0.226991	0.0651107	0.16188	6	13	cg00110654	0.467639	0.488187	0.778157	0.515917	0.497312	0.788456	0.202791	0.238185	0.239654	0.274026	0.589278	0.238664	0.350614	0
cg00116234	0.0901186	0.608359	0.0894179	0.0519884	0.067383	0.68758	0.693383	0.101947	0.092912	0.32689	0.0974298	0.22946	2	9	cg00116234	0.44379	0.487064	0.800243	0.593176	0.693273	0.73575	0.801641	0.0566717	0.169668	0.109146	0.0559441	0.0773607	0.0510066	0.650706	0.0866328	0.564073	6	13	cg00116234	0.258916	0.108774	0.153753	0.164361	0.277082	0.118027	0.185351	0.105769	0.141974	0.127604	0.180152	0.140175	0.0399776	4
cg00121634	0.0692632	0.0620934	0.0991965	0.107447	0.078614	0.0554794	0.0693846	0.0838089	0.0848009	0.077354	0.0843049	-0.00695098	2	9	cg00121634	0.515331	0.479655	0.470876	0.270658	0.486126	0.532912	0.738708	0.0974829	0.14009	0.0779573	0.0637696	0.0795628	0.0658861	0.499181	0.0874581	0.411723	6	13	cg00121634	0.314533	0.174214	0.514235	0.189903	0.180092	0.555504	0.144485	0.122972	0.145119	0.217969	0.321414	0.157636	0.163777	3
cg00121843	0.085194	0.331252	0.0808919	0.0754526	0.19018	0.160577	0.109914	0.0785911	0.0802806	0.147637	0.0794358	0.0682015	2	9	cg00121843	0.569531	0.544617	0.357218	0.635204	0.602083	0.603422	0.439738	0.0781997	0.152197	0.101062	0.0825028	0.120807	0.0778043	0.535973	0.102095	0.433878	6	13	cg00121843	0.11767	0.102726	0.487758	0.214649	0.183534	0.0851317	0.140214	0.112284	0.121726	0.0984313	0.198578	0.118164	0.080414	4
cg00111239	0.692545	0.41814	0.34497	0.882988	0.384859	0.426938	0.449589	0.0636709	0.0707743	0.51429	0.0672226	0.447067	2	9	cg00111239	n/a	n/a	n/a	n/a	n/a	n/a	n/a	n/a	n/a	n/a	n/a	n/a	n/a	n/a	n/a	n/a	n/a	n/a	cg00111239	0.530725	0.551271	0.710551	0.325257	0.378834	0.821067	0.41688	0.270703	0.118886	0.329849	0.552951	0.28408	0.268871	1
cg00123214	0.87443	0.324975	0.818246	0.877143	0.857073	0.602473	0.840772	0.0647696	0.0580714	0.742159	0.0614205	0.680738	2	9	cg00123214	0.854009	0.870302	0.85226	0.844613	0.466208	0.0978481	0.851433	0.841806	0.475297	0.834855	0.819072	0.83429	0.811876	0.690953	0.769533	-0.0785792	0	13	cg00123214	0.384507	0.85745	0.841349	0.857398	0.833815	0.815011	0.479924	0.82679	0.796394	0.815423	0.764922	0.729633	0.0352891	0
cg00129651	0.0318615	0.192337	0.0249873	0.581963	0.0208768	0.0255549	0.0389438	0.0304332	0.035008	0.130932	0.0327206	0.0982114	2	9	cg00129651	0.543655	0.54242	0.501466	0.676729	0.432341	0.559463	0.565251	0.0300006	0.203988	0.152092	0.0329412	0.0774416	0.0660844	0.545904	0.0937581	0.452146	5	13	cg00129651	0.501171	0.479045	0.412928	0.417315	0.528639	0.746503	0.0683682	0.0508669	0.0591279	0.0662954	0.514267	0.0611646	0.453102	4
cg00132108	0.62473	0.591044	0.403171	0.69023	0.177909	0.197289	0.485472	0.108069	0.101737	0.452835	0.104903	0.347932	2	9	cg00132108	0.751551	0.147547	0.644042	0.460081	0.789198	0.760918	0.655777	0.104613	0.178641	0.128048	0.142547	0.148836	0.107766	0.601302	0.135075	0.466227	6	13	cg00132108	0.405097	0.220673	0.636859	0.347283	0.497162	0.816581	0.210142	0.198523	0.256186	0.432618	0.487276	0.274367	0.212909	1
cg00134645	0.508656	0.250775	0.288837	0.0494174	0.354514	0.139527	0.394029	0.134847	0.142235	0.283679	0.138541	0.145138	2	9	cg00134645	0.643509	0.45141	0.826597	0.586757	0.479566	0.704907	0.79043	0.11615	0.139941	0.125791	0.187073	0.115331	0.136749	0.640454	0.136839	0.503614	6	13	cg00134645	0.331683	0.146897	0.638228	0.494357	0.288844	0.817187	0.217677	0.203992	0.212957	0.241975	0.452866	0.21915	0.233716	0
cg00135056	0.131121	0.205719	0.0801398	0.269215	0.114117	0.130252	0.204634	0.0793706	0.111578	0.162171	0.0954742	0.066697	2	9	cg00135056	0.643961	0.480082	0.452033	0.278317	0.469293	0.690631	0.57434	0.0849186	0.14546	0.132909	0.0833759	0.107438	0.0833976	0.512665	0.10625	0.406416	6	13	cg00135056	0.314238	0.294113	0.56255	0.175611	0.409358	0.193412	0.116765	0.0979612	0.177651	0.0976906	0.32488	0.122517	0.202363	4
cg00128601	0.700136	0.59356	0.397665	0.691989	0.468745	0.417903	0.441209	0.0821195	0.090883	0.530172	0.0865013	0.443671	2	9	cg00128601	0.514988	0.335381	0.764413	0.760807	0.696443	0.641802	0.795849	0.256748	0.342668	0.222465	0.171949	0.228714	0.277063	0.64424	0.249934	0.394306	1	13	cg00128601	0.137996	0.0820765	0.118984	0.227493	0.159606	0.113336	0.100428	0.112945	0.119585	0.230915	0.139915	0.140968	-0.00105274	3
cg00138474	0.668313	0.546948	0.234691	0.411949	0.713703	0.577223	0.663449	0.0800812	0.103568	0.545182	0.0918247	0.453357	2	9	cg00138474	0.544847	0.30412	0.698999	0.53201	0.466622	0.43345	0.508551	0.0572139	0.104978	0.0743945	0.0539384	0.0703157	0.0423221	0.498371	0.0671938	0.431178	6	13	cg00138474	0.247589	0.228893	0.241294	0.180893	0.288293	0.778826	0.156394	0.113879	0.159295	0.151765	0.327631	0.145333	0.182298	4
cg00145757	0.345433	0.125604	0.335794	0.673859	0.105788	0.530295	0.365976	0.0864908	0.0901759	0.354678	0.0883334	0.266345	2	9	cg00145757	0.520859	0.539245	0.537458	0.661155	0.622529	0.573827	0.481324	0.0690476	0.171867	0.121054	0.0841497	0.109445	0.09065	0.562342	0.107702	0.45464	6	13	cg00145757	0.116075	0.0930009	0.115117	0.12219	0.0859261	0.0893248	0.0991126	0.099227	0.116419	0.130909	0.103606	0.111417	-0.00781112	4
cg00146695	0.0692874	0.0777817	0.0570132	0.114821	0.0796781	0.0737536	0.0765778	0.0904864	0.09467	0.0784161	0.0925782	-0.0141621	2	9	cg00146695	0.676045	0.499681	0.110598	0.711705	0.537975	0.590918	0.611878	0.0629687	0.184124	0.103707	0.107932	0.169119	0.0925183	0.534114	0.120061	0.414053	6	13	cg00146695	0.124357	0.105161	0.144392	0.133884	0.0902837	0.542331	0.117392	0.112673	0.118664	0.146193	0.190068	0.123731	0.0663374	4
cg00138641	0.736148	0.522286	0.407512	0.634023	0.200801	0.435109	0.485321	0.074773	0.0802099	0.488743	0.0774914	0.411251	2	9	cg00138641	0.553971	0.575894	0.656554	0.679303	0.633981	0.590121	0.748935	0.0529063	0.194822	0.109717	0.0524338	0.0965561	0.0746371	0.634109	0.0968453	0.537263	6	13	cg00138641	0.20685	0.07089	0.125912	0.077356	0.123087	0.233331	0.124979	0.0749812	0.0766672	0.0751764	0.139571	0.0879511	0.0516201	4
cg00149976	0.780055	0.514006	0.341158	0.881948	0.195541	0.522462	0.225578	0.0714248	0.072295	0.494392	0.0718599	0.422533	2	9	cg00149976	0.069267	0.083245	0.0794908	0.0734275	0.0619929	0.0827391	0.0747975	0.0724223	0.0766451	0.0827952	0.068595	0.0634771	0.0790665	0.0749943	0.0738335	0.00116071	6	13	cg00149976	0.614669	0.474376	0.720538	0.386009	0.57783	0.789858	0.103835	0.0964691	0.100725	0.117714	0.59388	0.104686	0.489194	4
cg00151922	0.315736	0.517595	0.419031	0.316072	0.415011	0.55605	0.51477	0.116596	0.181088	0.436323	0.148842	0.287482	2	9	cg00151922	0.503726	0.474406	0.60656	0.312752	0.631752	0.515684	0.586377	0.041656	0.12232	0.159451	0.0709964	0.0781906	0.133083	0.518751	0.10095	0.417801	6	13	cg00151922	0.223797	0.118895	0.28392	0.306169	0.1953	0.142843	0.249643	0.16502	0.110664	0.191872	0.211821	0.1793	0.0325212	3
cg00151709	0.586364	0.540825	0.439936	0.913241	0.680381	0.48811	0.577432	0.117442	0.102767	0.603756	0.110104	0.493651	2	9	cg00151709	0.567124	0.533457	0.680434	0.594841	0.487553	0.566095	0.575575	0.0901559	0.19265	0.110186	0.19747	0.130205	0.103284	0.572154	0.137325	0.434829	6	13	cg00151709	0.458155	0.489754	0.561466	0.424137	0.533969	0.704612	0.144399	0.109231	0.246573	0.199385	0.528682	0.174897	0.353785	3
cg00153856	0.675067	0.579551	0.574385	0.860936	0.362615	0.601223	0.601346	0.0294935	0.0273202	0.607875	0.0284068	0.579468	2	9	cg00153856	0.502375	0.515658	0.695508	0.312252	0.590685	0.53008	0.75014	0.0227957	0.150537	0.125031	0.0554191	0.0367198	0.108331	0.556671	0.0831388	0.473532	6	13	cg00153856	0.0587729	0.0717258	0.569112	0.102987	0.241004	0.527284	0.115479	0.0502546	0.0589186	0.0881156	0.261814	0.0781919	0.183622	4
cg00155423	0.850855	0.509448	0.118852	0.751966	0.607052	0.409008	0.286591	0.0653541	0.0586773	0.504825	0.0620157	0.442809	2	9	cg00155423	0.0197287	0.228177	0.295663	0.0227813	0.0316752	0.0610048	0.433242	0.0892973	0.0493657	0.0476965	0.110133	0.0511243	0.0459805	0.156039	0.0655996	0.0904392	6	13	cg00155423	0.0932847	0.207932	0.147033	0.18346	0.126902	0.593755	0.122356	0.118021	0.185084	0.137336	0.225394	0.140699	0.0846952	4
cg00158308	0.112934	0.623553	0.139376	0.468911	0.0861181	0.421699	0.0709341	0.181554	0.14747	0.274789	0.164512	0.110277	2	9	cg00158308	0.456755	0.271715	0.769166	0.662138	0.593793	0.592082	0.828618	0.0972751	0.154728	0.0883331	0.0775444	0.119833	0.0881244	0.596324	0.104306	0.492017	6	13	cg00158308	0.175186	0.115369	0.155918	0.448175	0.178213	0.515369	0.195906	0.127854	0.177609	0.165576	0.264705	0.166736	0.0979684	4
cg00157477	0.516769	0.684475	0.548638	0.774189	0.490126	0.729543	0.61525	0.0931961	0.0684156	0.622713	0.0808058	0.541907	2	9	cg00157477	0.58549	0.228061	0.737012	0.778073	0.696761	0.555923	0.752753	0.0351018	0.164028	0.24195	0.0426583	0.0857507	0.0537236	0.619153	0.103869	0.515284	5	13	cg00157477	0.576857	0.246746	0.47174	0.235374	0.513889	0.767167	0.257119	0.0691589	0.193026	0.171766	0.468629	0.172767	0.295861	3
cg00158683	0.0181872	0.469939	0.21784	0.0359458	0.268677	0.50753	0.547953	0.0951303	0.0839789	0.295153	0.0895546	0.205599	2	9	cg00158683	0.510087	0.470778	0.454381	0.516863	0.470846	0.444055	0.592444	0.0376507	0.179125	0.0600279	0.0179856	0.07932	0.139253	0.494208	0.0855604	0.408647	6	13	cg00158683	0.488224	0.408022	0.377073	0.323852	0.514406	0.757214	0.0794487	0.0706212	0.0600506	0.135408	0.478132	0.0863822	0.39175	4
cg00158454	0.108161	0.556662	0.336481	0.901241	0.837442	0.458809	0.707756	0.157943	0.151578	0.558079	0.15476	0.403318	2	9	cg00158454	n/a	n/a	n/a	n/a	n/a	n/a	n/a	n/a	n/a	n/a	n/a	n/a	n/a	n/a	n/a	n/a	n/a	n/a	cg00158454	0.547212	0.474208	0.344214	0.589614	0.309356	0.80439	0.353015	0.386774	0.254169	0.39761	0.511499	0.347892	0.163607	0
cg00159523	0.754603	0.549247	0.333634	0.933208	0.551287	0.502237	0.697201	0.115425	0.18557	0.617345	0.150497	0.466848	2	9	cg00159523	0.652713	0.656686	0.706113	0.740218	0.700877	0.718357	0.562789	0.181947	0.172104	0.228623	0.275601	0.141315	0.172571	0.676822	0.19536	0.481462	4	13	cg00159523	0.379942	0.177392	0.41066	0.227691	0.228291	0.20797	0.246554	0.179444	0.252749	0.208983	0.271991	0.221932	0.0500585	1
cg00165323	0.111814	0.267639	0.0983961	0.827772	0.111146	0.273527	0.590407	0.121457	0.102867	0.325814	0.112162	0.213652	2	9	cg00165323	0.734857	0.616137	0.813269	0.773553	0.748872	0.68376	0.766662	0.0698374	0.162613	0.164915	0.0960077	0.149839	0.0958292	0.733873	0.123174	0.610699	6	13	cg00165323	0.198984	0.186058	0.145412	0.150065	0.130858	0.76012	0.153626	0.126854	0.16551	0.129899	0.261916	0.143972	0.117944	4
cg00165639	0.0245528	0.0240077	0.028065	0.0157444	0.019741	0.0273682	0.0271456	0.0274355	0.0384373	0.0238035	0.0329364	-0.0091329	2	9	cg00165639	0.592074	0.56842	0.774965	0.749699	0.613063	0.585902	0.84225	0.0998127	0.162343	0.067895	0.0519068	0.0512869	0.0292706	0.675196	0.0770859	0.59811	6	13	cg00165639	0.0710259	0.0565778	0.0672655	0.0635187	0.0647635	0.0605541	0.0641114	0.0606017	0.0646159	0.0891121	0.0639509	0.0696103	-0.00565937	4
cg00164196	0.647413	0.556918	0.330204	0.860221	0.490218	0.38268	0.365024	0.0802394	0.110458	0.518954	0.0953489	0.423605	2	9	cg00164196	0.59888	0.503019	0.634277	0.543441	0.669123	0.553838	0.733718	0.087956	0.308802	0.148236	0.0806791	0.174451	0.119466	0.605185	0.153265	0.45192	5	13	cg00164196	0.585581	0.22574	0.518738	0.158863	0.417194	0.790216	0.123757	0.107343	0.162533	0.129454	0.449389	0.130771	0.318617	4
cg00170536	0.0661143	0.319038	0.0851177	0.648423	0.225955	0.535113	0.35951	0.0603508	0.0652617	0.319896	0.0628062	0.25709	2	9	cg00170536	0.500416	0.455603	0.691101	0.359859	0.639315	0.519523	0.71278	0.0544536	0.100331	0.0483153	0.0222699	0.0350034	0.0298685	0.554085	0.0483736	0.505711	6	13	cg00170536	0.452295	0.0782254	0.461775	0.12863	0.338468	0.454998	0.0746592	0.0802667	0.0816416	0.0881262	0.319065	0.0811734	0.237892	4
cg00166216	0.857357	0.616135	0.524616	0.910448	0.648927	0.656891	0.660807	0.0903524	0.0868211	0.696454	0.0885868	0.607868	2	9	cg00166216	0.0571399	0.0460643	0.0521079	0.0523836	0.0511352	0.0232353	0.0223333	0.0422341	0.0529954	0.0509106	0.0690815	0.0543956	0.0319611	0.0434856	0.0502631	-0.00677742	6	13	cg00166216	0.598826	0.523215	0.654658	0.240172	0.617963	0.813734	0.267893	0.107744	0.209227	0.250663	0.574761	0.208882	0.36588	1
cg00172849	0.808392	0.552941	0.432004	0.773348	0.214597	0.535047	0.577595	0.164742	0.14501	0.556275	0.154876	0.401399	2	9	cg00172849	0.602577	0.189105	0.75277	0.630755	0.289809	0.683086	0.704431	0.15085	0.215801	0.171802	0.226111	0.188734	0.150994	0.550362	0.184049	0.366313	4	13	cg00172849	0.518341	0.382453	0.649657	0.340712	0.341932	0.701552	0.230529	0.177841	0.346037	0.205518	0.489108	0.239981	0.249127	1
cg00178429	0.0955886	0.112576	0.0896777	0.0971955	0.0882236	0.0870029	0.0802823	0.0985382	0.094563	0.0929353	0.0965506	-0.00361532	2	9	cg00178429	0.448502	0.576298	0.4747	0.728698	0.142914	0.654103	0.762741	0.104598	0.180249	0.124668	0.0765129	0.128504	0.105507	0.541136	0.120006	0.42113	6	13	cg00178429	0.145509	0.410573	0.191013	0.10198	0.219787	0.396646	0.108481	0.116615	0.117496	0.0895323	0.244251	0.108031	0.13622	4
cg00178511	0.0475034	0.600765	0.32214	0.0653825	0.0721404	0.545666	0.709769	0.0717597	0.0820531	0.337624	0.0769064	0.260717	2	9	cg00178511	0.728395	0.624566	0.772684	0.784625	0.771409	0.459089	0.707071	0.0710699	0.159017	0.0826429	0.0882103	0.089876	0.0624857	0.692548	0.092217	0.600331	6	13	cg00178511	0.417737	0.448915	0.446367	0.354641	0.501985	0.686957	0.196296	0.173153	0.219124	0.253858	0.4761	0.210608	0.265492	2
cg00178897	0.132314	0.630951	0.250053	0.838177	0.219131	0.473827	0.570901	0.0837725	0.109788	0.445051	0.0967802	0.34827	2	9	cg00178897	0.490713	0.520059	0.700931	0.505054	0.453394	0.524306	0.796071	0.0971336	0.173685	0.113881	0.129191	0.12302	0.0767683	0.570075	0.118946	0.451129	6	13	cg00178897	0.561853	0.310216	0.697403	0.244604	0.48809	0.623797	0.254011	0.134729	0.192109	0.173982	0.487661	0.188708	0.298953	3
cg00176863	0.50155	0.580963	0.503943	0.923147	0.215899	0.596044	0.476443	0.0774747	0.100661	0.54257	0.0890679	0.453502	2	9	cg00176863	0.564788	0.588552	0.720431	0.736313	0.494297	0.409834	0.682104	0.0509214	0.197637	0.099041	0.0769885	0.128316	0.0614849	0.599474	0.102398	0.497076	6	13	cg00176863	0.616083	0.253026	0.786952	0.428165	0.464003	0.805731	0.514265	0.530696	0.411007	0.468743	0.558993	0.481178	0.0778155	0
cg00181834	0.610906	0.178124	0.146621	0.446942	0.29038	0.158783	0.116389	0.161181	0.147014	0.278306	0.154097	0.124209	2	9	cg00181834	0.654154	0.367982	0.760851	0.73903	0.699501	0.611453	0.774013	0.0825529	0.186715	0.183681	0.129069	0.156059	0.117018	0.658141	0.142516	0.515625	6	13	cg00181834	0.330672	0.134977	0.668075	0.385825	0.308002	0.834418	0.195233	0.145801	0.244456	0.182489	0.443661	0.191995	0.251667	3
cg00180762	0.856913	0.65964	0.415734	0.179589	0.0960234	0.61868	0.674129	0.0907628	0.0958467	0.500101	0.0933047	0.406797	2	9	cg00180762	0.465188	0.39888	0.64761	0.573602	0.519068	0.635455	0.775717	0.0883659	0.217221	0.265069	0.206345	0.217514	0.27805	0.573646	0.212094	0.361551	1	13	cg00180762	0.386127	0.396419	0.464727	0.24065	0.424372	0.840326	0.233521	0.136781	0.238362	0.173403	0.45877	0.195517	0.263254	2
cg00182758	0.523005	0.572927	0.467812	0.502558	0.62586	0.612706	0.606931	0.0746602	0.0610006	0.558829	0.0678304	0.490998	2	9	cg00182758	0.390362	0.6441	0.0591603	0.0768446	0.0489218	0.446086	0.0402612	0.0608607	0.0878646	0.0696902	0.0509112	0.0528424	0.0392845	0.243677	0.0602423	0.183434	6	13	cg00182758	0.17873	0.0925654	0.303322	0.114371	0.181344	0.0740902	0.107635	0.072552	0.107736	0.0958108	0.157404	0.0959334	0.0614701	4
cg00187933	0.180067	0.331949	0.266271	0.397593	0.097366	0.506416	0.259899	0.0750142	0.0710832	0.291366	0.0730487	0.218317	2	9	cg00187933	0.223822	0.44343	0.135342	0.282203	0.23967	0.172973	0.386091	0.0918289	0.0896644	0.0949595	0.0804642	0.0677599	0.0636377	0.269076	0.0813857	0.18769	6	13	cg00187933	0.48579	0.540315	0.568239	0.428278	0.521689	0.672585	0.119967	0.109665	0.164015	0.139829	0.536149	0.133369	0.40278	4
cg00187380	0.437202	0.559352	0.448964	0.890344	0.617485	0.587342	0.376743	0.0928172	0.0784427	0.559633	0.0856299	0.474003	2	9	cg00187380	0.540487	0.0910455	0.796295	0.501098	0.651158	0.588971	0.775765	0.100374	0.175905	0.103094	0.0584378	0.0964186	0.115867	0.563546	0.108349	0.455196	6	13	cg00187380	0.673179	0.663065	0.591263	0.390084	0.553083	0.866955	0.239161	0.244964	0.308548	0.327671	0.622938	0.280086	0.342852	0
cg00194146	0.399723	0.454257	0.385893	0.899954	0.243406	0.478024	0.458401	0.179435	0.11802	0.474237	0.148728	0.325509	2	9	cg00194146	0.610037	0.607131	0.718566	0.742127	0.703043	0.667207	0.840646	0.0867209	0.177211	0.159563	0.0754798	0.104005	0.110174	0.698394	0.118859	0.579535	6	13	cg00194146	0.531375	0.396586	0.55996	0.356318	0.471895	0.801414	0.23968	0.214312	0.219244	0.187527	0.519591	0.215191	0.304401	1
cg00188055	0.835701	0.49328	0.345876	0.195556	0.740879	0.528695	0.570394	0.0843132	0.0787411	0.530055	0.0815272	0.448527	2	9	cg00188055	0.511481	0.578911	0.670836	0.58575	0.63956	0.555728	0.790078	0.112204	0.233209	0.127614	0.139358	0.0930846	0.21579	0.618906	0.153543	0.465363	4	13	cg00188055	0.306169	0.585425	0.752484	0.488055	0.554822	0.200459	0.111625	0.103893	0.134501	0.0971754	0.481236	0.111799	0.369437	4
cg00196372	0.0603806	0.0470061	0.0337411	0.0449939	0.062414	0.0726323	0.056168	0.0401302	0.0527409	0.0539051	0.0464355	0.00746963	2	9	cg00196372	0.58631	0.584107	0.760671	0.387374	0.674038	0.639324	0.669938	0.0698391	0.120454	0.0919164	0.0541129	0.133708	0.0588792	0.614538	0.0881515	0.526386	6	13	cg00196372	0.0797345	0.0620361	0.139938	0.156121	0.0699726	0.0845366	0.0677276	0.0665638	0.0914302	0.103831	0.098723	0.0823882	0.0163348	4
cg00194374	0.467961	0.505775	0.344367	0.816244	0.603231	0.499335	0.587527	0.0777814	0.0865916	0.546348	0.0821865	0.464162	2	9	cg00194374	0.0905598	0.591963	0.0890479	0.109837	0.0736596	0.0789054	0.0890681	0.0712107	0.0762117	0.0958996	0.0855225	0.0822739	0.0767291	0.160434	0.0813079	0.0791264	6	13	cg00194374	0.137538	0.222482	0.616827	0.269925	0.285496	0.0911683	0.128232	0.111042	0.133884	0.140633	0.270573	0.128448	0.142125	4
cg00200463	0.0320352	0.542499	0.460909	0.861644	0.195613	0.500612	0.618879	0.0426257	0.0595349	0.458884	0.0510803	0.407804	2	9	cg00200463	n/a	n/a	n/a	n/a	n/a	n/a	n/a	n/a	n/a	n/a	n/a	n/a	n/a	n/a	n/a	n/a	n/a	n/a	cg00200463	0.511756	0.43261	0.115467	0.469176	0.40986	0.531819	0.525779	0.489515	0.140012	0.629178	0.411781	0.446121	-0.0343393	1
cg00202702	0.0615935	0.0635016	0.0669784	0.0637605	0.0690787	0.061995	0.0709889	0.0727653	0.0767049	0.0654138	0.0747351	-0.00932133	2	9	cg00202702	0.529831	0.507278	0.661619	0.667219	0.4184	0.451196	0.664116	0.0648745	0.123954	0.0978936	0.0647059	0.087807	0.0828823	0.557094	0.0870195	0.470074	6	13	cg00202702	0.126462	0.08783	0.0997648	0.130291	0.142305	0.0893874	0.0797279	0.100549	0.141758	0.103802	0.112673	0.106459	0.00621404	4
cg00201468	0.538906	0.50744	0.189158	0.888692	0.520152	0.632845	0.668315	0.0589678	0.0632809	0.563644	0.0611244	0.50252	2	9	cg00201468	0.0552965	0.0682171	0.178355	0.106582	0.0736928	0.429705	0.406745	0.0841642	0.0775019	0.0735887	0.0678315	0.072436	0.0557542	0.18837	0.0718794	0.116491	6	13	cg00201468	0.271951	0.0978816	0.13858	0.202293	0.126871	0.756167	0.15788	0.125574	0.158167	0.176827	0.265624	0.154612	0.111012	4
cg00206414	0.813499	0.53939	0.368324	0.964193	0.741319	0.402049	0.541956	0.0773779	0.147204	0.62439	0.112291	0.512099	2	9	cg00206414	n/a	n/a	n/a	n/a	n/a	n/a	n/a	n/a	n/a	n/a	n/a	n/a	n/a	n/a	n/a	n/a	n/a	n/a	cg00206414	0.598871	0.254316	0.813926	0.690698	0.393057	0.843623	0.234667	0.0859694	0.230881	0.103823	0.599082	0.163835	0.435247	2
cg00215432	0.0671437	0.592954	0.0416983	0.868105	0.0324569	0.544419	0.0384862	0.204962	0.195453	0.312181	0.200207	0.111973	1	9	cg00215432	0.138908	0.0647195	0.79496	0.641863	0.400185	0.534407	0.785764	0.0321454	0.123002	0.0424197	0.0965437	0.0275702	0.0502498	0.480115	0.0619885	0.418127	6	13	cg00215432	0.236422	0.0735523	0.69216	0.394277	0.577476	0.876497	0.113578	0.134416	0.277632	0.104541	0.475064	0.157542	0.317522	3
cg00220294	0.336321	0.555016	0.22356	0.732503	0.289477	0.611322	0.719693	0.245874	0.233636	0.495413	0.239755	0.255658	0	9	cg00220294	0.548611	0.331264	0.502833	0.795337	0.486144	0.656285	0.687577	0.104126	0.147854	0.164399	0.127498	0.164415	0.130847	0.572579	0.139856	0.432722	6	13	cg00220294	0.564938	0.333067	0.655621	0.41079	0.395193	0.811694	0.45554	0.432363	0.518467	0.464357	0.52855	0.467682	0.0608688	0
cg00222690	0.366798	0.0521876	0.0475945	0.0587262	0.0832226	0.0615238	0.0475643	0.0474086	0.0676503	0.102517	0.0575294	0.0449873	2	9	cg00222690	0.612221	0.443343	0.317944	0.5381	0.628033	0.452584	0.620659	0.0344465	0.16692	0.0778905	0.0579615	0.0707457	0.0595022	0.516126	0.0779111	0.438215	6	13	cg00222690	0.109002	0.0734114	0.0928875	0.0749119	0.0857274	0.0713604	0.086453	0.0830437	0.0877549	0.0884249	0.0845501	0.0864191	-0.00186902	4
cg00227781	0.202572	0.574163	0.137913	0.290135	0.262797	0.128065	0.586612	0.0437497	0.0523431	0.311751	0.0480464	0.263705	2	9	cg00227781	0.560394	0.494978	0.671331	0.725975	0.674172	0.632236	0.762693	0.0369557	0.176483	0.0582867	0.0818871	0.0902955	0.0400039	0.645968	0.0806519	0.565317	6	13	cg00227781	0.103212	0.118885	0.594194	0.155481	0.391304	0.180712	0.060915	0.0550262	0.0757876	0.0654541	0.257298	0.0642957	0.193002	4
cg00233079	0.0564164	0.185899	0.12373	0.0707792	0.0620788	0.059964	0.0496901	0.0605996	0.0644782	0.0869368	0.0625389	0.0243979	2	9	cg00233079	0.634875	0.567361	0.79195	0.71285	0.742558	0.680382	0.830892	0.0639225	0.0810869	0.0633059	0.0936628	0.0589281	0.0424388	0.708695	0.0672242	0.641471	6	13	cg00233079	0.148402	0.0890121	0.0627902	0.101562	0.0915608	0.143725	0.101957	0.0921608	0.106275	0.115068	0.106175	0.103865	0.00231015	4
cg00209038	0.553798	0.516095	0.275258	0.808049	0.514992	0.575977	0.634561	0.110023	0.105959	0.554104	0.107991	0.446113	2	9	cg00209038	0.390082	0.137666	0.58445	0.336014	0.381442	0.600656	0.772053	0.394404	0.392315	0.224175	0.161247	0.303733	0.27541	0.45748	0.291881	0.1656	1	13	cg00209038	0.428266	0.133784	0.18287	0.245582	0.156786	0.76279	0.2828	0.121417	0.369903	0.186519	0.318346	0.24016	0.0781863	2
cg00238897	0.685669	0.251717	0.503852	0.921111	0.781686	0.620596	0.621281	0.266823	0.272876	0.626559	0.26985	0.356709	0	9	cg00238897	0.655763	0.051578	0.771627	0.762383	0.679687	0.526105	0.779193	0.0495848	0.198656	0.0571919	0.0692689	0.103874	0.0803151	0.603762	0.0931484	0.510614	6	13	cg00238897	0.107014	0.090127	0.120835	0.088464	0.336297	0.118748	0.072	0.0676193	0.0604624	0.0985094	0.143581	0.0746478	0.0689332	4
cg00237475	0.769712	0.512677	0.438469	0.854138	0.610916	0.542221	0.580868	0.181483	0.175601	0.615572	0.178542	0.43703	2	9	cg00237475	0.556138	0.571201	0.364356	0.548325	0.665771	0.632247	0.688371	0.126348	0.254715	0.19449	0.124574	0.178644	0.127615	0.575201	0.167731	0.407471	5	13	cg00237475	0.508992	0.597036	0.70585	0.531128	0.552346	0.741886	0.233798	0.204498	0.292877	0.318875	0.606207	0.262512	0.343695	0
cg00244882	0.144053	0.169513	0.0495499	0.0661366	0.550586	0.137505	0.367974	0.0832913	0.0729708	0.212188	0.0781311	0.134057	2	9	cg00244882	0.468576	0.487629	0.800397	0.770071	0.741025	0.694062	0.722545	0.0472457	0.132117	0.107799	0.075027	0.0726321	0.0529287	0.669186	0.0812916	0.587895	6	13	cg00244882	0.283713	0.105373	0.11784	0.144085	0.151408	0.136496	0.136188	0.0977629	0.146075	0.118736	0.156486	0.124691	0.0317954	4
cg00242627	0.801473	0.567264	0.390791	0.867548	0.55198	0.524808	0.590004	0.149569	0.183276	0.61341	0.166422	0.446988	2	9	cg00242627	0.421025	0.319941	0.534792	0.37909	0.417753	0.373044	0.603659	0.185081	0.251494	0.195678	0.297242	0.22198	0.203359	0.435615	0.225805	0.20981	2	13	cg00242627	0.516775	0.13262	0.16704	0.201025	0.395171	0.74211	0.25375	0.24798	0.16892	0.299952	0.359124	0.242651	0.116473	1
cg00245192	0.579862	0.427526	0.315656	0.868413	0.220041	0.450153	0.553244	0.0505434	0.0633332	0.487842	0.0569383	0.430904	2	9	cg00245192	0.0353924	0.0391182	0.0472672	0.0536297	0.0327211	0.0408522	0.0336496	0.0358182	0.0417585	0.0416929	0.0328901	0.0448724	0.0402021	0.0403758	0.039539	0.00083671	6	13	cg00245192	0.550246	0.552523	0.724091	0.689227	0.567366	0.790985	0.0745614	0.0809928	0.119045	0.103074	0.64574	0.0944182	0.551322	4
cg00245538	0.811082	0.549343	0.333383	0.824249	0.0729927	0.350674	0.647902	0.0753779	0.061586	0.512804	0.068482	0.444322	2	9	cg00245538	0.595056	0.393806	0.73647	0.663431	0.685301	0.66381	0.743632	0.0517078	0.157718	0.122325	0.0868186	0.103961	0.0760342	0.640215	0.0997609	0.540454	6	13	cg00245538	0.503237	0.266598	0.136733	0.269943	0.371154	0.805732	0.14571	0.124656	0.21221	0.215715	0.392233	0.174573	0.21766	2
cg00246386	0.697355	0.554043	0.521617	0.872913	0.667456	0.563824	0.598134	0.0626852	0.0542208	0.639334	0.058453	0.580881	2	9	cg00246386	0.580702	0.573359	0.664487	0.70283	0.628264	0.567388	0.771721	0.0607201	0.328455	0.256341	0.0573904	0.181827	0.113346	0.64125	0.166347	0.474903	4	13	cg00246386	0.566935	0.335282	0.621006	0.540047	0.573077	0.7928	0.268547	0.0856729	0.244504	0.444458	0.571525	0.260796	0.310729	1
cg00246932	0.0856768	0.118072	0.0904345	0.898244	0.0704538	0.106671	0.13328	0.0753534	0.115226	0.21469	0.0952899	0.1194	2	9	cg00246932	0.632637	0.62651	0.595941	0.816376	0.559492	0.721007	0.760124	0.0973876	0.130082	0.102632	0.149348	0.0640205	0.0704876	0.673155	0.102326	0.570829	6	13	cg00246932	0.232874	0.182843	0.658765	0.290747	0.331182	0.596802	0.199073	0.146221	0.267321	0.266405	0.382202	0.219755	0.162447	2
cg00248804	0.0507962	0.020999	0.0634575	0.756995	0.0716012	0.181224	0.0240725	0.266086	0.251677	0.167021	0.258882	-0.0918608	0	9	cg00248804	0.425432	0.419353	0.644029	0.600151	0.535404	0.485608	0.714891	0.0387944	0.0949099	0.0842904	0.0517189	0.0690091	0.0280449	0.54641	0.0611279	0.485282	6	13	cg00248804	0.303924	0.0578338	0.399024	0.18103	0.294806	0.783117	0.0986395	0.0635588	0.108085	0.120232	0.336622	0.0976289	0.238993	4
cg00246817	0.526375	0.55372	0.458707	0.821189	0.383966	0.584198	0.466165	0.0773805	0.0907012	0.542046	0.0840409	0.458005	2	9	cg00246817	0.537066	0.423538	0.513484	0.337104	0.407864	0.429049	0.594051	0.0762288	0.229463	0.165782	0.122854	0.196256	0.12082	0.463165	0.151901	0.311265	5	13	cg00246817	0.500978	0.17201	0.195137	0.291292	0.330644	0.665091	0.112271	0.116023	0.153627	0.138862	0.359192	0.130196	0.228996	4
cg00249511	0.338369	0.569608	0.442885	0.903472	0.670228	0.628729	0.241639	0.0852053	0.0624739	0.542133	0.0738396	0.468293	2	9	cg00249511	0.291431	0.296117	0.298827	0.404614	0.657253	0.318734	0.500806	0.0525513	0.0857372	0.125463	0.120115	0.0604056	0.0444238	0.395397	0.0814493	0.313948	6	13	cg00249511	0.624841	0.372772	0.717082	0.664726	0.620989	0.844771	0.31947	0.108162	0.29395	0.240741	0.640864	0.240581	0.400283	1
cg00250422	0.270902	0.59799	0.43398	0.87377	0.118913	0.492976	0.571072	0.0774582	0.0774443	0.479943	0.0774512	0.402492	2	9	cg00250422	0.692836	0.521639	0.440544	0.778822	0.539773	0.660128	0.729695	0.134714	0.1557	0.102834	0.181877	0.106648	0.0915289	0.623348	0.128884	0.494464	6	13	cg00250422	0.561444	0.138604	0.201301	0.465799	0.305211	0.817269	0.120746	0.0934874	0.240472	0.55102	0.414938	0.251431	0.163507	2
cg00251405	0.853289	0.530532	0.204773	0.915219	0.343616	0.509472	0.64484	0.223247	0.242232	0.571677	0.23274	0.338937	0	9	cg00251405	0.670819	0.495848	0.789917	0.793944	0.78485	0.765866	0.762644	0.119814	0.179768	0.107556	0.0705618	0.110787	0.0930283	0.723412	0.113586	0.609827	6	13	cg00251405	0.39938	0.240262	0.728889	0.489771	0.453826	0.468606	0.16985	0.150854	0.339133	0.200749	0.463456	0.215146	0.248309	2
cg00250500	0.685075	0.643012	0.554157	0.869538	0.525221	0.647319	0.758701	0.179653	0.168462	0.669003	0.174058	0.494945	2	9	cg00250500	0.667948	0.582844	0.739164	0.735833	0.651991	0.675661	0.737686	0.229222	0.258683	0.253336	0.290754	0.295083	0.33585	0.684447	0.277155	0.407292	0	13	cg00250500	0.254114	0.260631	0.670702	0.210586	0.31652	0.606648	0.211524	0.202099	0.262403	0.150971	0.386534	0.206749	0.179784	1
cg00257271	0.867165	0.61692	0.258699	0.883333	0.780922	0.5946	0.72295	0.107643	0.131759	0.674941	0.119701	0.55524	2	9	cg00257271	0.802417	0.769376	0.865473	0.848849	0.808861	0.781026	0.841375	0.293415	0.376869	0.266313	0.213809	0.280656	0.177052	0.816768	0.268019	0.548749	1	13	cg00257271	0.693589	0.3153	0.515537	0.166563	0.592722	0.897651	0.173571	0.163401	0.1458	0.130851	0.530227	0.153406	0.376821	4
cg00259966	0.175405	0.702081	0.447744	0.695748	0.0869156	0.635302	0.421021	0.0789859	0.0625727	0.452031	0.0707793	0.381252	2	9	cg00259966	0.0364197	0.454501	0.782078	0.845684	0.494148	0.750677	0.862238	0.0426636	0.182268	0.0924456	0.0962715	0.0398939	0.0830109	0.603678	0.0894256	0.514252	6	13	cg00259966	0.524901	0.0851305	0.233639	0.265549	0.276551	0.853206	0.0955698	0.0959514	0.157846	0.154844	0.373162	0.126053	0.24711	4
cg00259755	0.600944	0.532771	0.384282	0.644838	0.314916	0.576962	0.582282	0.0802044	0.114429	0.519571	0.0973164	0.422254	2	9	cg00259755	0.435104	0.461897	0.635811	0.45759	0.480709	0.486366	0.668729	0.123574	0.221757	0.162323	0.177501	0.0692436	0.173556	0.518029	0.154659	0.36337	5	13	cg00259755	0.49145	0.542958	0.61784	0.46573	0.540142	0.795745	0.239245	0.145827	0.138717	0.141576	0.575644	0.166341	0.409303	3
cg00260634	0.776836	0.504627	0.263396	0.849219	0.722778	0.534815	0.569078	0.157617	0.199705	0.602964	0.178661	0.424303	2	9	cg00260634	0.0528685	0.072252	0.23218	0.122173	0.069667	0.092825	0.241076	0.0753372	0.0520255	0.067006	0.0630975	0.0716039	0.0641896	0.126149	0.0655433	0.0606056	6	13	cg00260634	0.230837	0.107788	0.20526	0.237619	0.15508	0.541559	0.137801	0.105076	0.15032	0.413146	0.246357	0.201586	0.0447715	3
cg00266920	0.819641	0.535083	0.267542	0.898161	0.285061	0.0609957	0.592053	0.0881169	0.0966755	0.494077	0.0923962	0.40168	2	9	cg00266920	0.0781634	0.124988	0.102312	0.124614	0.135641	0.0973129	0.278349	0.0402194	0.0576961	0.0596927	0.0994152	0.0695296	0.0788868	0.134483	0.0675733	0.0669095	6	13	cg00266920	0.269656	0.110618	0.442019	0.223512	0.189187	0.088879	0.182163	0.0946466	0.231863	0.327081	0.220645	0.208939	0.0117063	2
cg00271522	0.132457	0.18962	0.101288	0.0331275	0.0733692	0.0950383	0.104094	0.0689168	0.0854391	0.104142	0.077178	0.026964	2	9	cg00271522	0.337686	0.0482682	0.712982	0.653365	0.606207	0.565041	0.57535	0.109687	0.170758	0.0907977	0.0991699	0.0634187	0.0596805	0.499843	0.0989187	0.400924	6	13	cg00271522	0.196697	0.243444	0.219343	0.304665	0.281318	0.573488	0.19734	0.173484	0.177147	0.201547	0.303159	0.18738	0.11578	3
cg00269800	0.362465	0.59136	0.407458	0.784875	0.826103	0.544832	0.404955	0.140633	0.134403	0.560293	0.137518	0.422774	2	9	cg00269800	0.352427	0.522798	0.188119	0.307795	0.468871	0.335222	0.622115	0.180906	0.215503	0.127489	0.194376	0.156258	0.19998	0.399621	0.179086	0.220535	5	13	cg00269800	0.628288	0.338929	0.768403	0.412016	0.427833	0.836501	0.242263	0.326515	0.315187	0.309892	0.568662	0.298464	0.270197	0
cg00275557	0.0779236	0.0797175	0.202443	0.0642215	0.0846756	0.0673869	0.0751791	0.0680887	0.0785122	0.0930783	0.0733004	0.0197778	2	9	cg00275557	0.398316	0.525472	0.647114	0.720353	0.601951	0.579369	0.686194	0.0750708	0.171725	0.11152	0.088662	0.0755097	0.0686226	0.59411	0.0985184	0.495591	6	13	cg00275557	0.127784	0.118422	0.11637	0.0986456	0.0908896	0.0943851	0.104137	0.0947871	0.107649	0.0879612	0.107749	0.0986335	0.00911591	4
cg00275232	0.849576	0.573763	0.188299	0.92846	0.261802	0.627037	0.677307	0.0127711	0.0210484	0.586606	0.0169098	0.569696	2	9	cg00275232	0.43566	0.518254	0.597443	0.821756	0.681947	0.580066	0.646593	0.028814	0.077255	0.0256209	0.0796558	0.0102571	0.0147253	0.611674	0.039388	0.572286	6	13	cg00275232	0.637029	0.106318	0.71864	0.151993	0.296992	0.879517	0.0726496	0.0469176	0.0939439	0.128251	0.465082	0.0854406	0.379641	4
cg00276098	0.465398	0.288137	0.240711	0.280973	0.239461	0.100705	0.615796	0.0562818	0.0568859	0.31874	0.0565838	0.262156	2	9	cg00276098	0.690779	0.615847	0.272292	0.587165	0.477364	0.418816	0.507308	0.0823226	0.0927691	0.118375	0.0777676	0.158497	0.0708762	0.509939	0.100101	0.409838	6	13	cg00276098	0.157694	0.0966007	0.103382	0.137797	0.125229	0.577724	0.0787623	0.087139	0.156282	0.0962492	0.199738	0.104608	0.0951294	4
cg00275741	0.822242	0.37352	0.438687	0.881914	0.463211	0.136759	0.740611	0.168823	0.128361	0.550992	0.148592	0.4024	2	9	cg00275741	0.794276	0.518945	0.525531	0.570205	0.468196	0.628691	0.806459	0.234568	0.219829	0.243975	0.199127	0.214898	0.142896	0.616043	0.209216	0.406828	2	13	cg00275741	0.781622	0.373331	0.808101	0.72527	0.505216	0.844299	0.363408	0.222672	0.486153	0.409853	0.672973	0.370521	0.302452	0
cg00287322	0.83449	0.557589	0.357773	0.859847	0.751844	0.536756	0.584704	0.190591	0.201487	0.640429	0.196039	0.44439	1	9	cg00287322	0.568445	0.282741	0.73954	0.765625	0.684531	0.640331	0.796332	0.115389	0.190972	0.14433	0.161873	0.163461	0.114726	0.639649	0.148458	0.491191	6	13	cg00287322	0.409499	0.445627	0.729933	0.559531	0.509325	0.797482	0.195696	0.127468	0.31183	0.174911	0.575233	0.202476	0.372757	3
cg00288327	0.07188	0.188585	0.049203	0.0584182	0.0757559	0.0529093	0.0766885	0.0486028	0.0513633	0.08192	0.0499831	0.0319369	2	9	cg00288327	0.0728431	0.474238	0.135841	0.508865	0.173349	0.0589847	0.251936	0.049548	0.0807637	0.066194	0.0522142	0.0445446	0.0530033	0.239437	0.0577113	0.181725	6	13	cg00288327	0.496846	0.383005	0.681823	0.366052	0.464992	0.757452	0.103765	0.0785857	0.10306	0.0886999	0.525028	0.0935276	0.431501	4
cg00289081	0.0306574	0.434708	0.280368	0.860995	0.146163	0.0311516	0.471363	0.0278199	0.0329982	0.322201	0.0304091	0.291792	2	9	cg00289081	0.334177	0.389452	0.575722	0.324254	0.57246	0.505168	0.641571	0.0460729	0.0433357	0.0525824	0.0784662	0.0469746	0.0283661	0.477543	0.0492996	0.428244	6	13	cg00289081	0.122089	0.0743048	0.177724	0.284029	0.269036	0.637235	0.113548	0.0715648	0.0987304	0.152232	0.260736	0.109019	0.151718	4
cg00289254	0.118022	0.394444	0.289653	0.221381	0.236795	0.429482	0.343805	0.247804	0.297515	0.290511	0.27266	0.0178518	0	9	cg00289254	0.542068	0.617929	0.81632	0.0740496	0.728569	0.722361	0.571784	0.0837035	0.19516	0.15043	0.122408	0.143451	0.112194	0.581869	0.134558	0.447311	6	13	cg00289254	0.146264	0.0844156	0.123913	0.10518	0.10201	0.102716	0.146053	0.11978	0.129858	0.125691	0.11075	0.130345	-0.0195955	4
cg00290974	0.325454	0.30448	0.495418	0.139198	0.582524	0.468509	0.613014	0.0962349	0.124123	0.418371	0.110179	0.308192	2	9	cg00290974	0.55252	0.688929	0.590507	0.746498	0.745075	0.712012	0.80672	0.131496	0.162874	0.153332	0.142484	0.12751	0.102546	0.691752	0.136707	0.555045	6	13	cg00290974	0.286973	0.219328	0.243961	0.274856	0.211668	0.477439	0.18663	0.136166	0.202809	0.221557	0.285704	0.186791	0.0989136	2
cg00292029	0.846948	0.597767	0.486987	0.529315	0.0630872	0.501416	0.666327	0.476328	0.439559	0.527407	0.457944	0.0694632	0	9	cg00292029	0.674826	0.474721	0.288773	0.262599	0.731374	0.624301	0.656124	0.0553391	0.1121	0.0818844	0.169454	0.121145	0.0761171	0.530388	0.102673	0.427715	6	13	cg00292029	0.373289	0.465693	0.511864	0.442023	0.633898	0.780597	0.456347	0.407787	0.334238	0.387997	0.534561	0.396592	0.137969	0
cg00292701	0.196386	0.250607	0.0675516	0.649668	0.130932	0.0803901	0.117446	0.0846757	0.0661905	0.213283	0.0754331	0.13785	2	9	cg00292701	0.566283	0.301866	0.530631	0.772093	0.709155	0.618376	0.683643	0.0844323	0.0885015	0.0991742	0.0824316	0.0793786	0.061833	0.597435	0.0826252	0.51481	6	13	cg00292701	0.276029	0.111901	0.476558	0.241242	0.107611	0.189504	0.17297	0.100552	0.19118	0.256217	0.233807	0.18023	0.0535776	3
cg00286125	0.354752	0.447371	0.310313	0.891124	0.622261	0.616265	0.662384	0.110758	0.122402	0.557782	0.11658	0.441202	2	9	cg00286125	0.0737885	0.0888254	0.0614728	0.164109	0.134014	0.116931	0.0968963	0.0802199	0.125487	0.078429	0.08304	0.0891443	0.0825892	0.105148	0.0898182	0.0153301	6	13	cg00286125	0.645204	0.548079	0.780669	0.646901	0.622349	0.802391	0.303054	0.228851	0.339499	0.333713	0.674265	0.301279	0.372986	0
cg00295572	0.0633581	0.558592	0.0476861	0.887398	0.0870647	0.407449	0.229695	0.0571152	0.0330931	0.325892	0.0451042	0.280788	2	9	cg00295572	0.508107	0.50347	0.725734	0.767391	0.250705	0.590091	0.795069	0.040456	0.135244	0.0690065	0.0559839	0.0734065	0.0787855	0.59151	0.0754804	0.516029	6	13	cg00295572	0.111256	0.246018	0.308225	0.260837	0.363465	0.50195	0.0643774	0.059223	0.200499	0.0742758	0.298625	0.0995937	0.199031	3
cg00293245	0.533445	0.597403	0.398321	0.796899	0.0743339	0.616104	0.497625	0.0598047	0.0479378	0.502019	0.0538713	0.448147	2	9	cg00293245	0.625538	0.609035	0.795121	0.747873	0.733788	0.675505	0.836124	0.0690796	0.344816	0.180065	0.0654218	0.154162	0.194049	0.717569	0.167932	0.549637	5	13	cg00293245	0.600086	0.261397	0.457417	0.272981	0.320561	0.778256	0.10241	0.0782012	0.128368	0.112394	0.44845	0.105344	0.343106	4
cg00296158	0.556258	0.128452	0.14193	0.153459	0.208006	0.177384	0.137706	0.12796	0.123332	0.214742	0.125646	0.0890961	2	9	cg00296158	0.604835	0.722022	0.534926	0.634276	0.424901	0.784105	0.813976	0.0916748	0.170491	0.122304	0.109703	0.122704	0.0958505	0.645577	0.118788	0.526789	6	13	cg00296158	0.186296	0.169363	0.211496	0.177045	0.181483	0.127634	0.175032	0.124662	0.150806	0.159926	0.175553	0.152607	0.0229459	4
cg00300750	0.0796228	0.218094	0.0592934	0.081721	0.150716	0.451601	0.0895318	0.0696421	0.0972152	0.161512	0.0834286	0.0780829	2	9	cg00300750	0.552217	0.5189	0.751356	0.719623	0.678544	0.475573	0.450748	0.0667019	0.154558	0.120746	0.154278	0.113837	0.108663	0.592423	0.119797	0.472626	6	13	cg00300750	0.164902	0.114085	0.480461	0.164815	0.17511	0.334178	0.138771	0.112457	0.171951	0.173267	0.238925	0.149112	0.0898135	4
cg00304388	0.335406	0.489769	0.107931	0.0379943	0.0463951	0.0508296	0.0449343	0.05026	0.0578093	0.159037	0.0540346	0.105002	2	9	cg00304388	0.299794	0.497145	0.62335	0.496821	0.470826	0.469564	0.690582	0.0679694	0.108181	0.0723605	0.130594	0.0602419	0.0483691	0.506869	0.081286	0.425583	6	13	cg00304388	0.171682	0.0641885	0.121568	0.157982	0.0923002	0.19673	0.144564	0.0781825	0.21159	0.139201	0.134075	0.143384	-0.00930922	3
cg00305188	0.104181	0.458606	0.342759	0.18535	0.143192	0.162261	0.121054	0.0982407	0.113641	0.216772	0.105941	0.110831	2	9	cg00305188	0.476752	0.464703	0.603595	0.700799	0.42325	0.487241	0.588727	0.102175	0.17484	0.123915	0.111996	0.109947	0.102685	0.53501	0.120926	0.414083	6	13	cg00305188	0.364596	0.290862	0.419277	0.333494	0.463972	0.641872	0.11842	0.128198	0.14353	0.140322	0.419012	0.132617	0.286395	4
cg00305374	0.0156434	0.0191478	0.0313705	0.0178064	0.0178732	0.0311381	0.0213397	0.0329623	0.0220563	0.0220456	0.0275093	-0.00546372	2	9	cg00305374	0.373804	0.421617	0.507176	0.544624	0.528926	0.462593	0.606395	0.0217629	0.0656725	0.0767189	0.0239903	0.0475544	0.0176694	0.492162	0.0422281	0.449934	6	13	cg00305374	0.0476235	0.0543299	0.0485264	0.053239	0.0613639	0.045056	0.0552416	0.0528395	0.052068	0.0618465	0.0516898	0.0554989	-0.00380913	4
cg00296121	0.843102	0.624491	0.328415	0.826877	0.195649	0.334302	0.669005	0.0887937	0.0788587	0.545977	0.0838262	0.462151	2	9	cg00296121	0.586866	0.580573	0.758645	0.743776	0.73508	0.707209	0.828953	0.100809	0.141069	0.120198	0.117764	0.124518	0.070917	0.705872	0.112546	0.593326	6	13	cg00296121	0.27786	0.118817	0.25	0.28479	0.156978	0.80177	0.173077	0.158634	0.194814	0.191718	0.315036	0.179561	0.135475	4
cg00307214	0.60512	0.515021	0.576791	0.583453	0.160765	0.331034	0.715249	0.0698956	0.0792763	0.498205	0.0745859	0.423619	2	9	cg00307214	0.452474	0.572267	0.409782	0.21103	0.175018	0.355024	0.608657	0.10501	0.0992366	0.0768103	0.109145	0.0802496	0.0668163	0.39775	0.0895446	0.308205	6	13	cg00307214	0.540141	0.678657	0.761049	0.5274	0.685218	0.771608	0.230513	0.121838	0.160158	0.292045	0.660679	0.201139	0.45954	2
cg00310375	0.219	0.673496	0.230787	0.607786	0.073433	0.499532	0.639127	0.0902174	0.101111	0.420451	0.0956639	0.324788	2	9	cg00310375	0.761071	0.184623	0.400495	0.854835	0.490346	0.670931	0.680714	0.110786	0.168195	0.118088	0.168154	0.112193	0.132598	0.577573	0.135002	0.442571	6	13	cg00310375	0.189224	0.179302	0.599409	0.14604	0.408617	0.667381	0.131126	0.117137	0.19308	0.15115	0.364996	0.148123	0.216872	4
cg00310968	0.0404185	0.0911377	0.0464484	0.0413437	0.12423	0.0570981	0.0515779	0.03125	0.0386022	0.0646077	0.0349261	0.0296816	2	9	cg00310968	0.289819	0.401589	0.322318	0.761637	0.540468	0.473243	0.605913	0.0522692	0.075715	0.0395043	0.0921943	0.0309336	0.0269569	0.484998	0.0529289	0.432069	6	13	cg00310968	0.135934	0.0726582	0.107191	0.148562	0.0980446	0.0815042	0.107993	0.0744614	0.121178	0.142115	0.107316	0.111437	-0.00412121	4
cg00315056	0.0619189	0.507862	0.279254	0.831655	0.06845	0.516761	0.559021	0.151095	0.146112	0.40356	0.148604	0.254956	2	9	cg00315056	0.426361	0.427441	0.730609	0.713791	0.693175	0.626459	0.768516	0.0948577	0.195538	0.111323	0.0873175	0.0958439	0.0845366	0.626622	0.11157	0.515052	6	13	cg00315056	0.0871678	0.0793063	0.0862034	0.239836	0.123343	0.522763	0.09432	0.0805715	0.0965465	0.10602	0.18977	0.0943646	0.0954053	4
cg00319449	0.200852	0.543854	0.325738	0.53136	0.406038	0.553376	0.166776	0.165743	0.162674	0.389713	0.164209	0.225505	2	9	cg00319449	0.54852	0.357807	0.717928	0.661649	0.603925	0.58034	0.718263	0.153332	0.181328	0.138658	0.166003	0.1272	0.169219	0.598348	0.155957	0.442391	6	13	cg00319449	0.187514	0.170495	0.492535	0.125476	0.16653	0.169488	0.190952	0.162145	0.17763	0.119716	0.218673	0.162611	0.0560624	4
cg00322319	0.13358	0.0676923	0.0723271	0.584956	0.0649203	0.080932	0.069574	0.0704094	0.0874705	0.153426	0.0789399	0.074486	2	9	cg00322319	0.626857	0.676265	0.348169	0.779656	0.722259	0.561723	0.839956	0.0977012	0.135529	0.066129	0.0746634	0.0758025	0.0467906	0.650698	0.0827692	0.567929	6	13	cg00322319	0.563262	0.564	0.694202	0.413252	0.652275	0.778978	0.195021	0.153118	0.212358	0.224819	0.610995	0.196329	0.414666	2
cg00323305	0.457819	0.593099	0.398983	0.642522	0.0369914	0.422293	0.431723	0.0296455	0.0319717	0.426204	0.0308086	0.395396	2	9	cg00323305	0.677821	0.602729	0.799303	0.792964	0.71718	0.69652	0.825265	0.0772019	0.352696	0.274729	0.131385	0.224247	0.250836	0.730255	0.218516	0.511739	2	13	cg00323305	0.481892	0.553289	0.453697	0.125135	0.669309	0.846635	0.0724069	0.0846854	0.169795	0.074796	0.521659	0.100421	0.421238	4
cg00323501	0.469614	0.415403	0.126739	0.108108	0.112297	0.234998	0.397251	0.158282	0.182032	0.266344	0.170157	0.0961869	2	9	cg00323501	0.542186	0.430206	0.458226	0.717694	0.441013	0.462755	0.731548	0.0729238	0.137011	0.112271	0.0883281	0.118805	0.0997481	0.540518	0.104848	0.435671	6	13	cg00323501	0.293455	0.117629	0.121992	0.206429	0.171972	0.656748	0.151956	0.11204	0.214042	0.157261	0.261371	0.158825	0.102546	3
cg00324097	0.791567	0.52234	0.253954	0.134127	0.763506	0.567713	0.618367	0.226618	0.300833	0.521653	0.263725	0.257928	0	9	cg00324097	0.512941	0.533886	0.703187	0.726585	0.563002	0.553049	0.764584	0.0825584	0.141115	0.100673	0.124939	0.129924	0.111056	0.622462	0.115044	0.507418	6	13	cg00324097	0.411788	0.388072	0.267208	0.376628	0.507629	0.485184	0.274212	0.176018	0.181091	0.220701	0.406085	0.213006	0.193079	2
cg00324161	0.814249	0.495718	0.257473	0.88191	0.178221	0.406371	0.585182	0.111928	0.138955	0.517018	0.125441	0.391576	2	9	cg00324161	0.629983	0.367951	0.75884	0.510504	0.697734	0.650499	0.804081	0.127892	0.183879	0.1781	0.122556	0.110711	0.116846	0.63137	0.139997	0.491373	6	13	cg00324161	0.607258	0.2178	0.211853	0.200917	0.325399	0.578571	0.248111	0.173768	0.243003	0.190951	0.356966	0.213958	0.143008	2
cg00309339	0.673256	0.661401	0.61236	0.494589	0.334404	0.764693	0.704087	0.0896741	0.0806325	0.606398	0.0851533	0.521245	2	9	cg00309339	0.612282	0.655715	0.719798	0.707816	0.662218	0.64105	0.662567	0.0966074	0.177439	0.145947	0.163751	0.107353	0.0847497	0.665921	0.129308	0.536613	6	13	cg00309339	0.252383	0.354051	0.439694	0.210828	0.30313	0.776646	0.149587	0.135447	0.164484	0.158407	0.389455	0.151981	0.237474	4
cg00329270	0.0539602	0.560079	0.417889	0.775206	0.075876	0.569936	0.419385	0.052843	0.0456733	0.410333	0.0492582	0.361075	2	9	cg00329270	0.0297923	0.0364702	0.613492	0.190981	0.526628	0.442723	0.484323	0.0373942	0.091534	0.0645471	0.0787438	0.0400597	0.0255263	0.332059	0.0563008	0.275758	6	13	cg00329270	0.515496	0.475787	0.697086	0.509734	0.594515	0.814952	0.17004	0.11359	0.195849	0.173244	0.601262	0.163181	0.43808	4
cg00327544	0.817877	0.536647	0.44364	0.0944227	0.787009	0.635787	0.859631	0.0576528	0.0511849	0.596431	0.0544189	0.542012	2	9	cg00327544	0.382373	0.49959	0.509146	0.442698	0.391018	0.447534	0.380487	0.849112	0.810953	0.78029	0.865427	0.831876	0.878232	0.436121	0.835982	-0.399861	0	13	cg00327544	0.871376	0.861569	0.443265	0.816234	0.645896	0.821011	0.820974	0.826776	0.82712	0.81761	0.743225	0.82312	-0.0798949	0
cg00329447	0.854393	0.659671	0.489439	0.872037	0.842821	0.472392	0.502548	0.133379	0.162711	0.670471	0.148045	0.522426	2	9	cg00329447	0.732505	0.693414	0.139311	0.82314	0.825072	0.785633	0.864086	0.182134	0.347422	0.173135	0.260201	0.178445	0.310887	0.694737	0.242037	0.4527	3	13	cg00329447	0.481921	0.177001	0.584769	0.381756	0.203415	0.182364	0.204152	0.190141	0.360144	0.254202	0.335204	0.25216	0.0830448	1
cg00330492	0.563604	0.599548	0.38814	0.824882	0.22187	0.544804	0.571877	0.0536223	0.0472513	0.530675	0.0504368	0.480238	2	9	cg00330492	0.50078	0.466139	0.490408	0.660008		0.619739	0.620175	0.0452332	0.147168	0.0651121	0.0535693	0.0750163	0.0661119	0.559542	0.0753685	0.484173	6	12	cg00330492	0.437981	0.133766	0.21978	0.385003	0.324798	0.668036	0.163619	0.101909	0.115994	0.11298	0.361561	0.123626	0.237935	4
cg00331237	0.124403	0.564186	0.384393	0.174328	0.0424339	0.453005	0.400686	0.0469131	0.0597854	0.306205	0.0533493	0.252856	2	9	cg00331237	0.68465	0.640577	0.372339	0.769575	0.764246	0.711646	0.847877	0.0752706	0.191693	0.0856173	0.059152	0.137292	0.0440339	0.684416	0.0988431	0.585572	6	13	cg00331237	0.18744	0.116461	0.125042	0.18498	0.226442	0.072817	0.0947955	0.0787755	0.0951735	0.137527	0.152197	0.101568	0.0506292	4
cg00332212	0.0586152	0.0585554	0.0484369	0.0441081	0.057359	0.0602009	0.0686631	0.0702609	0.057074	0.0565627	0.0636675	-0.0071048	2	9	cg00332212	0.599868	0.598174	0.605669	0.474718	0.270958	0.4315	0.663523	0.0866681	0.105229	0.0870318	0.144897	0.0862706	0.0646821	0.52063	0.0957964	0.424834	6	13	cg00332212	0.196684	0.12407	0.116054	0.137672	0.144071	0.166295	0.162721	0.12193	0.116755	0.158441	0.147474	0.139962	0.00751267	4
cg00332680	0.834989	0.645487	0.559158	0.889572	0.807345	0.665396	0.705961	0.157294	0.302419	0.729701	0.229856	0.499845	1	9	cg00332680	0.529467	0.530178	0.716718	0.742742	0.468763	0.558832	0.773524	0.0896069	0.173865	0.163363	0.137026	0.0958579	0.104625	0.617175	0.127391	0.489784	6	13	cg00332680	0.428089	0.649478	0.695752	0.567704	0.60731	0.85129	0.156388	0.139532	0.124929	0.162378	0.633271	0.145807	0.487464	4
cg00332745	0.0822626	0.0695143	0.0673009	0.0801693	0.0908148	0.0678995	0.0763419	0.120604	0.0802624	0.076329	0.100433	-0.024104	2	9	cg00332745	0.322245	0.46869	0.561371	0.380444	0.439042	0.578897	0.747599	0.0546535	0.189949	0.119807	0.0819699	0.0942499	0.0632834	0.499755	0.100652	0.399103	6	13	cg00332745	0.617286	0.583033	0.667481	0.641168	0.568359	0.782109	0.110522	0.0911507	0.124939	0.122904	0.643239	0.112379	0.530861	4
cg00332937	0.0677156	0.499517	0.358026	0.158109	0.116989	0.461649	0.26533	0.134161	0.147075	0.275334	0.140618	0.134715	2	9	cg00332937	0.693521	0.650176	0.462657	0.796193	0.741153	0.631556	0.787181	0.0653437	0.199453	0.14742	0.1233	0.117051	0.0746085	0.680348	0.121196	0.559152	6	13	cg00332937	0.595715	0.276159	0.263203	0.307658	0.31049	0.826821	0.306956	0.342836	0.456514	0.325659	0.430008	0.357991	0.0720165	0
cg00330888	0.444009	0.484324	0.432228	0.813652	0.0489482	0.546661	0.427432	0.0450398	0.046473	0.45675	0.0457564	0.410994	2	9	cg00330888	0.133153	0.101283	0.550991	0.464707	0.103718	0.475479	0.441594	0.0279408	0.0770806	0.0362078	0.0661582	0.0482454	0.0238919	0.324418	0.0465875	0.277831	6	13	cg00330888	0.06418	0.0635382	0.0928363	0.0668828	0.0610537	0.584227	0.0652938	0.0666226	0.0624099	0.0696466	0.155453	0.0659932	0.0894597	4
cg00333483	0.304417	0.670428	0.522958	0.876642	0.48988	0.527929	0.733926	0.140647	0.188528	0.589454	0.164587	0.424867	2	9	cg00333483	0.675401	0.638527	0.726107	0.620351	0.655361	0.683945	0.744952	0.172491	0.25603	0.274781	0.0905987	0.20799	0.282206	0.677806	0.214016	0.46379	2	13	cg00333483	0.606017	0.536223	0.6521	0.388162	0.636253	0.75135	0.262201	0.209927	0.32587	0.243467	0.595018	0.260366	0.334651	0
cg00335715	0.886195	0.624851	0.744667	0.917532	0.788287	0.868897	0.850566	0.130053	0.121569	0.811571	0.125811	0.68576	2	9	cg00335715	0.769712	0.790474	0.862642	0.867866	0.814498	0.851278	0.928311	0.723759	0.684304	0.590148	0.661721	0.591345	0.674637	0.840683	0.654319	0.186364	0	13	cg00335715	0.336352	0.153795	0.168014	0.232432	0.647542	0.879949	0.238927	0.27349	0.393529	0.284765	0.403014	0.297678	0.105336	0
cg00337662	0.296181	0.563231	0.399872	0.853107	0.171858	0.609397	0.612028	0.0536324	0.0732532	0.500811	0.0634428	0.437368	2	9	cg00337662	0.037014	0.0748695	0.0767293	0.111972	0.0486188	0.0813779	0.440812	0.034999	0.0467853	0.0517519	0.158049	0.0503076	0.0470423	0.124485	0.0648225	0.0596624	6	13	cg00337662	0.296115	0.0647621	0.115809	0.232307	0.124259	0.522302	0.182916	0.0669595	0.149589	0.117329	0.225926	0.129198	0.0967273	4
cg00338735	0.0923942	0.0676375	0.0736159	0.765565	0.079834	0.170806	0.0764699	0.0675254	0.0523708	0.189475	0.0599481	0.129527	2	9	cg00338735	0.701206	0.752635	0.393753	0.425553	0.784904	0.624381	0.840344	0.0867339	0.112058	0.109536	0.0923234	0.0865237	0.0683577	0.646111	0.0925888	0.553522	6	13	cg00338735	0.233792	0.142729	0.24962	0.187632	0.380761	0.327506	0.126773	0.145167	0.160271	0.140927	0.253673	0.143284	0.110389	4
cg00338801	0.0890063	0.108345	0.0462228	0.784717	0.0885259	0.204203	0.0819241	0.0512781	0.0600164	0.200421	0.0556473	0.144773	2	9	cg00338801	0.673431	0.329661	0.744617	0.580506	0.72751	0.684311	0.730021	0.0540567	0.132288	0.0989577	0.0849335	0.0872918	0.0619973	0.63858	0.0865875	0.551992	6	13	cg00338801	0.431758	0.10947	0.127228	0.196336	0.123022	0.779255	0.0975718	0.0910397	0.212783	0.109357	0.294512	0.127688	0.166824	3
cg00339300	0.108529	0.521148	0.253874	0.883857	0.128649	0.512669	0.493581	0.0259447	0.0413524	0.414615	0.0336486	0.380967	2	9	cg00339300	0.616898	0.553698	0.764317	0.727674	0.612061	0.628942	0.781274	0.0186051	0.176235	0.0703272	0.024785	0.10005	0.0492086	0.669266	0.0732019	0.596065	6	13	cg00339300	0.0741697	0.143871	0.564684	0.159535	0.365235	0.802777	0.0639989	0.0715103	0.118585	0.112635	0.351712	0.0916822	0.26003	4
cg00338116	0.439434	0.49299	0.373515	0.814306	0.232591	0.429538	0.465376	0.0664196	0.0578284	0.463964	0.062124	0.40184	2	9	cg00338116	0.392836	0.526827	0.0902256	0.659896	0.057971	0.153325	0.568673	0.0524625	0.153498	0.0932812	0.0353893	0.0905339	0.0661975	0.349965	0.0818938	0.268071	6	13	cg00338116	0.392664	0.0965759	0.127935	0.0791203	0.180843	0.520205	0.114293	0.0859768	0.113331	0.0691057	0.23289	0.0956768	0.137214	4
cg00346208	0.740317	0.544677	0.55604	0.880741	0.554033	0.584358	0.597639	0.0690089	0.141801	0.636829	0.105405	0.531424	2	9	cg00346208	0.032872	0.0289253	0.0731477	0.11582	0.0465967	0.0635419	0.476989	0.0343921	0.0270555	0.0240823	0.0485373	0.0332755	0.0207476	0.119699	0.0313484	0.0883504	6	13	cg00346208	0.555595	0.226651	0.249814	0.66269	0.541587	0.78985	0.239991	0.0604848	0.237867	0.234514	0.504364	0.193214	0.31115	1
cg00350296	0.822569	0.604674	0.479604	0.204615	0.784374	0.603109	0.642533	0.590892	0.594108	0.59164	0.5925	-0.00086025	0	9	cg00350296	0.623328	0.558718	0.658608	0.760185	0.752752	0.620046	0.712948	0.131986	0.157851	0.140171	0.150391	0.124374	0.104623	0.669512	0.134899	0.534613	6	13	cg00350296	0.425876	0.566146	0.699964	0.71422	0.562277	0.811552	0.586801	0.480427	0.461426	0.656242	0.630006	0.546224	0.0837816	0
cg00353773	0.647241	0.149336	0.0510172	0.604237	0.098477	0.46834	0.120331	0.0886076	0.0901957	0.305568	0.0894017	0.216167	2	9	cg00353773	0.594101	0.534709	0.751502	0.606406	0.365431	0.612241	0.731912	0.143746	0.164871	0.152637	0.185304	0.178636	0.114625	0.599472	0.156637	0.442835	6	13	cg00353773	0.358651	0.354695	0.402814	0.559343	0.319981	0.805332	0.157757	0.118748	0.108391	0.406919	0.466803	0.197953	0.268849	3
cg00356774	0.0514516	0.0536285	0.0832077	0.040941	0.0575929	0.0940374	0.0752914	0.0671172	0.0686435	0.0651643	0.0678803	-0.002716	2	9	cg00356774	0.543723	0.279502	0.810931	0.831444	0.798983	0.610546	0.877195	0.031523	0.195476	0.0868603	0.073541	0.0839304	0.0464863	0.678903	0.0863029	0.592601	6	13	cg00356774	0.223687	0.0955971	0.114629	0.124917	0.167621	0.816572	0.113218	0.104289	0.123891	0.142415	0.257171	0.120953	0.136217	4
cg00358442	0.295541	0.425189	0.062941	0.256722	0.0582652	0.0672349	0.0593026	0.0702242	0.058476	0.175028	0.0643501	0.110678	2	9	cg00358442	0.687343	0.617929	0.171892	0.502354	0.700728	0.550316	0.757618	0.0593358	0.174302	0.11212	0.102051	0.115846	0.0684843	0.56974	0.105356	0.464384	6	13	cg00358442	0.593752	0.113284	0.199919	0.120304	0.422335	0.823362	0.121968	0.0915493	0.179437	0.128898	0.378826	0.130463	0.248363	4
cg00360107	0.121845	0.133358	0.128373	0.0798439	0.21334	0.347159	0.402144	0.0747217	0.0822252	0.203723	0.0784734	0.12525	2	9	cg00360107	0.467869	0.548987	0.409505	0.117134	0.427982	0.382128	0.376716	0.0708128	0.0912526	0.101444	0.097388	0.0721109	0.0697177	0.390046	0.0837877	0.306258	6	13	cg00360107	0.656643	0.337826	0.658377	0.400982	0.583434	0.798283	0.107938	0.0888979	0.135848	0.144689	0.572591	0.119343	0.453248	4
cg00347563	0.87164	0.604357	0.461464	0.68184	0.163287	0.514468	0.658388	0.117757	0.0742287	0.565063	0.0959927	0.469071	2	9	cg00347563	0.724406	0.723023	0.832499	0.834332	0.685749	0.710976	0.81394	0.406556	0.467802	0.250751	0.385557	0.244619	0.334181	0.760704	0.348244	0.412459	0	13	cg00347563	0.713027	0.395662	0.671705	0.455807	0.506235	0.803123	0.19988	0.127783	0.165425	0.216712	0.590927	0.17745	0.413477	3
cg00364357	0.818651	0.635844	0.464582	0.87231	0.789152	0.514028	0.51947	0.107123	0.117586	0.659148	0.112354	0.546794	2	9	cg00364357	0.668174	0.675385	0.789746	0.781425	0.753242	0.725748	0.826953	0.248431	0.319412	0.20491	0.275854	0.204683	0.156131	0.745811	0.234903	0.510907	1	13	cg00364357	0.153997	0.232332	0.394142	0.524584	0.526596	0.821522	0.147204	0.123038	0.213291	0.155877	0.442195	0.159852	0.282343	3
cg00366837	0.0652111	0.0353215	0.0362675	0.0334497	0.0408391	0.0507686	0.363229	0.0400991	0.0433613	0.0892981	0.0417302	0.0475679	2	9	cg00366837	0.041655	0.0269861	0.0353836	0.0375543	0.0386799	0.030811	0.0266124	0.0485648	0.0472856	0.0310174	0.0644793	0.0283005	0.031147	0.0339546	0.0417991	-0.00784451	6	13	cg00366837	0.432646	0.377633	0.719096	0.522327	0.623901	0.825356	0.120365	0.0905219	0.115408	0.17563	0.583493	0.125481	0.458012	4
cg00369811	0.107088	0.531643	0.269699	0.721924	0.620313	0.118339	0.581546	0.123109	0.101962	0.421507	0.112535	0.308972	2	9	cg00369811	0.572079	0.586146	0.778912	0.782671	0.475681	0.67748	0.621233	0.121872	0.173535	0.160869	0.18603	0.108293	0.144085	0.642029	0.149114	0.492915	6	13	cg00369811	0.481156	0.392422	0.377464	0.441076	0.472493	0.786953	0.248047	0.194437	0.193767	0.267139	0.491927	0.225847	0.26608	2
cg00364611	0.336329	0.56877	0.230639	0.792296	0.577217	0.570634	0.438714	0.0847192	0.100041	0.502085	0.0923799	0.409706	2	9	cg00364611	0.323698	0.293857	0.319205	0.264293	0.133222	0.135618	0.435901	0.0617794	0.0918215	0.0729523	0.0950616	0.0922072	0.0566651	0.272256	0.0784145	0.193842	6	13	cg00364611	0.554104	0.0926868	0.193212	0.300076	0.139126	0.732241	0.212376	0.0899847	0.167448	0.117497	0.335241	0.146826	0.188415	3
cg00370179	0.851997	0.576883	0.392541	0.7622	0.789317	0.526994	0.674842	0.102945	0.166429	0.653539	0.134687	0.518852	2	9	cg00370179	0.285649	0.207925	0.57639	0.459876	0.683406	0.548098	0.520499	0.10332	0.14168	0.154764	0.204062	0.116379	0.118658	0.468835	0.13981	0.329024	5	13	cg00370179	0.494583	0.285111	0.692702	0.26405	0.596069	0.744495	0.235788	0.15664	0.234231	0.224731	0.512835	0.212847	0.299987	1
cg00377133	0.0310584	0.0229676	0.0260079	0.0270677	0.0222627	0.0370075	0.021999	0.0340811	0.0325912	0.0269101	0.0333362	-0.00642605	2	9	cg00377133	0.515443	0.406999	0.294854	0.664116	0.472809	0.473959	0.713453	0.0290724	0.0845552	0.0399506	0.0880946	0.0308712	0.0244305	0.505948	0.0494957	0.456452	6	13	cg00377133	0.0892618	0.0636339	0.0457049	0.0606999	0.0585192	0.0639324	0.0711508	0.0592043	0.0588977	0.0594045	0.0636254	0.0621643	0.00146104	4
cg00379648	0.0463704	0.407202	0.0628007	0.0697092	0.459498	0.0699799	0.131445	0.107625	0.0988848	0.178144	0.103255	0.0748887	2	9	cg00379648	0.404591	0.0765895	0.819815	0.475755	0.63098	0.452618	0.581298	0.0747573	0.113027	0.0950343	0.119588	0.050056	0.049257	0.491664	0.08362	0.408044	6	13	cg00379648	0.191765	0.0826132	0.207541	0.211923	0.149889	0.825963	0.114377	0.109564	0.181949	0.159922	0.278282	0.141453	0.136829	4
cg00375457	0.84201	0.585881	0.296053	0.53937	0.528333	0.481464	0.643985	0.144426	0.145923	0.559585	0.145174	0.414411	2	9	cg00375457	0.375822	0.494667	0.361565	0.558002	0.462757	0.486315	0.697048	0.0748912	0.231634	0.109503	0.250035	0.12279	0.10296	0.490882	0.148635	0.342247	4	13	cg00375457	0.379063	0.14178	0.154479	0.141309	0.248773	0.0998835	0.2002	0.133128	0.205906	0.290138	0.194215	0.207343	-0.0131283	1
cg00385164	0.0858814	0.0910927	0.159799	0.0986199	0.110765	0.0908754	0.0983069	0.0822423	0.0923921	0.105049	0.0873172	0.0177314	2	9	cg00385164	0.585969	0.118694	0.612014	0.687865	0.510345	0.537665	0.760176	0.101966	0.16343	0.128743	0.115359	0.111978	0.1151	0.544675	0.122763	0.421913	6	13	cg00385164	0.249648	0.105137	0.147667	0.187876	0.147568	0.0823632	0.130836	0.122383	0.167399	0.135419	0.153377	0.139009	0.0143674	4
cg00385863	0.820589	0.379893	0.407773	0.875851	0.0462629	0.39395	0.477206	0.420284	0.376784	0.485932	0.398534	0.0873981	0	9	cg00385863	0.489702	0.383891	0.603534	0.54574	0.48612	0.392817	0.586128	0.0473065	0.149812	0.0443707	0.0729339	0.0362287	0.046586	0.498276	0.0662062	0.43207	6	13	cg00385863	0.269574	0.0725	0.138566	0.197855	0.360558	0.637772	0.0921549	0.0742719	0.088416	0.120656	0.279471	0.0938747	0.185596	4
cg00386408	0.057836	0.43521	0.0630498	0.470227	0.375532	0.606012	0.609659	0.0989515	0.0848587	0.373932	0.0919051	0.282027	2	9	cg00386408	0.587816	0.566378	0.718262	0.70133	0.686164	0.44497	0.638242	0.018173	0.148807	0.0906716	0.0498162	0.0941277	0.0425773	0.620452	0.0740287	0.546423	6	13	cg00386408	0.487427	0.103985	0.21094	0.209352	0.146503	0.796167	0.100871	0.104552	0.195916	0.173329	0.325729	0.143667	0.182062	4
cg00386551	0.0584544	0.57045	0.0656164	0.0739766	0.077749	0.314529	0.25856	0.0703583	0.0720705	0.202762	0.0712144	0.131548	2	9	cg00386551	0.587614	0.209333	0.637654	0.726878	0.602377	0.602802	0.672519	0.0469143	0.182681	0.0893947	0.101477	0.0790899	0.0592046	0.577025	0.093127	0.483898	6	13	cg00386551	0.173963	0.105063	0.136528	0.218336	0.122422	0.804158	0.185958	0.105839	0.175023	0.209128	0.260078	0.168987	0.0910915	3
cg00389976	0.0901265	0.121563	0.0640209	0.64326	0.0702771	0.0735743	0.0906069	0.148368	0.107343	0.164776	0.127855	0.0369204	2	9	cg00389976	0.622335	0.0378877	0.811227	0.695151	0.691186	0.663158	0.813186	0.105899	0.184736	0.138554	0.161334	0.0835194	0.0834821	0.619161	0.126254	0.492907	6	13	cg00389976	0.139618	0.223564	0.101247	0.0905651	0.295657	0.253734	0.13687	0.110426	0.106928	0.143633	0.184064	0.124464	0.0595997	4
cg00394316	0.316276	0.371069	0.128549	0.707332	0.177682	0.366393	0.280946	0.149052	0.10333	0.335464	0.126191	0.209273	2	9	cg00394316	0.594348	0.256595	0.405167	0.790956	0.724627	0.673756	0.585857	0.0621507	0.155918	0.084666	0.156021	0.134168	0.0810507	0.575901	0.112329	0.463572	6	13	cg00394316	0.11797	0.170088	0.725461	0.245353	0.41663	0.782	0.166872	0.123841	0.312235	0.204124	0.409583	0.201768	0.207815	2
cg00380985	0.070507	0.483205	0.591072	0.656519	0.286611	0.570026	0.595554	0.048262	0.0411152	0.464785	0.0446886	0.420096	2	9	cg00380985	n/a	n/a	n/a	n/a	n/a	n/a	n/a	n/a	n/a	n/a	n/a	n/a	n/a	n/a	n/a	n/a	n/a	n/a	cg00380985	0.53814	0.440518	0.295957	0.380986	0.45919	0.645613	0.407639	0.385984	0.21301	0.431159	0.460067	0.359448	0.100619	0
cg00394793	0.0272871	0.413104	0.0246595	0.626776	0.0196488	0.637013	0.636682	0.0285086	0.0339534	0.340739	0.031231	0.309508	2	9	cg00394793	0.619395	0.566466	0.62989	0.731161	0.646717	0.612134	0.795436	0.0326324	0.169902	0.0744975	0.0408505	0.0602098	0.0297178	0.657314	0.0679683	0.589346	6	13	cg00394793	0.0685416	0.240768	0.496836	0.192104	0.158896	0.805552	0.0415991	0.0433299	0.0575137	0.0757891	0.327116	0.054558	0.272558	4
cg00395632	0.105585	0.263199	0.153715	0.0496755	0.0495939	0.0528137	0.0805494	0.058604	0.0571185	0.107876	0.0578612	0.0500147	2	9	cg00395632	0.0664745	0.657197	0.757922	0.663558	0.645744	0.560553	0.653796	0.0612326	0.152104	0.0819384	0.0772686	0.0395466	0.0598431	0.572178	0.0786555	0.493522	6	13	cg00395632	0.175503	0.286082	0.370482	0.447809	0.393378	0.783377	0.103896	0.0964023	0.128077	0.186617	0.409439	0.128748	0.28069	4
cg00394358	0.327471	0.521233	0.429326	0.833067	0.0525305	0.60127	0.483001	0.0335403	0.0326747	0.463986	0.0331075	0.430878	2	9	cg00394358	0.155645	0.263895	0.24721	0.14235	0.314095	0.378644	0.585002	0.0294654	0.0792887	0.0414587	0.0413361	0.0652756	0.0249911	0.29812	0.0469692	0.251151	6	13	cg00394358	0.0675972	0.326995	0.552056	0.162387	0.338555	0.453868	0.152131	0.0650434	0.108003	0.132715	0.31691	0.114473	0.202436	4
cg00397575	0.0940752	0.436777	0.222363	0.119766	0.455694	0.345267	0.275776	0.160832	0.154653	0.278531	0.157742	0.120789	2	9	cg00397575	0.50319	0.601608	0.464152	0.714777	0.459811	0.601012	0.60741	0.104575	0.187155	0.125377	0.114192	0.124298	0.109939	0.564566	0.127589	0.436976	6	13	cg00397575	0.440168	0.127764	0.152057	0.223781	0.201295	0.641918	0.212084	0.190505	0.18734	0.182347	0.297831	0.193069	0.104762	3
cg00399175	0.808266	0.565791	0.347338	0.818962	0.112884	0.464097	0.523347	0.126937	0.116152	0.520098	0.121544	0.398553	2	9	cg00399175	0.584651	0.570742	0.627807	0.587957	0.602503	0.591322	0.602383	0.147936	0.193623	0.14025	0.197002	0.163336	0.127352	0.595338	0.161583	0.433755	6	13	cg00399175	0.537564	0.318111	0.614262	0.316276	0.509893	0.66831	0.222263	0.207389	0.315914	0.210606	0.494069	0.239043	0.255027	0
cg00400183	0.0843365	0.605977	0.163219	0.910127	0.0516163	0.426618	0.110507	0.0651247	0.120352	0.336057	0.0927382	0.243319	2	9	cg00400183	0.0487889	0.0445309	0.08623	0.0664281	0.0642211	0.0455799	0.0468062	0.0867752	0.0536807	0.0740998	0.152179	0.0440719	0.0479792	0.0575122	0.0764642	-0.0189521	6	13	cg00400183	0.747868	0.631354	0.741815	0.454751	0.632464	0.887072	0.175094	0.123248	0.161123	0.197015	0.682554	0.16412	0.518434	4
cg00396667	0.906998	0.622069	0.51528	0.92433	0.602723	0.679975	0.71657	0.0901752	0.108728	0.709707	0.0994517	0.610255	2	9	cg00396667	0.830449	0.480123	0.586057	0.537627	0.744272	0.797798	0.863738	0.174058	0.404808	0.545469	0.451396	0.538544	0.237074	0.691438	0.391891	0.299546	1	13	cg00396667	0.416499	0.0799272	0.355948	0.263498	0.374911	0.845871	0.130024	0.104033	0.185834	0.178783	0.389442	0.149669	0.239774	4
cg00405152	0.071641	0.140104	0.254727	0.0210742	0.789629	0.061252	0.0365268	0.0264007	0.0308686	0.196422	0.0286347	0.167788	2	9	cg00405152	0.0400424	0.157121	0.0238231	0.015661	0.0441014	0.0266828	0.0525641	0.0243287	0.0263526	0.0315293	0.133148	0.0149427	0.0296147	0.051428	0.0433194	0.00810857	6	13	cg00405152	0.351675	0.265903	0.89911	0.332502	0.322201	0.933534	0.0645467	0.0687491	0.117959	0.154821	0.517487	0.101519	0.415969	4
cg00410926	0.346672	0.56466	0.478931	0.854547	0.834153	0.605546	0.673733	0.456421	0.46442	0.622606	0.460421	0.162185	0	9	cg00410926	0.733851	0.62286	0.845066	0.843801	0.848972	0.773555	0.524863	0.099701	0.181839	0.167271	0.170536	0.184535	0.138572	0.741853	0.157076	0.584777	6	13	cg00410926	0.780649	0.701017	0.808498	0.689623	0.715785	0.796726	0.683729	0.607935	0.558072	0.69536	0.748716	0.636274	0.112443	0
cg00412534	0.106299	0.347021	0.0803605	0.193825	0.462057	0.0961119	0.274096	0.0932207	0.093202	0.222824	0.0932113	0.129613	2	9	cg00412534	0.625295	0.484992	0.550534	0.688494	0.47335	0.614822	0.665978	0.0856496	0.19862	0.111634	0.0964708	0.175111	0.105579	0.586209	0.128844	0.457365	6	13	cg00412534	0.129166	0.0880627	0.111723	0.31464	0.288099	0.115003	0.105582	0.0960486	0.114386	0.206524	0.174449	0.130635	0.0438135	3
cg00418216	0.429759	0.723403	0.368713	0.903251	0.340627	0.691332	0.790979	0.204221	0.153638	0.606866	0.17893	0.427937	1	9	cg00418216	0.319126	0.368013	0.524002	0.753697	0.644384	0.69353	0.703933	0.134626	0.161612	0.17701	0.172656	0.100864	0.118181	0.572384	0.144158	0.428225	6	13	cg00418216	0.606507	0.265631	0.391951	0.258328	0.424967	0.823979	0.401253	0.386395	0.360617	0.442955	0.461894	0.397805	0.0640885	0
cg00404599	0.838273	0.554958	0.367905	0.845751	0.853591	0.41747	0.421882	0.0770058	0.106173	0.614261	0.0915893	0.522672	2	9	cg00404599	n/a	n/a	n/a	n/a	n/a	n/a	n/a	n/a	n/a	n/a	n/a	n/a	n/a	n/a	n/a	n/a	n/a	n/a	cg00404599	0.459221	0.443253	0.239537	0.403198	0.393925	0.365096	0.320042	0.263514	0.348671	0.241856	0.384038	0.293521	0.0905176	0
cg00422347	0.122948	0.154808	0.155692	0.0911737	0.430697	0.234998	0.129915	0.083269	0.0942615	0.188604	0.0887652	0.0998392	2	9	cg00422347	0.488126	0.511665	0.57873	0.682288	0.604986	0.590889	0.617329	0.0678162	0.108723	0.0999756	0.113625	0.085472	0.0863765	0.582002	0.0936647	0.488337	6	13	cg00422347	0.15588	0.130148	0.153106	0.184343	0.159779	0.112689	0.115326	0.110566	0.150348	0.150021	0.149324	0.131565	0.0177588	4
cg00423030	0.827173	0.50469	0.38469	0.276836	0.589606	0.54803	0.366534	0.529394	0.566598	0.499651	0.547996	-0.0483444	0	9	cg00423030	0.548961	0.57779	0.566791	0.42025	0.701021	0.451293	0.737966	0.125755	0.185586	0.164738	0.121745	0.125518	0.111805	0.57201	0.139191	0.432819	6	13	cg00423030	0.612367	0.551774	0.701814	0.334677	0.516433	0.0823001	0.53562	0.488357	0.35844	0.521358	0.466561	0.475944	-0.009383	0
cg00425708	0.0821674	0.0934482	0.0574543	0.0677394	0.0730573	0.0843465	0.069083	0.0636313	0.0721506	0.075328	0.067891	0.00743705	2	9	cg00425708	0.598914	0.565936	0.482283	0.620858	0.690095	0.633903	0.77889	0.0642929	0.168908	0.103144	0.0568089	0.114881	0.0892987	0.624411	0.0995557	0.524855	6	13	cg00425708	0.0955212	0.104455	0.101325	0.107961	0.186787	0.0734713	0.0748733	0.0820843	0.109099	0.09939	0.111587	0.0913615	0.0202252	4
cg00421173	0.830161	0.619205	0.530603	0.850562	0.806651	0.621435	0.56837	0.0624085	0.0623992	0.689569	0.0624038	0.627166	2	9	cg00421173	0.576668	0.448395	0.589568	0.616052	0.499036	0.438547	0.560649	0.666566	0.705689	0.621962	0.708643	0.61311	0.726448	0.532702	0.673736	-0.141034	0	13	cg00421173	0.741614	0.686693	0.753881	0.572834	0.647726	0.790923	0.511179	0.47619	0.526737	0.491809	0.698945	0.501479	0.197466	0
cg00428601	0.176588	0.576207	0.345125	0.856261	0.163696	0.428891	0.394468	0.113507	0.119322	0.420177	0.116415	0.303762	2	9	cg00428601	0.630423	0.596311	0.701588	0.678752	0.693537	0.460762	0.755763	0.0987701	0.196402	0.112433	0.085691	0.0986644	0.118977	0.645305	0.11849	0.526815	6	13	cg00428601	0.584011	0.246885	0.664996	0.342928	0.511285	0.800424	0.174734	0.129084	0.197567	0.204872	0.525088	0.176564	0.348524	3
cg00429706	0.0429624	0.0372248	0.0502593	0.073662	0.0393503	0.0571213	0.0640227	0.0452917	0.0558395	0.0520861	0.0505656	0.0015205	2	9	cg00429706	0.559917	0.533464	0.751164	0.773859	0.62537	0.596555	0.825004	0.0311501	0.0866903	0.073285	0.0724827	0.0447804	0.0340596	0.666476	0.0570747	0.609401	6	13	cg00429706	0.107359	0.0747582	0.0879867	0.0781454	0.0908438	0.0841693	0.120595	0.0734514	0.0851485	0.0962279	0.0872105	0.0938557	-0.00664521	4
cg00429862	0.062445	0.212879	0.283042	0.0703401	0.0791493	0.0799758	0.0520864	0.140325	0.128888	0.119988	0.134607	-0.0146185	2	9	cg00429862	0.628397	0.434663	0.763295	0.552122	0.710925	0.677796	0.787354	0.0496279	0.145947	0.102479	0.0774737	0.120038	0.0893843	0.65065	0.0974915	0.553159	6	13	cg00429862	0.409052	0.176289	0.507195	0.440757	0.368963	0.200165	0.151083	0.173167	0.15646	0.153596	0.350404	0.158576	0.191827	4
cg00431549	0.814929	0.684113	0.554774	0.204082	0.783243	0.693576	0.72314	0.277726	0.421644	0.636837	0.349685	0.287152	0	9	cg00431549	0.47151	0.476997	0.80599	0.716058	0.730653	0.742124	0.549356	0.0860404	0.168113	0.148619	0.114072	0.146042	0.135924	0.641813	0.133135	0.508678	6	13	cg00431549	0.360709	0.451923	0.299381	0.20038	0.168936	0.204349	0.535825	0.469222	0.382618	0.448656	0.280946	0.45908	-0.178134	0
cg00435621	0.0614574	0.296091	0.207014	0.0786934	0.0781403	0.0821674	0.325853	0.108929	0.0947114	0.161345	0.10182	0.0595248	2	9	cg00435621	0.670578	0.717128	0.606779	0.794789	0.754764	0.713087	0.830411	0.0916632	0.19562	0.134794	0.117462	0.143479	0.105579	0.726791	0.131433	0.595358	6	13	cg00435621	0.521157	0.627889	0.774213	0.469769	0.647104	0.831879	0.113746	0.122891	0.126759	0.11258	0.645335	0.118994	0.526341	4
cg00436476	0.390041	0.322327	0.229233	0.868641	0.53455	0.263913	0.507692	0.0444981	0.0548063	0.4452	0.0496522	0.395548	2	9	cg00436476	0.272398	0.545892	0.735252	0.748785	0.576615	0.530466	0.737842	0.0770914	0.105664	0.0785811	0.0880836	0.0265915	0.0628253	0.592464	0.0731394	0.519325	6	13	cg00436476	0.320348	0.165017	0.327898	0.128115	0.342065	0.867702	0.153093	0.0969334	0.134645	0.145871	0.358524	0.132636	0.225888	4
cg00426968	0.851648	0.54947	0.185707	0.691526	0.079757	0.644178	0.727438	0.130656	0.118372	0.532818	0.124514	0.408304	2	9	cg00426968	0.686879	0.742378	0.819348	0.325112	0.73683	0.737714	0.666763	0.265116	0.288137	0.265469	0.306146	0.206005	0.296795	0.673575	0.271278	0.402297	0	13	cg00426968	0.375498	0.163454	0.188698	0.233168	0.299058	0.556151	0.20117	0.157646	0.253388	0.236236	0.302671	0.21211	0.0905615	1
cg00439706	0.065901	0.119873	0.125696	0.691293	0.0425861	0.0411692	0.033763	0.0459161	0.0467077	0.16004	0.0463119	0.113728	2	9	cg00439706	0.72339	0.740193	0.695436	0.0690703	0.35325	0.458187	0.343593	0.0320424	0.0658363	0.0734937	0.122625	0.0316172	0.0289198	0.483303	0.059089	0.424214	6	13	cg00439706	0.113604	0.111442	0.399553	0.225027	0.289297	0.7819	0.0770709	0.0790065	0.0893764	0.12348	0.320137	0.0922333	0.227904	4
cg00438215	0.883407	0.690502	0.500198	0.903259	0.746488	0.658276	0.757985	0.165925	0.194552	0.734302	0.180239	0.554063	2	9	cg00438215	0.210089	0.0953615	0.17257	0.321995	0.0208653	0.0318206	0.0326624	0.0962931	0.0633884	0.057672	0.374599	0.0725989	0.0975267	0.126481	0.127013	-0.000532404	5	13	cg00438215	0.364775	0.652634	0.773031	0.410587	0.544278	0.830108	0.332146	0.303041	0.348361	0.371326	0.595902	0.338718	0.257184	0
cg00446414	0.550146	0.576472	0.318813	0.107098	0.0998901	0.584361	0.6558	0.133408	0.0941679	0.413226	0.113788	0.299438	2	9	cg00446414	0.641955	0.597707	0.699643	0.713726	0.671345	0.604312	0.699701	0.168607	0.198045	0.161818	0.152563	0.164214	0.176108	0.661199	0.170226	0.490973	6	13	cg00446414	0.387623	0.14544	0.181725	0.209654	0.191269	0.709641	0.196965	0.16369	0.159362	0.17154	0.304225	0.172889	0.131336	4
cg00448761	0.350103	0.655218	0.399608	0.706543	0.567325	0.603282	0.704317	0.523971	0.456531	0.569485	0.490251	0.0792342	0	9	cg00448761	0.693424	0.64561	0.566985	0.639374	0.750941	0.602799	0.647021	0.114304	0.162039	0.182901	0.144891	0.128344	0.146868	0.649451	0.146558	0.502893	6	13	cg00448761	0.59558	0.418826	0.785357	0.48768	0.594284	0.827178	0.342607	0.295896	0.262911	0.300193	0.618151	0.300402	0.317749	0
cg00448868	0.116596	0.253808	0.117786	0.138362	0.216454	0.103819	0.109337	0.112129	0.10732	0.15088	0.109724	0.0411559	2	9	cg00448868	0.410409	0.668103	0.51866	0.756592	0.530949	0.607163	0.765678	0.0426507	0.147312	0.124591	0.12544	0.112924	0.0753073	0.608222	0.104704	0.503518	6	13	cg00448868	0.53268	0.10524	0.132163	0.120056	0.220693	0.0831166	0.117683	0.0823178	0.290964	0.129785	0.198991	0.155187	0.0438042	3
cg00449821	0.361634	0.556995	0.0595858	0.0338363	0.0194986	0.421848	0.477823	0.0989817	0.112108	0.275889	0.105545	0.170344	2	9	cg00449821	0.729341	0.671001	0.830546	0.786977	0.707408	0.705607	0.85151	0.153534	0.181089	0.082334	0.19578	0.110222	0.0932299	0.754627	0.136032	0.618596	6	13	cg00449821	0.274908	0.165367	0.434211	0.364103	0.483343	0.835361	0.174737	0.11849	0.184662	0.240765	0.426215	0.179663	0.246552	3
cg00450304	0.423464	0.556152	0.0840952	0.545381	0.573896	0.526152	0.519977	0.0650558	0.0581562	0.461303	0.061606	0.399697	2	9	cg00450304	0.575854	0.411806	0.662933	0.724065	0.637675	0.559327	0.423202	0.0428259	0.198047	0.108169	0.0628424	0.0904343	0.0880215	0.570695	0.0983901	0.472304	6	13	cg00450304	0.122697	0.098943	0.231852	0.216448	0.177825	0.455854	0.118948	0.0996064	0.103094	0.113441	0.21727	0.108772	0.108497	4
cg00445824	0.555696	0.590637	0.551428	0.897011	0.550687	0.638517	0.605428	0.123844	0.106215	0.627058	0.11503	0.512028	2	9	cg00445824	0.422033	0.586614	0.188261	0.126695	0.310669	0.146733	0.153556	0.230218	0.156502	0.192425	0.256371	0.15536	0.173325	0.276366	0.194034	0.0823321	4	13	cg00445824	0.57172	0.5964	0.678691	0.601255	0.6059	0.755551	0.21325	0.206024	0.217302	0.253551	0.63492	0.222532	0.412388	0
cg00451194	0.669457	0.620556	0.534119	0.869038	0.758008	0.630703	0.672049	0.0959593	0.115718	0.679133	0.105839	0.573294	2	9	cg00451194	0.665808	0.623823	0.690046	0.75182	0.734419	0.655772	0.816128	0.0852149	0.194297	0.153551	0.125202	0.165748	0.114516	0.705402	0.139755	0.565647	6	13	cg00451194	0.624613	0.506517	0.744375	0.459427	0.605532	0.81111	0.159964	0.16287	0.305746	0.223046	0.625262	0.212907	0.412356	2
cg00452257	0.547789	0.684466	0.303549	0.705472	0.463531	0.656038	0.477424	0.0647821	0.0794401	0.548324	0.0721111	0.476213	2	9	cg00452257	0.113561	0.225907	0.488422	0.296922	0.352643	0.327838	0.454678	0.0935152	0.124451	0.099919	0.0858144	0.0631232	0.079122	0.322853	0.0909909	0.231862	6	13	cg00452257	0.504172	0.11976	0.363381	0.275328	0.243827	0.855715	0.188103	0.113421	0.219602	0.226562	0.393697	0.186922	0.206775	2
cg00455178	0.0217739	0.0173415	0.0210289	0.0307284	0.0346199	0.0320541	0.0234896	0.021139	0.0278536	0.0258623	0.0244963	0.00136607	2	9	cg00455178	0.0187367	0.00946272	0.700531	0.330927	0.0894662	0.0644653	0.619385	0.0451034	0.0481959	0.0665887	0.122523	0.0285751	0.0401266	0.261854	0.0585187	0.203335	6	13	cg00455178	0.756532	0.42103	0.52358	0.393057	0.14918	0.917566	0.113935	0.0809462	0.119771	0.175607	0.526824	0.122565	0.404259	4
cg00453679	0.372479	0.554399	0.176548	0.926903	0.297202	0.716667	0.323452	0.0501411	0.0385965	0.481093	0.0443688	0.436724	2	9	cg00453679	0.764266	0.737463	0.574358	0.873573	0.661234	0.806323	0.838591	0.085694	0.193332	0.125717	0.129694	0.119312	0.0512064	0.75083	0.117493	0.633337	6	13	cg00453679	0.678089	0.331568	0.821789	0.173328	0.424231	0.859742	0.129668	0.0979599	0.153846	0.148883	0.548124	0.132589	0.415535	4
cg00456086	0.106118	0.456008	0.114159	0.0704256	0.786793	0.0974639	0.133608	0.100805	0.0913921	0.252082	0.0960987	0.155983	2	9	cg00456086	0.0580295	0.454187	0.586271	0.64225	0.726414	0.676215	0.737378	0.117604	0.137175	0.0744347	0.199423	0.0641049	0.0782591	0.554392	0.111833	0.442559	6	13	cg00456086	0.250029	0.195104	0.282725	0.285283	0.198176	0.130892	0.181057	0.184205	0.272489	0.313667	0.223702	0.237855	-0.014153	2
cg00455424	0.86393	0.569541	0.423131	0.949839	0.763996	0.56833	0.660592	0.0635904	0.0833789	0.685623	0.0734846	0.612138	2	9	cg00455424	0.665891	0.62259	0.784295	0.771527	0.704745	0.710982	0.813532	0.0339218	0.134987	0.0955762	0.0876311	0.087093	0.0315609	0.724795	0.0784616	0.646333	6	13	cg00455424	0.488186	0.430002	0.667631	0.292257	0.501183	0.784973	0.111876	0.0992908	0.0948897	0.151289	0.527372	0.114336	0.413036	4
cg00459623	0.913973	0.625384	0.461323	0.92112	0.637772	0.621623	0.732797	0.0357702	0.0327531	0.701999	0.0342617	0.667737	2	9	cg00459623	0.0226617	0.055224	0.254231	0.0273644	0.0298419	0.0665443	0.497302	0.0601563	0.0351516	0.0481102	0.171441	0.021594	0.0344269	0.136167	0.0618134	0.0743537	6	13	cg00459623	0.400174	0.335337	0.176986	0.330653	0.203507	0.901991	0.156863	0.268684	0.188767	0.165748	0.391441	0.195015	0.196426	3
cg00460436	0.788879	0.416145	0.342257	0.334195	0.487311	0.553543	0.411357	0.108736	0.143091	0.476241	0.125914	0.350328	2	9	cg00460436	0.285104	0.51498	0.650146	0.489828	0.662837	0.565977	0.531969	0.106234	0.150911	0.149982	0.126665	0.107604	0.130259	0.528692	0.128609	0.400082	6	13	cg00460436	0.3054	0.287424	0.32845	0.156355	0.505997	0.335583	0.213553	0.202328	0.263714	0.242888	0.319868	0.230621	0.0892474	0
cg00460049	0.0570523	0.529879	0.421514	0.827126	0.529265	0.595477	0.66757	0.100708	0.0989296	0.518269	0.0998185	0.41845	2	9	cg00460049	0.616399	0.621175	0.133614	0.618311	0.774109	0.716702	0.780078	0.0860771	0.19336	0.109759	0.139926	0.133157	0.104878	0.608627	0.127859	0.480767	6	13	cg00460049	0.327086	0.405855	0.636867	0.316563	0.521672	0.776849	0.165633	0.119991	0.131963	0.146462	0.497482	0.141012	0.35647	4
cg00465319	0.827536	0.649662	0.423852	0.891926	0.877128	0.634207	0.78198	0.748356	0.73626	0.726613	0.742308	-0.0156953	0	9	cg00465319	0.660192	0.463251	0.8046	0.681836	0.263728	0.6479	0.570768	0.109106	0.154155	0.17124	0.150914	0.155454	0.134014	0.584611	0.145814	0.438797	6	13	cg00465319	0.812028	0.737548	0.775385	0.76087	0.73286	0.840324	0.754661	0.72236	0.618093	0.661566	0.776502	0.68917	0.0873326	0
cg00466108	0.0245744	0.0224079	0.031948	0.0134733	0.0252051	0.0283502	0.0255633	0.0197565	0.035333	0.0245032	0.0275447	-0.00304157	2	9	cg00466108	0.566202	0.101361	0.496775	0.598986	0.622945	0.560851	0.643053	0.0395228	0.113866	0.063642	0.0311908	0.0680412	0.0281478	0.512882	0.0574017	0.45548	6	13	cg00466108	0.401925	0.0966851	0.230471	0.150019	0.197715	0.796252	0.0757475	0.0506495	0.0667337	0.0820399	0.312178	0.0687927	0.243385	4
cg00463577	0.538886	0.635297	0.529671	0.898829	0.515758	0.62332	0.599641	0.138027	0.142894	0.6202	0.14046	0.47974	2	9	cg00463577	0.638727	0.619958	0.789545	0.748185	0.686338	0.665779	0.838429	0.104428	0.288406	0.228195	0.190728	0.195222	0.267946	0.712423	0.212487	0.499936	3	13	cg00463577	0.58224	0.440958	0.600493	0.389096	0.393972	0.805403	0.242963	0.239405	0.146623	0.182192	0.535361	0.202796	0.332565	2
cg00467244	0.352737	0.718927	0.0589513	0.888463	0.433281	0.642897	0.778431	0.030941	0.0387825	0.553384	0.0348617	0.518522	2	9	cg00467244	0.0337605	0.0310731	0.0534112	0.0337353	0.0169644	0.0794488	0.0707087	0.053265	0.0199568	0.0604736	0.157923	0.0237428	0.0326245	0.045586	0.0579975	-0.0124115	6	13	cg00467244	0.819619	0.476289	0.315326	0.555841	0.690197	0.922393	0.329783	0.0989141	0.157588	0.379227	0.629944	0.241378	0.388566	2
cg00485194	0.0804372	0.436249	0.350951	0.88715	0.0767792	0.521731	0.537473	0.0583226	0.0659511	0.412967	0.0621369	0.35083	2	9	cg00485194	0.342837	0.505333	0.711031	0.505963	0.65752	0.64486	0.579965	0.0896659	0.102534	0.125729	0.118307	0.0840917	0.0720331	0.56393	0.0987269	0.465203	6	13	cg00485194	0.201623	0.0892349	0.112079	0.154177	0.390702	0.804975	0.163424	0.110902	0.193436	0.222222	0.292132	0.172496	0.119636	3
cg00486340	0.191315	0.716862	0.15235	0.87056	0.204838	0.473798	0.348631	0.364297	0.352301	0.422622	0.358299	0.0643232	0	9	cg00486340	0.530269	0.552562	0.750966	0.736587	0.583208	0.334993	0.620149	0.0970474	0.17971	0.179896	0.149566	0.134401	0.0868104	0.586962	0.137905	0.449057	6	13	cg00486340	0.418088	0.121478	0.197948	0.197665	0.160889	0.679996	0.174144	0.128484	0.226384	0.166237	0.296011	0.173812	0.122198	3
cg00487232	0.261622	0.283582	0.281543	0.278761	0.294118	0.391304	0.403116	0.25	0.292714	0.313435	0.271357	0.0420784	0	9	cg00487232	0.751448	0.677778	0.661523	0.745556	0.72615	0.557668	0.71102	0.128638	0.166333	0.150109	0.175084	0.11708	0.150189	0.690163	0.147905	0.542258	6	13	cg00487232	n/a	n/a	n/a	n/a	n/a	n/a	n/a	n/a	n/a	n/a	n/a	n/a	n/a	n/a
cg00492711	0.169879	0.0761803	0.0589329	0.0717932	0.0722756	0.0533407	0.0696492	0.0584999	0.06317	0.0817215	0.0608349	0.0208866	2	9	cg00492711	0.616198	0.581689	0.737774	0.345176	0.413324	0.634262	0.720347	0.0841455	0.13871	0.124616	0.117611	0.0962703	0.0774081	0.578396	0.10646	0.471936	6	13	cg00492711	0.135135	0.0980062	0.100978	0.11318	0.103709	0.096661	0.126365	0.0955151	0.116852	0.124333	0.107945	0.115766	-0.00782157	4
cg00480331	0.85377	0.611151	0.40847	0.702816	0.566681	0.621233	0.710688	0.0821931	0.0809721	0.639258	0.0815826	0.557676	2	9	cg00480331	0.659299	0.662425	0.679226	0.77688	0.732888	0.730875	0.831009	0.092853	0.262056	0.151326	0.0923469	0.122522	0.131879	0.724657	0.142164	0.582494	5	13	cg00480331	0.669152	0.345252	0.698444	0.349742	0.493851	0.840253	0.18371	0.166203	0.323969	0.195162	0.566115	0.217261	0.348854	3
cg00492868	0.792499	0.557635	0.386455	0.792459	0.537424	0.609312	0.523096	0.0897049	0.0996342	0.59984	0.0946696	0.505171	2	9	cg00492868	0.062022	0.083781	0.194681	0.378468	0.458364	0.352546	0.26443	0.122989	0.123793	0.0944503	0.0960704	0.0759647	0.0834088	0.256327	0.099446	0.156881	6	13	cg00492868	0.136677	0.111698	0.313214	0.433835	0.145452	0.145938	0.200271	0.129601	0.166377	0.219054	0.214469	0.178826	0.0356433	2
cg00495503	0.495549	0.282504	0.142502	0.0654598	0.0605568	0.186745	0.0865507	0.050613	0.0585683	0.188553	0.0545906	0.133962	2	9	cg00495503	0.523409	0.591822	0.504467	0.298191	0.684488	0.663621	0.577731	0.0867115	0.108832	0.079844	0.107967	0.074003	0.0651196	0.549104	0.0870795	0.462025	6	13	cg00495503	0.307822	0.287618	0.715952	0.204282	0.489026	0.771065	0.132397	0.113619	0.137152	0.162415	0.462628	0.136396	0.326232	4
cg00498591	0.338405	0.565408	0.0625703	0.325085	0.0228868	0.207281	0.582564	0.170414	0.12316	0.3006	0.146787	0.153813	2	9	cg00498591	0.162886	0.588698	0.782531	0.499551	0.628123	0.368019	0.357698	0.0379507	0.130149	0.0485601	0.084887	0.034965	0.062795	0.483929	0.0665511	0.417378	6	13	cg00498591	0.619452	0.0630162	0.0994957	0.491809	0.110566	0.658915	0.109602	0.0728235	0.102604	0.136289	0.340542	0.10533	0.235213	4
cg00500564	0.120897	0.48809	0.0851955	0.0884982	0.0905164	0.126206	0.668021	0.088742	0.0833403	0.238203	0.0860411	0.152162	2	9	cg00500564	0.619466	0.560014	0.761634	0.696302	0.672222	0.634853	0.824361	0.0575151	0.196262	0.11854	0.106186	0.0946573	0.110318	0.681264	0.113913	0.567352	6	13	cg00500564	0.44981	0.652377	0.771368	0.697761	0.646209	0.788329	0.144562	0.117053	0.263519	0.170311	0.667642	0.173861	0.493781	3
cg00502730	0.0562956	0.272144	0.0588444	0.0597557	0.0667496	0.0682875	0.0666118	0.0709224	0.0700775	0.0926699	0.0705	0.0221699	2	9	cg00502730	0.68589	0.641911	0.608574	0.801546	0.750478	0.487924	0.149237	0.104832	0.193181	0.123874	0.0631586	0.141642	0.0613741	0.589366	0.114677	0.474689	6	13	cg00502730	0.109976	0.0982575	0.12882	0.0994488	0.122114	0.0841986	0.0729825	0.090556	0.12936	0.0863117	0.107136	0.0948027	0.0123332	4
cg00493804	0.501268	0.543949	0.351729	0.790737	0.220395	0.535723	0.480031	0.0345973	0.033798	0.489119	0.0341976	0.454921	2	9	cg00493804	0.534021	0.523096	0.533562	0.717406	0.572519	0.603791	0.709973	0.0355894	0.155289	0.0645095	0.0526839	0.0828681	0.0523973	0.599195	0.0738895	0.525306	6	13	cg00493804	0.565591	0.211509	0.624546	0.119631	0.467367	0.776201	0.111367	0.0629772	0.0731896	0.0806033	0.460807	0.0820343	0.378773	4
cg00503383	0.847118	0.58822	0.505294	0.943882	0.794779	0.58783	0.642	0.117627	0.0973519	0.701303	0.107489	0.593814	2	9	cg00503383	0.0292243	0.623198	0.630209	0.587229	0.600648	0.534068	0.747359	0.0341113	0.111603	0.081422	0.103876	0.0490017	0.0404434	0.535991	0.0700762	0.465915	6	13	cg00503383	0.506915	0.606766	0.535021	0.622541	0.178543	0.882398	0.219718	0.111954	0.213226	0.157073	0.555364	0.175493	0.379871	2
cg00505133	0.0756649	0.172002	0.290165	0.128477	0.0650708	0.172105	0.13845	0.0535278	0.0565356	0.148848	0.0550317	0.0938162	2	9	cg00505133	0.678453	0.534739	0.518811	0.514798	0.708492	0.35081	0.84217	0.0533057	0.131853	0.116738	0.0486951	0.0733823	0.0454546	0.59261	0.0782382	0.514372	6	13	cg00505133	0.291573	0.124953	0.52874	0.216119	0.290764	0.135296	0.131646	0.0959398	0.122589	0.146871	0.264574	0.124261	0.140313	4
cg00508334	0.0924064	0.186853	0.0538701	0.0258964	0.221818	0.235767	0.0348436	0.0841904	0.0627526	0.121636	0.0734715	0.0481648	2	9	cg00508334	0.350993	0.502791	0.638226	0.642851	0.528508	0.570646	0.792477	0.047698	0.0730043	0.0692323	0.0541132	0.0420652	0.0616963	0.575213	0.0579682	0.517245	6	13	cg00508334	0.0956325	0.109301	0.233283	0.11045	0.175184	0.381631	0.106918	0.0938685	0.141676	0.114625	0.184247	0.114272	0.0699752	4
cg00504705	0.632817	0.594201	0.443928	0.52829	0.50644	0.4155	0.561762	0.109624	0.122466	0.526134	0.116045	0.410089	2	9	cg00504705	0.0591716	0.684564	0.11613	0.17325	0.118602	0.451378	0.67443	0.0930233	0.196546	0.189894	0.149298	0.120768	0.075773	0.325361	0.137551	0.18781	6	13	cg00504705	0.693043	0.512515	0.752503	0.309308	0.502332	0.826749	0.216657	0.255797	0.275111	0.227229	0.599409	0.243698	0.35571	0
cg00509921	0.144039	0.413451	0.335938	0.124679	0.100852	0.266248	0.507567	0.113269	0.144654	0.270396	0.128961	0.141435	2	9	cg00509921	0.527605	0.673943	0.738804	0.089065	0.615598	0.65998	0.634929	0.15013	0.180685	0.158032	0.165734	0.103847	0.108779	0.562846	0.144535	0.418311	6	13	cg00509921	0.251294	0.181841	0.417102	0.420995	0.186928	0.595661	0.209055	0.159897	0.188595	0.197401	0.342304	0.188737	0.153567	3
cg00510447	0.325811	0.560601	0.201816	0.786675	0.170993	0.392813	0.383921	0.187797	0.227741	0.403233	0.207769	0.195464	1	9	cg00510447	0.557247	0.576049	0.673431	0.645674	0.654523	0.661196	0.725739	0.134601	0.173487	0.191766	0.16146	0.167173	0.164828	0.64198	0.165552	0.476428	6	13	cg00510447	0.218087	0.313056	0.15522	0.177897	0.341651	0.129725	0.25574	0.188278	0.192033	0.213084	0.222606	0.212284	0.0103224	2
cg00509136	0.79689	0.594438	0.43318	0.514038	0.787922	0.624429	0.642738	0.10198	0.102751	0.627662	0.102366	0.525296	2	9	cg00509136	0.371047	0.369876	0.516447	0.713801	0.491498	0.327607	0.760711	0.0925867	0.143454	0.120758	0.100666	0.138107	0.111462	0.507284	0.117839	0.389445	6	13	cg00509136	0.183405	0.379694	0.32922	0.221582	0.339277	0.172719	0.135212	0.131097	0.168791	0.15034	0.270983	0.14636	0.124623	4
cg00511596	0.679916	0.411216	0.134766	0.861242	0.0412747	0.725842	0.781268	0.081663	0.0979586	0.519361	0.0898108	0.42955	2	9	cg00511596	0.317493	0.231056	0.638112	0.27217	0.56984	0.566806	0.603161	0.0863881	0.0587684	0.079348	0.137193	0.0732586	0.0625938	0.456949	0.082925	0.374023	6	13	cg00511596	0.105418	0.113604	0.115997	0.148298	0.133305	0.24304	0.138734	0.140388	0.12809	0.17029	0.143277	0.144376	-0.00109851	4
cg00521255	0.09508	0.547951	0.496615	0.0959033	0.531289	0.162546	0.492611	0.120194	0.160734	0.345999	0.140464	0.205535	2	9	cg00521255	0.588037	0.47456	0.729857	0.75386	0.250885	0.564052	0.463353	0.0907919	0.14419	0.167958	0.146685	0.144255	0.130694	0.546372	0.137429	0.408943	6	13	cg00521255	0.346936	0.469416	0.130554	0.150023	0.363449	0.574348	0.148587	0.145579	0.270108	0.166337	0.339121	0.182653	0.156468	3
cg00516222	0.818773	0.606519	0.536453	0.889255	0.835091	0.639246	0.638054	0.10756	0.126705	0.709056	0.117133	0.591923	2	9	cg00516222	0.489581	0.662829	0.164164	0.129674	0.0952381	0.16961	0.133118	0.0715949	0.0748813	0.187397	0.0930118	0.101262	0.0817329	0.263459	0.101647	0.161813	6	13	cg00516222	0.53307	0.654329	0.564953	0.540715	0.603129	0.813868	0.294946	0.131059	0.272093	0.149249	0.618344	0.211837	0.406507	2
cg00522883	0.824293	0.599381	0.46262	0.894533	0.587847	0.544299	0.590823	0.181979	0.197621	0.643399	0.1898	0.453599	2	9	cg00522883	0.564733	0.607736	0.741671	0.511361	0.696587	0.473617	0.77347	0.340922	0.435496	0.383032	0.374782	0.408043	0.423145	0.624168	0.394237	0.229931	0	13	cg00522883	0.605411	0.595518	0.548846	0.403537	0.638349	0.826248	0.435527	0.391195	0.418098	0.396731	0.602985	0.410388	0.192597	0
cg00523012	0.816005	0.545597	0.532639	0.893708	0.694748	0.584076	0.598112	0.15283	0.175015	0.666412	0.163922	0.50249	2	9	cg00523012	0.0219052	0.500603	0.0360208	0.0190965	0.036671	0.0316016	0.0433061	0.0281383	0.0223644	0.0660268	0.0671565	0.0380304	0.0254482	0.0984578	0.0411941	0.0572637	6	13	cg00523012	0.105189	0.564117	0.627264	0.491834	0.558828	0.475795	0.0848804	0.070763	0.065071	0.0817313	0.470505	0.0756114	0.394893	4
cg00524288	0.377709	0.0949573	0.120216	0.0766398	0.124278	0.0690259	0.0892857	0.0821989	0.0860999	0.136016	0.0841494	0.0518666	2	9	cg00524288	0.512333	0.43071	0.616057	0.623983	0.562442	0.522352	0.697093	0.07625	0.15365	0.127537	0.133039	0.131346	0.0872558	0.566424	0.11818	0.448245	6	13	cg00524288	0.139362	0.111224	0.136056	0.131991	0.108132	0.0959979	0.124159	0.108228	0.131532	0.126395	0.12046	0.122579	-0.0021182	4
cg00524220	0.536579	0.470482	0.40116	0.88795	0.639772	0.582389	0.452672	0.144688	0.171378	0.567286	0.158033	0.409253	2	9	cg00524220	0.0458932	0.100375	0.0656586	0.0622126	0.0495745	0.0437087	0.068344	0.058086	0.0997431	0.0615029	0.0867153	0.071608	0.148923	0.0622524	0.087763	-0.0255106	6	13	cg00524220	0.417131	0.55086	0.731339	0.521274	0.569539	0.766178	0.225889	0.300188	0.246391	0.272119	0.59272	0.261147	0.331573	0
cg00527440	0.464132	0.561713	0.263998	0.869522	0.53765	0.493659	0.417061	0.0561781	0.0717785	0.515391	0.0639783	0.451413	2	9	cg00527440	0.648936	0.68722	0.790467	0.761225	0.709688	0.699944	0.609976	0.0695272	0.185915	0.118975	0.0453988	0.0913046	0.084343	0.701065	0.099244	0.601821	6	13	cg00527440	0.641149	0.374932	0.70423	0.544803	0.607393	0.835365	0.107577	0.0986333	0.164211	0.121985	0.617979	0.123101	0.494877	4
cg00530925	0.0270434	0.0336983	0.0415179	0.430511	0.0210495	0.0301603	0.0483861	0.0346423	0.0400844	0.0903381	0.0373634	0.0529747	2	9	cg00530925	0.608485	0.431195	0.853093	0.715396	0.646042	0.514258	0.806201	0.0297327	0.123823	0.0596336	0.11128	0.0660388	0.057465	0.653524	0.0746622	0.578862	6	13	cg00530925	0.0747664	0.0520691	0.084841	0.117754	0.0602693	0.128553	0.0693144	0.062842	0.0918599	0.11721	0.0863754	0.0853067	0.00106878	4
cg00527489	0.851967	0.738415	0.563899	0.903587	0.56279	0.736299	0.738206	0.17331	0.160851	0.72788	0.16708	0.5608	2	9	cg00527489	0.0847525	0.195637	0.729977	0.441309	0.285948	0.348876	0.794124	0.128504	0.128323	0.100444	0.122457	0.0993562	0.112339	0.411518	0.115237	0.29628	6	13	cg00527489	0.616941	0.513805	0.724799	0.48769	0.564771	0.803564	0.267392	0.189645	0.290572	0.242275	0.618595	0.247471	0.371124	1
cg00541476	0.0743126	0.528551	0.0828909	0.345544	0.462006	0.452232	0.352084	0.187142	0.178443	0.328231	0.182793	0.145439	2	9	cg00541476	0.527323	0.522859	0.5542	0.643528	0.601562	0.50008	0.68014	0.0448913	0.112859	0.103755	0.0708263	0.0794461	0.0607815	0.57567	0.0787598	0.496911	6	13	cg00541476	0.18899	0.201366	0.10914	0.131778	0.114617	0.467389	0.126452	0.13102	0.118666	0.161179	0.202213	0.134329	0.0678838	4
cg00536939	0.618068	0.571196	0.538342	0.254658	0.669181	0.563488	0.639075	0.0958609	0.0816361	0.550573	0.0887485	0.461824	2	9	cg00536939	0.470049	0.692876	0.276395	0.704938	0.735259	0.568839	0.725977	0.126205	0.195461	0.159977	0.177314	0.12813	0.0680822	0.596333	0.142528	0.453805	6	13	cg00536939	n/a	n/a	n/a	n/a	n/a	n/a	n/a	n/a	n/a	n/a	n/a	n/a	n/a	n/a
cg00544436	0.47261	0.563168	0.460357	0.854564	0.532859	0.562034	0.616586	0.136581	0.176543	0.580311	0.156562	0.423749	2	9	cg00544436	0.598432	0.530374	0.685815	0.683497	0.621262	0.592547	0.715792	0.161957	0.282349	0.205078	0.198616	0.180884	0.20654	0.632531	0.205904	0.426627	3	13	cg00544436	0.334763	0.511823	0.663426	0.384963	0.490649	0.704628	0.179653	0.168925	0.187358	0.172514	0.515042	0.177113	0.337929	4
cg00550503	0.193675	0.439172	0.297731	0.841446	0.146653	0.432493	0.511614	0.0867787	0.085447	0.408969	0.0861128	0.322856	2	9	cg00550503	0.593989	0.584095	0.720014	0.644645	0.654256	0.592724	0.743985	0.0552595	0.173958	0.120694	0.0841047	0.115316	0.0826928	0.647673	0.105337	0.542335	6	13	cg00550503	0.249264	0.0926803	0.400376	0.231609	0.0920499	0.79868	0.0983591	0.111617	0.132644	0.1404	0.310777	0.120755	0.190022	4
cg00555933	0.148692	0.175503	0.183273	0.149017	0.227809	0.206648	0.136116	0.237507	0.290784	0.175294	0.264145	-0.0888515	0	9	cg00555933	0.669951	0.615511	0.696575	0.764505	0.716549	0.450742	0.696487	0.174188	0.117528	0.154407	0.188144	0.127681	0.0748663	0.658617	0.139469	0.519148	6	13	cg00555933	0.286981	0.23676	0.345538	0.346567	0.231429	0.447381	0.256183	0.255385	0.291543	0.32381	0.315776	0.28173	0.0340458	0
cg00559018	0.139539	0.627609	0.132398	0.628802	0.0209959	0.131679	0.559442	0.0344522	0.041552	0.320066	0.0380021	0.282064	2	9	cg00559018	0.716955	0.655955	0.518226	0.804082	0.57084	0.567613	0.789329	0.0538594	0.0761954	0.0561841	0.168346	0.0333556	0.0348815	0.660428	0.0704704	0.589958	6	13	cg00559018	0.551992	0.082247	0.100906	0.188702	0.103479	0.907726	0.101775	0.0783752	0.0926893	0.122166	0.322509	0.0987514	0.223757	4
cg00560119	0.0678304	0.181595	0.0619995	0.0633743	0.426123	0.0991805	0.128619	0.0551075	0.0765819	0.14696	0.0658447	0.0811155	2	9	cg00560119	0.361843	0.462711	0.524301	0.44912	0.482089	0.331386	0.665614	0.0502018	0.0639424	0.0880322	0.0633354	0.0608983	0.0567096	0.468152	0.0638533	0.404299	6	13	cg00560119	0.121762	0.119321	0.116907	0.126107	0.121768	0.083176	0.10392	0.0791716	0.11009	0.12647	0.11484	0.104913	0.00992728	4
cg00550234	0.843822	0.636865	0.512979	0.77054	0.821358	0.684484	0.701667	0.122031	0.106157	0.710245	0.114094	0.596151	2	9	cg00550234	0.537826	0.167148	0.404834	0.462861	0.434184	0.337806	0.262051	0.15276	0.187138	0.173796	0.120306	0.172374	0.196302	0.372387	0.167113	0.205274	6	13	cg00550234	0.61011	0.270248	0.497827	0.468093	0.477186	0.787628	0.218306	0.195872	0.325304	0.198512	0.518515	0.234499	0.284017	2
cg00565688	0.0444266	0.515011	0.0939935	0.830018	0.111525	0.527387	0.232633	0.0382715	0.0470911	0.336428	0.0426813	0.293747	2	9	cg00565688	0.482498	0.509563	0.716006	0.750821	0.358235	0.535432	0.780582	0.0264541	0.188057	0.123157	0.0428235	0.111858	0.13815	0.590448	0.105083	0.485365	6	13	cg00565688	0.154348	0.254005	0.220023	0.235105	0.405184	0.534777	0.0596391	0.0522487	0.305366	0.0799286	0.300574	0.124296	0.176278	3
cg00562243	0.57762	0.634126	0.554854	0.928576	0.0328159	0.634109	0.727069	0.0623902	0.0400307	0.584167	0.0512105	0.532957	2	9	cg00562243	0.702272	0.706136	0.805179	0.816088	0.736909	0.710466	0.82321	0.130606	0.212958	0.119697	0.210042	0.170171	0.0880819	0.75718	0.155259	0.601921	4	13	cg00562243	0.652208	0.319042	0.60816	0.20078	0.630424	0.816139	0.167707	0.118671	0.191368	0.196064	0.537792	0.168452	0.36934	4
cg00573835	0.11784	0.250769	0.135453	0.140874	0.0989857	0.227831	0.163111	0.258306	0.135189	0.162123	0.196748	-0.0346243	1	9	cg00573835	0.669928	0.192209	0.744733	0.747167	0.680639	0.684276	0.596973	0.174745	0.158213	0.150553	0.127071	0.150973	0.164628	0.616561	0.154364	0.462197	6	13	cg00573835	0.135261	0.120669	0.119921	0.194765	0.136241	0.10242	0.238419	0.163033	0.209143	0.179585	0.13488	0.197545	-0.0626654	2
cg00574958	0.537594	0.549844	0.30984	0.41259	0.802156	0.576638	0.647019	0.156992	0.232426	0.547955	0.194709	0.353246	1	9	cg00574958	0.620852	0.444462	0.756519	0.535401	0.685333	0.690052	0.793474	0.114521	0.19807	0.17896	0.137093	0.13869	0.137188	0.646585	0.150754	0.495831	6	13	cg00574958	0.18166	0.140455	0.364821	0.204524	0.166234	0.757195	0.287614	0.2744	0.247859	0.346553	0.302482	0.289106	0.0133752	0
cg00569447	0.794646	0.581387	0.468833	0.910148	0.656982	0.501597	0.608439	0.105107	0.113451	0.646004	0.109279	0.536725	2	9	cg00569447	0.666718	0.592233	0.756072	0.727061	0.727544	0.64382	0.770022	0.126123	0.320579	0.289095	0.269712	0.467574	0.210098	0.697638	0.28053	0.417108	1	13	cg00569447	0.383363	0.119399	0.137418	0.353882	0.171944	0.3191	0.254281	0.110452	0.195041	0.133623	0.247518	0.173349	0.0741684	3
cg00576279	0.596612	0.655935	0.55313	0.890178	0.720754	0.717027	0.554438	0.0581037	0.0776807	0.669725	0.0678922	0.601833	2	9	cg00576279	0.442687	0.286924	0.815612	0.631976	0.744832	0.600909	0.739086	0.0635003	0.186759	0.141599	0.0578493	0.100686	0.0872865	0.608861	0.10628	0.502581	6	13	cg00576279	0.663883	0.593728	0.660601	0.259632	0.604772	0.836685	0.212032	0.241521	0.33163	0.246344	0.603217	0.257882	0.345335	0
cg00577935	0.0492949	0.0663869	0.065854	0.0589873	0.0565587	0.0584398	0.0527275	0.0665683	0.0775911	0.0583213	0.0720797	-0.0137584	2	9	cg00577935	0.222128	0.654093	0.531073	0.524906	0.728783	0.464004	0.735593	0.0577422	0.158774	0.0852865	0.0744479	0.0667545	0.073523	0.551511	0.086088	0.465423	6	13	cg00577935	0.0894656	0.153487	0.47018	0.180012	0.281674	0.0748378	0.129044	0.0839229	0.115013	0.0951082	0.208276	0.105772	0.102504	4
cg00576774	0.487092	0.629215	0.371929	0.372086	0.641886	0.650699	0.206008	0.0579096	0.0703521	0.479845	0.0641308	0.415714	2	9	cg00576774	0.263655	0.379086	0.413905	0.143537	0.267226	0.489838	0.400634	0.049368	0.0754791	0.0754446	0.0705015	0.0672233	0.0577784	0.33684	0.0659658	0.270874	6	13	cg00576774	0.1179	0.323326	0.0820166	0.1046	0.0932987	0.0620968	0.113529	0.106562	0.0980906	0.105242	0.13054	0.105856	0.0246837	4
cg00578638	0.466639	0.588638	0.400808	0.857044	0.395989	0.623797	0.634562	0.157509	0.165628	0.566783	0.161569	0.405214	2	9	cg00578638	0.620104	0.613248	0.553239	0.543624	0.535963	0.503037	0.792453	0.185515	0.245251	0.165302	0.210681	0.163876	0.127969	0.594524	0.183099	0.411425	4	13	cg00578638	0.601917	0.633845	0.795978	0.650673	0.628065	0.792583	0.371242	0.116441	0.339121	0.228336	0.683844	0.263785	0.420058	1
cg00580047	0.413165	0.544159	0.394761	0.903172	0.0328339	0.562109	0.520021	0.0358814	0.0256733	0.48146	0.0307773	0.450683	2	9	cg00580047	0.441686	0.178658	0.289976	0.0370556	0.145496	0.197007	0.43626	0.0183648	0.0308847	0.0237882	0.0193416	0.0390632	0.0212466	0.246591	0.0254482	0.221143	6	13	cg00580047	0.435712	0.0718065	0.532453	0.163613	0.167019	0.879627	0.0767774	0.0573379	0.0745105	0.0929116	0.375038	0.0753843	0.299654	4
cg00582524	0.0437491	0.372289	0.106741	0.376155	0.579858	0.295817	0.46449	0.130678	0.120753	0.319871	0.125716	0.194155	2	9	cg00582524	0.765565	0.676454	0.757269	0.866047	0.643763	0.719156	0.910393	0.195144	0.198516	0.120264	0.14636	0.137276	0.121425	0.762664	0.153164	0.6095	6	13	cg00582524	0.085072	0.0608883	0.0450331	0.0684566	0.0933051	0.042771	0.202179	0.0589497	0.100014	0.088247	0.065921	0.112347	-0.0464264	3
cg00583303	0.119225	0.334556	0.354967	0.0711995	0.211089	0.373944	0.222178	0.0973215	0.099419	0.241023	0.0983703	0.142652	2	9	cg00583303	0.715105	0.593418	0.68707	0.787741	0.704042	0.71006	0.698018	0.0799308	0.123524	0.107389	0.13252	0.132419	0.0877975	0.699351	0.110597	0.588754	6	13	cg00583303	0.226314	0.386413	0.148176	0.327698	0.344678	0.779143	0.16836	0.103267	0.124818	0.151906	0.368737	0.137088	0.231649	4
cg00584683	0.109875	0.364999	0.0981142	0.580575	0.104088	0.586115	0.345421	0.0812726	0.0929415	0.312741	0.0871071	0.225634	2	9	cg00584683	0.67833	0.592082	0.738006	0.751597	0.433285	0.340523	0.752091	0.0650533	0.175817	0.159627	0.0934642	0.122758	0.078155	0.612273	0.115812	0.496461	6	13	cg00584683	0.421393	0.165686	0.523135	0.209223	0.31546	0.76861	0.142735	0.137639	0.143138	0.198553	0.400585	0.155516	0.245068	4
cg00585538	0.0547636	0.0669285	0.0561466	0.057917	0.0576533	0.0550848	0.0526451	0.0563953	0.0683089	0.0573055	0.0623521	-0.00504659	2	9	cg00585538	0.52897	0.623151	0.688811	0.663522	0.602965	0.577742	0.70351	0.177203	0.123793	0.0991337	0.0817963	0.0634593	0.0647884	0.626953	0.101696	0.525257	6	13	cg00585538	0.129475	0.0787735	0.105678	0.0996211	0.0865	0.0846171	0.100377	0.0851175	0.108028	0.106608	0.0974442	0.100032	-0.00258824	4
cg00581422	0.760071	0.626247	0.441169	0.817385	0.442538	0.622996	0.630539	0.140408	0.132633	0.620135	0.13652	0.483615	2	9	cg00581422	0.618287	0.581343	0.673017	0.695496	0.666587	0.62507	0.703918	0.0994264	0.265186	0.155474	0.095527	0.180191	0.100552	0.65196	0.149393	0.502567	5	13	cg00581422	0.588589	0.516923	0.639991	0.457254	0.539776	0.689734	0.229336	0.127681	0.153221	0.208226	0.572045	0.179616	0.392429	2
cg00586537	0.224195	0.511502	0.36518	0.924578	0.694358	0.68551	0.343691	0.0774726	0.0779412	0.535573	0.0777069	0.457867	2	9	cg00586537	0.112838	0.537335	0.154291	0.093443	0.0864038	0.113519	0.165014	0.12084	0.0778736	0.118451	0.149073	0.0765973	0.0701435	0.180406	0.102163	0.0782431	6	13	cg00586537	0.620428	0.365953	0.770237	0.447088	0.527277	0.813667	0.177959	0.158576	0.175489	0.193553	0.590775	0.176394	0.414381	4
cg00592058	0.079915	0.467922	0.125636	0.622386	0.0845857	0.185828	0.427687	0.072057	0.064012	0.284851	0.0680345	0.216817	2	9	cg00592058	0.599023	0.541282	0.695291	0.454455	0.651693	0.642665	0.771684	0.107873	0.194921	0.111394	0.10408	0.115275	0.0924697	0.622299	0.121002	0.501297	6	13	cg00592058	0.108303	0.103765	0.115749	0.145369	0.107147	0.515027	0.205235	0.156333	0.231607	0.195782	0.18256	0.197239	-0.0146794	2
cg00594011	0.0633217	0.377052	0.0680465	0.106203	0.0918182	0.0959967	0.0616271	0.104218	0.0878941	0.123438	0.096056	0.027382	2	9	cg00594011	0.715267	0.0632571	0.779984	0.837973	0.571301	0.667888	0.782879	0.131868	0.191402	0.111505	0.107165	0.148809	0.0846052	0.631221	0.129226	0.501995	6	13	cg00594011	0.194611	0.143741	0.133781	0.302378	0.152119	0.670309	0.191825	0.134069	0.272142	0.174057	0.266156	0.193023	0.0731335	3
cg00594560	0.174774	0.357542	0.197087	0.35994	0.146736	0.363505	0.109298	0.0888669	0.0841245	0.244126	0.0864957	0.15763	2	9	cg00594560	0.786595	0.724692	0.74762	0.0457265	0.743973	0.740179	0.397971	0.135982	0.115769	0.110499	0.135092	0.0829549	0.052476	0.598108	0.105462	0.492646	6	13	cg00594560	0.182893	0.130488	0.509487	0.192308	0.205947	0.703945	0.196111	0.160494	0.208661	0.220779	0.320845	0.196511	0.124333	2
cg00612107	0.0926067	0.0799277	0.0600734	0.0672339	0.0746672	0.0609148	0.0731549	0.0775337	0.0700335	0.0726541	0.0737836	-0.00112953	2	9	cg00612107	0.536002	0.525503	0.672335	0.495675	0.455571	0.523047	0.536067	0.0745863	0.169799	0.116318	0.0832723	0.136122	0.0907421	0.534886	0.111807	0.423079	6	13	cg00612107	0.127718	0.0908067	0.130563	0.111598	0.0927128	0.0909734	0.0782936	0.0952104	0.137915	0.131632	0.107395	0.110763	-0.00336755	4
cg00590670	0.578504	0.51098	0.280799	0.778176	0.569925	0.461566	0.448393	0.0322631	0.0358396	0.518335	0.0340513	0.484283	2	9	cg00590670	0.0867214	0.0759421	0.266282	0.280498	0.0347574	0.202065	0.314439	0.0289902	0.0550725	0.0785338	0.0308723	0.0891659	0.038831	0.180101	0.0535776	0.126523	6	13	cg00590670	0.378956	0.0755028	0.19536	0.215704	0.225293	0.663473	0.0625239	0.0508206	0.166896	0.0964827	0.292382	0.0941808	0.198201	4
cg00613224	0.0654822	0.216178	0.133342	0.0637203	0.0801651	0.0554243	0.0584866	0.0730719	0.0570329	0.0961141	0.0650524	0.0310617	2	9	cg00613224	0.223001	0.453066	0.706644	0.076014	0.593317	0.404834	0.697981	0.0765719	0.150895	0.117741	0.129356	0.0771979	0.109085	0.450694	0.110141	0.340553	6	13	cg00613224	0.556784	0.510312	0.762324	0.622529	0.573743	0.823418	0.154763	0.0919708	0.179795	0.107708	0.641519	0.133559	0.507959	4
cg00612595	0.722753	0.416449	0.326237	0.79802	0.398827	0.349083	0.464776	0.0862297	0.0697836	0.496592	0.0780067	0.418585	2	9	cg00612595	0.472619	0.399808	0.627968	0.616931	0.513619	0.48972	0.700024	0.0228871	0.0743381	0.0388816	0.0275577	0.0194526	0.0128718	0.545813	0.0326648	0.513148	6	13	cg00612595	0.433744	0.404329	0.538698	0.40279	0.346145	0.770837	0.062186	0.0390572	0.0919559	0.101496	0.482757	0.0736739	0.409083	4
cg00625334	0.129081	0.203958	0.107456	0.0717639	0.101701	0.0970363	0.217338	0.0726542	0.111615	0.132619	0.0921347	0.0404846	2	9	cg00625334	0.509677	0.44906	0.51323	0.634335	0.575891	0.530376	0.631521	0.0943934	0.114063	0.110226	0.162133	0.0709062	0.0887018	0.549156	0.106737	0.442418	6	13	cg00625334	0.20388	0.11701	0.601169	0.142126	0.166793	0.266712	0.152439	0.146919	0.156705	0.185489	0.249615	0.160388	0.0892269	4
cg00622837	0.847049	0.502621	0.475268	0.913895	0.627454	0.307075	0.578508	0.0344248	0.0317139	0.60741	0.0330694	0.574341	2	9	cg00622837	0.380517	0.0421379	0.730453	0.616524	0.685741	0.617392	0.745613	0.0264208	0.145513	0.0603304	0.0576887	0.034666	0.0315651	0.545483	0.059364	0.486118	6	13	cg00622837	0.592601	0.381118	0.631355	0.231289	0.527756	0.811337	0.0913414	0.0631391	0.0983323	0.147738	0.529243	0.100138	0.429105	4
cg00630724	0.034572	0.583717	0.096693	0.880498	0.0350258	0.435959	0.509577	0.0367456	0.0409873	0.368006	0.0388665	0.32914	2	9	cg00630724	0.336914	0.424641	0.730563	0.752159	0.648417	0.451323	0.844293	0.0396089	0.163985	0.0604613	0.0620915	0.0718503	0.0457967	0.59833	0.0739656	0.524364	6	13	cg00630724	0.594641	0.111663	0.374091	0.275791	0.301722	0.852096	0.131456	0.112353	0.273394	0.207623	0.418334	0.181206	0.237128	2
cg00630164	0.30792	0.648262	0.454021	0.946824	0.779416	0.664661	0.718967	0.109134	0.0933069	0.645724	0.10122	0.544504	2	9	cg00630164	0.776143	0.690929	0.853643	0.853561	0.802311	0.767435	0.874076	0.0385694	0.154858	0.0780722	0.0793934	0.0880488	0.0445606	0.802586	0.0805838	0.722002	6	13	cg00630164	0.613136	0.719697	0.639988	0.658521	0.629355	0.85793	0.190945	0.314614	0.3729	0.40362	0.686438	0.32052	0.365918	1
cg00639200	0.898315	0.611264	0.484013	0.155128	0.862377	0.490676	0.684283	0.163329	0.200825	0.598008	0.182077	0.415931	1	9	cg00639200	0.427893	0.477807	0.53033	0.694078	0.378526	0.620129	0.402992	0.0433348	0.112645	0.101624	0.0919775	0.0571501	0.136433	0.504537	0.0905273	0.414009	6	13	cg00639200	0.221141	0.156921	0.10427	0.262629	0.208593	0.210879	0.163627	0.0899027	0.144593	0.115806	0.194072	0.128482	0.0655899	4
cg00639886	0.0388812	0.449823	0.0598033	0.0708405	0.250926	0.365115	0.551803	0.0561373	0.0635421	0.255313	0.0598397	0.195473	2	9	cg00639886	0.697432	0.326064	0.446105	0.864021	0.655575	0.76757	0.671296	0.0784615	0.098736	0.0692101	0.154948	0.0812257	0.0552729	0.632581	0.0896425	0.542938	6	13	cg00639886	0.347383	0.174295	0.411125	0.372017	0.475756	0.184743	0.226528	0.187442	0.31176	0.301602	0.327553	0.256833	0.07072	1
cg00643896	0.0347235	0.337495	0.0330778	0.53863	0.0301635	0.657495	0.039554	0.0254172	0.0325905	0.238734	0.0290039	0.20973	2	9	cg00643896	0.553109	0.186851	0.358804	0.343757	0.613911	0.617118	0.701114	0.0211799	0.093446	0.0265711	0.080509	0.0411976	0.021234	0.482095	0.0473563	0.434739	6	13	cg00643896	0.0912716	0.0793833	0.130769	0.236224	0.141026	0.445736	0.0869237	0.0651884	0.112651	0.115518	0.187402	0.0950702	0.0923314	4
cg00634714	0.635329	0.653056	0.422663	0.764216	0.6325	0.357508	0.711472	0.170342	0.18697	0.596678	0.178656	0.418022	2	9	cg00634714	0.385965	0.412482	0.692542	0.56502	0.374735	0.738692	0.677699	0.266697	0.199393	0.23295	0.215588	0.198092	0.167761	0.549591	0.213413	0.336178	3	13	cg00634714	0.335347	0.450915	0.322685	0.401803	0.415372	0.797229	0.279894	0.253352	0.399436	0.269812	0.453892	0.300624	0.153268	0
cg00650176	0.430196	0.549651	0.433161	0.884758	0.539706	0.538523	0.686096	0.0923862	0.110812	0.580299	0.101599	0.4787	2	9	cg00650176	0.431208	0.186286	0.599306	0.354089	0.165509	0.128666	0.668731	0.157984	0.110189	0.131386	0.0876056	0.121111	0.0802101	0.361971	0.114748	0.247223	6	13	cg00650176	0.425844	0.14541	0.548582	0.276727	0.242943	0.484051	0.209126	0.111013	0.212918	0.145952	0.353926	0.169752	0.184174	2
cg00651020	0.0919751	0.366182	0.0805199	0.0640585	0.121212	0.0705247	0.264798	0.0502341	0.0617611	0.151324	0.0559976	0.0953267	2	9	cg00651020	0.551903	0.161019	0.777386	0.668684	0.701838	0.594781	0.719588	0.0484862	0.118737	0.0568787	0.0423008	0.0926055	0.0528838	0.596457	0.0686486	0.527808	6	13	cg00651020	0.274997	0.471953	0.444495	0.236405	0.42925	0.755923	0.1064	0.0884627	0.197707	0.113482	0.435504	0.126513	0.308991	4
cg00650856	0.432138	0.514726	0.412869	0.796393	0.713295	0.504664	0.454558	0.0177056	0.0320179	0.546949	0.0248617	0.522087	2	9	cg00650856	0.650055	0.525752	0.688346	0.200037	0.581084	0.575452	0.266061	0.0452095	0.0890377	0.0370169	0.0855957	0.0555786	0.0201364	0.498112	0.0554291	0.442683	6	13	cg00650856	0.085851	0.0411086	0.10123	0.247229	0.0573596	0.842555	0.0655654	0.0590387	0.0768568	0.139983	0.229222	0.0853608	0.143862	4
cg00651216	0.101158	0.28061	0.23532	0.106542	0.080328	0.0754626	0.10839	0.0790038	0.0809394	0.141116	0.0799716	0.0611444	2	9	cg00651216	0.621469	0.579252	0.485057	0.246812	0.41893	0.614046	0.757986	0.0709974	0.168992	0.163237	0.0880802	0.169342	0.113005	0.531936	0.128942	0.402994	6	13	cg00651216	0.152049	0.155057	0.325712	0.306391	0.154617	0.0768284	0.109551	0.135815	0.168458	0.223842	0.195109	0.159417	0.0356923	3
cg00653387	0.113344	0.190941	0.0806782	0.358819	0.085536	0.0807883	0.291921	0.100193	0.0978139	0.171718	0.0990036	0.0727146	2	9	cg00653387	0.644782	0.577166	0.758489	0.540173	0.697537	0.301683	0.461136	0.0684537	0.115587	0.126581	0.088367	0.0773061	0.0631468	0.568709	0.0899071	0.478802	6	13	cg00653387	0.450885	0.108358	0.475775	0.177798	0.147754	0.439112	0.16804	0.169005	0.215356	0.185194	0.299947	0.184399	0.115548	3
cg00651087	0.763162	0.578041	0.477388	0.849996	0.724413	0.518514	0.60771	0.0749862	0.114692	0.645604	0.0948389	0.550765	2	9	cg00651087	0.557966	0.606319	0.680633	0.674258	0.630196	0.584291	0.752197	0.0550659	0.161624	0.102386	0.0631124	0.093676	0.0800931	0.640837	0.0926595	0.548178	6	13	cg00651087	0.582466	0.645722	0.587318	0.53196	0.602285	0.786432	0.183991	0.157274	0.185569	0.19009	0.622697	0.179231	0.443466	4
cg00655307	0.522903	0.536004	0.40222	0.671929	0.150534	0.576542	0.621777	0.0804584	0.0848003	0.497416	0.0826293	0.414786	2	9	cg00655307	0.0811263	0.129041	0.6812	0.0833412	0.106272	0.33021	0.384041	0.0825058	0.109572	0.101861	0.139118	0.0830653	0.0777212	0.256462	0.0989738	0.157488	6	13	cg00655307	0.337614	0.14959	0.238689	0.231899	0.30961	0.57368	0.161819	0.127645	0.186772	0.155141	0.306847	0.157844	0.149003	4
cg00664222	0.0926607	0.531786	0.0712455	0.0680264	0.0649065	0.199464	0.449113	0.0951481	0.105649	0.211029	0.100399	0.11063	2	9	cg00664222	0.42049	0.530658	0.423493	0.748572	0.628581	0.588965	0.330119	0.0686984	0.157416	0.114044	0.0729714	0.0960418	0.0732861	0.524411	0.0970763	0.427335	6	13	cg00664222	0.349716	0.199602	0.462522	0.138941	0.241312	0.307553	0.121624	0.11564	0.157895	0.146006	0.283274	0.135291	0.147983	4
cg00664405	0.0424484	0.0702794	0.0491154	0.0470827	0.0571482	0.066472	0.0396094	0.0488698	0.046484	0.0531651	0.0476769	0.00548817	2	9	cg00664405	0.627266	0.541926	0.506471	0.481533	0.55915	0.585834	0.738123	0.0475348	0.147083	0.0652131	0.152846	0.097486	0.066118	0.577186	0.0960467	0.481139	6	13	cg00664405	0.258496	0.0611806	0.109717	0.369664	0.0754333	0.143116	0.0734185	0.0844035	0.186502	0.107503	0.169601	0.112957	0.0566443	4
cg00668215	0.126426	0.598303	0.223893	0.860291	0.241007	0.572308	0.450192	0.0954259	0.118651	0.438917	0.107039	0.331879	2	9	cg00668215	0.688643	0.579211	0.557395	0.782387	0.470597	0.695133	0.674377	0.103226	0.190115	0.138792	0.107165	0.178622	0.0978353	0.635392	0.135959	0.499432	6	13	cg00668215	0.552167	0.134006	0.281821	0.26939	0.290095	0.824074	0.186563	0.10223	0.322055	0.18209	0.391925	0.198235	0.193691	3
cg00661753	0.461614	0.535196	0.367573	0.835954	0.508688	0.53724	0.58474	0.079248	0.0718161	0.547286	0.0755321	0.471754	2	9	cg00661753	0.606761	0.605093	0.720158	0.724205	0.649102	0.557697	0.752695	0.0739958	0.308963	0.177031	0.084114	0.226089	0.124099	0.659387	0.165715	0.493672	4	13	cg00661753	0.343388	0.183209	0.267496	0.241122	0.214332	0.758135	0.136806	0.10939	0.16949	0.115964	0.334614	0.132913	0.201701	4
cg00668619	0.880567	0.493924	0.152941	0.817631	0.407698	0.589	0.736727	0.123012	0.0715347	0.582641	0.0972732	0.485368	2	9	cg00668619	0.50488	0.339104	0.144695	0.301468	0.242857	0.584288	0.736282	0.0652121	0.108176	0.0762984	0.146564	0.04104	0.0325421	0.407653	0.0783055	0.329348	6	13	cg00668619	0.571163	0.149602	0.727756	0.401207	0.491493	0.789136	0.159629	0.145618	0.15738	0.173212	0.521726	0.15896	0.362767	4
cg00673251	0.0310048	0.176393	0.0673694	0.0632184	0.107467	0.100028	0.0379977	0.0651126	0.0824678	0.0833539	0.0737902	0.00956366	2	9	cg00673251	0.206951	0.364502	0.529081	0.599924	0.494424	0.531062	0.695171	0.0299694	0.136431	0.1044	0.0430223	0.0393561	0.0706391	0.488731	0.0706362	0.418094	6	13	cg00673251	0.0630182	0.068869	0.108212	0.354045	0.15217	0.407287	0.0579093	0.0727898	0.185047	0.0832412	0.192267	0.0997467	0.0925202	4
cg00672333	0.868572	0.723688	0.620863	0.964241	0.891709	0.779717	0.777417	0.166245	0.158122	0.803744	0.162183	0.64156	2	9	cg00672333	0.766286	0.578852	0.893387	0.845433	0.808837	0.777748	0.869952	0.110555	0.31581	0.227726	0.193681	0.138986	0.331975	0.791499	0.219789	0.57171	3	13	cg00672333	0.294934	0.686993	0.598425	0.594877	0.753857	0.884739	0.102848	0.11295	0.204482	0.27381	0.635638	0.173522	0.462115	2
cg00674896	0.86252	0.607075	0.422897	0.619493	0.850506	0.607275	0.700645	0.0866147	0.116508	0.667202	0.101562	0.56564	2	9	cg00674896	0.371629	0.181284	0.550229	0.0876076	0.355949	0.363053	0.464916	0.151119	0.232378	0.157271	0.266767	0.187006	0.164281	0.339238	0.193137	0.146101	4	13	cg00674896	0.659835	0.641053	0.764443	0.638216	0.618271	0.818115	0.182418	0.113682	0.264804	0.157907	0.689989	0.179703	0.510286	3
cg00679738	0.0695383	0.46355	0.18528	0.0628199	0.422586	0.299734	0.396908	0.0490824	0.0513101	0.271488	0.0501962	0.221292	2	9	cg00679738	0.429412	0.155861	0.707975	0.588229	0.388673	0.590414	0.709605	0.0507274	0.127357	0.115811	0.0742172	0.0935543	0.0677035	0.510024	0.0882283	0.421796	6	13	cg00679738	0.0935498	0.0725929	0.150957	0.317204	0.0719064	0.112432	0.0727464	0.0694975	0.0722615	0.0753849	0.13644	0.0724726	0.0639678	4
cg00680827	0.250718	0.562079	0.186062	0.224662	0.103177	0.536697	0.599783	0.0924933	0.0844958	0.351883	0.0884946	0.263388	2	9	cg00680827	0.397492	0.343806	0.508671	0.531914	0.672356	0.6365	0.778123	0.06319	0.169724	0.122641	0.10221	0.0988861	0.112405	0.552695	0.111509	0.441185	6	13	cg00680827	0.256329	0.105077	0.141699	0.443745	0.171949	0.421917	0.150416	0.112812	0.18572	0.161258	0.256786	0.152551	0.104235	4
cg00677574	0.847094	0.60018	0.599194	0.61688	0.640306	0.726555	0.369462	0.0909003	0.123773	0.628524	0.107337	0.521188	2	9	cg00677574	0.179191	0.525745	0.137224	0.179005	0.53006	0.758737	0.148756	0.0763318	0.149507	0.119174	0.151705	0.0773984	0.0814574	0.351245	0.109262	0.241983	6	13	cg00677574	0.630232	0.488164	0.791818	0.559236	0.585882	0.823756	0.503083	0.263555	0.317619	0.370108	0.646515	0.363591	0.282923	0
cg00685014	0.817107	0.540445	0.160129	0.119155	0.734987	0.513943	0.247871	0.464637	0.461722	0.447662	0.46318	-0.0155172	0	9	cg00685014	0.510091	0.55034	0.609599	0.58816	0.626377	0.55547	0.712358	0.0740604	0.158602	0.190834	0.126109	0.103395	0.141999	0.593199	0.1325	0.460699	6	13	cg00685014	0.537696	0.66338	0.697446	0.518293	0.547477	0.776067	0.618394	0.622983	0.366004	0.329877	0.623393	0.484315	0.139079	0
cg00687551	0.0801961	0.109017	0.121495	0.110843	0.0823693	0.124668	0.0861277	0.101834	0.0914928	0.102102	0.0966636	0.00543868	2	9	cg00687551	0.616176	0.465597	0.717601	0.784369	0.704581	0.680325	0.776543	0.0758678	0.184911	0.13589	0.0993384	0.0843032	0.0800476	0.677885	0.11006	0.567825	6	13	cg00687551	0.383872	0.109395	0.124918	0.140889	0.2435	0.777444	0.13055	0.100499	0.123616	0.117804	0.29667	0.118117	0.178552	4
cg00681103	0.858749	0.602308	0.432313	0.903139	0.801378	0.646294	0.450372	0.051398	0.0237889	0.67065	0.0375935	0.633057	2	9	cg00681103	0.372794	0.610029	0.841362	0.450504	0.77397	0.708167	0.850463	0.0514189	0.0959752	0.0859193	0.0658452	0.0372093	0.0475832	0.658184	0.0639919	0.594192	6	13	cg00681103	0.138294	0.0877227	0.0865462	0.110776	0.0885798	0.535804	0.128827	0.0788391	0.0760265	0.144213	0.174621	0.106976	0.0676442	4
cg00687686	0.473523	0.660261	0.52339	0.896903	0.610877	0.669807	0.63406	0.106058	0.103934	0.638403	0.104996	0.533407	2	9	cg00687686	0.312613	0.121318	0.646042	0.680041	0.701692	0.534475	0.652853	0.106704	0.220844	0.151637	0.11737	0.125029	0.119591	0.521291	0.140196	0.381095	5	13	cg00687686	0.458228	0.20633	0.222697	0.324351	0.205899	0.695598	0.265777	0.153474	0.207075	0.187925	0.352184	0.203563	0.148621	2
cg00688756	0.852867	0.854889	0.809926	0.89045	0.819376	0.793025	0.818143	0.158755	0.148722	0.834097	0.153739	0.680358	2	9	cg00688756	0.85594	0.879567	0.913296	0.852157	0.906069	0.86099	0.789998	0.845326	0.639716	0.902957	0.825851	0.871626	0.625937	0.865431	0.785236	0.0801954	0	13	cg00688756	0.801046	0.876812	0.843873	0.81826	0.835651	0.862417	0.849918	0.822881	0.806754	0.820119	0.839676	0.824918	0.0147582	0
cg00689651	0.144909	0.615219	0.444233	0.869466	0.426826	0.48769	0.577864	0.126512	0.117842	0.509458	0.122177	0.387282	2	9	cg00689651	0.638011	0.591284	0.733487	0.779635	0.526137	0.617843	0.728494	0.0701411	0.154003	0.123623	0.0892857	0.101309	0.0884819	0.65927	0.104474	0.554796	6	13	cg00689651	0.493588	0.580105	0.699434	0.432718	0.552895	0.810305	0.224122	0.200244	0.182088	0.363753	0.594841	0.242552	0.352289	1
cg00691999	0.0321872	0.0508593	0.0275739	0.027345	0.0222284	0.0364111	0.472359	0.0478146	0.0385771	0.0955663	0.0431959	0.0523704	2	9	cg00691999	0.748688	0.0535293	0.835892	0.839709	0.776006	0.715451	0.88154	0.0646572	0.15054	0.0412994	0.141332	0.065649	0.0420183	0.692974	0.0842494	0.608724	6	13	cg00691999	0.166002	0.101755	0.115354	0.282644	0.235878	0.785869	0.141389	0.123198	0.138547	0.181996	0.28125	0.146282	0.134968	4
cg00692677	0.145243	0.557143	0.433501	0.0839447	0.398662	0.589218	0.374334	0.0687422	0.0612167	0.368864	0.0649794	0.303884	2	9	cg00692677	0.615028	0.117061	0.467435	0.493151	0.719936	0.558974	0.688726	0.0801432	0.0975793	0.0723288	0.0873762	0.0903112	0.0700851	0.522901	0.0829706	0.439931	6	13	cg00692677	0.197404	0.178849	0.3	0.166437	0.240679	0.451385	0.0896702	0.085268	0.114441	0.118452	0.255792	0.101958	0.153835	4
cg00693344	0.35878	0.428097	0.0909414	0.820604	0.166057	0.55499	0.184164	0.068877	0.0907725	0.371948	0.0798247	0.292123	2	9	cg00693344	0.632043	0.610001	0.655879	0.489015	0.440954	0.645894	0.776182	0.104291	0.164328	0.131916	0.0887165	0.114634	0.0911694	0.607138	0.115843	0.491296	6	13	cg00693344	0.61816	0.36631	0.756531	0.515962	0.596886	0.822079	0.125923	0.110452	0.15408	0.19685	0.612655	0.146827	0.465828	4
cg00697992	0.107982	0.43001	0.109543	0.251172	0.178712	0.170089	0.481394	0.0987108	0.122687	0.246986	0.110699	0.136287	2	9	cg00697992	0.460053	0.190843	0.693527	0.349325	0.586276	0.725255	0.847745	0.127406	0.162316	0.1869	0.143795	0.153493	0.12811	0.550432	0.150337	0.400096	6	13	cg00697992	0.167557	0.503969	0.207623	0.255779	0.194728	0.803344	0.244042	0.200144	0.245577	0.254877	0.3555	0.23616	0.11934	0
cg00698916	0.819255	0.480721	0.390783	0.371668	0.779711	0.463585	0.613997	0.245048	0.301682	0.55996	0.273365	0.286595	0	9	cg00698916	0.651326	0.572569	0.379054	0.71225	0.673789	0.667848	0.347628	0.0878605	0.155799	0.1326	0.123938	0.123612	0.118683	0.572066	0.123749	0.448318	6	13	cg00698916	0.413835	0.582948	0.709448	0.559204	0.579025	0.763654	0.433928	0.421451	0.387402	0.37513	0.601352	0.404478	0.196875	0
cg00699945	0.0293393	0.357487	0.0332981	0.762673	0.225237	0.290879	0.264122	0.0298691	0.0203677	0.280434	0.0251184	0.255315	2	9	cg00699945	0.547579	0.341542	0.683141	0.417051	0.0231503	0.511082	0.659424	0.036036	0.101209	0.0756671	0.0354537	0.0306741	0.0246971	0.45471	0.0506229	0.404087	6	13	cg00699945	0.039707	0.0410087	0.102285	0.184618	0.0640481	0.744571	0.0748677	0.075481	0.0825177	0.0644149	0.19604	0.0743203	0.121719	4
cg00689225	0.849531	0.667286	0.640435	0.863645	0.835116	0.734224	0.508678	0.150026	0.197437	0.728416	0.173732	0.554685	2	9	cg00689225	0.718334	0.770675	0.756572	0.791739	0.559724	0.739617	0.820725	0.247071	0.505811	0.488245	0.323353	0.311575	0.425148	0.736769	0.383534	0.353236	0	13	cg00689225	0.482906	0.329823	0.73366	0.473465	0.476744	0.788303	0.457762	0.355736	0.303556	0.342461	0.547484	0.364879	0.182605	0
cg00713214	0.461634	0.616245	0.506038	0.733549	0.40872	0.509743	0.620315	0.129162	0.133656	0.550892	0.131409	0.419483	2	9	cg00713214	0.471714	0.605186	0.247593	0.583753	0.439215	0.60945	0.434671	0.186427	0.276878	0.25545	0.182535	0.206474	0.234358	0.484512	0.223687	0.260825	2	13	cg00713214	0.366595	0.177788	0.182324	0.201619	0.25817	0.76576	0.280576	0.146921	0.269369	0.183218	0.325376	0.220021	0.105355	2
cg00714725	0.484746	0.684401	0.488229	0.920877	0.0967795	0.671921	0.573082	0.337983	0.311556	0.560005	0.324769	0.235236	0	9	cg00714725	0.766801	0.190959	0.300222	0.567427	0.679084	0.672655	0.736722	0.105385	0.170149	0.0904335	0.0830524	0.0775862	0.0466004	0.559124	0.0955344	0.46359	6	13	cg00714725	0.649463	0.603877	0.84854	0.452481	0.681698	0.897096	0.176223	0.126206	0.19365	0.229498	0.688859	0.181394	0.507465	3
cg00713939	0.655282	0.543187	0.481774	0.940842	0.0705653	0.540624	0.644827	0.0897056	0.0826229	0.553872	0.0861642	0.467707	2	9	cg00713939	0.0380432	0.315841	0.0371711	0.431887	0.0436573	0.0338463	0.0400057	0.0314906	0.130833	0.0372652	0.0940594	0.0279987	0.112963	0.13435	0.0724349	0.0619153	6	13	cg00713939	0.432259	0.443993	0.276475	0.492998	0.143862	0.406612	0.257993	0.117049	0.260504	0.227508	0.366033	0.215764	0.15027	1
cg00715124	0.168225	0.591108	0.38657	0.901357	0.812323	0.457863	0.678784	0.129664	0.132403	0.57089	0.131033	0.439856	2	9	cg00715124	0.66442	0.63015	0.761805	0.773433	0.698903	0.639331	0.808374	0.181061	0.221944	0.154002	0.196237	0.181835	0.181178	0.710917	0.186043	0.524874	5	13	cg00715124	0.423547	0.593263	0.740541	0.469723	0.62346	0.832793	0.192122	0.165141	0.237537	0.187618	0.613888	0.195604	0.418283	3
cg00716991	0.186903	0.494899	0.370893	0.827189	0.721853	0.432003	0.609284	0.214871	0.246149	0.520432	0.23051	0.289922	0	9	cg00716991	0.498646	0.496289	0.671805	0.691648	0.514118	0.461847	0.639	0.109172	0.170807	0.158224	0.138727	0.1597	0.15611	0.567622	0.14879	0.418832	6	13	cg00716991	0.481033	0.485618	0.242643	0.631482	0.352041	0.819002	0.335631	0.322816	0.315084	0.352089	0.50197	0.331405	0.170565	0
cg00716245	0.446582	0.373244	0.451599	0.827516	0.25957	0.492423	0.391557	0.0434687	0.0545753	0.463213	0.049022	0.414191	2	9	cg00716245	0.191483	0.448611	0.591817	0.16123	0.186133	0.106847	0.643306	0.0398632	0.163514	0.112313	0.029463	0.0505	0.0479651	0.332775	0.0739364	0.258839	6	13	cg00716245	0.408234	0.103642	0.624199	0.345611	0.143478	0.727164	0.184179	0.084321	0.256282	0.24811	0.392055	0.193223	0.198832	2
cg00721572	0.0595224	0.253195	0.0584073	0.22633	0.0867821	0.0666778	0.051001	0.0888707	0.088808	0.114559	0.0888394	0.02572	2	9	cg00721572	0.554289	0.244381	0.655411	0.610832	0.660351	0.570997	0.691463	0.0727585	0.171588	0.103289	0.0766139	0.088543	0.0954553	0.569675	0.101374	0.4683	6	13	cg00721572	0.236555	0.104312	0.346679	0.104244	0.201883	0.578862	0.130681	0.0880676	0.121028	0.0784849	0.262089	0.104565	0.157524	4
cg00720747	0.816078	0.702046	0.679087	0.929977	0.581663	0.750523	0.756273	0.130709	0.105555	0.745092	0.118132	0.62696	2	9	cg00720747	0.711365	0.761938	0.850156	0.73778	0.74704	0.723842	0.891039	0.228172	0.386915	0.299773	0.234414	0.274366	0.277114	0.774737	0.283459	0.491279	0	13	cg00720747	0.167292	0.177554	0.498538	0.157767	0.404411	0.581468	0.170276	0.132614	0.377046	0.198868	0.331172	0.219701	0.111471	3
cg00723271	0.551195	0.53999	0.403306	0.841412	0.534631	0.419102	0.159692	0.0519948	0.0541363	0.492761	0.0530656	0.439695	2	9	cg00723271	0.224055	0.493624	0.124326	0.463123	0.445554	0.158606	0.615124	0.0684553	0.16886	0.0891605	0.112696	0.058207	0.0466953	0.36063	0.090679	0.269951	6	13	cg00723271	0.533957	0.398528	0.696687	0.542257	0.504894	0.53088	0.194622	0.12774	0.219478	0.383699	0.534534	0.231385	0.303149	2
cg00727630	0.393307	0.589485	0.454667	0.900528	0.559706	0.581874	0.684446	0.142108	0.119528	0.594859	0.130818	0.464041	2	9	cg00727630	0.626646	0.592346	0.732886	0.731086	0.688699	0.652537	0.769534	0.129529	0.205015	0.163849	0.174476	0.135038	0.131737	0.684819	0.156607	0.528212	5	13	cg00727630	0.675557	0.646138	0.696567	0.389518	0.639369	0.852032	0.255771	0.172286	0.164054	0.208099	0.649863	0.200053	0.449811	2
cg00735667	0.0359494	0.124347	0.107741	0.0649693	0.0482296	0.0518432	0.0276354	0.0340919	0.047683	0.0658164	0.0408874	0.024929	2	9	cg00735667	0.642692	0.0222776	0.745681	0.484714	0.675697	0.457468	0.706657	0.0200191	0.184847	0.0724992	0.0404211	0.103198	0.0311982	0.533598	0.0753638	0.458234	6	13	cg00735667	0.428197	0.0550886	0.0999244	0.0717536	0.0895154	0.848472	0.212114	0.0514466	0.260158	0.0839352	0.265492	0.151914	0.113578	2
cg00735923	0.16205	0.123798	0.0986547	0.15124	0.154479	0.103272	0.0990471	0.100846	0.12829	0.127506	0.114568	0.0129379	2	9	cg00735923	0.48161	0.118683	0.779945	0.433356	0.672464	0.753585	0.608696	0.171589	0.160955	0.107211	0.17562	0.0840178	0.0980773	0.549763	0.132912	0.416851	6	13	cg00735923	0.396145	0.277311	0.565197	0.298091	0.439578	0.804421	0.258981	0.196207	0.335427	0.334197	0.463457	0.281203	0.182254	1
cg00731785	0.631927	0.483182	0.257628	0.521657	0.445648	0.367628	0.532656	0.0389699	0.0504202	0.462904	0.044695	0.418209	2	9	cg00731785	0.614405	0.608558	0.768817	0.756093	0.689874	0.655465	0.836566	0.0389493	0.138249	0.0819017	0.054703	0.0789584	0.0289399	0.704254	0.0702836	0.63397	6	13	cg00731785	0.420324	0.226288	0.108544	0.240345	0.215503	0.814554	0.165772	0.0671215	0.114746	0.106868	0.337593	0.113627	0.223967	4
cg00743094	0.480307	0.450344	0.396377	0.87261	0.261636	0.476908	0.428221	0.153467	0.118991	0.480915	0.136229	0.344686	2	9	cg00743094	0.512616	0.679473	0.547011	0.750987	0.761119	0.619392	0.706772	0.102795	0.172999	0.119257	0.123127	0.0667247	0.0857917	0.65391	0.111782	0.542128	6	13	cg00743094	0.666829	0.584472	0.799806	0.593145	0.463566	0.848052	0.297287	0.194955	0.297504	0.266121	0.659312	0.263967	0.395345	1
cg00747800	0.167835	0.4261	0.136437	0.285384	0.420964	0.256729	0.403524	0.0475527	0.040424	0.299568	0.0439883	0.255579	2	9	cg00747800	0.639907	0.616668	0.818613	0.788253	0.695215	0.648309	0.808255	0.0347623	0.128093	0.0762302	0.0523479	0.056255	0.0326963	0.71646	0.0633975	0.653063	6	13	cg00747800	0.0764899	0.091317	0.0740028	0.0668906	0.357773	0.0749722	0.0529927	0.0610601	0.0768106	0.0680596	0.123574	0.0647308	0.0588434	4
cg00748149	0.636427	0.444167	0.395794	0.745132	0.546467	0.295172	0.534293	0.120199	0.143824	0.513922	0.132011	0.38191	2	9	cg00748149	0.552103	0.567976	0.657928	0.691521	0.559835	0.549818	0.670125	0.103836	0.165634	0.131576	0.163097	0.112041	0.122555	0.607044	0.133123	0.473921	6	13	cg00748149	0.24055	0.176314	0.375113	0.140659	0.177118	0.715449	0.136381	0.15572	0.168826	0.15605	0.3042	0.154244	0.149956	4
cg00748373	0.0290153	0.124941	0.035703	0.163161	0.294573	0.417053	0.170917	0.265273	0.254474	0.176481	0.259873	-0.0833926	0	9	cg00748373	0.586684	0.466441	0.603338	0.581587	0.572449	0.527341	0.708679	0.0252859	0.163759	0.0438332	0.0284959	0.0795835	0.0794821	0.578074	0.0700732	0.508001	6	13	cg00748373	0.362593	0.0515309	0.653828	0.204598	0.388866	0.814023	0.0681614	0.0471593	0.118644	0.187753	0.412573	0.10543	0.307144	4
cg00741789	0.283948	0.683091	0.388337	0.809654	0.6201	0.394625	0.698251	0.131738	0.123097	0.554001	0.127418	0.426583	2	9	cg00741789	0.717362	0.704571	0.803019	0.839588	0.785922	0.773242	0.845127	0.163545	0.178055	0.165193	0.102574	0.100477	0.0810497	0.781261	0.131816	0.649446	6	13	cg00741789	0.532014	0.109739	0.263016	0.170143	0.107026	0.574626	0.129536	0.118093	0.128667	0.205499	0.292761	0.145449	0.147312	3
cg00755980	0.12848	0.0370469	0.05045	0.305179	0.0599813	0.395611	0.479034	0.0697804	0.049755	0.207969	0.0597677	0.148201	2	9	cg00755980	0.663601	0.483718	0.776458	0.271155	0.708029	0.70794	0.826888	0.0513342	0.192736	0.101035	0.167351	0.104511	0.0531197	0.63397	0.111681	0.522289	6	13	cg00755980	0.256554	0.131519	0.17787	0.145168	0.258799	0.431736	0.113829	0.0680557	0.176209	0.109262	0.233607	0.116839	0.116769	4
cg00752016	0.904542	0.493964	0.344365	0.911055	0.272333	0.640397	0.67433	0.044931	0.0533458	0.605855	0.0491384	0.556717	2	9	cg00752016	0.723931	0.639778	0.714681	0.816865	0.670588	0.690273	0.811754	0.0603026	0.167797	0.087339	0.100992	0.0814272	0.081187	0.723982	0.0965074	0.627474	6	13	cg00752016	0.0941814	0.0926104	0.082495	0.122319	0.0973369	0.852645	0.0983237	0.0849281	0.0764325	0.108166	0.223598	0.0919626	0.131635	4
cg00756032	0.518018	0.603722	0.494693	0.769173	0.19608	0.677381	0.69563	0.161649	0.156404	0.564957	0.159026	0.40593	2	9	cg00756032	0.280079	0.215674	0.393694	0.14859	0.344889	0.424016	0.560825	0.153846	0.234937	0.179292	0.269163	0.216713	0.236944	0.338252	0.215149	0.123103	2	13	cg00756032	0.384505	0.471761	0.484095	0.285934	0.557082	0.801207	0.231598	0.250031	0.382475	0.257094	0.497431	0.2803	0.217131	0
cg00760729	0.600375	0.48213	0.403727	0.177438	0.513659	0.555271	0.690681	0.376382	0.317085	0.48904	0.346734	0.142306	0	9	cg00760729	0.55516	0.481221	0.763817	0.713533	0.364061	0.551954	0.46509	0.143091	0.142074	0.182593	0.111961	0.114231	0.14803	0.556405	0.14033	0.416075	6	13	cg00760729	0.564768	0.452311	0.732089	0.519977	0.563754	0.792022	0.551167	0.500511	0.379241	0.438957	0.604154	0.467469	0.136685	0
cg00758296	0.508304	0.546654	0.431482	0.869761	0.635732	0.483865	0.169321	0.0803355	0.089695	0.520731	0.0850153	0.435716	2	9	cg00758296	0.795993	0.101341	0.355861	0.688979	0.378674	0.547227	0.646234	0.119337	0.193227	0.0989528	0.101788	0.124713	0.0865418	0.502044	0.12076	0.381284	6	13	cg00758296	0.204773	0.0967846	0.0955451	0.201544	0.0893179	0.126409	0.179833	0.113521	0.139116	0.18397	0.135729	0.15411	-0.0183809	4
cg00760872	0.870697	0.614283	0.527744	0.435659	0.748634	0.653701	0.648841	0.101597	0.0701023	0.642794	0.0858499	0.556944	2	9	cg00760872	0.712148	0.594782	0.792784	0.712883	0.723357	0.681815	0.760711	0.701013	0.556841	0.510299	0.63779	0.5973	0.348071	0.711211	0.558552	0.152659	0	13	cg00760872	0.643623	0.687435	0.777884	0.636146	0.44672	0.787756	0.513975	0.510546	0.471159	0.417224	0.663261	0.478226	0.185035	0
cg00764796	0.914376	0.736894	0.694889	0.948353	0.85484	0.825333	0.719563	0.163702	0.191339	0.813464	0.177521	0.635943	2	9	cg00764796	0.782114	0.752449	0.844068	0.859209	0.662966	0.696899	0.900201	0.777426	0.713175	0.637788	0.758888	0.642634	0.71729	0.785415	0.707867	0.0775481	0	13	cg00764796	0.36948	0.335262	0.870891	0.469517	0.526021	0.922427	0.552503	0.426297	0.476628	0.585594	0.582266	0.510255	0.0720108	0
cg00765705	0.764969	0.477676	0.518169	0.892736	0.875522	0.73718	0.772061	0.324966	0.476524	0.719759	0.400745	0.319014	0	9	cg00765705	0.737941	0.647095	0.667449	0.692082	0.795734	0.284091	0.492674	0.0457336	0.142481	0.0901846	0.131139	0.10456	0.0790917	0.616724	0.0988649	0.517859	6	13	cg00765705	0.784553	0.715971	0.790069	0.674397	0.668041	0.922749	0.733437	0.67176	0.541305	0.726846	0.759297	0.668337	0.0909596	0
cg00767010	0.847166	0.606173	0.268501	0.892213	0.213372	0.428937	0.182983	0.164185	0.164101	0.491335	0.164143	0.327192	2	9	cg00767010	0.706045	0.659845	0.766833	0.606444	0.732873	0.693704	0.731728	0.152049	0.171294	0.191493	0.16176	0.126144	0.141983	0.699639	0.157454	0.542185	6	13	cg00767010	0.588965	0.237725	0.31912	0.425279	0.206745	0.746661	0.238826	0.226603	0.350703	0.344356	0.420749	0.290122	0.130627	0
cg00765655	0.804611	0.580078	0.345792	0.818104	0.168833	0.48662	0.603652	0.137148	0.132148	0.543956	0.134648	0.409308	2	9	cg00765655	0.117864	0.481621	0.134368	0.17356	0.108517	0.205853	0.419755	0.079314	0.114107	0.124726	0.140523	0.10191	0.0807314	0.234505	0.106885	0.12762	6	13	cg00765655	0.242597	0.196567	0.235102	0.363886	0.461667	0.195606	0.189372	0.175557	0.205001	0.243745	0.282571	0.203419	0.0791518	2
cg00767637	0.0475963	0.599638	0.677417	0.810589	0.0878671	0.599706	0.57049	0.0620698	0.0559802	0.484758	0.059025	0.425733	2	9	cg00767637	n/a	n/a	n/a	n/a	n/a	n/a	n/a	n/a	n/a	n/a	n/a	n/a	n/a	n/a	n/a	n/a	n/a	n/a	cg00767637	0.736026	0.5731	0.679433	0.542389	0.66388	0.900791	0.645716	0.599213	0.568053	0.673248	0.682603	0.621557	0.0610456	0
cg00770085	0.296501	0.553275	0.382943	0.714931	0.771978	0.296027	0.612013	0.07987	0.0925086	0.518238	0.0861893	0.432049	2	9	cg00770085	0.104681	0.336804	0.295592	0.176299	0.194442	0.313635	0.5795	0.0856535	0.108943	0.108646	0.112468	0.0954129	0.0655792	0.285851	0.0961171	0.189734	6	13	cg00770085	0.317743	0.234717	0.252968	0.259983	0.423546	0.792982	0.112861	0.0996165	0.169322	0.193846	0.380323	0.143911	0.236412	4
cg00770784	0.653724	0.576927	0.58703	0.939515	0.191224	0.645985	0.664567	0.0735105	0.112898	0.608425	0.093204	0.51522	2	9	cg00770784	0.65196	0.662982	0.583071	0.755309	0.659975	0.685014	0.897934	0.142113	0.241523	0.185974	0.215362	0.138539	0.0603926	0.699464	0.163984	0.53548	4	13	cg00770784	0.510887	0.12228	0.105689	0.103732	0.136534	0.0765777	0.261353	0.222284	0.240011	0.178754	0.17595	0.2256	-0.0496508	1
cg00772407	0.861447	0.615952	0.414603	0.887008	0.466804	0.552083	0.652897	0.16443	0.184472	0.635828	0.174451	0.461377	2	9	cg00772407	0.0748049	0.246472	0.0774194	0.540239	0.385988	0.142314	0.0668735	0.667183	0.583099	0.502774	0.610642	0.477498	0.557505	0.219159	0.56645	-0.347291	0	13	cg00772407	0.282863	0.101673	0.105314	0.14153	0.134624	0.117931	0.216974	0.129503	0.302946	0.202479	0.147322	0.212975	-0.065653	1
cg00773413	0.7973	0.734415	0.265587	0.942368	0.151597	0.692558	0.521389	0.0822293	0.0692272	0.586459	0.0757283	0.510731	2	9	cg00773413	0.549506	0.429429	0.853904	0.821597	0.873705	0.494259	0.842505	0.0988646	0.155276	0.0503744	0.188501	0.0825208	0.0409706	0.694987	0.102751	0.592235	6	13	cg00773413	n/a	n/a	n/a	n/a	n/a	n/a	n/a	n/a	n/a	n/a	n/a	n/a	n/a	n/a
cg00776601	0.0695623	0.104303	0.254907	0.163954	0.135501	0.0934371	0.509898	0.0869474	0.194162	0.190223	0.140555	0.0496685	2	9	cg00776601	0.554895	0.555584	0.615077	0.712258	0.600139	0.573723	0.606687	0.0844986	0.166776	0.152869	0.121757	0.135885	0.116788	0.602623	0.129762	0.472861	6	13	cg00776601	0.215764	0.141266	0.157617	0.171171	0.162695	0.165683	0.186224	0.142415	0.145203	0.188883	0.169033	0.165681	0.00335149	4
cg00773902	0.905984	0.723857	0.751482	0.964871	0.805317	0.781184	0.631695	0.0877468	0.0636877	0.794913	0.0757172	0.719196	2	9	cg00773902	0.805251	0.766015	0.886415	0.908579	0.844346	0.825173	0.864366	0.19583	0.253361	0.157258	0.241821	0.115855	0.083434	0.842878	0.174593	0.668285	4	13	cg00773902	0.548387	0.58241	0.802796	0.487906	0.725744	0.905692	0.32873	0.205935	0.409501	0.430258	0.675489	0.343606	0.331883	0
cg00780845	0.879626	0.62775	0.583251	0.580526	0.143913	0.650332	0.765931	0.128001	0.129223	0.604475	0.128612	0.475863	2	9	cg00780845	0.501159	0.107824	0.374167	0.17371	0.191818	0.582393	0.561367	0.132247	0.192977	0.182187	0.230251	0.16011	0.127815	0.356063	0.170931	0.185131	5	13	cg00780845	0.458104	0.250313	0.504137	0.375197	0.517126	0.675304	0.280381	0.248935	0.399876	0.349932	0.463364	0.319781	0.143583	0
cg00781110	0.884732	0.653747	0.603683	0.924753	0.110364	0.683218	0.684034	0.151512	0.0920061	0.649219	0.121759	0.52746	2	9	cg00781110	0.682089	0.668494	0.82093	0.769966	0.721557	0.680711	0.853459	0.104775	0.255569	0.25829	0.188527	0.260282	0.184901	0.742458	0.208724	0.533734	3	13	cg00781110	0.344703	0.468333	0.403493	0.305104	0.336289	0.780239	0.188539	0.126653	0.335263	0.216642	0.439693	0.216774	0.222919	2
cg00783104	0.794351	0.441685	0.113035	0.698424	0.558161	0.558102	0.511648	0.0852431	0.130325	0.525058	0.107784	0.417274	2	9	cg00783104	0.313779	0.274374	0.38749	0.337912	0.396108	0.382056	0.303984	0.114529	0.147972	0.211312	0.128395	0.153493	0.144977	0.342243	0.150113	0.19213	5	13	cg00783104	0.246357	0.146823	0.118057	0.316995	0.155985	0.676221	0.176982	0.159316	0.185775	0.242316	0.27674	0.191097	0.0856424	3
cg00785170	0.131354	0.261439	0.474174	0.320969	0.543307	0.331771	0.196602	0.115102	0.123423	0.322802	0.119263	0.20354	2	9	cg00785170	0.142994	0.591374	0.75593	0.332137	0.382624	0.632301	0.667735	0.0596929	0.1465	0.107676	0.080047	0.0965118	0.0887666	0.500728	0.0965324	0.404195	6	13	cg00785170	0.324937	0.178771	0.242152	0.19189	0.237904	0.641755	0.159705	0.162178	0.163588	0.193186	0.302901	0.169664	0.133237	4
cg00783553	0.410552	0.44494	0.315541	0.940459	0.812826	0.546952	0.54182	0.0785539	0.0919887	0.573298	0.0852713	0.488027	2	9	cg00783553	0.738661	0.150384	0.833013	0.161848	0.345936	0.428256	0.579191	0.091486	0.124462	0.105221	0.143285	0.0932781	0.0674523	0.46247	0.104197	0.358273	6	13	cg00783553	0.17208	0.160943	0.414156	0.22713	0.400937	0.847158	0.132196	0.122819	0.152943	0.121471	0.370401	0.132357	0.238044	4
cg00785193	0.443153	0.429858	0.411477	0.782431	0.136775	0.521828	0.591113	0.0758653	0.0709566	0.473805	0.073411	0.400394	2	9	cg00785193	0.631783	0.541784	0.466304	0.231684	0.128957	0.335151	0.321392	0.0871011	0.125627	0.113896	0.116968	0.110519	0.0786237	0.379579	0.105456	0.274123	6	13	cg00785193	0.252806	0.0967024	0.0967189	0.0849069	0.0995838	0.0792791	0.12117	0.0902179	0.186397	0.103817	0.118333	0.1254	-0.00706754	4
cg00786201	0.0948492	0.10097	0.0830236	0.0794518	0.101132	0.0920387	0.085576	0.0938755	0.101686	0.0910059	0.0977808	-0.00677487	2	9	cg00786201	0.288631	0.529211	0.590609	0.652232	0.598958	0.552947	0.623491	0.0845227	0.150089	0.120677	0.156527	0.109446	0.104792	0.548011	0.121009	0.427002	6	13	cg00786201	0.408371	0.307256	0.499487	0.298857	0.370666	0.643608	0.168655	0.131766	0.159868	0.152681	0.421374	0.153243	0.268132	4
cg00785738	0.841765	0.610389	0.507863	0.26865	0.854312	0.635625	0.68962	0.123743	0.15013	0.629746	0.136936	0.49281	2	9	cg00785738	0.586258	0.670555	0.741667	0.669296	0.436549	0.594118	0.846709	0.103113	0.146931	0.164181	0.125078	0.083407	0.0679409	0.649308	0.115108	0.534199	6	13	cg00785738	0.515009	0.522908	0.517481	0.356322	0.614924	0.811239	0.173761	0.156988	0.148627	0.1875	0.556314	0.166719	0.389595	4
cg00790395	0.289898	0.53754	0.292545	0.902419	0.394849	0.570004	0.598731	0.195951	0.212404	0.512284	0.204177	0.308106	1	9	cg00790395	0.643505	0.620711	0.322716	0.550914	0.482031	0.679103	0.779586	0.14374	0.199113	0.18767	0.127268	0.129254	0.161596	0.582652	0.158107	0.424545	6	13	cg00790395	0.686638	0.67038	0.739414	0.581549	0.662216	0.85824	0.234736	0.16623	0.283229	0.21023	0.69974	0.223606	0.476133	1
cg00794178	0.816587	0.605881	0.51215	0.907101	0.493578	0.621657	0.701533	0.32808	0.254489	0.665498	0.291285	0.374213	0	9	cg00794178	0.578515	0.0468034	0.707806	0.660631	0.685914	0.643056	0.725243	0.0749807	0.189851	0.065091	0.0469961	0.151011	0.092182	0.578281	0.103352	0.474929	6	13	cg00794178	0.0599596	0.0936381	0.178997	0.533887	0.382858	0.848998	0.0646056	0.0606588	0.126442	0.182955	0.349723	0.108665	0.241058	4
cg00797651	0.414682	0.331909	0.390516	0.0635057	0.05451	0.0852265	0.422299	0.1836	0.172207	0.251807	0.177904	0.073903	2	9	cg00797651	0.317392	0.363237	0.688694	0.760472	0.717515	0.712356	0.657631	0.142752	0.185718	0.0906685	0.120492	0.0823673	0.119234	0.602471	0.123538	0.478932	6	13	cg00797651	0.230442	0.579633	0.786635	0.266771	0.574685	0.777392	0.167964	0.283261	0.301747	0.185937	0.535926	0.234727	0.301199	2
cg00799171	0.0441645	0.136781	0.0438585	0.0441382	0.0582698	0.0465046	0.151885	0.0445224	0.0444369	0.075086	0.0444796	0.0306064	2	9	cg00799171	0.541291	0.229433	0.606432	0.71762	0.617065	0.617928	0.759971	0.0492646	0.0927801	0.0499305	0.0751935	0.0482478	0.0372241	0.584249	0.0587734	0.525475	6	13	cg00799171	0.139098	0.089769	0.151073	0.224965	0.117766	0.0934699	0.121212	0.0768585	0.0968343	0.134352	0.136023	0.107314	0.0287091	4
cg00790098	0.905579	0.595292	0.442956	0.871669	0.0599831	0.647874	0.712795	0.0556677	0.0744585	0.605164	0.0650631	0.540101	2	9	cg00790098	0.246549	0.189773	0.699667	0.240338	0.165366	0.333659	0.659653	0.0429443	0.0578962	0.0527557	0.0943853	0.0707806	0.0521355	0.362143	0.0618163	0.300327	6	13	cg00790098	0.0756972	0.348318	0.106819	0.125728	0.159165	0.659922	0.112567	0.0925431	0.12228	0.127883	0.245941	0.113818	0.132123	4
cg00801512	0.821324	0.562223	0.378943	0.637667	0.539666	0.648327	0.669582	0.135543	0.10288	0.608247	0.119211	0.489036	2	9	cg00801512	0.627513	0.588244	0.61308	0.66833	0.683068	0.647264	0.762772	0.374084	0.354126	0.334541	0.356741	0.312201	0.333705	0.655753	0.344233	0.31152	0	13	cg00801512	0.526972	0.361807	0.563295	0.34803	0.553441	0.77465	0.241183	0.136902	0.327706	0.244844	0.521366	0.237659	0.283707	1
cg00803453	0.864107	0.647271	0.568299	0.931739	0.76774	0.652075	0.687078	0.0725049	0.0448278	0.731187	0.0586664	0.672521	2	9	cg00803453	0.633664	0.677258	0.671068	0.751396	0.512483	0.640215	0.760397	0.76072	0.671181	0.574937	0.757834	0.580449	0.647313	0.663783	0.665406	-0.00162259	0	13	cg00803453	0.567733	0.119327	0.477271	0.153336	0.546091	0.8162	0.333265	0.190575	0.329664	0.138394	0.44666	0.247974	0.198685	2
cg00805880	0.833644	0.675061	0.639578	0.609174	0.804621	0.682296	0.706457	0.162267	0.167933	0.707261	0.1651	0.542161	2	9	cg00805880	0.709909	0.655003	0.808308	0.776187	0.747094	0.702424	0.815721	0.644915	0.654202	0.464356	0.555699	0.520279	0.588889	0.744949	0.57139	0.173559	0	13	cg00805880	0.641004	0.732657	0.796789	0.53828	0.644232	0.869488	0.512357	0.431366	0.339583	0.312732	0.703742	0.39901	0.304732	0
cg00807586	0.0681346	0.392532	0.0745666	0.0824074	0.0615366	0.111646	0.421179	0.219342	0.183893	0.173143	0.201618	-0.0284746	1	9	cg00807586	0.6092	0.385953	0.604574	0.501941	0.586978	0.629922	0.651546	0.0971377	0.167574	0.140268	0.162559	0.125529	0.144313	0.567159	0.139563	0.427596	6	13	cg00807586	0.648487	0.321937	0.49033	0.312677	0.454162	0.792423	0.194088	0.171997	0.233362	0.202633	0.503336	0.20052	0.302816	2
cg00806311	0.658097	0.675736	0.500924	0.625324	0.621717	0.700132	0.494284	0.196498	0.190497	0.610888	0.193498	0.41739	2	9	cg00806311	0.544194	0.516013	0.48621	0.747233	0.534371	0.587183	0.585356	0.277698	0.355574	0.264174	0.307601	0.285387	0.421521	0.571509	0.318659	0.25285	0	13	cg00806311	0.701405	0.420987	0.730603	0.443384	0.533548	0.777778	0.261826	0.238789	0.34745	0.277007	0.601284	0.281268	0.320017	0
cg00809888	0.532133	0.561435	0.329211	0.924728	0.852722	0.511809	0.329291	0.057429	0.0817488	0.577333	0.0695889	0.507744	2	9	cg00809888	0.707444	0.681171	0.858759	0.801701	0.738511	0.687213	0.859162	0.148932	0.213777	0.142314	0.167869	0.130358	0.13512	0.761994	0.156395	0.605599	5	13	cg00809888	0.372253	0.132303	0.646352	0.266516	0.171534	0.532366	0.0901081	0.101168	0.145258	0.317678	0.353554	0.163553	0.190001	3
cg00812299	0.175172	0.473783	0.13877	0.831314	0.02183	0.443205	0.0437481	0.0292725	0.0324067	0.303974	0.0308396	0.273135	2	9	cg00812299	0.614016	0.52098	0.47961	0.503489	0.188082	0.545932	0.539638	0.0301045	0.151216	0.055538	0.0477148	0.120314	0.0714186	0.484535	0.0793842	0.405151	6	13	cg00812299	0.0889284	0.10133	0.625345	0.240191	0.351834	0.656751	0.0697112	0.0805596	0.114794	0.119554	0.344063	0.0961548	0.247908	4
cg00810473	0.158018	0.527598	0.353272	0.874306	0.751525	0.406141	0.327126	0.0626166	0.0694283	0.485427	0.0660225	0.419404	2	9	cg00810473	0.65612	0.553211	0.471951	0.321996	0.437963	0.404032	0.577998	0.100994	0.161414	0.116361	0.0678509	0.145592	0.0761803	0.489039	0.111399	0.37764	6	13	cg00810473	0.124847	0.101201	0.107672	0.285882	0.270798	0.745348	0.089468	0.089951	0.139481	0.0757389	0.272625	0.0986598	0.173965	4
cg00812438	0.513332	0.604346	0.242307	0.859854	0.763847	0.619744	0.714175	0.0921503	0.084411	0.616801	0.0882807	0.52852	2	9	cg00812438	0.500902	0.0364971	0.712541	0.0631347	0.0667382	0.482795	0.67899	0.0380071	0.104633	0.0860778	0.113568	0.0763906	0.0421079	0.363085	0.0767973	0.286288	6	13	cg00812438	0.279338	0.0683105	0.0903516	0.148914	0.0973626	0.376096	0.093894	0.0834353	0.144042	0.135531	0.176729	0.114226	0.062503	4
cg00815093	0.0467215	0.164159	0.0535548	0.889289	0.0305112	0.0849057	0.0576934	0.0550454	0.0419104	0.189548	0.0484779	0.14107	2	9	cg00815093	0.0367569	0.0746682	0.71167	0.052955	0.0579096	0.394323	0.161376	0.0642288	0.118678	0.0366676	0.118722	0.0455441	0.038872	0.212808	0.070452	0.142356	6	13	cg00815093	0.578649	0.571846	0.703631	0.474397	0.561183	0.759473	0.132227	0.091789	0.15477	0.152465	0.608197	0.132813	0.475384	4
cg00815214	0.5695	0.442842	0.362028	0.763158	0.427958	0.431815	0.402768	0.251346	0.192924	0.485724	0.222135	0.26359	1	9	cg00815214	0.544434	0.532964	0.426455	0.516377	0.628086	0.607918	0.524724	0.0821403	0.12928	0.136671	0.155383	0.0921053	0.133908	0.540137	0.121581	0.418556	6	13	cg00815214	0.526413	0.436407	0.538934	0.404599	0.399698	0.687032	0.171946	0.14341	0.157435	0.214413	0.498847	0.171801	0.327046	3
cg00814733	0.444068	0.588741	0.444515	0.884934	0.552836	0.55979	0.615561	0.0985859	0.0886222	0.584349	0.0936041	0.490745	2	9	cg00814733	0.606763	0.577438	0.752829	0.728077	0.646621	0.619947	0.734254	0.118612	0.239821	0.172195	0.10911	0.159773	0.111994	0.666561	0.151918	0.514644	5	13	cg00814733	0.386351	0.160856	0.214461	0.186552	0.209592	0.805239	0.182134	0.157969	0.160427	0.151847	0.327175	0.163094	0.164081	4
cg00817100	0.895484	0.718387	0.621615	0.919927	0.332421	0.717769	0.734693	0.187422	0.159979	0.705757	0.1737	0.532056	2	9	cg00817100	0.317396	0.131849	0.737238	0.655219	0.562445	0.269752	0.694997	0.126749	0.149977	0.145186	0.281272	0.146334	0.116612	0.481271	0.161022	0.320249	5	13	cg00817100	0.240852	0.195541	0.313977	0.380906	0.228194	0.633319	0.225095	0.209595	0.285549	0.288453	0.332132	0.252173	0.0799585	0
cg00821073	0.0434994	0.478212	0.169931	0.545206	0.0375409	0.180856	0.116144	0.0334331	0.0332779	0.224484	0.0333555	0.191129	2	9	cg00821073	0.548541	0.422644	0.563726	0.326842	0.750115	0.484126	0.637145	0.0340311	0.116604	0.0220896	0.130938	0.0369338	0.0223026	0.533305	0.0604832	0.472822	6	13	cg00821073	0.134497	0.129206	0.579861	0.291959	0.23811	0.914197	0.0619091	0.0572597	0.0744161	0.103264	0.381305	0.0742122	0.307093	4
cg00830767	0.776694	0.401858	0.409112	0.162783	0.698129	0.27624	0.64791	0.201844	0.244175	0.481818	0.223009	0.258809	0	9	cg00830767	0.618919	0.516098	0.682212	0.739089	0.640346	0.652072	0.819017	0.0607661	0.147056	0.104182	0.0870843	0.107914	0.118967	0.666822	0.104328	0.562494	6	13	cg00830767	0.290111	0.198235	0.276527	0.198484	0.46825	0.323287	0.157343	0.131755	0.211585	0.163719	0.292482	0.1661	0.126382	3
cg00833352	0.095662	0.142786	0.0780234	0.194598	0.499652	0.134957	0.063665	0.0759963	0.0726855	0.172763	0.0743409	0.0984224	2	9	cg00833352	0.520231	0.105286	0.735537	0.783585	0.696501	0.726857	0.741771	0.127832	0.180545	0.146387	0.161976	0.144872	0.153046	0.615681	0.152443	0.463238	6	13	cg00833352	0.215498	0.154112	0.742207	0.377877	0.185587	0.225218	0.147396	0.139202	0.190953	0.219101	0.31675	0.174163	0.142587	3
cg00838919	0.400771	0.449243	0.225169	0.846665	0.144021	0.647349	0.106301	0.153393	0.143933	0.402789	0.148663	0.254126	2	9	cg00838919	0.261495	0.460979	0.58175	0.575201	0.600551	0.553135	0.813856	0.126015	0.216961	0.166965	0.166628	0.131431	0.156784	0.549567	0.160797	0.38877	5	13	cg00838919	0.618452	0.589812	0.797599	0.527461	0.605371	0.847177	0.197376	0.156904	0.19904	0.197466	0.664312	0.187696	0.476615	4
cg00817367	0.574311	0.687996	0.622487	0.935266	0.386643	0.702027	0.766001	0.0684348	0.0581721	0.667819	0.0633034	0.604515	2	9	cg00817367	0.682014	0.621688	0.689029	0.618811	0.698368	0.599066	0.756169	0.150833	0.155863	0.132485	0.20005	0.166995	0.089384	0.666449	0.149268	0.517181	5	13	cg00817367	0.683082	0.695958	0.785243	0.647831	0.677566	0.841674	0.32547	0.191391	0.332922	0.241005	0.721892	0.272697	0.449195	1
cg00839579	0.905467	0.755831	0.674652	0.838755	0.223054	0.826671	0.830859	0.175021	0.14443	0.722184	0.159726	0.562459	2	9	cg00839579	0.83553	0.794491	0.850522	0.933061	0.847325	0.811527	0.891399	0.456809	0.436341	0.376977	0.439894	0.402763	0.404353	0.851979	0.419523	0.432456	0	13	cg00839579	0.506113	0.155361	0.280528	0.366327	0.344663	0.914978	0.256229	0.248018	0.568215	0.359025	0.427995	0.357872	0.0701233	0
cg00839844	0.712651	0.538741	0.388637	0.724954	0.665176	0.473642	0.443009	0.122787	0.129351	0.56383	0.126069	0.437761	2	9	cg00839844	0.130303	0.328644	0.119127	0.11329	0.147183	0.159583	0.138377	0.106703	0.1536	0.160784	0.160546	0.149034	0.17645	0.162358	0.151186	0.0111722	6	13	cg00839844	0.263903	0.1431	0.117369	0.137397	0.151705	0.188834	0.144059	0.122691	0.171767	0.129448	0.167051	0.141991	0.0250599	4
cg00845204	0.42281	0.546427	0.440808	0.811188	0.493686	0.548549	0.582815	0.0484517	0.0864672	0.549469	0.0674594	0.48201	2	9	cg00845204	0.540511	0.505427	0.365725	0.619263	0.528602	0.528971	0.672818	0.0746047	0.226925	0.0989273	0.0235083	0.076126	0.0733891	0.537331	0.0955801	0.441751	5	13	cg00845204	0.474624	0.443178	0.567956	0.32567	0.538244	0.760636	0.0797942	0.0605093	0.0621327	0.189413	0.518385	0.0979622	0.420422	4
cg00849148	0.0726512	0.446891	0.0944825	0.0624542	0.0659541	0.0919399	0.236239	0.153386	0.155729	0.152944	0.154558	-0.0016132	2	9	cg00849148	0.516339	0.457739	0.739833	0.363093	0.725027	0.652558	0.79667	0.0837463	0.152934	0.157984	0.137367	0.117785	0.0973258	0.607323	0.124524	0.482799	6	13	cg00849148	0.411765	0.476923	0.729355	0.531678	0.561089	0.581772	0.423185	0.40491	0.242287	0.291241	0.548764	0.340405	0.208358	0
cg00851050	0.209022	0.438527	0.213581	0.0954864	0.108891	0.393181	0.21042	0.0866851	0.0945651	0.238444	0.0906251	0.147819	2	9	cg00851050	0.535334	0.548374	0.553595	0.461245	0.432147	0.592271	0.561159	0.099428	0.155224	0.109829	0.0863026	0.135882	0.111995	0.526304	0.116443	0.40986	6	13	cg00851050	0.349276	0.409317	0.465906	0.174955	0.390376	0.716263	0.162645	0.170861	0.15259	0.125323	0.417682	0.152855	0.264828	4
cg00848945	0.889928	0.717709	0.585862	0.63843	0.86586	0.734724	0.659272	0.089315	0.0905816	0.727398	0.0899483	0.63745	2	9	cg00848945	0.59669	0.642288	0.754418	0.750259	0.544671	0.647676	0.873662	0.614155	0.549264	0.474847	0.581909	0.515129	0.546389	0.687095	0.546949	0.140146	0	13	cg00848945	0.214245	0.187357	0.206093	0.279861	0.287178	0.192729	0.159085	0.200819	0.261924	0.180718	0.227911	0.200637	0.027274	2
cg00852846	0.575193	0.664142	0.567459	0.851963	0.651312	0.512363	0.54703	0.129136	0.125848	0.624209	0.127492	0.496717	2	9	cg00852846	0.633965	0.546894	0.738465	0.765045	0.695429	0.638287	0.725281	0.145245	0.309586	0.212144	0.221991	0.214914	0.24838	0.677624	0.225377	0.452247	1	13	cg00852846	0.639505	0.638569	0.667213	0.636736	0.610786	0.752248	0.238123	0.209063	0.237826	0.248264	0.657509	0.233319	0.424191	0
cg00855901	0.795954	0.549409	0.270992	0.787698	0.457201	0.613285	0.709357	0.169121	0.263832	0.597699	0.216477	0.381223	1	9	cg00855901	0.650095	0.708457	0.783433	0.698219	0.659619	0.806507	0.679764	0.126936	0.13368	0.150577	0.0745223	0.104869	0.0573588	0.712299	0.10799	0.604309	6	13	cg00855901	0.416396	0.177229	0.185416	0.177946	0.175656	0.235906	0.188206	0.137092	0.229656	0.191489	0.228092	0.186611	0.0414806	3
cg00856204	0.736053	0.523103	0.411048	0.229451	0.136081	0.656379	0.616352	0.0994089	0.0952991	0.472638	0.097354	0.375284	2	9	cg00856204	0.546493	0.266904	0.767324	0.806444	0.657829	0.698029	0.82741	0.0684948	0.180703	0.0980927	0.135896	0.115081	0.0891236	0.652919	0.114565	0.538354	6	13	cg00856204	0.133231	0.149573	0.53056	0.136465	0.195058	0.153461	0.138972	0.143188	0.139042	0.17703	0.216391	0.149558	0.0668331	4
cg00860808	0.88219	0.556184	0.375125	0.930671	0.782665	0.614916	0.642064	0.206405	0.183843	0.683402	0.195124	0.488278	1	9	cg00860808	0.62015	0.318262	0.810357	0.799565	0.736018	0.672095	0.810316	0.110852	0.155123	0.116121	0.0963788	0.129027	0.102951	0.680966	0.118409	0.562557	6	13	cg00860808	0.628989	0.587747	0.814239	0.553067	0.655438	0.906382	0.208965	0.136779	0.215383	0.128712	0.690977	0.172459	0.518517	2
cg00864474	0.139588	0.3624	0.192786	0.871542	0.120181	0.562314	0.115567	0.0945398	0.136638	0.337768	0.115589	0.222179	2	9	cg00864474	0.654998	0.611221	0.518612	0.476933	0.696103	0.684239	0.78537	0.0957022	0.180746	0.152198	0.0931752	0.132003	0.10868	0.632497	0.127084	0.505413	6	13	cg00864474	0.582071	0.533677	0.668258	0.412817	0.534104	0.766283	0.226311	0.128737	0.22645	0.199909	0.582868	0.195352	0.387517	2
cg00853042	0.788544	0.607466	0.577245	0.832048	0.625077	0.646671	0.644703	0.133694	0.120027	0.674536	0.12686	0.547676	2	9	cg00853042	0.631709	0.595753	0.577036	0.661364	0.558539	0.450779	0.649607	0.0914062	0.309205	0.226018	0.166059	0.219572	0.16045	0.589255	0.195452	0.393803	3	13	cg00853042	0.575059	0.414059	0.57783	0.515991	0.535605	0.730224	0.198766	0.166605	0.171686	0.24486	0.558128	0.195479	0.362649	3
cg00867626	0.0521898	0.372163	0.0398072	0.0185243	0.039546	0.0776476	0.177521	0.0333844	0.0296876	0.111057	0.031536	0.079521	2	9	cg00867626	0.550985	0.554589	0.343976	0.501351	0.678083	0.499924	0.315783	0.0230667	0.199637	0.117217	0.039599	0.109179	0.0387782	0.492099	0.0879128	0.404186	6	13	cg00867626	0.0721077	0.217983	0.386509	0.334538	0.322781	0.754462	0.0532495	0.0527845	0.137758	0.0640606	0.348063	0.076963	0.2711	4
cg00866976	0.797271	0.0272331	0.430179	0.897011	0.357011	0.348591	0.524995	0.0414419	0.0344251	0.483184	0.0379335	0.445251	2	9	cg00866976	0.474436	0.372411	0.662488	0.71594	0.697043	0.543213	0.626617	0.0178628	0.164243	0.0568661	0.0312551	0.0639091	0.0231103	0.584593	0.0595412	0.525051	6	13	cg00866976	0.0625	0.056887	0.0964763	0.235343	0.0737235	0.141928	0.0685973	0.0650701	0.0666944	0.126998	0.111143	0.08184	0.0293029	4
cg00868523	0.886923	0.610224	0.432774	0.695017	0.804863	0.621843	0.696572	0.117764	0.149188	0.678316	0.133476	0.54484	2	9	cg00868523	0.693262	0.67126	0.785383	0.794287	0.775351	0.641614	0.731546	0.146524	0.221671	0.321802	0.198983	0.162775	0.184942	0.727529	0.206116	0.521413	4	13	cg00868523	0.383647	0.300194	0.50964	0.270992	0.292089	0.85647	0.163177	0.165019	0.266477	0.244547	0.435505	0.209805	0.2257	2
cg00871706	0.384841	0.601588	0.444341	0.882733	0.396564	0.581776	0.270763	0.0879121	0.110776	0.508944	0.0993439	0.4096	2	9	cg00871706	0.688017	0.162675	0.669781	0.807546	0.72351	0.667131	0.795388	0.118004	0.1979	0.0981835	0.120195	0.12044	0.0802535	0.644864	0.122496	0.522368	6	13	cg00871706	0.31354	0.149768	0.690612	0.463589	0.57804	0.856726	0.144401	0.11851	0.135867	0.223875	0.508713	0.155663	0.353049	3
cg00875804	0.0691423	0.066062	0.0519237	0.0488641	0.0607321	0.0553784	0.0791418	0.0748253	0.0777344	0.0616063	0.0762799	-0.0146735	2	9	cg00875804	0.511274	0.315072	0.271508	0.750455	0.454093	0.600514	0.635108	0.0448189	0.183058	0.0868018	0.0770709	0.0766742	0.0690706	0.505432	0.0895824	0.41585	6	13	cg00875804	0.109806	0.0991729	0.102887	0.100567	0.123554	0.0834183	0.104162	0.107601	0.100352	0.105746	0.103234	0.104465	-0.00123122	4
cg00873050	0.0972828	0.538541	0.306434	0.945506	0.718814	0.59568	0.665575	0.0520844	0.0543676	0.552548	0.053226	0.499322	2	9	cg00873050	0.681516	0.682823	0.686737	0.722227	0.459494	0.70209	0.872734	0.162185	0.136916	0.0582071	0.0602234	0.100895	0.0419984	0.686803	0.0934042	0.593399	6	13	cg00873050	0.537559	0.652833	0.739165	0.719383	0.616226	0.877286	0.0922708	0.0896043	0.142631	0.0949486	0.690408	0.104864	0.585545	4
cg00875805	0.910818	0.580155	0.42832	0.0637013	0.36814	0.642027	0.660884	0.0897962	0.0757515	0.522006	0.0827739	0.439233	2	9	cg00875805	0.687655	0.633191	0.851833	0.858403	0.726676	0.733941	0.877149	0.353918	0.254769	0.0998459	0.21982	0.115329	0.170162	0.766978	0.202307	0.564671	3	13	cg00875805	0.638258	0.574423	0.824295	0.610016	0.64644	0.786992	0.260483	0.203754	0.373635	0.372975	0.680071	0.302712	0.377359	0
cg00882235	0.112253	0.486506	0.368516	0.70848	0.12244	0.51312	0.10242	0.135638	0.136659	0.344819	0.136148	0.208671	2	9	cg00882235	0.394397	0.615949	0.776658	0.751963	0.268685	0.533296	0.793588	0.0930135	0.196455	0.174413	0.142428	0.114995	0.141223	0.590648	0.143755	0.446893	6	13	cg00882235	0.524113	0.68278	0.756227	0.635826	0.65888	0.818075	0.181635	0.197615	0.217163	0.282496	0.679317	0.219727	0.459589	2
cg00884093	0.0239234	0.234726	0.0507619	0.217208	0.124783	0.0897621	0.0435472	0.0679519	0.0301255	0.112102	0.0490387	0.0630628	2	9	cg00884093	0.529353	0.476174	0.57032	0.572815	0.400557	0.500768	0.697869	0.0160118	0.114312	0.0341207	0.0296961	0.0575087	0.0488285	0.535408	0.0500796	0.485328	6	13	cg00884093	0.390327	0.139155	0.62275	0.141806	0.499908	0.727682	0.0631999	0.0469493	0.136371	0.0648588	0.420272	0.0778448	0.342427	4
cg00884221	0.120933	0.619125	0.340968	0.754501	0.123427	0.634879	0.746012	0.129438	0.13069	0.477121	0.130064	0.347057	2	9	cg00884221	0.706778	0.669294	0.475247	0.509591	0.800258	0.741398	0.713042	0.0640063	0.12852	0.119529	0.114708	0.082907	0.0661049	0.659373	0.0959625	0.56341	6	13	cg00884221	0.209075	0.103244	0.117303	0.115823	0.0934966	0.127013	0.156017	0.12352	0.120174	0.145915	0.127659	0.136407	-0.00874719	4
cg00887511	0.0553512	0.0541648	0.0562998	0.0870311	0.0654189	0.0787985	0.0601807	0.0670178	0.0671251	0.0653207	0.0670715	-0.00175075	2	9	cg00887511	0.63967	0.675102	0.0609173	0.804505	0.506819	0.719904	0.815332	0.0762817	0.077724	0.0584788	0.11561	0.050036	0.0564887	0.603179	0.0724366	0.530742	6	13	cg00887511	0.245885	0.155291	0.251701	0.223389	0.189201	0.15863	0.158271	0.132958	0.169717	0.238381	0.204016	0.174832	0.0291844	3
cg00881552	0.523388	0.539122	0.368989	0.941633	0.658277	0.527341	0.478392	0.100055	0.100501	0.576735	0.100278	0.476456	2	9	cg00881552	0.0863196	0.460166	0.498109	0.182552	0.112013	0.145823	0.714705	0.0730897	0.114034	0.179976	0.0831595	0.0864391	0.102578	0.314241	0.106546	0.207695	6	13	cg00881552	0.658448	0.0977007	0.525301	0.361557	0.123302	0.852168	0.174477	0.0974617	0.163262	0.162713	0.436413	0.149478	0.286935	4
cg00890840	0.0341267	0.0502262	0.0348606	0.027919	0.151385	0.0298721	0.0869656	0.040753	0.0265716	0.0593365	0.0336623	0.0256742	2	9	cg00890840	0.225874	0.640081	0.561809	0.378603	0.223106	0.617961	0.868896	0.0294202	0.0537793	0.0495303	0.139737	0.0258955	0.0259127	0.502333	0.0540458	0.448287	6	13	cg00890840	0.0900528	0.130905	0.35359	0.269606	0.188319	0.0707911	0.0642233	0.0607696	0.0863628	0.168578	0.183877	0.0949835	0.0888938	4
cg00894757	0.381943	0.510911	0.338225	0.698566	0.198706	0.357565	0.598648	0.110619	0.155991	0.440652	0.133305	0.307347	2	9	cg00894757	0.573349	0.580796	0.744176	0.695242	0.695784	0.545643	0.743878	0.119622	0.158005	0.177178	0.117419	0.17869	0.104529	0.654124	0.142574	0.51155	6	13	cg00894757	0.565926	0.131085	0.51381	0.187542	0.164319	0.809193	0.256494	0.226	0.249115	0.186645	0.395313	0.229563	0.165749	1
cg00896540	0.070472	0.164026	0.17167	0.790966	0.0759253	0.0700775	0.0682224	0.07161	0.0687243	0.201623	0.0701671	0.131456	2	9	cg00896540	0.600448	0.556373	0.60384	0.724986	0.645216	0.621713	0.752003	0.0623169	0.1399	0.112717	0.0870659	0.126743	0.0782009	0.643511	0.101157	0.542354	6	13	cg00896540	0.111608	0.111328	0.399711	0.274798	0.138674	0.479406	0.332408	0.102113	0.136234	0.164034	0.252587	0.183697	0.0688901	3
cg00898683	0.2698	0.34845	0.252381	0.56936	0.468581	0.279796	0.207729	0.069647	0.0739857	0.342299	0.0718163	0.270483	2	9	cg00898683	0.137494	0.429749	0.101867	0.412372	0.112262	0.152131	0.466071	0.0602804	0.0919386	0.111297	0.0862988	0.0700606	0.0699294	0.258849	0.0816342	0.177215	6	13	cg00898683	0.571771	0.524389	0.61147	0.550941	0.484069	0.762976	0.0914279	0.0803778	0.141674	0.117624	0.584269	0.107776	0.476493	4
cg00888007	0.521408	0.625935	0.45618	0.636486	0.0991586	0.514893	0.595881	0.0667881	0.0701535	0.492849	0.0684708	0.424378	2	9	cg00888007	0.516145	0.60733	0.487935	0.556	0.687818	0.513765	0.704993	0.0945357	0.205803	0.118983	0.0903879	0.123219	0.11594	0.581998	0.124811	0.457187	5	13	cg00888007	0.474586	0.108605	0.173672	0.306752	0.109877	0.814165	0.149695	0.167821	0.141319	0.21497	0.331276	0.168451	0.162825	3
cg00899483	0.762652	0.544382	0.509669	0.877005	0.419986	0.606281	0.48548	0.0803393	0.0824496	0.600779	0.0813944	0.519385	2	9	cg00899483	0.51357	0.554777	0.095498	0.0885271	0.0840598	0.419648	0.491327	0.0563737	0.0896596	0.130495	0.0824354	0.092468	0.0957962	0.321058	0.0912047	0.229854	6	13	cg00899483	0.525758	0.39166	0.599981	0.467313	0.529935	0.758132	0.0935661	0.103212	0.14043	0.193859	0.545463	0.132767	0.412696	4
cg00903676	0.0969479	0.283025	0.198157	0.100599	0.0985738	0.217681	0.486063	0.174165	0.171386	0.211578	0.172775	0.0388027	2	9	cg00903676	0.648814	0.617753	0.74811	0.568208	0.524053	0.641616	0.561026	0.0907882	0.184799	0.105658	0.112019	0.0657321	0.0639477	0.615654	0.103824	0.51183	6	13	cg00903676	0.396741	0.11596	0.173118	0.180901	0.296203	0.479419	0.171454	0.122977	0.162592	0.194641	0.273723	0.162916	0.110808	4
cg00906130	0.0214979	0.542068	0.266464	0.0246993	0.0233883	0.434414	0.0337297	0.0162719	0.0280999	0.192323	0.0221859	0.170137	2	9	cg00906130	0.605289	0.172558	0.648469	0.105643	0.725388	0.713536	0.634363	0.0209135	0.0874089	0.0418852	0.0689587	0.0391402	0.0257257	0.515035	0.0473387	0.467696	6	13	cg00906130	0.0760013	0.0466491	0.055095	0.136433	0.0559601	0.0853862	0.0594658	0.0479266	0.0905387	0.0870275	0.0759208	0.0712396	0.00468114	4
cg00903242	0.819868	0.686557	0.434979	0.718735	0.149039	0.654621	0.794653	0.138065	0.125485	0.60835	0.131775	0.476575	2	9	cg00903242	0.380321	0.145729	0.792752	0.445231	0.753445	0.745581	0.801903	0.205051	0.227749	0.190318	0.195601	0.168424	0.149684	0.580709	0.189471	0.391238	4	13	cg00903242	0.528951	0.531349	0.549285	0.470497	0.517496	0.823334	0.145412	0.1515	0.181885	0.144853	0.570152	0.155913	0.414239	4
cg00908027	0.154217	0.173963	0.290395	0.686611	0.312601	0.20074	0.141568	0.183282	0.192249	0.280014	0.187766	0.0922481	2	9	cg00908027	0.782726	0.653861	0.827855	0.596628	0.741216	0.568433	0.689981	0.0618056	0.184406	0.181281	0.138989	0.0804242	0.0645383	0.694386	0.118574	0.575812	6	13	cg00908027	0.211452	0.184817	0.542211	0.243835	0.441336	0.138827	0.18151	0.19001	0.154393	0.167782	0.293746	0.173424	0.120323	4
cg00908291	0.0464708	0.029455	0.0453158	0.0316929	0.0304938	0.0340733	0.0437536	0.0535088	0.0437828	0.0373222	0.0486458	-0.0113236	2	9	cg00908291	0.578654	0.282415	0.630783	0.641787	0.444162	0.671302	0.730889	0.034237	0.141143	0.0541251	0.0369483	0.0777007	0.0583285	0.56857	0.0670803	0.50149	6	13	cg00908291	0.522551	0.323855	0.287348	0.336969	0.598475	0.878314	0.121461	0.0911844	0.17825	0.186367	0.491252	0.144316	0.346936	4
cg00909514	0.0402489	0.218506	0.0432345	0.371213	0.027503	0.112112	0.0379211	0.050344	0.0435156	0.121534	0.0469298	0.0746045	2	9	cg00909514	0.556601	0.18454	0.667084	0.688377	0.621841	0.455042	0.737912	0.0518126	0.15494	0.0612093	0.172772	0.123252	0.0361115	0.558771	0.100016	0.458755	6	13	cg00909514	0.539794	0.166667	0.512338	0.425242	0.235352	0.770829	0.116069	0.0810332	0.147643	0.152222	0.441704	0.124242	0.317462	4
cg00910052	0.0722619	0.527412	0.165491	0.134595	0.0671659	0.321281	0.154943	0.0585184	0.0657917	0.206164	0.0621551	0.144009	2	9	cg00910052	0.306361	0.446241	0.416056	0.514491	0.231412	0.196115	0.478125	0.0408301	0.119511	0.0863103	0.0562132	0.062434	0.06569	0.369829	0.0718314	0.297997	6	13	cg00910052	0.43028	0.56935	0.566029	0.515847	0.523588	0.719354	0.0818702	0.0798862	0.171493	0.107816	0.554075	0.110266	0.443808	4
cg00907288	0.706362	0.778831	0.715635	0.959681	0.899502	0.833628	0.859323	0.0869418	0.05725	0.821852	0.0720959	0.749756	2	9	cg00907288	0.866471	0.807098	0.90145	0.9201	0.879828	0.840665	0.846731	0.140399	0.253135	0.137384	0.229761	0.177464	0.0660734	0.866049	0.167369	0.69868	4	13	cg00907288	0.557643	0.496978	0.853138	0.65053	0.707601	0.88559	0.380041	0.149331	0.271127	0.27716	0.691913	0.269415	0.422499	1
cg00914041	0.0566472	0.064228	0.0742679	0.155015	0.0717279	0.0770578	0.0981738	0.0842966	0.0683115	0.0853026	0.076304	0.00899852	2	9	cg00914041	0.653293	0.617408	0.652881	0.76432	0.722152	0.695829	0.746588	0.0641576	0.192064	0.129367	0.0792545	0.0843031	0.0601324	0.69321	0.101547	0.591664	6	13	cg00914041	0.472412	0.10435	0.451542	0.18064	0.421408	0.505634	0.191185	0.11663	0.160544	0.303752	0.355998	0.193028	0.16297	3
cg00912598	0.557072	0.671497	0.42586	0.877713	0.464009	0.581134	0.547638	0.0814216	0.0829432	0.589275	0.0821824	0.507092	2	9	cg00912598	0.0787438	0.609823	0.107057	0.14316	0.0915324	0.10227	0.101674	0.0897091	0.0934489	0.114849	0.063061	0.082373	0.0860637	0.176323	0.0882507	0.0880722	6	13	cg00912598	0.714923	0.648207	0.732168	0.675099	0.677496	0.855913	0.16635	0.122702	0.192499	0.16759	0.717301	0.162285	0.555016	4
cg00917154	0.79576	0.140969	0.106985	0.252381	0.096721	0.394203	0.104615	0.211899	0.173475	0.270233	0.192687	0.0775464	1	9	cg00917154	0.418644	0.611134	0.656003	0.47593	0.427321	0.508792	0.778529	0.0903491	0.166702	0.14105	0.0975221	0.141652	0.126473	0.553765	0.127291	0.426473	6	13	cg00917154	0.149705	0.118701	0.237371	0.268319	0.15223	0.13948	0.16786	0.132157	0.256671	0.185599	0.177634	0.185572	-0.0079374	3
cg00919077	0.0697995	0.200019	0.152551	0.201491	0.213228	0.128263	0.0982691	0.119308	0.132326	0.151946	0.125817	0.026129	2	9	cg00919077	0.460747	0.496259	0.153781	0.820892	0.737748	0.547223	0.788348	0.104748	0.189044	0.12322	0.192115	0.126596	0.182633	0.572143	0.153059	0.419083	6	13	cg00919077	0.234589	0.132041	0.170213	0.210262	0.185033	0.216919	0.196001	0.152593	0.277016	0.247692	0.191509	0.218325	-0.026816	2
cg00914726	0.187336	0.760581	0.581165	0.903681	0.262905	0.798566	0.735395	0.156956	0.143706	0.604233	0.150331	0.453902	2	9	cg00914726	0.282432	0.188328	0.794265	0.628616	0.789172	0.748586	0.725385	0.399792	0.462918	0.340821	0.329895	0.350607	0.300201	0.593826	0.364039	0.229787	0	13	cg00914726	0.486893	0.59453	0.277989	0.445097	0.413024	0.795296	0.302749	0.249801	0.37347	0.315697	0.502138	0.310429	0.191709	0
cg00919971	0.13592	0.297202	0.242363	0.103426	0.0730333	0.37718	0.186109	0.132332	0.119049	0.202176	0.12569	0.0764862	2	9	cg00919971	0.471994	0.182527	0.795587	0.733595	0.601786	0.635114	0.620113	0.14801	0.186967	0.172197	0.150549	0.118326	0.100617	0.577245	0.146111	0.431134	6	13	cg00919971	0.574726	0.561093	0.39014	0.408715	0.205198	0.913945	0.52902	0.471411	0.587848	0.517454	0.508969	0.526433	-0.0174638	0
cg00925616	0.644092	0.54718	0.432107	0.830316	0.780057	0.549704	0.642448	0.520192	0.431837	0.632272	0.476015	0.156257	0	9	cg00925616	0.607075	0.529194	0.606539	0.73083	0.545702	0.594114	0.723444	0.10248	0.151034	0.0908586	0.140532	0.122282	0.119906	0.619557	0.121182	0.498375	6	13	cg00925616	0.241756	0.473796	0.630131	0.42867	0.534841	0.746312	0.138247	0.109195	0.119178	0.204556	0.509251	0.142794	0.366457	3
cg00926215	0.796368	0.454225	0.142937	0.799445	0.0375898	0.448811	0.045796	0.108559	0.0951504	0.38931	0.101855	0.287456	2	9	cg00926215	0.330044	0.409198	0.697455	0.654555	0.483712	0.437955	0.680904	0.0493031	0.080096	0.0791256	0.0596043	0.0727028	0.075488	0.527689	0.0693866	0.458302	6	13	cg00926215	0.449935	0.0802769	0.564932	0.179495	0.195166	0.442237	0.128292	0.0906389	0.232246	0.121982	0.318674	0.14329	0.175384	3
cg00919118	0.176828	0.408272	0.370137	0.835657	0.722198	0.465595	0.213928	0.0361428	0.0366263	0.456088	0.0363846	0.419703	2	9	cg00919118	0.584591	0.447152	0.740083	0.62683	0.596872	0.512208	0.792308	0.0597028	0.150412	0.0733112	0.0985624	0.0800444	0.0557012	0.614292	0.086289	0.528003	6	13	cg00919118	0.393535	0.128785	0.713229	0.36144	0.522435	0.7765	0.0650645	0.0591774	0.11873	0.0608604	0.482654	0.0759582	0.406696	4
cg00927231	0.815285	0.566872	0.522328	0.901765	0.693014	0.586084	0.615728	0.02561	0.0434969	0.671582	0.0345535	0.637029	2	9	cg00927231	0.568112	0.504479	0.71509	0.562121	0.610149	0.545299	0.698297	0.0233923	0.212024	0.0732721	0.0372576	0.244147	0.0631579	0.600507	0.108875	0.491632	4	13	cg00927231	0.513168	0.257237	0.649036	0.215704	0.492304	0.826623	0.0669502	0.0413631	0.0686039	0.0821376	0.492345	0.0647637	0.427582	4
cg00931201	0.717943	0.593207	0.516715	0.888387	0.691786	0.650383	0.671195	0.0890235	0.0958663	0.67566	0.0924449	0.583215	2	9	cg00931201	n/a	n/a	n/a	n/a	n/a	n/a	n/a	n/a	n/a	n/a	n/a	n/a	n/a	n/a	n/a	n/a	n/a	n/a	cg00931201	0.554151	0.398781	0.342963	0.259323	0.420334	0.850855	0.245459	0.174987	0.342336	0.309102	0.471068	0.267971	0.203097	1
cg00942219	0.596218	0.238757	0.373725	0.83794	0.330192	0.573282	0.241302	0.0272814	0.0503493	0.455917	0.0388154	0.417101	2	9	cg00942219	0.538354	0.529854	0.50864	0.672689	0.389216	0.606516	0.673653	0.0996796	0.276159	0.168521	0.118389	0.159374	0.153744	0.559846	0.162644	0.397202	5	13	cg00942219	0.330261	0.0581128	0.054156	0.194161	0.17885	0.742307	0.175647	0.0812329	0.134553	0.0727742	0.259641	0.116052	0.14359	4
cg00944142	0.105616	0.507813	0.0494313	0.354967	0.0555218	0.55074	0.603498	0.0544188	0.0585549	0.318227	0.0564869	0.26174	2	9	cg00944142	0.593386	0.11272	0.709667	0.670941	0.614069	0.326039	0.620341	0.0675465	0.168546	0.0432987	0.0877428	0.117608	0.0638229	0.521023	0.0914275	0.429596	6	13	cg00944142	0.332318	0.110203	0.169782	0.410661	0.256318	0.776615	0.0889143	0.111621	0.126091	0.194199	0.34265	0.130206	0.212444	4
cg00943360	0.435143	0.748003	0.592694	0.899827	0.369062	0.612685	0.738292	0.176713	0.183381	0.627958	0.180047	0.447911	2	9	cg00943360	0.539663	0.581099	0.867835	0.188325	0.838999	0.767068	0.843141	0.171506	0.274663	0.270436	0.146561	0.127786	0.20434	0.660876	0.199215	0.46166	3	13	cg00943360	0.531429	0.303232	0.48265	0.327946	0.48094	0.791113	0.233963	0.225722	0.294602	0.284418	0.486218	0.259676	0.226542	0
cg00948524	0.102026	0.538344	0.387081	0.717762	0.0431208	0.344645	0.361152	0.0610431	0.0509332	0.356304	0.0559881	0.300316	2	9	cg00948524	0.448817	0.530717	0.337599	0.459505	0.44903	0.380739	0.762799	0.0432121	0.164134	0.0687155	0.0426631	0.0722205	0.0563157	0.481315	0.0745435	0.406772	6	13	cg00948524	0.083441	0.0630159	0.0856694	0.0860978	0.0686631	0.0551471	0.0802338	0.0620756	0.0996789	0.0700615	0.0736724	0.0780124	-0.00434003	4
cg00950497	0.857396	0.632086	0.498682	0.822718	0.812467	0.619315	0.768411	0.285427	0.359791	0.715868	0.322609	0.393259	0	9	cg00950497	0.486383	0.55127	0.759732	0.54456	0.412472	0.598962	0.806569	0.0840835	0.144608	0.179712	0.152164	0.106433	0.116897	0.594278	0.13065	0.463629	6	13	cg00950497	0.511644	0.511533	0.759785	0.465927	0.467261	0.105393	0.220207	0.181215	0.293049	0.230829	0.470257	0.231325	0.238932	1
cg00954382	0.0883978	0.555597	0.16016	0.88628	0.515343	0.430395	0.397465	0.0745104	0.079655	0.433377	0.0770827	0.356294	2	9	cg00954382	0.524788	0.414503	0.649533	0.0993737	0.640439	0.56676	0.694895	0.0822976	0.120472	0.124633	0.0986837	0.125647	0.0791647	0.512899	0.10515	0.407749	6	13	cg00954382	0.190993	0.105237	0.169801	0.22875	0.358935	0.219206	0.132493	0.117586	0.169058	0.126393	0.212154	0.136382	0.0757714	4
cg00955497	0.0892186	0.0885115	0.0674249	0.611357	0.0940581	0.0647828	0.0595145	0.119587	0.104896	0.153553	0.112241	0.0413111	2	9	cg00955497	0.681769	0.672596	0.274485	0.772099	0.709926	0.532326	0.715562	0.0926427	0.162681	0.112982	0.122237	0.13279	0.0835381	0.622681	0.117812	0.504869	6	13	cg00955497	0.23217	0.347196	0.203279	0.447714	0.452263	0.831003	0.236801	0.101244	0.21315	0.125097	0.418937	0.169073	0.249864	2
cg00947782	0.33577	0.500751	0.253715	0.899661	0.550261	0.575063	0.584524	0.032456	0.0727382	0.528535	0.0525971	0.475938	2	9	cg00947782	0.528402	0.50427	0.276115	0.538641	0.547303	0.226862	0.559147	0.0262194	0.1523	0.050577	0.0491746	0.0552921	0.0238597	0.454391	0.0595704	0.394821	6	13	cg00947782	0.622428	0.517013	0.827998	0.50324	0.551685	0.850507	0.283808	0.0505194	0.228935	0.0798813	0.645478	0.160786	0.484693	2
cg00955769	0.587408	0.561482	0.572797	0.666348	0.447205	0.680611	0.579055	0.0932808	0.0923135	0.584987	0.0927971	0.49219	2	9	cg00955769	0.545419	0.496423	0.277327	0.481237	0.514945	0.209175	0.388834	0.0623524	0.158075	0.0784986	0.0734961	0.0929347	0.0790128	0.416194	0.0907283	0.325466	6	13	cg00955769	0.544272	0.150895	0.229192	0.514636	0.361412	0.795205	0.138059	0.105532	0.109014	0.237892	0.432602	0.147624	0.284978	3
cg00955911	0.878637	0.454389	0.518671	0.927493	0.188058	0.723762	0.774452	0.177204	0.081869	0.637923	0.129536	0.508387	2	9	cg00955911	0.785979	0.761295	0.892366	0.929099	0.839209	0.843449	0.886434	0.178397	0.226953	0.100351	0.271005	0.107807	0.0599297	0.848261	0.157407	0.690854	4	13	cg00955911	0.394009	0.287207	0.869158	0.373693	0.277668	0.82736	0.220368	0.161163	0.225519	0.226012	0.504849	0.208266	0.296583	1
cg00960260	0.428528	0.166239	0.504566	0.403504	0.576817	0.0707527	0.101643	0.113656	0.0958359	0.321721	0.104746	0.216975	2	9	cg00960260	0.652695	0.415754	0.774834	0.670653	0.632951	0.689439	0.794772	0.07643	0.172565	0.126447	0.0970811	0.112476	0.0974863	0.661585	0.113748	0.547838	6	13	cg00960260	0.147903	0.150696	0.110353	0.159969	0.160433	0.086743	0.148874	0.160447	0.145303	0.140762	0.136016	0.148846	-0.0128302	4
cg00956199	0.743678	0.566781	0.531156	0.944302	0.675071	0.680952	0.691654	0.0989494	0.100424	0.690513	0.0996866	0.590827	2	9	cg00956199	0.186056	0.245785	0.607956	0.041521	0.327939	0.281078	0.45645	0.0533049	0.109119	0.100388	0.0753634	0.0560722	0.0767548	0.306684	0.0785004	0.228183	6	13	cg00956199	0.705272	0.481181	0.84242	0.421035	0.393627	0.90114	0.221027	0.167852	0.237941	0.178266	0.624112	0.201272	0.422841	2
cg00962014	0.119777	0.519094	0.395866	0.329391	0.135763	0.539942	0.489591	0.0796122	0.0787246	0.361346	0.0791684	0.282178	2	9	cg00962014	0.552432	0.504561	0.533417	0.472637	0.515005	0.586947	0.782261	0.185273	0.190428	0.118327	0.0592944	0.138896	0.0852003	0.563894	0.12957	0.434324	6	13	cg00962014	0.521456	0.419222	0.705328	0.478049	0.565083	0.770783	0.105285	0.098994	0.12367	0.128276	0.576653	0.114056	0.462597	4
cg00964221	0.576957	0.444458	0.0954595	0.275704	0.816423	0.566358	0.652818	0.0812761	0.106712	0.48974	0.0939939	0.395746	2	9	cg00964221	0.646725	0.623997	0.48911	0.753144	0.707443	0.368805	0.804619	0.0786892	0.130843	0.155185	0.107916	0.0969494	0.0964323	0.627692	0.111003	0.516689	6	13	cg00964221	0.148136	0.122907	0.229137	0.145704	0.165698	0.206208	0.133591	0.117062	0.141411	0.146298	0.169632	0.13459	0.0350415	4
cg00964484	0.111287	0.561406	0.274937	0.848758	0.444045	0.526888	0.601596	0.146981	0.0882131	0.481274	0.117597	0.363677	2	9	cg00964484	0.479849	0.575593	0.442192	0.625876	0.690775	0.497759	0.582724	0.0902138	0.127378	0.108991	0.0983808	0.0750127	0.0776	0.556396	0.0962626	0.460133	6	13	cg00964484	0.511287	0.394506	0.659154	0.314528	0.339	0.808735	0.168244	0.171744	0.187788	0.137263	0.504535	0.16626	0.338275	4
cg00960700	0.888191	0.603353	0.511679	0.901695	0.34833	0.649355	0.530291	0.0203975	0.0277751	0.633271	0.0240863	0.609184	2	9	cg00960700	0.0654412	0.570437	0.0579658	0.538972	0.0182554	0.0764405	0.111822	0.0127788	0.0330483	0.0341418	0.0241714	0.0180475	0.00874025	0.205619	0.0218214	0.183798	6	13	cg00960700	0.483196	0.605152	0.613314	0.673667	0.545804	0.831229	0.102482	0.0617326	0.115332	0.0855861	0.625394	0.0912831	0.53411	4
cg00966974	0.27678	0.633313	0.534147	0.739484	0.46616	0.602227	0.644227	0.0853894	0.107567	0.55662	0.0964781	0.460142	2	9	cg00966974	0.538835	0.0845175	0.714854	0.237957	0.681404	0.659128	0.719142	0.0808573	0.173783	0.0859768	0.0988662	0.0976595	0.095263	0.519405	0.105401	0.414004	6	13	cg00966974	0.173113	0.117941	0.176627	0.256324	0.179526	0.495917	0.142744	0.13196	0.153623	0.239282	0.233241	0.166902	0.0663391	3
cg00969047	0.0381889	0.0299871	0.0334264	0.0338191	0.0246581	0.0326485	0.0368777	0.0372162	0.0469336	0.0328008	0.0420749	-0.0092741	2	9	cg00969047	0.569761	0.6257	0.700331	0.700737	0.247703	0.400966	0.677153	0.0384653	0.134567	0.0894224	0.0437321	0.0653143	0.0399612	0.560336	0.068577	0.491759	6	13	cg00969047	0.062953	0.0513963	0.0611155	0.1349	0.0647489	0.52957	0.0846487	0.0651362	0.0709853	0.0866667	0.150781	0.0768592	0.0739215	4
cg00970313	0.0443801	0.520367	0.345857	0.0441931	0.136816	0.118936	0.115461	0.149932	0.133034	0.18943	0.141483	0.0479468	2	9	cg00970313	0.744935	0.646705	0.764281	0.776375	0.711446	0.697319	0.763633	0.0582016	0.15743	0.123678	0.189427	0.107526	0.0959487	0.729242	0.122035	0.607207	6	13	cg00970313	0.449314	0.282181	0.310999	0.438456	0.273519	0.755518	0.169674	0.0916992	0.133101	0.161795	0.418331	0.139067	0.279264	4
cg00976157	0.0492648	0.065994	0.0344306	0.0472285	0.0465941	0.123841	0.435031	0.0447062	0.0528218	0.114626	0.048764	0.0658623	2	9	cg00976157	0.604458	0.558591	0.723981	0.769665	0.688372	0.669089	0.816818	0.0453086	0.14855	0.0960763	0.0592387	0.0935302	0.0539446	0.690139	0.0827747	0.607365	6	13	cg00976157	0.267546	0.0595614	0.415269	0.214642	0.103642	0.803636	0.085201	0.0587657	0.163562	0.196916	0.310716	0.126111	0.184605	4
cg00968461	0.552409	0.709827	0.53118	0.601108	0.599732	0.725038	0.713157	0.168224	0.155556	0.633207	0.16189	0.471317	2	9	cg00968461	0.739917	0.726178	0.536979	0.835339	0.759597	0.467477	0.807692	0.103589	0.228577	0.217606	0.0956211	0.129142	0.147696	0.696168	0.153705	0.542463	4	13	cg00968461	0.545858	0.622023	0.773669	0.623529	0.616601	0.837266	0.250568	0.208828	0.37158	0.234195	0.669825	0.266293	0.403532	0
cg00979195	0.235792	0.206517	0.117637	0.0807156	0.0869439	0.110008	0.136666	0.0676906	0.0633705	0.139183	0.0655305	0.0736523	2	9	cg00979195	0.3579	0.531455	0.327161	0.714258	0.346588	0.530352	0.685206	0.0764917	0.147989	0.116499	0.0827524	0.0760307	0.0587143	0.498989	0.0930795	0.405909	6	13	cg00979195	0.108193	0.106222	0.113043	0.113856	0.201143	0.158763	0.0954465	0.106392	0.138296	0.112354	0.133537	0.113122	0.0204146	4
cg00976453	0.81438	0.610313	0.514032	0.920999	0.43974	0.428764	0.761775	0.0315381	0.0406659	0.641429	0.036102	0.605327	2	9	cg00976453	0.165475	0.660191	0.0831127	0.252434	0.128794	0.0573707	0.252958	0.0493646	0.0578818	0.0637912	0.123272	0.03049	0.0324101	0.22862	0.0595349	0.169085	6	13	cg00976453	0.115369	0.106141	0.113874	0.143055	0.100573	0.0995208	0.187106	0.0903218	0.121191	0.173581	0.113089	0.14305	-0.0299612	4
cg00987031	0.0960613	0.367633	0.234937	0.650829	0.0920358	0.0819855	0.438368	0.0802948	0.0929041	0.280264	0.0865994	0.193665	2	9	cg00987031	0.241843	0.613385	0.446403	0.114503	0.0960017	0.246053	0.0970034	0.103473	0.140983	0.119019	0.105043	0.0804774	0.0865857	0.265028	0.10593	0.159097	6	13	cg00987031	0.65629	0.579392	0.710285	0.5357	0.548879	0.818061	0.17751	0.115013	0.161771	0.129232	0.641435	0.145881	0.495553	4
cg00981879	0.907269	0.635477	0.45159	0.958244	0.106655	0.634159	0.75809	0.132584	0.122901	0.635926	0.127743	0.508184	2	9	cg00981879	n/a	n/a	n/a	n/a	n/a	n/a	n/a	n/a	n/a	n/a	n/a	n/a	n/a	n/a	n/a	n/a	n/a	n/a	cg00981879	0.697037	0.403775	0.634021	0.593178	0.593618	0.888471	0.463775	0.420153	0.2175	0.465304	0.635017	0.391683	0.243334	0
cg00987461	0.870875	0.678389	0.484245	0.337112	0.468568	0.670274	0.740009	0.0841547	0.09689	0.607068	0.0905223	0.516545	2	9	cg00987461	0.0555556	0.0515435	0.0593831	0.0763359	0.0651515	0.0587177	0.0813195	0.0647372	0.0566038	0.0846241	0.0682214	0.0596992	0.0597501	0.064001	0.065606	-0.00160499	6	13	cg00987461	0.167274	0.125046	0.530604	0.238582	0.161416	0.122357	0.145732	0.137047	0.158516	0.167027	0.224213	0.152081	0.0721323	4
cg00989853	0.900067	0.642587	0.536055	0.948296	0.811141	0.557498	0.670949	0.0361757	0.0349684	0.723799	0.0355721	0.688227	2	9	cg00989853	0.162791	0.535026	0.675768	0.590752	0.769532	0.427034	0.796886	0.0544023	0.119675	0.0806852	0.0639636	0.0351098	0.0312922	0.565398	0.0641881	0.50121	6	13	cg00989853	0.541253	0.0468198	0.0726751	0.0990869	0.0944407	0.450238	0.07939	0.0464048	0.100572	0.10297	0.217419	0.0823342	0.135085	4
cg00990022	0.839059	0.504426	0.339435	0.885289	0.563839	0.174784	0.545613	0.129675	0.127235	0.550349	0.128455	0.421894	2	9	cg00990022	0.533312	0.471808	0.209072	0.314289	0.785249	0.700923	0.444675	0.182558	0.190329	0.159996	0.276476	0.188892	0.160674	0.49419	0.193154	0.301035	5	13	cg00990022	0.579123	0.63598	0.405047	0.425703	0.596758	0.68642	0.213213	0.137716	0.318297	0.390041	0.554838	0.264817	0.290022	1
cg00992153	0.0358755	0.0289798	0.0279963	0.46542	0.0209793	0.0265529	0.0408431	0.0382658	0.0667631	0.0923781	0.0525144	0.0398637	2	9	cg00992153	0.340739	0.501113	0.658119	0.664809	0.710248	0.642257	0.471286	0.0311159	0.123415	0.0820674	0.0832135	0.119871	0.0347795	0.569796	0.0790771	0.490719	6	13	cg00992153	0.221093	0.176295	0.740412	0.0796417	0.2698	0.718454	0.107723	0.0611718	0.0927956	0.0751614	0.367616	0.084213	0.283403	4
cg00990613	0.658855	0.63296	0.556281	0.856776	0.765866	0.628094	0.496283	0.12439	0.154942	0.656445	0.139666	0.516779	2	9	cg00990613	0.602169	0.486193	0.709478	0.716295	0.655662	0.656282	0.756334	0.180112	0.307543	0.16759	0.156857	0.237417	0.268431	0.65463	0.219658	0.434972	3	13	cg00990613	0.449832	0.271806	0.258239	0.392714	0.521868	0.822055	0.117423	0.10279	0.127127	0.242843	0.452752	0.147546	0.305207	3
cg00993824	0.0444803	0.412538	0.323692	0.503961	0.0239112	0.467691	0.554681	0.157149	0.122188	0.332994	0.139669	0.193325	2	9	cg00993824	0.392703	0.254957	0.631276	0.63892	0.420222	0.50325	0.610139	0.0498783	0.0852781	0.0326898	0.0467074	0.0343137	0.0604097	0.493066	0.0515462	0.44152	6	13	cg00993824	0.403033	0.183157	0.7077	0.397771	0.30569	0.783967	0.0970638	0.0781634	0.110539	0.10985	0.463553	0.098904	0.364649	4
cg00992850	0.860861	0.666623	0.277762	0.898435	0.149773	0.750401	0.720502	0.190757	0.180842	0.617765	0.1858	0.431966	2	9	cg00992850	0.702251	0.600407	0.779888	0.793117	0.768737	0.691428	0.839977	0.200944	0.289413	0.272945	0.236095	0.238587	0.216453	0.739401	0.242406	0.496995	0	13	cg00992850	0.580078	0.744217	0.80168	0.669955	0.694129	0.829935	0.537213	0.555306	0.516115	0.561583	0.719999	0.542554	0.177445	0
cg01010870	0.0521626	0.579264	0.118414	0.202956	0.0917542	0.50952	0.101248	0.0799369	0.0928186	0.236474	0.0863778	0.150096	2	9	cg01010870	0.590677	0.543973	0.383628	0.665426	0.573394	0.565682	0.567026	0.086594	0.155529	0.125572	0.120459	0.118352	0.080103	0.555687	0.114435	0.441252	6	13	cg01010870	0.256532	0.412744	0.535759	0.249452	0.453725	0.641796	0.147338	0.166987	0.172758	0.167363	0.425001	0.163612	0.26139	4
cg01012669	0.542202	0.514771	0.0800341	0.329949	0.197528	0.543797	0.469021	0.115051	0.112848	0.382472	0.113949	0.268523	2	9	cg01012669	0.555794	0.427038	0.591098	0.655371	0.452737	0.532439	0.5704	0.0924666	0.171515	0.129621	0.160258	0.132496	0.156185	0.540696	0.140424	0.400273	6	13	cg01012669	0.36416	0.151128	0.488424	0.214202	0.265781	0.654796	0.167092	0.158448	0.167029	0.138991	0.356415	0.15789	0.198525	4
cg00997079	0.766248	0.491435	0.43659	0.870186	0.659137	0.462875	0.478494	0.124123	0.117053	0.594995	0.120588	0.474407	2	9	cg00997079	0.567692	0.500819	0.69917	0.567786	0.681532	0.653283	0.70296	0.168571	0.342354	0.230038	0.252798	0.272647	0.238626	0.624749	0.250839	0.37391	1	13	cg00997079	0.584953	0.202362	0.126153	0.306456	0.37458	0.788766	0.164471	0.120087	0.218821	0.102187	0.397212	0.151391	0.24582	3
cg01016553	0.822598	0.603873	0.297179	0.920818	0.088716	0.454345	0.702977	0.085292	0.0789761	0.555786	0.0821341	0.473652	2	9	cg01016553	0.0657658	0.100833	0.121142	0.0950549	0.422387	0.132094	0.290534	0.120883	0.110602	0.115882	0.221877	0.08	0.0572189	0.175401	0.117744	0.0576578	5	13	cg01016553	0.446273	0.214337	0.266315	0.295963	0.499221	0.751867	0.222575	0.154676	0.199352	0.247076	0.412329	0.20592	0.206409	2
cg01018701	0.102685	0.0941106	0.111967	0.0880667	0.121618	0.302186	0.174978	0.101912	0.0896785	0.14223	0.0957954	0.0464347	2	9	cg01018701	0.451823	0.520329	0.620176	0.540625	0.491202	0.462721	0.54272	0.0641905	0.0822869	0.0901102	0.0970359	0.0531805	0.0679409	0.518513	0.0757908	0.442723	6	13	cg01018701	0.675173	0.656402	0.790037	0.574625	0.63952	0.838796	0.176394	0.151346	0.279904	0.196497	0.695759	0.201035	0.494724	3
cg01016662	0.856146	0.488146	0.347814	0.940549	0.631586	0.493039	0.61815	0.0477983	0.0889334	0.625061	0.0683659	0.556695	2	9	cg01016662	0.0230302	0.0126476	0.122921	0.0119345	0.0990159	0.247667	0.318009	0.0443744	0.00807644	0.012147	0.135113	0.0101543	0.0186999	0.119318	0.0380941	0.0812236	6	13	cg01016662	0.135095	0.0744696	0.50378	0.192616	0.16481	0.718221	0.139273	0.0720624	0.185082	0.173711	0.298165	0.142532	0.155633	4
cg01022567	0.318735	0.333696	0.261597	0.399356	0.447176	0.321643	0.441788	0.072304	0.0670493	0.36057	0.0696767	0.290894	2	9	cg01022567	0.4055	0.571559	0.619013	0.58414	0.581409	0.561937	0.754857	0.0435587	0.125106	0.0679794	0.102526	0.0568856	0.0577037	0.582631	0.0756264	0.507004	6	13	cg01022567	0.397153	0.366771	0.726041	0.26462	0.534229	0.706442	0.0695209	0.0755017	0.130316	0.0936872	0.499209	0.0922565	0.406953	4
cg01027750	0.785466	0.520131	0.416741	0.827792	0.657341	0.551553	0.577395	0.313552	0.371653	0.619488	0.342602	0.276886	0	9	cg01027750	0.632978	0.621963	0.708402	0.740378	0.680408	0.641712	0.781328	0.0915344	0.185205	0.132875	0.148222	0.144704	0.136792	0.686739	0.139889	0.54685	6	13	cg01027750	0.327117	0.23894	0.151597	0.495939	0.401126	0.748492	0.218329	0.123227	0.153186	0.239521	0.393868	0.183566	0.210303	2
cg01020696	0.807925	0.651602	0.483376	0.653938	0.549194	0.5622	0.366555	0.159328	0.173225	0.582113	0.166276	0.415836	2	9	cg01020696	0.267606	0.424614	0.512073	0.261084	0.225455	0.441068	0.214326	0.117104	0.166319	0.128382	0.102336	0.0896719	0.102421	0.335175	0.117706	0.217469	6	13	cg01020696	0.578104	0.318287	0.361905	0.298819	0.434278	0.745132	0.253978	0.188551	0.215703	0.26322	0.456088	0.230363	0.225724	1
cg01032119	0.792956	0.603488	0.469256	0.521637	0.793501	0.501014	0.389782	0.320196	0.328627	0.581662	0.324412	0.25725	0	9	cg01032119	0.715059	0.430728	0.554833	0.49652	0.557175	0.617663	0.633827	0.0790257	0.162077	0.134615	0.125681	0.127526	0.0919273	0.572258	0.120142	0.452116	6	13	cg01032119	0.290679	0.306403	0.558085	0.325061	0.239563	0.686417	0.237998	0.253633	0.226651	0.208234	0.401035	0.231629	0.169406	0
cg01029840	0.0564115	0.570026	0.284134	0.837612	0.482595	0.648146	0.633149	0.0324297	0.0429286	0.501725	0.0376791	0.464046	2	9	cg01029840	0.676975	0.696142	0.747453	0.752336	0.645156	0.665032	0.809818	0.0402028	0.205169	0.132763	0.108328	0.112089	0.0550869	0.713273	0.10894	0.604334	5	13	cg01029840	0.350187	0.0825872	0.406421	0.127145	0.0717201	0.581757	0.0881338	0.0704622	0.0596137	0.102231	0.269969	0.0801101	0.189859	4
cg01047432	0.028731	0.0335699	0.0367991	0.0180964	0.0194829	0.0361165	0.0392132	0.030289	0.0389786	0.030287	0.0346338	-0.00434685	2	9	cg01047432	0.519763	0.512532	0.67778	0.399628	0.476447	0.231379	0.683237	0.038152	0.108204	0.120161	0.0948668	0.0863373	0.0641233	0.500109	0.0853074	0.414802	6	13	cg01047432	0.0967011	0.07902	0.0773569	0.0786866	0.0888048	0.0785696	0.0863456	0.0794227	0.0698198	0.101712	0.0831898	0.0843251	-0.00113526	4
cg01040523	0.892904	0.594932	0.444153	0.616532	0.675564	0.613854	0.718918	0.0981827	0.0858917	0.65098	0.0920372	0.558942	2	9	cg01040523	0.352683	0.0642981	0.625892	0.477051	0.621211	0.546334	0.635992	0.0593539	0.0850494	0.0837816	0.148282	0.0704597	0.0635146	0.47478	0.0850736	0.389707	6	13	cg01040523	0.46323	0.180935	0.478915	0.226558	0.60895	0.812371	0.111957	0.136087	0.237002	0.168088	0.461827	0.163283	0.298543	3
cg01047631	0.876488	0.494374	0.499618	0.90491	0.825005	0.50844	0.688246	0.328279	0.253105	0.685297	0.290692	0.394605	0	9	cg01047631	0.544892	0.513314	0.788164	0.713617	0.651887	0.561688	0.829028	0.157381	0.154622	0.152884	0.169525	0.146913	0.143384	0.657513	0.154118	0.503395	6	13	cg01047631	0.565643	0.374631	0.861658	0.607213	0.565276	0.897575	0.429995	0.4404	0.585294	0.555988	0.645333	0.502919	0.142414	0
cg01047586	0.608233	0.712399	0.420571	0.885432	0.290028	0.737835	0.607712	0.127194	0.0998776	0.608887	0.113536	0.495351	2	9	cg01047586	0.0674871	0.207955	0.600571	0.0527446	0.119086	0.55045	0.502447	0.112919	0.0952254	0.400497	0.0681502	0.0574473	0.075	0.300106	0.134873	0.165233	5	13	cg01047586	0.302549	0.256719	0.467601	0.314611	0.201439	0.604864	0.255743	0.320888	0.26461	0.201308	0.357964	0.260637	0.0973266	0
cg01048962	0.163	0.519207	0.475796	0.646268	0.675437	0.644577	0.716381	0.0518545	0.0446097	0.548667	0.0482321	0.500435	2	9	cg01048962	0.157287	0.0564672	0.125592	0.0398002	0.595432	0.15384	0.483115	0.122288	0.105143	0.0604497	0.160284	0.0481495	0.029438	0.230219	0.0876255	0.142594	6	13	cg01048962	0.266486	0.536743	0.872778	0.491559	0.627202	0.880519	0.146784	0.141533	0.131415	0.224227	0.612548	0.16099	0.451558	3
cg01050885	0.837015	0.571291	0.487974	0.892322	0.718638	0.604997	0.660936	0.197587	0.176224	0.681882	0.186905	0.494977	2	9	cg01050885	0.323678	0.117606	0.746769	0.471901	0.683801	0.633195	0.763208	0.0839695	0.188854	0.173708	0.126644	0.132384	0.145769	0.534308	0.141888	0.39242	6	13	cg01050885	0.257644	0.142776	0.164446	0.383919	0.345442	0.812045	0.488637	0.484136	0.369027	0.540537	0.351045	0.470584	-0.119539	0
cg01054755	0.085196	0.667588	0.333014	0.0469851	0.0692054	0.52452	0.793377	0.137139	0.166124	0.359984	0.151632	0.208352	2	9	cg01054755	0.712682	0.591232	0.799683	0.79743	0.689649	0.658003	0.870833	0.109211	0.171407	0.17444	0.130566	0.126519	0.171287	0.731359	0.147238	0.58412	6	13	cg01054755	0.640047	0.259077	0.413333	0.662054	0.271125	0.908686	0.289174	0.201865	0.29333	0.249947	0.52572	0.258579	0.267141	0
cg01057656	0.0381047	0.109825	0.067931	0.0765774	0.0672569	0.49119	0.285972	0.0786425	0.0638438	0.162408	0.0712431	0.091165	2	9	cg01057656	0.513277	0.0972533	0.802534	0.874773	0.69274	0.841161	0.831282	0.121807	0.180855	0.0913945	0.128882	0.0612332	0.0999161	0.664717	0.114015	0.550703	6	13	cg01057656	0.563679	0.222095	0.510496	0.384958	0.707195	0.909911	0.140634	0.0770684	0.294699	0.289214	0.549722	0.200404	0.349318	2
cg01054622	0.902932	0.59928	0.488739	0.0830409	0.178033	0.681505	0.693538	0.0477079	0.0490503	0.518153	0.0483791	0.469774	2	9	cg01054622	0.702378	0.468615	0.619974	0.71202	0.737736	0.494282	0.848017	0.0435342	0.148122	0.111809	0.146186	0.0681818	0.0622979	0.654718	0.0966887	0.558029	6	13	cg01054622	0.563194	0.308118	0.582391	0.578683	0.546499	0.841722	0.118947	0.0789595	0.115654	0.13833	0.570101	0.112973	0.457129	4
cg01060861	0.0390437	0.214443	0.03771	0.310324	0.0924803	0.0638641	0.056269	0.0393506	0.0552181	0.116305	0.0472843	0.0690207	2	9	cg01060861	0.470585	0.339556	0.60968	0.575149	0.591107	0.474462	0.185348	0.0292214	0.0740592	0.0428843	0.0957343	0.0461184	0.0288176	0.463698	0.0528059	0.410892	6	13	cg01060861	0.210983	0.0851327	0.133649	0.109769	0.137954	0.801577	0.0982524	0.065491	0.115899	0.1247	0.246511	0.101086	0.145425	4
cg01062519	0.822534	0.621604	0.222092	0.101765	0.157681	0.604788	0.685978	0.111756	0.0963071	0.459492	0.104031	0.35546	2	9	cg01062519	0.626959	0.536931	0.470626	0.757427	0.434761	0.574552	0.706418	0.060601	0.18628	0.121471	0.0693963	0.138081	0.0834108	0.586811	0.109873	0.476937	6	13	cg01062519	0.133447	0.115654	0.564119	0.2962	0.146344	0.372031	0.148342	0.147801	0.193493	0.164152	0.271299	0.163447	0.107852	4
cg01062834	0.0945469	0.0959407	0.330101	0.210374	0.526863	0.10185	0.0918741	0.0711991	0.0670225	0.207364	0.0691108	0.138254	2	9	cg01062834	0.595634	0.187101	0.639972	0.584563	0.462562	0.382066	0.76727	0.054882	0.148512	0.104081	0.0550329	0.101609	0.0716703	0.517024	0.0892979	0.427726	6	13	cg01062834	0.162505	0.142024	0.171854	0.241421	0.151781	0.458868	0.107691	0.119585	0.151022	0.134718	0.221409	0.128254	0.0931549	4
cg01059449	0.806805	0.564467	0.328796	0.839784	0.599128	0.623743	0.686286	0.10985	0.177523	0.635573	0.143687	0.491886	2	9	cg01059449	0.419946	0.443365	0.738078	0.522625	0.438664	0.597478	0.599371	0.181832	0.222367	0.188062	0.16422	0.174399	0.169972	0.537075	0.183475	0.3536	5	13	cg01059449	0.532109	0.290792	0.576448	0.319344	0.388675	0.773609	0.24783	0.192319	0.281356	0.252115	0.480163	0.243405	0.236758	1
cg01065003	0.670309	0.314685	0.270238	0.796059	0.147179	0.385119	0.423255	0.104096	0.106904	0.429549	0.1055	0.324049	2	9	cg01065003	0.507816	0.41265	0.471877	0.63005	0.582673	0.348514	0.511182	0.055161	0.148608	0.0932333	0.0663863	0.0932116	0.0940822	0.494966	0.0917804	0.403185	6	13	cg01065003	0.295602	0.123588	0.32681	0.337122	0.220198	0.168865	0.109592	0.0719889	0.0866257	0.0998594	0.245364	0.0920166	0.153348	4
cg01067139	0.284376	0.352245	0.242671	0.094356	0.163081	0.540761	0.570413	0.145212	0.144454	0.321129	0.144833	0.176296	2	9	cg01067139	0.529885	0.571328	0.642901	0.682915	0.551356	0.642215	0.740549	0.147596	0.181485	0.198695	0.166667	0.168234	0.121321	0.623021	0.164	0.459022	6	13	cg01067139	0.386219	0.218676	0.19635	0.21559	0.488716	0.393046	0.205294	0.159995	0.414321	0.236301	0.316433	0.253978	0.0624552	1
cg01064749	0.539725	0.535353	0.437251	0.580352	0.309262	0.633447	0.366253	0.0610546	0.0666881	0.485949	0.0638713	0.422078	2	9	cg01064749	0.65681	0.278847	0.718137	0.354897	0.7292	0.571045	0.773127	0.287209	0.284665	0.200551	0.26443	0.219899	0.381691	0.583152	0.273074	0.310078	0	13	cg01064749	0.468015	0.120484	0.166301	0.203264	0.127736	0.134203	0.126966	0.114545	0.208263	0.165246	0.203334	0.153755	0.0495788	3
cg01069941	0.778836	0.547389	0.45712	0.803837	0.423887	0.537661	0.61495	0.189577	0.188427	0.594811	0.189002	0.405809	2	9	cg01069941	0.201109	0.129453	0.175719	0.276431	0.11539	0.406153	0.431647	0.157982	0.170926	0.207171	0.154541	0.192002	0.208375	0.247986	0.181833	0.066153	4	13	cg01069941	0.458659	0.155704	0.478308	0.460325	0.200365	0.746747	0.215981	0.224641	0.261878	0.246072	0.416685	0.237143	0.179542	0
cg01070985	0.0212606	0.0339825	0.0341409	0.635265	0.0207387	0.0250145	0.0331921	0.0313874	0.0404923	0.114799	0.0359399	0.0788594	2	9	cg01070985	0.0201753	0.0241812	0.0270778	0.0106285	0.0213735	0.0259722	0.0229544	0.0289498	0.0433313	0.0247827	0.0140108	0.0179251	0.0230572	0.0217661	0.0253428	-0.0035767	6	13	cg01070985	0.535696	0.604919	0.687861	0.571917	0.579638	0.779289	0.0602634	0.0655913	0.13406	0.119626	0.626553	0.0948853	0.531668	4
cg01070078	0.0561914	0.627437	0.569704	0.601465	0.0207813	0.583653	0.669794	0.0353292	0.0346427	0.447004	0.034986	0.412018	2	9	cg01070078	0.0183959	0.0188169	0.024557	0.0230561	0.0145095	0.00841908	0.0157252	0.0228701	0.0270013	0.0191224	0.0214	0.0148546	0.0175579	0.01764	0.0204677	-0.00282776	6	13	cg01070078	0.618162	0.559722	0.662973	0.5267	0.614687	0.825002	0.067894	0.0732908	0.0954879	0.0846966	0.634541	0.0803423	0.554199	4
cg01078276	0.356864	0.496426	0.137644	0.107159	0.533843	0.215209	0.677594	0.14211	0.143394	0.360677	0.142752	0.217925	2	9	cg01078276	0.432052	0.470932	0.546427	0.342783	0.736745	0.696478	0.786813	0.0644596	0.174746	0.0760858	0.104192	0.0934031	0.0893504	0.573176	0.100373	0.472803	6	13	cg01078276	0.229054	0.462257	0.209229	0.355249	0.376416	0.793077	0.177498	0.213125	0.156263	0.144383	0.404213	0.172817	0.231396	3
cg01082111	0.247292	0.44203	0.199551	0.605965	0.140242	0.393044	0.0587963	0.0668796	0.0764591	0.298131	0.0716693	0.226462	2	9	cg01082111	0.442254	0.621756	0.442889	0.733315	0.454922	0.618214	0.55921	0.0989572	0.143279	0.164724	0.0746177	0.133185	0.108934	0.553223	0.120616	0.432607	6	13	cg01082111	0.10557	0.0962827	0.144514	0.209672	0.200634	0.457568	0.0879555	0.0914149	0.125774	0.186024	0.202373	0.122792	0.0795811	4
cg01085210	0.0691669	0.122401	0.203972	0.867653	0.0753258	0.519836	0.47798	0.101711	0.078576	0.333762	0.0901434	0.243619	2	9	cg01085210	0.592824	0.550596	0.693859	0.740075	0.576286	0.545021	0.658197	0.0853473	0.149127	0.110941	0.085765	0.100395	0.0929625	0.622408	0.10409	0.518319	6	13	cg01085210	0.224506	0.0908656	0.553598	0.1721	0.149611	0.690375	0.0966999	0.105783	0.155267	0.185846	0.313509	0.135899	0.17761	4
cg01074657	0.721415	0.644845	0.585393	0.894098	0.803337	0.74152	0.70222	0.119289	0.0854306	0.727547	0.10236	0.625187	2	9	cg01074657	0.774775	0.817246	0.853222	0.914702	0.807304	0.727518	0.894451	0.644177	0.657483	0.461002	0.598936	0.532778	0.628004	0.827031	0.587063	0.239968	0	13	cg01074657	0.72048	0.680702	0.700101	0.584535	0.577409	0.859174	0.246724	0.199181	0.308824	0.386013	0.687067	0.285185	0.401881	1
cg01088070	0.358146	0.471443	0.260551	0.710976	0.128683	0.477632	0.542555	0.0391583	0.0480857	0.421426	0.043622	0.377804	2	9	cg01088070	0.590394	0.506728	0.714747	0.65134	0.626459	0.575533	0.713628	0.0375068	0.146831	0.0736679	0.0292417	0.0706448	0.0455585	0.625547	0.0672418	0.558305	6	13	cg01088070	0.252586	0.0641849	0.0723022	0.147812	0.10323	0.264897	0.0699565	0.0575743	0.0895372	0.0774323	0.150835	0.0736251	0.0772103	4
cg01085837	0.403057	0.557287	0.343557	0.902439	0.129254	0.504313	0.407415	0.0499251	0.0742868	0.463903	0.0621059	0.401797	2	9	cg01085837	0.643581	0.57613	0.78521	0.625599	0.704348	0.670793	0.674129	0.0233252	0.113634	0.084311	0.0559767	0.062717	0.0563425	0.668542	0.0660511	0.60249	6	13	cg01085837	0.179037	0.0818383	0.713415	0.146544	0.102688	0.389223	0.13596	0.0958485	0.128736	0.114109	0.268791	0.118663	0.150127	4
cg01095590	0.0766615	0.344509	0.0812658	0.516423	0.120167	0.595439	0.260369	0.0692777	0.0669371	0.284976	0.0681074	0.216869	2	9	cg01095590	0.656402	0.513672	0.0714104	0.465694	0.331477	0.641106	0.778848	0.0598755	0.0903689	0.0631087	0.121238	0.0911931	0.0663507	0.494087	0.0820224	0.412065	6	13	cg01095590	0.152484	0.0923829	0.148282	0.174116	0.15123	0.444637	0.128295	0.10209	0.123744	0.161277	0.193855	0.128852	0.0650035	4
cg01096398	0.0168375	0.0154232	0.0294866	0.0187068	0.0251113	0.0273083	0.0114802	0.0238217	0.0171418	0.020622	0.0204818	0.000140201	2	9	cg01096398	0.334373	0.492733	0.746268	0.829333	0.503705	0.530545	0.837718	0.014534	0.154963	0.0200466	0.0764519	0.0202139	0.0244671	0.610668	0.0517795	0.558888	6	13	cg01096398	0.0530599	0.0398896	0.752069	0.299644	0.0492417	0.924234	0.0435612	0.0422399	0.0672155	0.0833155	0.353023	0.059083	0.29394	4
cg01098812	0.443897	0.468257	0.392551	0.715737	0.175354	0.492917	0.537233	0.18125	0.178883	0.460849	0.180066	0.280783	2	9	cg01098812	0.482193	0.161403	0.673955	0.787658	0.679587	0.55753	0.777632	0.0857887	0.205912	0.128891	0.0895982	0.132857	0.114514	0.588565	0.12626	0.462305	5	13	cg01098812	0.596664	0.400934	0.702381	0.527622	0.45685	0.792803	0.125892	0.118718	0.14362	0.157213	0.579542	0.136361	0.443182	4
cg01088410	0.921378	0.507952	0.524548	0.92974	0.570345	0.751713	0.0374355	0.0558376	0.0639326	0.606159	0.0598851	0.546274	2	9	cg01088410	0.0682147	0.0356181	0.362812	0.529153	0.0458341	0.308866	0.546326	0.0389096	0.13721	0.0380898	0.0721607	0.0360504	0.0317391	0.270975	0.0590266	0.211948	6	13	cg01088410	0.0800144	0.122462	0.219796	0.388889	0.146891	0.93331	0.136041	0.0766941	0.137619	0.12087	0.315227	0.117806	0.197421	4
cg01099231	0.487429	0.646171	0.326389	0.953639	0.0432906	0.740802	0.23065	0.0226967	0.0304001	0.489767	0.0265484	0.463219	2	9	cg01099231	0.00536412	0.0172382	0.0534561	0.0417981	0.0236104	0.0390845	0.103565	0.0654886	0.0327366	0.0437348	0.0867639	0.014579	0.0219253	0.0405881	0.0442047	-0.00361667	6	13	cg01099231	0.530046	0.135114	0.60181	0.188373	0.129651	0.856361	0.109335	0.118438	0.182328	0.220774	0.406892	0.157719	0.249174	3
cg01105385	0.126438	0.581481	0.291525	0.854507	0.0885544	0.580193	0.566369	0.0739626	0.0699551	0.441295	0.0719588	0.369336	2	9	cg01105385	0.492063	0.627309	0.46729	0.623028	0.592505	0.590577	0.599931	0.0625956	0.130421	0.107031	0.0636275	0.103071	0.0736609	0.570386	0.0900679	0.480318	6	13	cg01105385	0.135237	0.10196	0.103774	0.116291	0.0853347	0.0995423	0.108465	0.100046	0.115747	0.124594	0.107023	0.112213	-0.00518993	4
cg01105494	0.0934348	0.257657	0.0511555	0.0703919	0.618822	0.16447	0.0898792	0.0550242	0.0427628	0.192258	0.0488935	0.143365	2	9	cg01105494	0.640837	0.518312	0.761922	0.832865	0.699351	0.696014	0.770953	0.086597	0.108043	0.098561	0.122393	0.0469605	0.0708965	0.702893	0.0889085	0.613985	6	13	cg01105494	0.142919	0.130209	0.105627	0.172585	0.110783	0.108588	0.123166	0.105701	0.132894	0.169947	0.128452	0.132927	-0.00447517	4
cg01106753	0.086068	0.254343	0.0533665	0.854207	0.0597258	0.451208	0.0497904	0.0517359	0.056364	0.258387	0.0540499	0.204337	2	9	cg01106753	0.595944	0.450402	0.575181	0.465336	0.670933	0.520914	0.670414	0.0777222	0.125529	0.107774	0.0667852	0.0930985	0.078125	0.564161	0.0915056	0.472655	6	13	cg01106753	0.111707	0.117004	0.0931481	0.12156	0.163609	0.725943	0.0850396	0.0939597	0.106087	0.0945985	0.222162	0.0949211	0.127241	4
cg01110839	0.853203	0.614304	0.548705	0.875556	0.829703	0.596938	0.662369	0.476407	0.533907	0.71154	0.505157	0.206383	0	9	cg01110839	0.598261	0.571823	0.7762	0.183869	0.632913	0.372802	0.806034	0.0766358	0.184737	0.151582	0.151145	0.165903	0.108662	0.563129	0.139778	0.423351	6	13	cg01110839	0.540143	0.694551	0.724175	0.615064	0.727876	0.157419	0.590963	0.518403	0.356632	0.495701	0.576538	0.490425	0.0861137	0
cg01116059	0.0559322	0.0411663	0.0435193	0.0338164	0.0520391	0.0655804	0.0443735	0.0479525	0.0385129	0.048061	0.0432327	0.00482831	2	9	cg01116059	0.349248	0.446584	0.191851	0.743128	0.231972	0.562605	0.783796	0.0522998	0.075813	0.0248538	0.108568	0.0421914	0.0289293	0.472741	0.0554426	0.417298	6	13	cg01116059	0.0851444	0.0883958	0.0894432	0.263348	0.112646	0.263603	0.113097	0.0858175	0.115627	0.109519	0.15043	0.106015	0.044415	4
cg01101380	0.779497	0.484042	0.418883	0.88595	0.658352	0.464698	0.482484	0.100036	0.104581	0.596272	0.102309	0.493964	2	9	cg01101380	0.622458	0.614765	0.663132	0.761978	0.697406	0.65318	0.776022	0.146355	0.254361	0.243059	0.226984	0.161066	0.145597	0.684134	0.196237	0.487897	3	13	cg01101380	0.451443	0.286935	0.716805	0.357323	0.422324	0.81538	0.132148	0.113716	0.316085	0.223187	0.508368	0.196284	0.312084	2
cg01120165	0.481838	0.517574	0.0769362	0.0279277	0.0436051	0.441303	0.672878	0.0822522	0.0654508	0.323152	0.0738515	0.2493	2	9	cg01120165	0.699251	0.676131	0.820869	0.745701	0.659394	0.699229	0.855045	0.0756963	0.173572	0.0927041	0.0755619	0.0818795	0.0528827	0.736517	0.0920495	0.644468	6	13	cg01120165	0.139218	0.263762	0.25298	0.290792	0.42837	0.8204	0.144281	0.0907821	0.160695	0.193387	0.36592	0.147286	0.218634	4
cg01118078	0.544019	0.588772	0.50966	0.861718	0.574264	0.620212	0.633763	0.0728521	0.0602687	0.618915	0.0665604	0.552355	2	9	cg01118078	0.557575	0.621709	0.747478	0.781509	0.700546	0.684964	0.747614	0.0742079	0.162655	0.117225	0.0797611	0.108213	0.075291	0.691628	0.102892	0.588736	6	13	cg01118078	0.665495	0.698978	0.726049	0.673745	0.636428	0.802283	0.144013	0.127407	0.173783	0.164817	0.700496	0.152505	0.547991	4
cg01120898	0.751414	0.194241	0.0565249	0.0482404	0.0776251	0.109139	0.112198	0.0369148	0.0594289	0.192769	0.0481719	0.144597	2	9	cg01120898	0.562853	0.374591	0.459074	0.481915	0.684508	0.609025	0.451309	0.0435465	0.10725	0.0742337	0.0771429	0.0556638	0.0478441	0.517611	0.0676134	0.449997	6	13	cg01120898	0.0835002	0.0674617	0.100334	0.0713617	0.144091	0.0694305	0.0964349	0.0841773	0.0780201	0.0842805	0.0893632	0.0857282	0.00363502	4
cg01120894	0.0506989	0.541543	0.536397	0.877494	0.0204921	0.698355	0.531711	0.0337795	0.0340997	0.465242	0.0339396	0.431302	2	9	cg01120894	n/a	n/a	n/a	n/a	n/a	n/a	n/a	n/a	n/a	n/a	n/a	n/a	n/a	n/a	n/a	n/a	n/a	n/a	cg01120894	0.616339	0.530149	0.662133	0.51083	0.501955	0.82834	0.531948	0.50956	0.157201	0.585059	0.608291	0.445942	0.162349	1
cg01121712	0.19374	0.562976	0.492997	0.869363	0.399685	0.574637	0.40801	0.0489711	0.0481977	0.500201	0.0485844	0.451617	2	9	cg01121712	0.452159	0.585267	0.114906	0.0760782	0.0521462	0.0716393	0.449712	0.0380616	0.118053	0.0660418	0.0748601	0.088297	0.0359136	0.257415	0.0702045	0.187211	6	13	cg01121712	0.59585	0.478507	0.613424	0.311882	0.537189	0.807609	0.0851627	0.0636272	0.0861239	0.11596	0.55741	0.0877185	0.469692	4
cg01122302	0.617894	0.538049	0.40232	0.858638	0.648941	0.638656	0.591012	0.0599066	0.0755437	0.613644	0.0677252	0.545919	2	9	cg01122302	0.088698	0.367012	0.325113	0.129251	0.507883	0.146555	0.49554	0.0495118	0.121937	0.128136	0.0702758	0.0626743	0.10778	0.294293	0.0900525	0.204241	6	13	cg01122302	0.488961	0.113804	0.719187	0.278755	0.283198	0.78967	0.114322	0.154808	0.145442	0.121285	0.445596	0.133964	0.311632	4
cg01128566	0.145938	0.152141	0.0806513	0.039211	0.0790919	0.0442134	0.0693036	0.0573619	0.0482149	0.0872215	0.0527884	0.034433	2	9	cg01128566	0.514434	0.479996	0.613874	0.565109	0.566701	0.438968	0.607673	0.0384505	0.152529	0.0837226	0.0793634	0.0896156	0.0507797	0.540965	0.0824101	0.458555	6	13	cg01128566	0.0970407	0.105421	0.102464	0.0982312	0.115312	0.0819259	0.0952094	0.0833098	0.139874	0.127892	0.100066	0.111571	-0.0115055	4
cg01130406	0.125294	0.152539	0.135692	0.155079	0.151199	0.135049	0.10567	0.144611	0.127876	0.137217	0.136243	0.000974029	2	9	cg01130406	0.662195	0.631811	0.519996	0.551124	0.710406	0.65845	0.617647	0.102084	0.159959	0.136057	0.13561	0.105982	0.103716	0.621661	0.123901	0.49776	6	13	cg01130406	0.279843	0.27534	0.249796	0.202884	0.259092	0.22675	0.173749	0.160457	0.230063	0.214729	0.248951	0.19475	0.0542015	2
cg01127608	0.793702	0.569547	0.615522	0.926761	0.519722	0.690597	0.735327	0.182109	0.16279	0.693025	0.172449	0.520576	2	9	cg01127608	0.575811	0.460341	0.838577	0.829054	0.786836	0.944121	0.922437	0.0768944	0.230242	0.48693	0.888851	0.160896	0.456995	0.765311	0.383468	0.381843	2	13	cg01127608	0.660337	0.444556	0.51385	0.521523	0.667537	0.809222	0.431007	0.163974	0.267235	0.450212	0.602837	0.328107	0.274731	1
cg01132150	0.715759	0.583978	0.43979	0.529353	0.806959	0.562128	0.644153	0.100842	0.132106	0.611731	0.116474	0.495258	2	9	cg01132150	0.423098	0.649429	0.464797	0.330263	0.555944	0.617603	0.544424	0.152789	0.198685	0.185347	0.213594	0.188545	0.133533	0.512223	0.178749	0.333474	5	13	cg01132150	0.632613	0.595807	0.688309	0.572788	0.619998	0.615532	0.442976	0.386633	0.445021	0.330654	0.620841	0.401321	0.21952	0
cg01138981	0.0254908	0.0225167	0.037343	0.0345652	0.0178005	0.0176196	0.028424	0.035696	0.0275919	0.0262514	0.031644	-0.00539258	2	9	cg01138981	0.742163	0.651864	0.824399	0.834304	0.692012	0.674603	0.854771	0.0289684	0.133066	0.0625829	0.166769	0.0627216	0.0308577	0.753445	0.0808275	0.672618	6	13	cg01138981	0.101356	0.0551307	0.092832	0.230238	0.0570897	0.0710457	0.0789318	0.0588764	0.0917513	0.11427	0.101282	0.0859573	0.0153247	4
cg01141940	0.0172184	0.30227	0.333155	0.0146512	0.0166292	0.153854	0.0264743	0.0156579	0.0198334	0.123465	0.0177456	0.105719	2	9	cg01141940	0.436385	0.468347	0.397946	0.750335	0.443983	0.518193	0.663542	0.0247685	0.105763	0.0468613	0.0630734	0.0200424	0.0146938	0.525533	0.0458671	0.479666	6	13	cg01141940	0.0443902	0.0446965	0.193406	0.0940983	0.0571068	0.0506099	0.0531233	0.056098	0.0887423	0.0746269	0.0807179	0.0681476	0.0125703	4
cg01135754	0.541855	0.656067	0.293422	0.882789	0.222358	0.670988	0.730113	0.138962	0.11591	0.571084	0.127436	0.443648	2	9	cg01135754	0.553702	0.518318	0.714822	0.722493	0.77691	0.71875	0.754554	0.140257	0.21438	0.193875	0.16898	0.178386	0.218321	0.679936	0.1857	0.494236	4	13	cg01135754	0.628817	0.287916	0.377855	0.537362	0.320338	0.832988	0.422784	0.350048	0.407747	0.460255	0.497546	0.410209	0.0873372	0
cg01147192	0.0663041	0.0390305	0.0346651	0.0272014	0.04221	0.0353754	0.0371259	0.0419315	0.0365182	0.0402732	0.0392248	0.00104836	2	9	cg01147192	0.750034	0.591863	0.874739	0.715217	0.732737	0.597479	0.803552	0.0436727	0.178369	0.0845375	0.073053	0.0978642	0.0470707	0.72366	0.0874279	0.636232	6	13	cg01147192	0.0794809	0.0786538	0.123158	0.478952	0.0911653	0.142947	0.0855882	0.0741294	0.116741	0.402005	0.165726	0.169616	-0.00388952	3
cg01145140	0.815722	0.482396	0.43705	0.930429	0.671629	0.518226	0.569397	0.174444	0.17356	0.632121	0.174002	0.458119	2	9	cg01145140	0.25202	0.575599	0.364461	0.701882	0.364921	0.604679	0.781546	0.138723	0.274583	0.202509	0.220826	0.152417	0.17613	0.52073	0.194198	0.326532	3	13	cg01145140	0.543153	0.212084	0.427433	0.149067	0.476638	0.864901	0.21644	0.153723	0.130614	0.110665	0.445546	0.152861	0.292685	3
cg01150683	0.0580979	0.424339	0.0984392	0.338376	0.345031	0.0695333	0.426915	0.0518971	0.0719987	0.251533	0.0619479	0.189585	2	9	cg01150683	0.476416	0.466838	0.258792	0.697153	0.503664	0.562804	0.652017	0.077695	0.192904	0.0756444	0.0642307	0.158749	0.0808186	0.516812	0.10834	0.408472	6	13	cg01150683	0.117218	0.145839	0.28852	0.125262	0.134212	0.419969	0.176475	0.0578889	0.221586	0.0663735	0.20517	0.130581	0.0745889	3
cg01150641	0.351159	0.592756	0.310556	0.876915	0.800171	0.62852	0.587239	0.102378	0.097163	0.592474	0.0997707	0.492703	2	9	cg01150641	0.588317	0.650966	0.225061	0.108266	0.116954	0.211257	0.596854	0.0928622	0.144789	0.158383	0.0804341	0.102686	0.0897559	0.356811	0.111485	0.245326	6	13	cg01150641	0.603787	0.649216	0.749201	0.539804	0.558952	0.778426	0.280365	0.158892	0.464691	0.363287	0.646564	0.316809	0.329756	1
cg01154283	0.767751	0.630709	0.507554	0.147823	0.77064	0.646099	0.665926	0.169576	0.194078	0.590929	0.181827	0.409102	2	9	cg01154283	0.169214	0.23588	0.113939	0.314182	0.289395	0.439283	0.679666	0.12341	0.258704	0.278098	0.308629	0.21072	0.154308	0.320223	0.222311	0.0979114	2	13	cg01154283	0.520098	0.3677	0.716123	0.362661	0.535227	0.166251	0.181734	0.128588	0.262075	0.151398	0.444677	0.180949	0.263728	3
cg01168201	0.0376325	0.0265033	0.025329	0.192293	0.021935	0.0215597	0.0317605	0.0367143	0.0356881	0.0510018	0.0362012	0.0148006	2	9	cg01168201	0.0166052	0.0249152	0.0193734	0.0227161	0.0203302	0.0227576	0.0336251	0.0266071	0.0247627	0.0225415	0.0447196	0.0207773	0.0143544	0.0229032	0.0256271	-0.00272387	6	13	cg01168201	0.584499	0.551027	0.613075	0.395866	0.551237	0.780156	0.0949784	0.0731187	0.0969339	0.162167	0.57931	0.1068	0.47251	4
cg01154445	0.886607	0.628933	0.462327	0.929719	0.838689	0.672595	0.728407	0.125583	0.12787	0.735325	0.126727	0.608599	2	9	cg01154445	0.111445	0.120839	0.093314	0.506028	0.142128	0.116904	0.290003	0.0768147	0.197438	0.164481	0.108758	0.166833	0.108456	0.197237	0.13713	0.0601072	6	13	cg01154445	0.353934	0.532235	0.764521	0.519158	0.562487	0.783215	0.498164	0.469884	0.362565	0.440493	0.585925	0.442777	0.143149	0
cg01169021	0.655223	0.58396	0.554697	0.92058	0.727998	0.680279	0.607868	0.138507	0.140522	0.675801	0.139514	0.536286	2	9	cg01169021	0.701822	0.699985	0.361532	0.820792	0.530666	0.452576	0.337368	0.245442	0.274257	0.209065	0.194591	0.214803	0.257003	0.55782	0.232527	0.325293	1	13	cg01169021	0.673754	0.443725	0.817212	0.714675	0.626212	0.835095	0.386667	0.382887	0.402425	0.423447	0.685112	0.398857	0.286256	0
cg01174771	0.067361	0.346726	0.135551	0.080164	0.104241	0.566389	0.182731	0.0800175	0.0919885	0.21188	0.086003	0.125877	2	9	cg01174771	0.582368	0.410869	0.706699	0.424111	0.661897	0.513386	0.705099	0.0675073	0.176167	0.112689	0.148542	0.105464	0.0750629	0.572061	0.114239	0.457823	6	13	cg01174771	0.163847	0.401354	0.517505	0.191588	0.344296	0.136997	0.151186	0.146946	0.124342	0.145776	0.292598	0.142063	0.150535	4
cg01175767	0.0796165	0.103403	0.394407	0.0597276	0.22737	0.16293	0.074895	0.0870372	0.100487	0.157478	0.0937622	0.0637162	2	9	cg01175767	0.531039	0.338585	0.469311	0.670618	0.608422	0.534279	0.605711	0.0700492	0.104792	0.0733755	0.0790092	0.089669	0.0612552	0.536852	0.0796917	0.457161	6	13	cg01175767	0.273193	0.146667	0.166819	0.226712	0.304282	0.604827	0.133467	0.129644	0.168523	0.171555	0.287083	0.150797	0.136286	4
cg01172903	0.444193	0.599695	0.348087	0.742289	0.692653	0.543907	0.292618	0.0516597	0.050732	0.523349	0.0511959	0.472153	2	9	cg01172903	0.0442804	0.0801511	0.0578006	0.0570188	0.0473592	0.0571801	0.351528	0.0833097	0.05361	0.04975	0.130081	0.0441587	0.0566295	0.0993312	0.0695899	0.0297414	6	13	cg01172903	0.561881	0.643254	0.781396	0.52	0.675234	0.819279	0.168563	0.117768	0.209365	0.286936	0.666841	0.195658	0.471183	2
cg01176363	0.637554	0.638348	0.501861	0.908952	0.394764	0.626612	0.722366	0.0533901	0.0800294	0.632923	0.0667098	0.566213	2	9	cg01176363	0.627673	0.496402	0.804369	0.730607	0.51749	0.589764	0.727589	0.0906319	0.239204	0.154294	0.106226	0.151465	0.119971	0.641985	0.143632	0.498353	5	13	cg01176363	0.635571	0.65599	0.761557	0.509558	0.663274	0.831061	0.48482	0.240614	0.344933	0.355472	0.676168	0.35646	0.319709	0
cg01181350	0.0944077	0.0953175	0.177826	0.117359	0.13873	0.184936	0.384568	0.0914873	0.099924	0.170449	0.0957056	0.0747433	2	9	cg01181350	0.477748	0.472563	0.61827	0.563042	0.623977	0.482177	0.130332	0.0776093	0.108992	0.0592998	0.0966165	0.0641492	0.0761448	0.481158	0.0804686	0.40069	6	13	cg01181350	0.188126	0.120357	0.19574	0.231597	0.153183	0.494288	0.170436	0.136521	0.224699	0.178457	0.230549	0.177528	0.0530204	3
cg01177928	0.266336	0.666279	0.578175	0.920016	0.138709	0.465547	0.452383	0.0870863	0.0928398	0.498206	0.0899631	0.408243	2	9	cg01177928	0.345776	0.606487	0.808551	0.274002	0.801379	0.619344	0.608022	0.0810359	0.218038	0.123308	0.0983237	0.0687451	0.0732464	0.580509	0.11045	0.470059	5	13	cg01177928	0.153616	0.192111	0.516744	0.223923	0.148951	0.804354	0.148856	0.10733	0.160591	0.184793	0.33995	0.150392	0.189557	4
cg01190692	0.0470328	0.121827	0.0774593	0.061565	0.0980161	0.0814752	0.0730059	0.0788595	0.0687181	0.0800545	0.0737888	0.00626562	2	9	cg01190692	0.58654	0.0806115	0.785615	0.765114	0.719777	0.691561	0.777194	0.0866029	0.190828	0.0963569	0.119079	0.117744	0.0906074	0.629488	0.11687	0.512618	6	13	cg01190692	0.150191	0.0961432	0.188648	0.242484	0.402077	0.797969	0.193525	0.116307	0.207328	0.173722	0.312919	0.172721	0.140198	3
cg01191114	0.0180691	0.0218101	0.0253268	0.0133173	0.0372261	0.0212292	0.025802	0.0198644	0.0273425	0.0232544	0.0236034	-0.000349044	2	9	cg01191114	0.605142	0.45806	0.451626	0.694833	0.599071	0.61829	0.803177	0.031849	0.116384	0.027689	0.0877781	0.0538591	0.0239268	0.604314	0.0569144	0.5474	6	13	cg01191114	0.0676489	0.0546572	0.0597962	0.0683348	0.0666211	0.0718115	0.0522171	0.0498613	0.062157	0.0671168	0.0648116	0.0578381	0.00697356	4
cg01190024	0.790963	0.650325	0.535463	0.88834	0.55697	0.671836	0.276145	0.164836	0.161029	0.624292	0.162933	0.461359	2	9	cg01190024	0.110432	0.183346	0.548887	0.159527	0.282938	0.241366	0.471189	0.112864	0.180474	0.168603	0.163749	0.120874	0.152916	0.285384	0.149913	0.13547	6	13	cg01190024	0.631215	0.439144	0.675327	0.416496	0.39957	0.700409	0.311548	0.283972	0.312803	0.289733	0.543694	0.299514	0.24418	0
cg01192900	0.684631	0.519119	0.354468	0.574098	0.352591	0.410793	0.570974	0.0874169	0.0903071	0.495239	0.088862	0.406377	2	9	cg01192900	0.207348	0.131739	0.418902	0.155538	0.26965	0.419054	0.417154	0.0645088	0.105298	0.098122	0.0905702	0.0972656	0.0865098	0.288484	0.090379	0.198105	6	13	cg01192900	0.117213	0.10797	0.143773	0.282861	0.194803	0.763864	0.136989	0.0880719	0.128784	0.107276	0.268414	0.11528	0.153134	4
cg01193769	0.650992	0.531929	0.359172	0.806599	0.617061	0.537572	0.584615	0.148101	0.177811	0.583991	0.162956	0.421035	2	9	cg01193769	0.45197	0.47007	0.412691	0.497103	0.503387	0.511397	0.521726	0.16502	0.22275	0.191312	0.16284	0.170339	0.146515	0.481192	0.176463	0.304729	5	13	cg01193769	0.550228	0.193433	0.312555	0.406834	0.309578	0.727822	0.205106	0.191805	0.246981	0.2397	0.416742	0.220898	0.195844	1
cg01198591	0.0920867	0.0974955	0.0777778	0.280816	0.112521	0.280647	0.47678	0.139954	0.14232	0.202589	0.141137	0.0614521	2	9	cg01198591	0.809468	0.695066	0.859809	0.788854	0.565896	0.796918	0.813967	0.101234	0.135957	0.147195	0.0609253	0.120447	0.0580678	0.761426	0.103971	0.657455	6	13	cg01198591	0.27919	0.248816	0.346984	0.303951	0.525192	0.786228	0.173059	0.18693	0.231623	0.182872	0.41506	0.193621	0.221439	3
cg01201519	0.0973869	0.225914	0.259691	0.251393	0.488615	0.0973714	0.474379	0.106938	0.101207	0.270679	0.104072	0.166606	2	9	cg01201519	0.626394	0.52097	0.66225	0.748806	0.664272	0.682747	0.809709	0.104141	0.147097	0.128179	0.108506	0.11538	0.112635	0.673593	0.119323	0.554269	6	13	cg01201519	0.276947	0.123236	0.129044	0.248093	0.159966	0.387259	0.16869	0.128781	0.20107	0.123646	0.220757	0.155547	0.0652105	3
cg01202358	0.651151	0.268924	0.116847	0.121738	0.107019	0.175212	0.334816	0.158608	0.162243	0.253672	0.160425	0.0932471	2	9	cg01202358	0.428161	0.332101	0.286455	0.360127	0.375038	0.183892	0.534231	0.0848816	0.151037	0.105387	0.10711	0.11848	0.111446	0.357144	0.113057	0.244087	6	13	cg01202358	0.448493	0.415477	0.586103	0.51481	0.421757	0.777167	0.119392	0.0896157	0.181404	0.116534	0.527301	0.126737	0.400565	4
cg01197871	0.273708	0.545893	0.401458	0.862224	0.601456	0.498476	0.422084	0.0837495	0.0774814	0.515043	0.0806154	0.434427	2	9	cg01197871	0.662307	0.488816	0.564821	0.662478	0.687229	0.654897	0.692434	0.088224	0.205763	0.106647	0.177917	0.0913842	0.0755211	0.630426	0.124243	0.506183	5	13	cg01197871	0.706037	0.529371	0.781153	0.497413	0.568681	0.882537	0.161907	0.0967841	0.110527	0.137601	0.660865	0.126705	0.534161	4
cg01204606	0.844923	0.59445	0.354117	0.786228	0.744989	0.590327	0.667228	0.150839	0.174593	0.654609	0.162716	0.491893	2	9	cg01204606	0.118239	0.0518719	0.490879	0.13252	0.144915	0.258259	0.344208	0.0911404	0.0797568	0.0629966	0.0671622	0.0641703	0.103909	0.220127	0.0781892	0.141938	6	13	cg01204606	0.31307	0.121704	0.281701	0.272283	0.137129	0.110007	0.18383	0.126608	0.226274	0.220339	0.205982	0.189263	0.0167196	2
cg01208908	0.8373	0.556376	0.369665	0.884439	0.0686162	0.598302	0.697493	0.0770869	0.0599736	0.57317	0.0685303	0.50464	2	9	cg01208908	0.636147	0.566676	0.726194	0.752122	0.457053	0.596731	0.76559	0.0638298	0.159638	0.119708	0.0646461	0.125083	0.0810927	0.64293	0.102333	0.540598	6	13	cg01208908	0.595946	0.539349	0.726551	0.511152	0.631377	0.818633	0.130579	0.0988703	0.138159	0.109777	0.637168	0.119346	0.517822	4
cg01209599	0.529699	0.577798	0.374122	0.842324	0.49135	0.614253	0.397964	0.143748	0.138686	0.546787	0.141217	0.40557	2	9	cg01209599	0.617095	0.659005	0.739849	0.505672	0.655496	0.62931	0.780097	0.486839	0.45514	0.466855	0.463248	0.352364	0.424238	0.655218	0.441447	0.21377	0	13	cg01209599	0.347785	0.182609	0.706685	0.181884	0.274117	0.789192	0.236412	0.151631	0.238412	0.141555	0.413712	0.192002	0.22171	2
cg01211893	0.040027	0.0456904	0.0580397	0.0519763	0.0675021	0.0332878	0.0389369	0.0401142	0.0283271	0.0479229	0.0342206	0.0137022	2	9	cg01211893	0.643118	0.593602	0.74578	0.767374	0.735046	0.685475	0.814635	0.03663	0.180997	0.123168	0.0471119	0.0817613	0.0519097	0.712147	0.0869295	0.625218	6	13	cg01211893	0.0937276	0.0593752	0.0655531	0.0849377	0.0654183	0.0638937	0.0650123	0.063405	0.0990221	0.0769648	0.0721509	0.0761011	-0.00395011	4
cg01218619	0.0280055	0.112911	0.0406876	0.0425866	0.0744586	0.0535024	0.609635	0.0532935	0.0656375	0.137398	0.0594655	0.0779326	2	9	cg01218619	0.608222	0.638369	0.13364	0.645219	0.687154	0.643092	0.606783	0.0139075	0.132419	0.0872526	0.0698209	0.0939174	0.0420316	0.566068	0.0732249	0.492844	6	13	cg01218619	0.551278	0.312966	0.374661	0.385886	0.588657	0.871855	0.198497	0.214738	0.246312	0.25191	0.514217	0.227864	0.286353	1
cg01211349	0.751281	0.515728	0.351216	0.807143	0.041746	0.552574	0.573613	0.0402568	0.0404998	0.513329	0.0403783	0.47295	2	9	cg01211349	0.0323265	0.0255722	0.0494844	0.032526	0.0213142	0.0397346	0.420947	0.0193061	0.0351033	0.0197077	0.024558	0.021861	0.0226513	0.0888435	0.0238646	0.0649789	6	13	cg01211349	0.359244	0.192724	0.673479	0.208024	0.290669	0.835962	0.07848	0.0701373	0.106563	0.119426	0.426684	0.0936513	0.333032	4
cg01222408	0.118072	0.499113	0.104521	0.870764	0.110084	0.129917	0.0955725	0.0702749	0.0700617	0.275435	0.0701683	0.205266	2	9	cg01222408	0.563996	0.68257	0.401797	0.672437	0.72052	0.489275	0.595774	0.0723624	0.175379	0.0980287	0.0487931	0.092972	0.0627632	0.589481	0.0917164	0.497765	6	13	cg01222408	0.368045	0.360254	0.747961	0.33121	0.60498	0.792133	0.124908	0.1101	0.128494	0.122506	0.534097	0.121502	0.412595	4
cg01228636	0.145105	0.626082	0.238226	0.894614	0.0977456	0.453587	0.520745	0.0569206	0.0714864	0.425158	0.0642035	0.360954	2	9	cg01228636	0.716444	0.67994	0.521406	0.771175	0.581951	0.717705	0.378204	0.0800563	0.192587	0.127807	0.0859113	0.116411	0.0936064	0.623832	0.116063	0.507769	6	13	cg01228636	0.186743	0.139442	0.132985	0.144205	0.109375	0.107536	0.136757	0.109023	0.149249	0.156638	0.136714	0.137917	-0.00120267	4
cg01229787	0.504649	0.337052	0.138471	0.265117	0.0938117	0.119912	0.368451	0.123009	0.179831	0.261066	0.15142	0.109646	2	9	cg01229787	0.473405	0.414683	0.480846	0.670825	0.637943	0.519394	0.545283	0.078185	0.130838	0.124936	0.106937	0.128271	0.0959526	0.534626	0.110853	0.423772	6	13	cg01229787	0.523035	0.408358	0.435797	0.530085	0.567629	0.731962	0.467267	0.448033	0.358168	0.387804	0.532811	0.415318	0.117493	0
cg01230355	0.836212	0.414448	0.20237	0.381454	0.0898121	0.540354	0.472169	0.218025	0.133923	0.419546	0.175974	0.243571	1	9	cg01230355	0.535042	0.523243	0.527192	0.403185	0.12145	0.453298	0.544803	0.0926288	0.10855	0.079296	0.0977084	0.0772441	0.0650574	0.44403	0.0867475	0.357283	6	13	cg01230355	0.545455	0.530871	0.585814	0.441677	0.480413	0.852752	0.150623	0.117876	0.125576	0.119313	0.57283	0.128347	0.444483	4
cg01220680	0.820648	0.524685	0.514741	0.818311	0.380201	0.533942	0.583488	0.140073	0.109267	0.596574	0.12467	0.471904	2	9	cg01220680	0.085987	0.0328983	0.0457819	0.04882	0.0832768	0.257257	0.59672	0.0210474	0.0181857	0.0474324	0.0187973	0.0341604	0.0390227	0.164392	0.0297743	0.134617	6	13	cg01220680	0.190728	0.198747	0.533212	0.2082	0.431757	0.788669	0.108177	0.0619102	0.134549	0.0783245	0.391886	0.0957401	0.296145	4
cg01233722	0.82221	0.624446	0.549548	0.88851	0.549308	0.568955	0.715333	0.180715	0.132864	0.674044	0.15679	0.517255	2	9	cg01233722	0.315367	0.283911	0.19867	0.547329	0.363313	0.224897	0.265689	0.14878	0.126948	0.0949065	0.198568	0.169808	0.141902	0.314168	0.146819	0.167349	6	13	cg01233722	0.488927	0.200254	0.579149	0.495347	0.476976	0.669588	0.172479	0.183537	0.421033	0.178643	0.48504	0.238923	0.246117	3
cg01237565	0.0229961	0.0245025	0.165859	0.352207	0.496572	0.0194986	0.031299	0.0217364	0.0303813	0.158991	0.0260588	0.132932	2	9	cg01237565	0.0134097	0.02072	0.0118919	0.0269649	0.0153471	0.0141428	0.0164198	0.00840816	0.0482114	0.0129102	0.0212184	0.0142796	0.0189607	0.0169852	0.0206648	-0.00367958	6	13	cg01237565	0.48958	0.475052	0.47245	0.226103	0.508797	0.622264	0.061263	0.0456524	0.0492774	0.0494792	0.465708	0.051418	0.41429	4
cg01237056	0.817358	0.577197	0.530592	0.91859	0.569172	0.610038	0.646944	0.192358	0.155719	0.667127	0.174038	0.493089	2	9	cg01237056	0.743484	0.698383	0.82735	0.78482	0.789603	0.760839	0.870714	0.396784	0.458911	0.360535	0.322222	0.318974	0.312336	0.78217	0.361627	0.420543	0	13	cg01237056	0.55962	0.138812	0.458705	0.445171	0.395385	0.896263	0.300657	0.237588	0.45708	0.316182	0.482326	0.327877	0.154449	0
cg01240734	0.0272138	0.402276	0.220436	0.294481	0.0201919	0.622087	0.309576	0.0285387	0.0352525	0.270895	0.0318956	0.238999	2	9	cg01240734	0.567698	0.59585	0.41259	0.741768	0.549826	0.266746	0.755206	0.0191961	0.141134	0.0566038	0.0221402	0.0420727	0.0265574	0.555669	0.0512841	0.504385	6	13	cg01240734	0.0465027	0.100186	0.359233	0.0862648	0.0705444	0.849204	0.0753208	0.062854	0.0924992	0.105292	0.251989	0.0839916	0.167998	4
cg01240444	0.347969	0.579241	0.53792	0.889765	0.57646	0.700327	0.444615	0.132718	0.121094	0.582328	0.126906	0.455422	2	9	cg01240444	0.475711	0.660048	0.488121	0.762055	0.774894	0.26319	0.804549	0.112517	0.306057	0.144449	0.0850462	0.102747	0.106491	0.604081	0.142885	0.461197	5	13	cg01240444	0.701807	0.428417	0.715043	0.644422	0.595931	0.830151	0.180459	0.136551	0.19787	0.181467	0.652629	0.174087	0.478542	4
cg01242676	0.835156	0.677027	0.615851	0.273614	0.549058	0.692639	0.744666	0.187292	0.161777	0.626859	0.174535	0.452324	2	9	cg01242676	0.745578	0.719222	0.813998	0.820686	0.781477	0.658676	0.824286	0.330065	0.361721	0.374714	0.297083	0.392661	0.304082	0.766275	0.343388	0.422887	0	13	cg01242676	0.454565	0.427875	0.219189	0.528309	0.472437	0.803693	0.339881	0.291777	0.350327	0.371698	0.484344	0.338421	0.145924	0
cg01242903	0.570793	0.568048	0.505262	0.87913	0.482667	0.566055	0.553693	0.108771	0.109316	0.589378	0.109043	0.480335	2	9	cg01242903	0.0727907	0.178127	0.09532	0.461362	0.39154	0.0927126	0.0740105	0.425783	0.442602	0.345753	0.396822	0.337055	0.384671	0.195123	0.388781	-0.193658	0	13	cg01242903	0.103784	0.0957301	0.131581	0.135574	0.102696	0.0978191	0.117815	0.119802	0.211171	0.125835	0.111197	0.143656	-0.0324583	3
cg01250407	0.256168	0.0787811	0.0901582	0.100296	0.102677	0.0741599	0.0943366	0.0863558	0.0877486	0.113797	0.0870522	0.0267445	2	9	cg01250407	0.648894	0.22494	0.770811	0.651233	0.686839	0.500944	0.406577	0.12069	0.165349	0.0949653	0.0795133	0.0659134	0.0553661	0.555748	0.0969662	0.458782	6	13	cg01250407	0.175529	0.125833	0.375558	0.312542	0.154048	0.433929	0.134021	0.153546	0.264633	0.175212	0.262907	0.181853	0.081054	3
cg01247522	0.803154	0.606312	0.560968	0.37349	0.551873	0.654404	0.71928	0.155299	0.132477	0.609926	0.143888	0.466038	2	9	cg01247522	0.723058	0.0706283	0.882992	0.85674	0.775039	0.779994	0.872865	0.119542	0.245116	0.131891	0.129504	0.198095	0.0903078	0.70876	0.152409	0.55635	5	13	cg01247522	0.317771	0.139051	0.888482	0.382096	0.366207	0.900439	0.264577	0.0957564	0.124441	0.164443	0.499008	0.162304	0.336703	3
cg01251835	0.563784	0.619989	0.615105	0.893715	0.428935	0.519662	0.734868	0.182373	0.122712	0.625151	0.152542	0.472609	2	9	cg01251835	0.506483	0.648272	0.4619	0.782752	0.520711	0.489699	0.867369	0.522844	0.545911	0.556151	0.678784	0.430439	0.537345	0.611027	0.545246	0.0657808	0	13	cg01251835	0.547152	0.644851	0.829226	0.50287	0.642019	0.857648	0.434141	0.437733	0.488995	0.603985	0.670628	0.491213	0.179414	0
cg01254303	0.855577	0.472479	0.366133	0.934152	0.541116	0.553767	0.591149	0.178073	0.180841	0.616339	0.179457	0.436882	2	9	cg01254303	0.436035	0.134772	0.343298	0.741836	0.621366	0.595964	0.438664	0.161338	0.166547	0.177253	0.41451	0.201354	0.118264	0.473134	0.206544	0.266589	4	13	cg01254303	0.271075	0.148213	0.333938	0.211258	0.260964	0.593508	0.211008	0.263598	0.257187	0.287048	0.303159	0.25471	0.0484489	0
cg01263716	0.0496889	0.478775	0.103716	0.483644	0.304826	0.243199	0.0849741	0.0358898	0.0322021	0.249832	0.034046	0.215786	2	9	cg01263716	0.53097	0.490361	0.612575	0.625979	0.573949	0.54407	0.738343	0.0218795	0.080881	0.0515053	0.0195539	0.0530218	0.0230193	0.588035	0.0416435	0.546392	6	13	cg01263716	0.107977	0.11115	0.304215	0.100615	0.345267	0.654229	0.0703429	0.0640455	0.0683608	0.100481	0.270576	0.0758076	0.194768	4
cg01265597	0.062769	0.0656209	0.145681	0.0606526	0.458871	0.046562	0.0529603	0.0523544	0.0675967	0.127588	0.0599756	0.0676125	2	9	cg01265597	0.433253	0.344034	0.42515	0.0670455	0.62733	0.380888	0.424959	0.053746	0.0941429	0.0881437	0.0758723	0.0711012	0.0594896	0.386094	0.0737493	0.312345	6	13	cg01265597	0.338628	0.504217	0.618257	0.408017	0.493371	0.752473	0.110771	0.111562	0.109848	0.0996196	0.51916	0.10795	0.41121	4
cg01263386	0.769648	0.556839	0.494485	0.900356	0.689051	0.578071	0.60764	0.0759678	0.104478	0.656584	0.0902229	0.566361	2	9	cg01263386	0.666111	0.613771	0.731903	0.715674	0.708982	0.627464	0.753714	0.593942	0.577657	0.387156	0.561498	0.410034	0.515427	0.688231	0.507619	0.180612	0	13	cg01263386	0.51506	0.0444052	0.284448	0.151498	0.459363	0.796994	0.111266	0.047227	0.0799022	0.448583	0.375295	0.171744	0.20355	3
cg01268541	0.0904502	0.206042	0.182415	0.0766689	0.0906909	0.146913	0.115653	0.0860573	0.113573	0.129833	0.0998151	0.0300182	2	9	cg01268541	0.588837	0.749105	0.318204	0.391104	0.777733	0.474364	0.627574	0.117308	0.143592	0.0969554	0.0645244	0.081933	0.0903575	0.560989	0.0991117	0.461877	6	13	cg01268541	0.547509	0.731661	0.790926	0.66785	0.714304	0.826096	0.157645	0.122999	0.239339	0.196986	0.713058	0.179242	0.533816	3
cg01268824	0.118184	0.669229	0.495754	0.899856	0.100826	0.692077	0.758008	0.144332	0.140184	0.533419	0.142258	0.391162	2	9	cg01268824	0.690003	0.653249	0.653962	0.796966	0.779704	0.445646	0.717699	0.0846074	0.115617	0.0785767	0.152032	0.0886118	0.0813559	0.676747	0.100134	0.576613	6	13	cg01268824	0.629114	0.657688	0.618831	0.521778	0.591566	0.832936	0.231252	0.158325	0.270163	0.25297	0.641985	0.228177	0.413808	1
cg01268859	0.0999102	0.102854	0.181531	0.61508	0.46491	0.315874	0.680526	0.132196	0.124951	0.351526	0.128574	0.222953	2	9	cg01268859	0.403034	0.13146	0.744776	0.488645	0.723743	0.59568	0.629891	0.0532072	0.114707	0.0820278	0.0651188	0.0606836	0.0588235	0.531033	0.0724279	0.458605	6	13	cg01268859	0.179448	0.0897038	0.112571	0.136638	0.13471	0.0823373	0.115077	0.0813838	0.123134	0.115138	0.122568	0.108683	0.013885	4
cg01270001	0.0361834	0.203887	0.145156	0.407353	0.064351	0.111145	0.157648	0.144152	0.0766334	0.160818	0.110393	0.050425	2	9	cg01270001	0.575221	0.446575	0.708384	0.566477	0.581276	0.477014	0.72549	0.0279473	0.176717	0.0800881	0.0281509	0.0877969	0.104776	0.58292	0.0842461	0.498674	6	13	cg01270001	0.541746	0.406025	0.0592447	0.442639	0.314467	0.535925	0.104191	0.103155	0.0778808	0.0734436	0.383341	0.0896675	0.293674	4
cg01266916	0.603854	0.641312	0.487743	0.679823	0.618425	0.685778	0.685346	0.0991119	0.082982	0.628897	0.0910469	0.537851	2	9	cg01266916	0.0762294	0.517896	0.0938578	0.0714221	0.559303	0.145649	0.391822	0.056873	0.165567	0.113036	0.0623355	0.0742503	0.0695964	0.265169	0.0902764	0.174892	6	13	cg01266916	0.123597	0.116925	0.139149	0.24306	0.115806	0.110192	0.108161	0.117942	0.165156	0.111694	0.141455	0.125738	0.0157165	4
cg01277506	0.0975417	0.363852	0.145132	0.0388714	0.0971168	0.379299	0.0982237	0.0439002	0.0502448	0.174291	0.0470725	0.127218	2	9	cg01277506	0.536242	0.43995	0.647319	0.517709	0.638026	0.61949	0.7425	0.0602141	0.105737	0.0762888	0.0638742	0.057396	0.0465116	0.591605	0.0683369	0.523268	6	13	cg01277506	0.632135	0.343876	0.626851	0.404083	0.520372	0.804245	0.163018	0.0851092	0.266782	0.156783	0.55526	0.167923	0.387337	3
cg01270593	0.750177	0.433221	0.349485	0.798891	0.373494	0.460657	0.428686	0.124746	0.0992552	0.513516	0.112	0.401516	2	9	cg01270593	0.469203	0.155739	0.480982	0.487708	0.471046	0.385677	0.612017	0.0690855	0.117685	0.0564964	0.0788616	0.0795972	0.0760207	0.437482	0.0796245	0.357857	6	13	cg01270593	0.440976	0.168422	0.144792	0.169196	0.28658	0.641899	0.153104	0.106364	0.30406	0.155276	0.308644	0.179701	0.128943	3
cg01280202	0.0464024	0.0357331	0.0247006	0.069817	0.0411996	0.0459288	0.044726	0.0608673	0.0912888	0.0440725	0.0760781	-0.0320056	2	9	cg01280202	0.176404	0.0504086	0.826962	0.748827	0.669502	0.676119	0.63293	0.0764957	0.0719077	0.0625698	0.151484	0.0454355	0.0422157	0.540165	0.0750181	0.465147	6	13	cg01280202	0.152493	0.0723894	0.118173	0.115664	0.0949541	0.149871	0.117138	0.0964449	0.146144	0.153589	0.117257	0.128329	-0.0110716	4
cg01283201	0.0470042	0.498821	0.37332	0.86398	0.0784619	0.343651	0.56422	0.0806336	0.19245	0.395637	0.136542	0.259095	2	9	cg01283201	0.508767	0.459356	0.706363	0.647309	0.510431	0.520848	0.73423	0.0663132	0.255784	0.164518	0.0615162	0.129727	0.125906	0.583901	0.133961	0.44994	5	13	cg01283201	0.477509	0.397701	0.506477	0.32774	0.516437	0.755863	0.0625233	0.0568731	0.0718089	0.0581128	0.496954	0.0623295	0.434625	4
cg01278596	0.871485	0.344073	0.307288	0.831893	0.654045	0.4462	0.555445	0.0421895	0.0395054	0.572918	0.0408474	0.532071	2	9	cg01278596	0.274547	0.489153	0.579131	0.40929	0.621174	0.550794	0.703948	0.0626244	0.0874382	0.0804442	0.0901844	0.0597216	0.0474015	0.518291	0.0713024	0.446988	6	13	cg01278596	0.500383	0.516384	0.494138	0.479385	0.543636	0.78449	0.158392	0.157375	0.10219	0.116718	0.553069	0.133669	0.4194	4
cg01283482	0.823331	0.556437	0.456485	0.502075	0.520346	0.631587	0.665599	0.0328663	0.0363875	0.593694	0.0346269	0.559067	2	9	cg01283482	0.0260258	0.0538762	0.0370636	0.0303357	0.0377185	0.0246932	0.0386696	0.031115	0.0322406	0.0393368	0.0326421	0.0267375	0.0267804	0.0354832	0.0314754	0.00400782	6	13	cg01283482	0.0970986	0.0856125	0.524439	0.136789	0.117139	0.0645957	0.0794071	0.0787048	0.103143	0.0932322	0.170946	0.0886218	0.0823238	4
cg01287592	0.0556547	0.123472	0.0712345	0.0909629	0.067933	0.0528269	0.138868	0.143196	0.142893	0.0858503	0.143044	-0.0571938	2	9	cg01287592	0.217656	0.574309	0.660231	0.683232	0.630561	0.584051	0.634733	0.0988102	0.186202	0.184591	0.101286	0.1511	0.164555	0.569253	0.147757	0.421496	6	13	cg01287592	0.248814	0.452696	0.654453	0.388359	0.49089	0.770568	0.26288	0.287497	0.219966	0.266013	0.500963	0.259089	0.241875	0
cg01288372	0.175562	0.374478	0.208212	0.871827	0.162987	0.445026	0.262004	0.0478776	0.0345224	0.357156	0.0412	0.315956	2	9	cg01288372	0.574703	0.037295	0.523366	0.565976	0.566016	0.596057	0.6774	0.0606801	0.0638882	0.0347341	0.11022	0.0568322	0.0321893	0.50583	0.0597574	0.446073	6	13	cg01288372	0.359353	0.111908	0.468118	0.237981	0.215689	0.818962	0.151074	0.0846267	0.153525	0.186639	0.368669	0.143966	0.224703	4
cg01291404	0.0727325	0.0757804	0.0575028	0.239161	0.129764	0.186948	0.371447	0.0729992	0.072779	0.161905	0.0728891	0.0890161	2	9	cg01291404	0.509333	0.381211	0.739656	0.511345	0.637142	0.563717	0.800457	0.0696635	0.132899	0.107882	0.0499276	0.0732243	0.0723157	0.591837	0.0843187	0.507519	6	13	cg01291404	0.116667	0.0947825	0.312475	0.179191	0.115895	0.521559	0.0931001	0.0913695	0.133875	0.115147	0.223428	0.108373	0.115055	4
cg01295339	0.822384	0.514362	0.425389	0.896575	0.753557	0.509416	0.608458	0.389931	0.391825	0.647163	0.390878	0.256285	0	9	cg01295339	0.62683	0.514772	0.653322	0.772996	0.652354	0.653283	0.691622	0.0946534	0.195265	0.123161	0.153982	0.117616	0.126135	0.652168	0.135135	0.517033	6	13	cg01295339	0.552373	0.429027	0.579284	0.209486	0.452208	0.707568	0.111862	0.0834846	0.176591	0.174801	0.488325	0.136685	0.35164	4
cg01286685	0.907959	0.597757	0.47336	0.92229	0.756791	0.539163	0.732492	0.192242	0.170483	0.704259	0.181362	0.522896	2	9	cg01286685	0.622307	0.610322	0.798204	0.615753	0.703305	0.665358	0.558706	0.0785403	0.175621	0.189097	0.12861	0.205081	0.183707	0.653422	0.160109	0.493313	5	13	cg01286685	0.707521	0.569704	0.819923	0.61336	0.645592	0.876852	0.366178	0.221108	0.558246	0.326325	0.705492	0.367964	0.337528	0
cg01296532	0.858208	0.682626	0.476668	0.545147	0.518076	0.540102	0.707738	0.1176	0.135095	0.618367	0.126348	0.492019	2	9	cg01296532	0.599114	0.571945	0.744733	0.774347	0.557175	0.636452	0.756598	0.179722	0.302683	0.341536	0.316084	0.220282	0.268134	0.662909	0.271407	0.391502	1	13	cg01296532	0.147109	0.137694	0.114265	0.118597	0.162329	0.0998605	0.151638	0.116392	0.175444	0.151603	0.129976	0.148769	-0.0187934	4
cg01296982	0.0828899	0.281547	0.0491881	0.0640556	0.0817254	0.143806	0.100214	0.0566444	0.0620538	0.114775	0.0593491	0.055426	2	9	cg01296982	0.599057	0.592369	0.66142	0.121705	0.667497	0.623454	0.640601	0.070705	0.111433	0.110365	0.0666335	0.0994849	0.0673181	0.558015	0.0876566	0.470358	6	13	cg01296982	0.12221	0.10427	0.218855	0.138908	0.135171	0.0999221	0.0888362	0.0883404	0.117617	0.0898913	0.136556	0.0961712	0.0403848	4
cg01296593	0.614762	0.532246	0.331607	0.741158	0.594811	0.57797	0.585466	0.0999411	0.117034	0.568289	0.108488	0.459801	2	9	cg01296593	0.251188	0.141513	0.165389	0.162853	0.135582	0.573369	0.517028	0.167874	0.169083	0.191389	0.18049	0.16203	0.169012	0.278132	0.173313	0.104819	6	13	cg01296593	0.192238	0.151148	0.149734	0.214471	0.194966	0.681087	0.187161	0.152646	0.171361	0.131136	0.263941	0.160576	0.103365	4
cg01303723	0.0249095	0.116186	0.0237725	0.859159	0.0724645	0.29372	0.0610327	0.0328164	0.0306278	0.207321	0.0317221	0.175599	2	9	cg01303723	0.620025	0.370099	0.703092	0.307929	0.0562587	0.601968	0.730018	0.0807347	0.0957684	0.110367	0.0697694	0.0868117	0.0358583	0.484198	0.079885	0.404313	6	13	cg01303723	0.102671	0.0846044	0.131686	0.235758	0.143567	0.584824	0.0959564	0.0808514	0.170739	0.14433	0.213852	0.122969	0.0908827	4
cg01297808	0.551506	0.519934	0.318202	0.720733	0.360974	0.516824	0.602039	0.141653	0.0822609	0.512887	0.111957	0.40093	2	9	cg01297808	0.503832	0.519766	0.618924	0.707613	0.614444	0.569061	0.734024	0.11246	0.225014	0.112123	0.131512	0.132476	0.133593	0.609666	0.141196	0.46847	5	13	cg01297808	0.385567	0.141929	0.561938	0.155386	0.41611	0.817447	0.126558	0.0995019	0.161753	0.0940719	0.413063	0.120471	0.292591	4
cg01308827	0.825856	0.596714	0.481185	0.0837673	0.729086	0.691967	0.706278	0.119088	0.140751	0.587836	0.12992	0.457917	2	9	cg01308827	0.701684	0.654392	0.821098	0.63474	0.711139	0.55627	0.785478	0.139408	0.153938	0.113998	0.202059	0.118519	0.0831464	0.694972	0.135178	0.559794	5	13	cg01308827	0.274565	0.586105	0.787722	0.60742	0.60886	0.812456	0.326439	0.327884	0.211863	0.496781	0.612855	0.340742	0.272113	0
cg01311674	0.0745573	0.256329	0.102811	0.0866265	0.514361	0.118613	0.169029	0.149646	0.180228	0.188904	0.164937	0.0239667	2	9	cg01311674	0.607711	0.589832	0.593947	0.734029	0.680089	0.568247	0.77597	0.106465	0.185852	0.148063	0.121795	0.134921	0.125174	0.649975	0.137045	0.51293	6	13	cg01311674	0.234799	0.153653	0.692096	0.210847	0.152488	0.214385	0.154528	0.159723	0.153269	0.118444	0.276378	0.146491	0.129887	4
cg01311360	0.813447	0.585933	0.424742	0.876468	0.780694	0.56591	0.731406	0.198724	0.16464	0.682657	0.181682	0.500975	2	9	cg01311360	0.688744	0.672736	0.568065	0.747597	0.68605	0.693587	0.736723	0.251596	0.275759	0.238682	0.148052	0.210264	0.254754	0.684786	0.229851	0.454935	1	13	cg01311360	0.319344	0.46807	0.643962	0.627506	0.666017	0.588947	0.343031	0.407744	0.361096	0.440269	0.552308	0.388035	0.164272	0
cg01312194	0.464064	0.561898	0.223166	0.588275	0.463305	0.515811	0.591768	0.0795842	0.0909591	0.486898	0.0852717	0.401627	2	9	cg01312194	0.551188	0.0762635	0.075963	0.0875011	0.0714514	0.0839116	0.619783	0.083052	0.103268	0.0816248	0.0912975	0.106099	0.0788119	0.223723	0.0906921	0.133031	6	13	cg01312194	0.0966392	0.088809	0.108077	0.143112	0.0995172	0.0878078	0.110077	0.106563	0.132176	0.0954743	0.103994	0.111073	-0.00707901	4
cg01313313	0.558551	0.521534	0.326843	0.680816	0.717454	0.534423	0.490945	0.0480914	0.0323522	0.547224	0.0402218	0.507002	2	9	cg01313313	0.65271	0.560994	0.718007	0.699168	0.679444	0.613886	0.714414	0.0796375	0.322234	0.228293	0.0607812	0.108914	0.0810675	0.66266	0.146821	0.515839	4	13	cg01313313	0.501555	0.119455	0.501677	0.135205	0.447627	0.566172	0.0819156	0.0544597	0.114945	0.0900509	0.378615	0.0853428	0.293272	4
cg01313977	0.0496803	0.0495351	0.0409336	0.0406117	0.0393333	0.0361338	0.0448457	0.0634288	0.0557259	0.0430105	0.0595773	-0.0165668	2	9	cg01313977	0.0309034	0.0456928	0.0590642	0.087659	0.0586225	0.157067	0.154621	0.0254909	0.0437226	0.0412126	0.070225	0.0421958	0.0352655	0.0848043	0.0430187	0.0417855	6	13	cg01313977	0.553728	0.580971	0.640676	0.457596	0.55762	0.747343	0.140412	0.0846203	0.112769	0.111942	0.589656	0.112436	0.47722	4
cg01313904	0.893582	0.669977	0.484023	0.889231	0.853691	0.720572	0.189534	0.092181	0.107281	0.671516	0.0997311	0.571785	2	9	cg01313904	0.0584173	0.105111	0.171548	0.101698	0.0808537	0.319799	0.468728	0.0921575	0.0985148	0.100697	0.129921	0.0639325	0.0875727	0.186594	0.0954659	0.0911278	6	13	cg01313904	0.176771	0.138979	0.204831	0.331867	0.167699	0.657478	0.177033	0.15683	0.17767	0.249858	0.279604	0.190348	0.0892562	3
cg01315572	0.673393	0.543563	0.453226	0.680321	0.479599	0.467501	0.57847	0.128996	0.146137	0.553725	0.137567	0.416158	2	9	cg01315572	0.45388	0.449712	0.39302	0.741739	0.487524	0.511553	0.536074	0.101859	0.183345	0.168396	0.106646	0.143204	0.129543	0.5105	0.138832	0.371668	6	13	cg01315572	0.223606	0.128649	0.158393	0.10712	0.136638	0.077301	0.156327	0.101368	0.164465	0.116852	0.138618	0.134753	0.00386484	4
cg01322975	0.834261	0.630089	0.540219	0.752972	0.128288	0.65872	0.689598	0.101464	0.104897	0.604878	0.103181	0.501697	2	9	cg01322975	0.333122	0.486291	0.0867521	0.0950074	0.120397	0.11494	0.12523	0.0922882	0.115017	0.103529	0.114516	0.106072	0.0996151	0.194534	0.105173	0.0893614	6	13	cg01322975	0.180509	0.124254	0.173077	0.390637	0.172565	0.801215	0.159336	0.154245	0.169325	0.297649	0.307043	0.195139	0.111904	3
cg01323148	0.5591	0.668893	0.510122	0.93467	0.135862	0.754638	0.726078	0.106887	0.0940171	0.612766	0.100452	0.512314	2	9	cg01323148	0.768288	0.780426	0.842068	0.859081	0.833707	0.832426	0.855922	0.0741132	0.285202	0.14102	0.0994293	0.0972074	0.136919	0.82456	0.138982	0.685578	5	13	cg01323148	0.718591	0.276482	0.567098	0.387677	0.588649	0.849264	0.313241	0.219445	0.340146	0.287813	0.564627	0.290161	0.274466	0
cg01325840	0.12551	0.135044	0.300907	0.137514	0.135569	0.128596	0.106835	0.123863	0.134877	0.152854	0.12937	0.0234835	2	9	cg01325840	0.626219	0.591222	0.722978	0.758993	0.701104	0.681536	0.686283	0.129827	0.124918	0.110308	0.151101	0.0921322	0.0586149	0.681191	0.11115	0.570041	6	13	cg01325840	0.538567	0.334475	0.637978	0.400791	0.549348	0.706657	0.290134	0.189327	0.246714	0.241256	0.527969	0.241858	0.286111	1
cg01329010	0.0335379	0.0389944	0.0362332	0.0404248	0.0269384	0.568739	0.413111	0.21375	0.198791	0.165425	0.206271	-0.0408451	1	9	cg01329010	0.449316	0.407131	0.71982	0.388395	0.628137	0.57504	0.751652	0.0800788	0.174833	0.105645	0.107251	0.14574	0.0959913	0.559927	0.118257	0.441671	6	13	cg01329010	0.189885	0.177439	0.490785	0.128606	0.460633	0.483609	0.0675017	0.0768831	0.112522	0.0947492	0.321826	0.0879139	0.233912	4
cg01324372	0.731717	0.692806	0.619594	0.766723	0.0822661	0.740455	0.765012	0.171783	0.0885553	0.628368	0.130169	0.498199	2	9	cg01324372	0.775426	0.73178	0.8651	0.890335	0.786467	0.773361	0.879989	0.103514	0.173757	0.0704358	0.226694	0.0813061	0.0336819	0.814637	0.114898	0.699739	5	13	cg01324372	0.611757	0.77468	0.731073	0.531509	0.699143	0.843741	0.210786	0.12956	0.492141	0.231884	0.69865	0.266093	0.432558	1
cg01332181	0.480057	0.484416	0.398661	0.810826	0.162792	0.542008	0.519951	0.0723792	0.0744036	0.48553	0.0733914	0.412139	2	9	cg01332181	0.079179	0.0730047	0.0663789	0.100408	0.0842848	0.101867	0.0591554	0.0724171	0.0647633	0.0728614	0.0435275	0.0887647	0.0749308	0.0806111	0.0695441	0.011067	6	13	cg01332181	0.0943408	0.191591	0.0842345	0.467688	0.263771	0.67166	0.0796235	0.103349	0.115628	0.129288	0.295547	0.106972	0.188575	4
cg01334972	0.185731	0.474641	0.372127	0.451894	0.0943462	0.440341	0.0721042	0.0576709	0.0604201	0.298741	0.0590455	0.239695	2	9	cg01334972	0.409036	0.464847	0.642945	0.613487	0.456506	0.422573	0.729997	0.0746467	0.1658	0.0819352	0.0814026	0.0827508	0.0722927	0.534199	0.093138	0.441061	6	13	cg01334972	0.1192	0.0854965	0.0923975	0.30592	0.301544	0.0692229	0.0884765	0.105305	0.108283	0.127017	0.162297	0.10727	0.0550265	4
cg01332259	0.695399	0.668773	0.456916	0.549503	0.293534	0.713796	0.779772	0.146914	0.093613	0.593956	0.120264	0.473692	2	9	cg01332259	0.419833	0.293977	0.756032	0.12546	0.63167	0.702074	0.813856	0.0822924	0.104703	0.120055	0.134552	0.0996036	0.161178	0.5347	0.117064	0.417636	6	13	cg01332259	0.402518	0.676171	0.804874	0.653066	0.659087	0.428974	0.186863	0.158542	0.164848	0.15282	0.604115	0.165768	0.438347	4
cg01337391	0.848204	0.456481	0.220485	0.805373	0.388194	0.456856	0.591979	0.18476	0.165506	0.538225	0.175133	0.363092	2	9	cg01337391	0.448368	0.271659	0.592245	0.683952	0.560535	0.538617	0.786189	0.0556777	0.0775099	0.133593	0.0777878	0.0813804	0.0525294	0.554509	0.0797463	0.474763	6	13	cg01337391	0.192044	0.253985	0.325495	0.390216	0.443443	0.828933	0.281938	0.268405	0.348035	0.288376	0.405686	0.296688	0.108997	0
cg01338917	0.194023	0.150739	0.16668	0.204094	0.182792	0.183062	0.0782698	0.0803163	0.0788203	0.165666	0.0795683	0.0860973	2	9	cg01338917	0.380925	0.325177	0.685878	0.429176	0.560285	0.581344	0.737936	0.065999	0.191768	0.116458	0.103308	0.121563	0.09058	0.528674	0.114946	0.413729	6	13	cg01338917	0.0948696	0.0781104	0.0828701	0.111605	0.116705	0.0891982	0.0729542	0.0843263	0.103464	0.087089	0.0955597	0.0869583	0.00860143	4
cg01336390	0.792863	0.738718	0.372355	0.962646	0.1729	0.695932	0.740775	0.170258	0.0934634	0.639456	0.131861	0.507595	2	9	cg01336390	0.727205	0.213743	0.80153	0.816838	0.745276	0.694905	0.822944	0.135001	0.259488	0.202367	0.136113	0.254088	0.181089	0.68892	0.194691	0.494229	3	13	cg01336390	0.67777	0.550181	0.771681	0.289855	0.712277	0.855081	0.340907	0.209061	0.248688	0.145955	0.642807	0.236153	0.406655	1
cg01340542	0.844782	0.516549	0.453458	0.886623	0.617558	0.538677	0.569313	0.0903642	0.117333	0.632423	0.103849	0.528574	2	9	cg01340542	0.655825	0.609451	0.751782	0.715245	0.722094	0.624818	0.792503	0.0642681	0.222607	0.118352	0.100021	0.11389	0.122753	0.69596	0.123649	0.572311	5	13	cg01340542	0.473591	0.514873	0.661772	0.347125	0.523457	0.774831	0.198677	0.177646	0.185398	0.178676	0.549275	0.185099	0.364176	4
cg01343424	0.544481	0.0784423	0.0985712	0.0417183	0.0376242	0.118392	0.0401152	0.295432	0.29447	0.137049	0.294951	-0.157902	0	9	cg01343424	0.48951	0.47028	0.722967	0.404506	0.680121	0.436928	0.756885	0.0373014	0.0959175	0.0708942	0.0453638	0.0766712	0.050313	0.565885	0.0627435	0.503142	6	13	cg01343424	0.590746	0.115438	0.0890022	0.1507	0.379174	0.750513	0.107744	0.0786729	0.107528	0.121274	0.345929	0.103805	0.242124	4
cg01344808	0.244599	0.469985	0.399672	0.758597	0.128883	0.494764	0.538649	0.143768	0.167213	0.433593	0.155491	0.278102	2	9	cg01344808	0.322993	0.380931	0.634938	0.568381	0.579472	0.521508	0.743214	0.07465	0.140199	0.147938	0.139932	0.110626	0.142461	0.535919	0.125968	0.409952	6	13	cg01344808	0.502932	0.340181	0.693835	0.241846	0.412752	0.829079	0.131133	0.118849	0.167002	0.200191	0.503437	0.154294	0.349144	3
cg01347529	0.0614849	0.351014	0.107718	0.121125	0.512872	0.0666778	0.111531	0.134976	0.10575	0.190346	0.120363	0.0699829	2	9	cg01347529	0.651279	0.551567	0.741122	0.438615	0.710348	0.700603	0.747835	0.102411	0.141999	0.110659	0.0942388	0.0896912	0.115802	0.648767	0.109133	0.539633	6	13	cg01347529	0.318498	0.221374	0.548542	0.299237	0.328922	0.211114	0.191299	0.196616	0.292428	0.273603	0.321281	0.238487	0.0827944	2
cg01343344	0.508075	0.560513	0.0850388	0.906869	0.7775	0.543004	0.289219	0.107742	0.120241	0.524317	0.113991	0.410325	2	9	cg01343344	0.667916	0.687623	0.791526	0.705974	0.728826	0.722564	0.824672	0.101032	0.246315	0.143128	0.165929	0.162612	0.116125	0.732729	0.155857	0.576872	5	13	cg01343344	0.21055	0.138465	0.198683	0.208285	0.120889	0.782362	0.129146	0.11749	0.181499	0.162299	0.276539	0.147609	0.12893	4
cg01353903	0.855021	0.519491	0.42819	0.549916	0.803927	0.41074	0.47731	0.119761	0.124498	0.577799	0.12213	0.45567	2	9	cg01353903	n/a	n/a	n/a	n/a	n/a	n/a	n/a	n/a	n/a	n/a	n/a	n/a	n/a	n/a	n/a	n/a	n/a	n/a	cg01353903	0.475791	0.329914	0.706441	0.304914	0.322374	0.679082	0.396806	0.358802	0.489572	0.406109	0.469753	0.412822	0.0569302	0
cg01354296	0.0687817	0.0991986	0.047482	0.0471354	0.065869	0.0826186	0.0784884	0.0864312	0.0452188	0.0699391	0.065825	0.00411412	2	9	cg01354296	0.51313	0.0485255	0.23958	0.710891	0.420473	0.494129	0.761031	0.0436843	0.0732723	0.0537094	0.0687327	0.0448836	0.0194553	0.455394	0.0506229	0.404771	6	13	cg01354296	0.081459	0.0789247	0.104515	0.0987598	0.100729	0.27929	0.0908165	0.0716118	0.101419	0.0905818	0.123946	0.0886073	0.035339	4
cg01360093	0.0816003	0.0889758	0.0704014	0.115416	0.100562	0.080663	0.0778024	0.0683207	0.097408	0.0879173	0.0828644	0.00505293	2	9	cg01360093	0.0672878	0.458373	0.163181	0.0894658	0.0897591	0.0837013	0.31638	0.231159	0.0811596	0.0974984	0.100105	0.0577846	0.0840023	0.181164	0.108618	0.072546	5	13	cg01360093	0.544711	0.330497	0.613854	0.537344	0.513686	0.764	0.13369	0.122765	0.172863	0.142024	0.550682	0.142835	0.407847	4
cg01360119	0.567929	0.509847	0.382777	0.273272	0.305556	0.522702	0.578015	0.2456	0.212295	0.448585	0.228947	0.219638	0	9	cg01360119	0.417372	0.585766	0.465002	0.632318	0.476542	0.681798	0.402075	0.0733897	0.168175	0.123212	0.135194	0.0903348	0.0878152	0.522982	0.11302	0.409962	6	13	cg01360119	0.34206	0.273897	0.631288	0.436628	0.465595	0.53624	0.406147	0.370884	0.310558	0.389055	0.447618	0.369161	0.078457	0
cg01363596	0.481669	0.535653	0.142473	0.0822858	0.0751325	0.0661851	0.341684	0.0708632	0.0744327	0.24644	0.072648	0.173792	2	9	cg01363596	0.417855	0.54709	0.6346	0.59768	0.635909	0.607123	0.627769	0.075825	0.19611	0.11533	0.088632	0.121704	0.0947481	0.581147	0.115391	0.465755	6	13	cg01363596	0.119826	0.0949222	0.375685	0.142338	0.108946	0.425008	0.118798	0.0923772	0.217413	0.11126	0.211121	0.134962	0.0761587	3
cg01363714	0.544203	0.593088	0.139789	0.381801	0.0799923	0.433901	0.457293	0.222935	0.166772	0.375724	0.194854	0.18087	1	9	cg01363714	0.348896	0.11882	0.513893	0.567934	0.499232	0.619396	0.714272	0.0670464	0.11415	0.0722421	0.0862378	0.0667404	0.0593636	0.483206	0.07763	0.405576	6	13	cg01363714	0.613743	0.196915	0.331197	0.5059	0.346053	0.858642	0.331665	0.330451	0.556718	0.249937	0.475408	0.367193	0.108215	0
cg01354088	0.818861	0.546628	0.457292	0.888095	0.544753	0.441161	0.609036	0.0524781	0.0654523	0.615118	0.0589652	0.556153	2	9	cg01354088	0.570152	0.491689	0.51794	0.706917	0.671168	0.621301	0.733168	0.0806152	0.163572	0.140054	0.0649404	0.101406	0.0550373	0.616048	0.100938	0.51511	6	13	cg01354088	0.201214	0.0592955	0.0834666	0.0775404	0.0832805	0.0667989	0.0887592	0.0707751	0.120087	0.071938	0.0952659	0.0878899	0.00737606	4
cg01373151	0.07518	0.0971715	0.0820258	0.0926187	0.0876671	0.0991599	0.0936161	0.0911247	0.0951242	0.0896342	0.0931244	-0.00349027	2	9	cg01373151	0.258419	0.488753	0.146474	0.426218	0.108214	0.392618	0.57955	0.0708027	0.131797	0.151885	0.131631	0.107132	0.136321	0.342892	0.121595	0.221297	6	13	cg01373151	0.445361	0.412726	0.719162	0.547357	0.366263	0.73844	0.0983494	0.104528	0.174539	0.167637	0.538218	0.136263	0.401955	4
cg01370122	0.872836	0.594564	0.406638	0.80909	0.663627	0.555509	0.660954	0.163079	0.150032	0.651888	0.156555	0.495333	2	9	cg01370122	0.381736	0.331078	0.709364	0.352774	0.512097	0.527975	0.624565	0.187908	0.215996	0.174805	0.198278	0.173893	0.192063	0.49137	0.19049	0.300879	5	13	cg01370122	0.280691	0.0925733	0.194899	0.179598	0.1178	0.199388	0.268148	0.214152	0.218204	0.205515	0.177492	0.226505	-0.0490134	0
cg01376829	0.845376	0.622146	0.476527	0.600685	0.828464	0.606072	0.738321	0.118581	0.124864	0.673942	0.121723	0.552219	2	9	cg01376829	0.482351	0.180193	0.614658	0.0867658	0.117723	0.30114	0.539098	0.164529	0.177617	0.150305	0.218285	0.163656	0.168262	0.331704	0.173776	0.157928	5	13	cg01376829	0.592476	0.608679	0.667065	0.656258	0.5868	0.74844	0.130071	0.116781	0.228116	0.180541	0.643286	0.163877	0.479409	3
cg01379317	0.11064	0.549082	0.331314	0.086422	0.112369	0.170916	0.38723	0.0833944	0.073241	0.24971	0.0783177	0.171393	2	9	cg01379317	0.449574	0.192744	0.611165	0.522195	0.66469	0.637034	0.774874	0.0820929	0.17528	0.125252	0.135596	0.0983137	0.091028	0.550325	0.117927	0.432398	6	13	cg01379317	0.518774	0.286476	0.512824	0.264373	0.276438	0.726372	0.138767	0.137031	0.178112	0.338064	0.430876	0.197994	0.232883	3
cg01379240	0.31802	0.645881	0.243653	0.817634	0.519394	0.696002	0.700003	0.0620833	0.0363786	0.562941	0.049231	0.51371	2	9	cg01379240	0.0711866	0.123538	0.833863	0.776883	0.729174	0.691971	0.870762	0.0249137	0.192655	0.0899692	0.108735	0.029399	0.0420896	0.585339	0.0812935	0.504046	6	13	cg01379240	0.508295	0.326071	0.433938	0.560206	0.481987	0.882469	0.309378	0.0755829	0.140138	0.15937	0.532161	0.171117	0.361044	3
cg01388649	0.485712	0.18265	0.266763	0.456754	0.721952	0.450883	0.453634	0.104305	0.0995603	0.431192	0.101933	0.32926	2	9	cg01388649	0.308833	0.0807164	0.713469	0.708858	0.591286	0.340396	0.683654	0.078803	0.0633586	0.0674237	0.124694	0.0533631	0.0500138	0.489602	0.0729426	0.416659	6	13	cg01388649	0.417305	0.146442	0.740167	0.277984	0.410165	0.821952	0.159785	0.125648	0.200666	0.253555	0.469002	0.184913	0.284089	2
cg01380319	0.783621	0.545124	0.374761	0.425752	0.120203	0.536854	0.589812	0.0727897	0.0869434	0.482304	0.0798666	0.402437	2	9	cg01380319	0.574808	0.550997	0.7073	0.708198	0.683834	0.615137	0.768028	0.088279	0.244244	0.169898	0.0935496	0.193199	0.0979017	0.658329	0.147845	0.510483	5	13	cg01380319	0.0981727	0.116858	0.487606	0.279017	0.172301	0.678963	0.0836631	0.078984	0.110667	0.120559	0.305486	0.0984683	0.207018	4
cg01390574	0.495667	0.598469	0.436694	0.891964	0.834975	0.671496	0.631344	0.130759	0.158888	0.651516	0.144823	0.506692	2	9	cg01390574	0.403176	0.395717	0.330415	0.520817	0.439918	0.700569	0.792169	0.0708934	0.179494	0.140803	0.142273	0.111951	0.0964313	0.511826	0.123641	0.388185	6	13	cg01390574	0.69279	0.556901	0.618777	0.259963	0.613063	0.620997	0.270801	0.199458	0.287835	0.29797	0.560415	0.264016	0.296399	1
cg01393632	0.871468	0.527725	0.28196	0.91121	0.130533	0.625825	0.717974	0.100617	0.112204	0.580956	0.10641	0.474546	2	9	cg01393632	0.0721623	0.0943648	0.325194	0.108714	0.0843523	0.118367	0.687428	0.0885664	0.147672	0.16243	0.0904255	0.125524	0.116769	0.21294	0.121898	0.0910425	6	13	cg01393632	0.12119	0.11774	0.159795	0.208032	0.11756	0.43965	0.285283	0.163529	0.259888	0.236016	0.193995	0.236179	-0.0421844	1
cg01401460	0.0892367	0.473666	0.0803682	0.0646931	0.0622242	0.14692	0.132525	0.0978614	0.0942739	0.149948	0.0960677	0.0538799	2	9	cg01401460	0.620122	0.700033	0.646964	0.874521	0.309035	0.229475	0.844961	0.126209	0.185133	0.146642	0.190611	0.12529	0.109652	0.603587	0.147256	0.456331	6	13	cg01401460	0.23535	0.274749	0.164008	0.171555	0.236686	0.553221	0.136629	0.129698	0.186809	0.179658	0.272595	0.158199	0.114396	4
cg01399219	0.886457	0.596502	0.498638	0.404127	0.491512	0.457893	0.670005	0.119585	0.121992	0.572162	0.120789	0.451373	2	9	cg01399219	0.361972	0.240572	0.490107	0.464352	0.444359	0.701882	0.563188	0.0779118	0.149188	0.247809	0.146342	0.106305	0.116585	0.466633	0.14069	0.325943	5	13	cg01399219	0.328601	0.196634	0.452966	0.404255	0.372434	0.0957057	0.180695	0.166235	0.128563	0.18346	0.308433	0.164738	0.143694	4
cg01403803	0.0689203	0.0978065	0.101673	0.0865497	0.0896341	0.0888763	0.0633643	0.110763	0.123834	0.0852607	0.117298	-0.0320378	2	9	cg01403803	0.752317	0.0764426	0.699441	0.459475	0.669967	0.649732	0.651942	0.0768949	0.116307	0.0891951	0.104177	0.0772818	0.0497976	0.565617	0.0856089	0.480008	6	13	cg01403803	0.168659	0.135062	0.149891	0.175664	0.176949	0.134122	0.166603	0.132393	0.223199	0.151978	0.156724	0.168543	-0.0118191	3
cg01404615	0.0604109	0.371248	0.0383862	0.0446336	0.0616493	0.116571	0.0448287	0.0632602	0.0620721	0.10539	0.0626662	0.0427236	2	9	cg01404615	0.664356	0.521786	0.678477	0.712367	0.635252	0.507897	0.71838	0.0859835	0.1295	0.0942342	0.0529384	0.107175	0.0664051	0.634074	0.0893728	0.544701	6	13	cg01404615	0.102044	0.0768497	0.0935732	0.0928902	0.105701	0.133286	0.123007	0.0973085	0.13209	0.145161	0.100724	0.124392	-0.0236678	4
cg01402814	0.86444	0.538012	0.168579	0.898604	0.824994	0.528979	0.803579	0.151743	0.198056	0.661027	0.174899	0.486127	2	9	cg01402814	0.148949	0.500433	0.523584	0.220889	0.54363	0.219239	0.199898	0.14622	0.141727	0.133849	0.133684	0.100087	0.120805	0.33666	0.129395	0.207265	6	13	cg01402814	0.543899	0.177385	0.577107	0.233927	0.280385	0.659467	0.230817	0.166844	0.235649	0.203312	0.412029	0.209155	0.202873	1
cg01405004	0.820848	0.557999	0.4229	0.756889	0.089499	0.615048	0.626615	0.0968037	0.104939	0.555685	0.100871	0.454814	2	9	cg01405004	0.0785396	0.0838152	0.567084	0.247829	0.414245	0.35343	0.406863	0.155475	0.140229	0.171163	0.134662	0.123304	0.109188	0.307401	0.139003	0.168397	6	13	cg01405004	0.432759	0.127893	0.440363	0.178155	0.407966	0.797371	0.135758	0.1368	0.184014	0.165125	0.397418	0.155424	0.241993	4
cg01405040	0.806525	0.569181	0.589387	0.941545	0.634751	0.668683	0.739232	0.176757	0.158152	0.707044	0.167455	0.539589	2	9	cg01405040	0.0563279	0.0652791	0.498994	0.0635483	0.0790151	0.178731	0.778602	0.0619777	0.0369963	0.0618962	0.141349	0.0481471	0.041686	0.245785	0.0653421	0.180443	6	13	cg01405040	0.651294	0.562354	0.860428	0.419985	0.638896	0.929488	0.66952	0.615331	0.684885	0.734113	0.677074	0.675962	0.00111194	0
cg01411786	0.881217	0.629345	0.554197	0.906103	0.748121	0.360818	0.377192	0.0489447	0.0454242	0.636713	0.0471845	0.589529	2	9	cg01411786	0.242838	0.254339	0.173619	0.15064	0.133659	0.12346	0.261844	0.349761	0.364145	0.210656	0.2708	0.255604	0.331409	0.191486	0.297062	-0.105577	0	13	cg01411786	0.114458	0.215388	0.545952	0.129715	0.247518	0.661305	0.172803	0.15396	0.106342	0.132299	0.319056	0.141351	0.177705	4
cg01415909	0.0644225	0.121619	0.217857	0.043153	0.139871	0.442347	0.509051	0.13489	0.0967277	0.21976	0.115809	0.103951	2	9	cg01415909	0.701686	0.640392	0.831367	0.800556	0.699207	0.673882	0.80393	0.114132	0.214525	0.1063	0.137741	0.105163	0.0740801	0.73586	0.125323	0.610536	5	13	cg01415909	0.490058	0.562426	0.577536	0.495665	0.598845	0.873447	0.144127	0.108663	0.154363	0.170967	0.599663	0.14453	0.455133	4
cg01414687	0.866721	0.547826	0.436989	0.874463	0.205546	0.525682	0.686336	0.152294	0.140602	0.591938	0.146448	0.44549	2	9	cg01414687	0.643572	0.7022	0.759519	0.746776	0.663766	0.573256	0.741626	0.224592	0.235916	0.265623	0.287069	0.24748	0.232662	0.690102	0.24889	0.441212	0	13	cg01414687	0.213295	0.201283	0.177893	0.167685	0.222573	0.130718	0.174751	0.134866	0.190325	0.178771	0.185574	0.169678	0.0158962	4
cg01419757	0.0240576	0.0213197	0.0270491	0.0206915	0.022463	0.0196037	0.0222778	0.0295395	0.0279736	0.0224946	0.0287566	-0.00626193	2	9	cg01419757	0.465745	0.468304	0.606874	0.601313	0.166615	0.524088	0.57506	0.0154094	0.0480356	0.0385982	0.0424649	0.0305211	0.0171571	0.486857	0.0320311	0.454826	6	13	cg01419757	0.051971	0.0447751	0.0456091	0.0798973	0.0857684	0.0392578	0.0429621	0.0383523	0.0554862	0.0787315	0.0578798	0.053883	0.00399678	4
cg01427575	0.764279	0.457213	0.354823	0.860992	0.629071	0.482346	0.529319	0.44766	0.456885	0.582578	0.452272	0.130305	0	9	cg01427575	0.467981	0.27371	0.525618	0.666324	0.438584	0.488995	0.624966	0.0844495	0.111611	0.0493634	0.0458492	0.0484385	0.0300393	0.498025	0.0616251	0.4364	6	13	cg01427575	0.213256	0.0693329	0.221748	0.112395	0.0890959	0.675041	0.210939	0.06767	0.173057	0.100485	0.230145	0.138038	0.092107	3
cg01428115	0.088276	0.233157	0.101924	0.510973	0.0918837	0.164882	0.186126	0.0805746	0.0845533	0.196746	0.0825639	0.114182	2	9	cg01428115	0.599809	0.56562	0.712034	0.688191	0.63844	0.627068	0.750913	0.0878511	0.204972	0.151037	0.12181	0.146874	0.107001	0.654582	0.136591	0.517992	5	13	cg01428115	0.569508	0.455299	0.550191	0.456876	0.524591	0.767022	0.115922	0.101926	0.170732	0.122474	0.553915	0.127763	0.426151	4
cg01428378	0.912604	0.714774	0.574077	0.942069	0.841054	0.733956	0.777163	0.338153	0.354756	0.785099	0.346455	0.438645	0	9	cg01428378	0.733694	0.71362	0.814157	0.867075	0.735867	0.551318	0.858015	0.153688	0.339525	0.175151	0.264031	0.281172	0.426026	0.753392	0.273266	0.480127	2	13	cg01428378	0.644544	0.670713	0.859827	0.693618	0.611944	0.877289	0.0830511	0.0808023	0.12103	0.104497	0.726322	0.0973451	0.628977	4
cg01418124	0.595866	0.657609	0.565961	0.594055	0.25361	0.685285	0.711348	0.129059	0.0964743	0.580533	0.112767	0.467767	2	9	cg01418124	0.744661	0.7239	0.785025	0.808855	0.766269	0.764065	0.843287	0.143258	0.296796	0.205397	0.222078	0.137827	0.223364	0.77658	0.204787	0.571794	2	13	cg01418124	0.580036	0.270659	0.190502	0.230063	0.496819	0.142915	0.170605	0.210649	0.237218	0.328628	0.318499	0.236775	0.081724	1
cg01428589	0.539192	0.621695	0.362883	0.638285	0.0825903	0.64928	0.673514	0.0581649	0.0614474	0.509634	0.0598061	0.449828	2	9	cg01428589	0.452237	0.51577	0.346253	0.752838	0.623564	0.556536	0.711419	0.0642663	0.310325	0.103635	0.136583	0.192183	0.0901588	0.565517	0.149525	0.415992	5	13	cg01428589	0.607183	0.163454	0.632383	0.528469	0.451028	0.82621	0.123347	0.0852691	0.267491	0.133711	0.534788	0.152454	0.382334	3
cg01431063	0.242622	0.414902	0.228884	0.844861	0.140219	0.441668	0.418595	0.0606025	0.0619334	0.39025	0.061268	0.328982	2	9	cg01431063	0.631199	0.342327	0.781673	0.757654	0.659321	0.587712	0.618875	0.0885953	0.129073	0.0906658	0.0751752	0.134136	0.0656791	0.625537	0.0972209	0.528316	6	13	cg01431063	0.13083	0.105778	0.311526	0.226047	0.120174	0.491028	0.130781	0.111798	0.153397	0.160318	0.230897	0.139073	0.0918239	4
cg01429449	0.795909	0.592781	0.462914	0.858202	0.474332	0.59082	0.63874	0.126372	0.137408	0.630528	0.13189	0.498638	2	9	cg01429449	0.108114	0.137385	0.223179	0.0886271	0.0933397	0.290401	0.369484	0.0738683	0.105511	0.185303	0.0757962	0.0811482	0.132568	0.187219	0.109033	0.0781861	6	13	cg01429449	0.530627	0.276039	0.727167	0.431667	0.385306	0.851901	0.325533	0.311408	0.332217	0.326785	0.533784	0.323986	0.209798	0
cg01432609	0.384801	0.458959	0.539813	0.462342	0.156077	0.409274	0.359457	0.135201	0.110905	0.395818	0.123053	0.272765	2	9	cg01432609	0.586509	0.682089	0.683855	0.400716	0.382818	0.609412	0.636815	0.183267	0.125674	0.149275	0.0966077	0.128633	0.117174	0.568888	0.133438	0.435449	6	13	cg01432609	0.566751	0.456137	0.663124	0.463226	0.373955	0.693023	0.284151	0.281783	0.386765	0.270981	0.536036	0.30592	0.230116	0
cg01441114	0.017869	0.0233791	0.0164174	0.0185785	0.0223291	0.0258768	0.61147	0.0304892	0.0204421	0.105131	0.0254657	0.0796657	2	9	cg01441114	0.0132178	0.0123201	0.0158708	0.0219084	0.0171662	0.0127328	0.0190504	0.0156508	0.0135868	0.0149237	0.0269629	0.0213358	0.0157842	0.0160381	0.0180407	-0.00200264	6	13	cg01441114	0.449071	0.574106	0.753942	0.503308	0.634532	0.839249	0.0610387	0.0471739	0.0768308	0.103029	0.625701	0.0720181	0.553683	4
cg01442844	0.0472593	0.234805	0.0360293	0.0364925	0.0262332	0.133123	0.0353886	0.0383723	0.0397717	0.0784758	0.039072	0.0394038	2	9	cg01442844	0.420372	0.346352	0.404159	0.544934	0.540049	0.493509	0.693531	0.0333563	0.111916	0.0546172	0.0583419	0.0370456	0.0290654	0.491844	0.0540571	0.437787	6	13	cg01442844	0.13389	0.0917355	0.155201	0.305526	0.250294	0.47935	0.0909645	0.0703957	0.10064	0.167191	0.235999	0.107298	0.128701	4
cg01444541	0.132895	0.116701	0.093735	0.089295	0.112876	0.0823043	0.541489	0.108111	0.0830359	0.167042	0.0955735	0.0714688	2	9	cg01444541	0.349776	0.350247	0.525396	0.697686	0.467326	0.495157	0.73649	0.102578	0.141352	0.108062	0.0583402	0.106148	0.0885183	0.51744	0.100833	0.416607	6	13	cg01444541	0.208657	0.312655	0.14936	0.177872	0.253262	0.196871	0.103026	0.10188	0.136264	0.118363	0.216446	0.114883	0.101563	4
cg01453441	0.03179	0.280574	0.0292363	0.1655	0.0459976	0.0299908	0.0414077	0.0373755	0.032025	0.0892138	0.0347002	0.0545136	2	9	cg01453441	0.421021	0.39442	0.593538	0.468147	0.446858	0.422517	0.629927	0.0356532	0.0916355	0.0673413	0.0350074	0.0399186	0.0376171	0.482347	0.0511955	0.431151	6	13	cg01453441	0.237007	0.235111	0.403737	0.126735	0.231232	0.648348	0.0634441	0.072282	0.0666178	0.0763407	0.313695	0.0696711	0.244024	4
cg01431972	0.33287	0.0898857	0.4059	0.813324	0.0288689	0.733196	0.658045	0.0248248	0.0200228	0.437441	0.0224238	0.415018	2	9	cg01431972	0.778307	0.705307	0.903352	0.905248	0.838679		0.938902	0.0466091	0.153984	0.0599363	0.11959	0.0627293	0.0342442	0.844966	0.0795155	0.76545	6	12	cg01431972	0.151907	0.0672933	0.114818	0.116455	0.0786348	0.0639287	0.112779	0.0786331	0.178505	0.132365	0.0988395	0.125571	-0.0267311	4
cg01456571	0.501225	0.498706	0.344382	0.758841	0.487169	0.414468	0.567378	0.0980592	0.0668119	0.51031	0.0824355	0.427874	2	9	cg01456571	0.0169165	0.31001	0.0228182	0.0220716	0.0847067	0.0159454	0.019393	0.022173	0.0248159	0.0287323	0.02007	0.0182169	0.012728	0.0702659	0.0211227	0.0491432	6	13	cg01456571	0.274912	0.0410879	0.235321	0.048084	0.0473642	0.742521	0.0368839	0.0510501	0.0578047	0.0386863	0.231548	0.0461063	0.185442	4
cg01460276	0.614372	0.391975	0.104378	0.888009	0.140088	0.717622	0.758043	0.107413	0.109759	0.516355	0.108586	0.40777	2	9	cg01460276	0.745978	0.699232	0.845998	0.834446	0.769908	0.734739	0.88287	0.148791	0.315771	0.225256	0.0903711	0.169376	0.121411	0.787596	0.178496	0.6091	4	13	cg01460276	0.582298	0.191174	0.691891	0.399074	0.31089	0.877454	0.144	0.143906	0.250674	0.121603	0.508797	0.165046	0.343751	3
cg01464969	0.0833121	0.469177	0.0681147	0.331333	0.118326	0.376422	0.19437	0.0768496	0.0615496	0.234436	0.0691996	0.165237	2	9	cg01464969	0.649787	0.351447	0.787181	0.758859	0.686992	0.60097	0.617299	0.042009	0.180277	0.114812	0.0497027	0.137652	0.0761186	0.636076	0.100095	0.535981	6	13	cg01464969	0.0955839	0.114544	0.220148	0.55283	0.273519	0.875022	0.0534175	0.0758611	0.0640632	0.0939652	0.355274	0.0718268	0.283448	4
cg01461552	0.866169	0.561392	0.486718	0.932611	0.401065	0.550249	0.641753	0.179698	0.188553	0.63428	0.184125	0.450154	2	9	cg01461552	0.779464	0.753482	0.864664	0.118574	0.793263	0.740411	0.850756	0.462522	0.467214	0.504112	0.390944	0.578475	0.263153	0.700088	0.444403	0.255685	0	13	cg01461552	0.681349	0.664626	0.809231	0.701613	0.70871	0.8632	0.261721	0.271516	0.362954	0.354254	0.738122	0.312611	0.42551	0
cg01466288	0.0609461	0.418736	0.126188	0.0527495	0.0484176	0.321685	0.120405	0.054587	0.0644031	0.164161	0.059495	0.104666	2	9	cg01466288	0.422037	0.248781	0.515201	0.77825	0.750235	0.475221	0.759762	0.130605	0.19524	0.0964183	0.0623608	0.12062	0.0652134	0.564212	0.111743	0.45247	6	13	cg01466288	0.113233	0.0731305	0.186086	0.452765	0.147609	0.81316	0.222021	0.103122	0.188675	0.173077	0.297664	0.171724	0.12594	3
cg01465169	0.752259	0.519535	0.339134	0.902058	0.289094	0.566448	0.588621	0.108868	0.10065	0.565307	0.104759	0.460548	2	9	cg01465169	0.516312	0.470143	0.662093	0.656477	0.516184	0.545107	0.746942	0.0943584	0.157144	0.108481	0.0731263	0.0908358	0.0657723	0.587608	0.0982864	0.489322	6	13	cg01465169	0.489649	0.357324	0.658417	0.447456	0.475704	0.787889	0.154728	0.0945207	0.113241	0.118902	0.536073	0.120348	0.415725	4
cg01466678	0.606883	0.543093	0.465347	0.781598	0.481797	0.476591	0.545897	0.0354014	0.0636197	0.557315	0.0495106	0.507805	2	9	cg01466678	0.496277	0.0429757	0.44956	0.474133	0.12584	0.148698	0.157132	0.0450272	0.106073	0.051558	0.0673751	0.0400804	0.0267334	0.270659	0.0561412	0.214518	6	13	cg01466678	0.426335	0.0792719	0.183486	0.146307	0.0902032	0.752486	0.145452	0.0878	0.109034	0.185652	0.279682	0.131985	0.147697	4
cg01469027	0.823604	0.54357	0.430885	0.0577185	0.0636025	0.338827	0.493662	0.0940272	0.0945809	0.393124	0.0943041	0.29882	2	9	cg01469027	0.275732	0.423292	0.574212	0.449182	0.108908	0.173356	0.689113	0.0612645	0.104518	0.0907738	0.0672384	0.0808559	0.0608191	0.384828	0.0775783	0.30725	6	13	cg01469027	0.641443	0.502249	0.782508	0.479778	0.5924	0.82815	0.137678	0.0976506	0.188467	0.142643	0.637754	0.14161	0.496145	4
cg01469847	0.50927	0.570457	0.252608	0.818514	0.142547	0.604218	0.681284	0.185517	0.229755	0.511271	0.207636	0.303635	1	9	cg01469847	0.529911	0.424558	0.652383	0.456021	0.72575	0.723086	0.440114	0.117408	0.147951	0.175477	0.161038	0.140249	0.130011	0.564546	0.145356	0.419191	6	13	cg01469847	0.526368	0.412669	0.691676	0.469551	0.609895	0.729269	0.22579	0.171976	0.201561	0.222543	0.573238	0.205468	0.36777	1
cg01471384	0.0519942	0.0475846	0.0445005	0.0435514	0.072878	0.0497464	0.0564835	0.067201	0.0445476	0.0523912	0.0558743	-0.0034831	2	9	cg01471384	0.521656	0.0578989	0.784605	0.802004	0.659825	0.601949	0.778833	0.0588062	0.122823	0.081602	0.0776042	0.0731689	0.0500938	0.600967	0.0773496	0.523618	6	13	cg01471384	0.138788	0.0743695	0.133026	0.222801	0.0901473	0.129132	0.162615	0.0928914	0.107158	0.167865	0.131377	0.132632	-0.00125517	4
cg01468656	0.462298	0.615195	0.518482	0.177973	0.828563	0.626193	0.64786	0.16485	0.110609	0.553795	0.13773	0.416065	2	9	cg01468656	0.553381	0.469772	0.394396	0.772457	0.736398	0.539637	0.792118	0.135293	0.15527	0.161756	0.194268	0.132648	0.126252	0.608308	0.150915	0.457394	6	13	cg01468656	0.276652	0.524506	0.536402	0.259165	0.241192	0.809861	0.306603	0.206757	0.290943	0.245095	0.441296	0.26235	0.178947	0
cg01476568	0.793885	0.633024	0.311949	0.933424	0.229433	0.665797	0.486116	0.0287477	0.035779	0.57909	0.0322634	0.546826	2	9	cg01476568	0.6323	0.616386	0.781346	0.759319	0.678369	0.648688	0.690803	0.113077	0.382437	0.265811	0.133777	0.156085	0.181007	0.686744	0.205366	0.481379	4	13	cg01476568	0.51766	0.397656	0.761502	0.151718	0.480636	0.473688	0.153877	0.0910654	0.147181	0.0940965	0.46381	0.121555	0.342255	4
cg01476969	0.816991	0.668224	0.534485	0.855214	0.700612	0.657574	0.654796	0.169562	0.185054	0.698271	0.177308	0.520963	2	9	cg01476969	0.611767	0.661616	0.707617	0.653618	0.630156	0.530365	0.632964	0.598405	0.568724	0.503233	0.518805	0.442554	0.57159	0.632586	0.533885	0.0987009	0	13	cg01476969	0.403594	0.251622	0.564862	0.574102	0.247393	0.251756	0.352179	0.277941	0.293318	0.399721	0.382221	0.33079	0.0514318	0
cg01481989	0.603698	0.650666	0.506732	0.871162	0.138548	0.704649	0.723725	0.158853	0.156329	0.599883	0.157591	0.442292	2	9	cg01481989	0.70621	0.732079	0.813105	0.765842	0.80002	0.759977	0.826804	0.358528	0.443552	0.166583	0.128104	0.139356	0.406391	0.772005	0.273752	0.498253	3	13	cg01481989	0.579378	0.531497	0.753079	0.54717	0.572969	0.822002	0.353858	0.175445	0.314745	0.262996	0.634349	0.276761	0.357588	1
cg01487433	0.709955	0.715031	0.448621	0.906423	0.34596	0.779477	0.796401	0.108894	0.107901	0.671696	0.108398	0.563298	2	9	cg01487433	0.695967	0.708567	0.626286	0.486443	0.223658	0.621402	0.65456	0.136327	0.218998	0.185758	0.254352	0.191587	0.129735	0.57384	0.186126	0.387714	4	13	cg01487433	0.690299	0.59604	0.790742	0.471649	0.685269	0.880848	0.196995	0.170043	0.211457	0.281511	0.685808	0.215002	0.470806	2
cg01491219	0.146519	0.232298	0.422464	0.430241	0.662359	0.219327	0.515656	0.085734	0.100607	0.375552	0.0931706	0.282381	2	9	cg01491219	0.705355	0.463331	0.525111	0.821923	0.745997	0.572218	0.713052	0.173954	0.160235	0.113656	0.106918	0.135347	0.0881536	0.64957	0.129711	0.519859	6	13	cg01491219	0.215842	0.183799	0.245036	0.250341	0.211829	0.178938	0.183627	0.141944	0.232518	0.206897	0.214297	0.191247	0.0230508	2
cg01493740	0.528935	0.246032	0.209795	0.724283	0.254125	0.256956	0.224937	0.197564	0.200831	0.349295	0.199198	0.150097	1	9	cg01493740	0.696	0.612281	0.766334	0.769341	0.716475	0.67222	0.711443	0.141877	0.127281	0.104762	0.112538	0.0850356	0.124319	0.706299	0.115969	0.59033	6	13	cg01493740	0.312358	0.199097	0.249804	0.307808	0.273455	0.240702	0.222287	0.243924	0.265135	0.336066	0.263871	0.266853	-0.00298204	0
cg01495174	0.0465059	0.424589	0.460501	0.20576	0.545757	0.148287	0.0358781	0.0315536	0.0301655	0.266754	0.0308595	0.235894	2	9	cg01495174	0.704231	0.619649	0.5552	0.806622	0.759769	0.694388	0.806825	0.0653626	0.114085	0.0415065	0.11269	0.0668131	0.0373561	0.706669	0.0729689	0.6337	6	13	cg01495174	0.102457	0.0726533	0.0866864	0.108488	0.074877	0.0701258	0.0847547	0.0686999	0.0742849	0.131615	0.0858813	0.0898387	-0.00395748	4
cg01495321	0.114361	0.133309	0.109301	0.105462	0.122088	0.0921511	0.0971069	0.102264	0.106344	0.11054	0.104304	0.00623576	2	9	cg01495321	0.488297	0.473851	0.569104	0.618597	0.553194	0.5428	0.645393	0.106945	0.177756	0.159269	0.0970047	0.153195	0.1223	0.555891	0.136078	0.419813	6	13	cg01495321	0.157217	0.0752041	0.120943	0.111734	0.100632	0.085653	0.0955472	0.0826698	0.129988	0.0921025	0.108564	0.100077	0.00848688	4
cg01499217	0.130862	0.0242336	0.0240316	0.0191866	0.109121	0.0257605	0.0303706	0.0379349	0.0263525	0.051938	0.0321437	0.0197942	2	9	cg01499217	0.645382	0.43373	0.330036	0.43641	0.410159	0.542492	0.600932	0.0208775	0.0924768	0.0403957	0.0593957	0.0354331	0.0227529	0.485592	0.0452219	0.44037	6	13	cg01499217	0.0559631	0.0683205	0.0607119	0.168601	0.152352	0.586986	0.0563499	0.0550261	0.0606963	0.236079	0.182156	0.102038	0.0801179	3
cg01488362	0.522921	0.55208	0.19414	0.82202	0.0713103	0.565581	0.493686	0.0488927	0.0637143	0.460248	0.0563035	0.403945	2	9	cg01488362	0.0421717	0.478752	0.0528036	0.0636232	0.0401528	0.0438496	0.0442314	0.031356	0.0400218	0.0979857	0.0499178	0.0434246	0.0500757	0.109369	0.0521303	0.0572389	6	13	cg01488362	0.0808053	0.0919107	0.497816	0.0615195	0.0746011	0.790429	0.0931031	0.065315	0.0723684	0.0671321	0.26618	0.0744796	0.191701	4
cg01499815	0.620949	0.683895	0.457427	0.918986	0.259437	0.660919	0.700792	0.156096	0.120564	0.614629	0.13833	0.476299	2	9	cg01499815	0.653123	0.0942907	0.755216	0.768003	0.670452	0.659699	0.813205	0.061525	0.206003	0.207719	0.0629053	0.23055	0.23284	0.63057	0.166924	0.463646	2	13	cg01499815	0.582912	0.523445	0.71527	0.240137	0.705882	0.815893	0.285714	0.193509	0.356201	0.166667	0.597257	0.250523	0.346734	2
cg01502396	0.584392	0.553988	0.462536	0.860244	0.0857617	0.531829	0.467842	0.162833	0.168649	0.506656	0.165741	0.340915	2	9	cg01502396	0.554986	0.627762	0.735798	0.762613	0.751411	0.661796	0.823472	0.0762173	0.194326	0.12715	0.159311	0.131257	0.130297	0.702548	0.136426	0.566122	6	13	cg01502396	0.632751	0.283688	0.595614	0.247774	0.541649	0.796667	0.113128	0.107254	0.147006	0.160931	0.516357	0.13208	0.384278	4
cg01504555	0.100559	0.580244	0.107589	0.898531	0.0933291	0.596121	0.48995	0.0186864	0.0231114	0.409475	0.0208989	0.388576	2	9	cg01504555	0.303449	0.533006	0.631539	0.687825	0.689356	0.356573	0.790239	0.0597533	0.0998497	0.092676	0.059305	0.0649142	0.0266823	0.570284	0.0671967	0.503087	6	13	cg01504555	0.651587	0.0547132	0.678226	0.244552	0.517642	0.867426	0.189565	0.0509661	0.210034	0.129754	0.502358	0.14508	0.357278	3
cg01504656	0.0970605	0.116006	0.106033	0.143666	0.102534	0.183328	0.109279	0.124626	0.143285	0.122558	0.133955	-0.0113974	2	9	cg01504656	0.0801618	0.131134	0.753106	0.810198	0.832296	0.720059	0.77235	0.083547	0.131491	0.108	0.123617	0.0741462	0.101164	0.585615	0.103661	0.481954	6	13	cg01504656	0.199353	0.186166	0.128014	0.162722	0.149408	0.142193	0.168119	0.133937	0.187729	0.148028	0.161309	0.159453	0.00185589	4
cg01505406	0.538508	0.0762303	0.0518426	0.446513	0.0714543	0.591993	0.587567	0.0677599	0.0899518	0.33773	0.0788558	0.258874	2	9	cg01505406	0.623008	0.641662	0.778008	0.788932	0.681611	0.672885	0.798623	0.0820113	0.139775	0.0825139	0.0978396	0.0667945	0.0541322	0.712104	0.0871778	0.624926	6	13	cg01505406	0.243049	0.11634	0.18317	0.243946	0.303135	0.516531	0.137638	0.132882	0.171582	0.21854	0.267695	0.16516	0.102535	3
cg01501551	0.782207	0.601757	0.487771	0.73296	0.0577334	0.609546	0.650092	0.086049	0.0750762	0.560295	0.0805626	0.479733	2	9	cg01501551	0.515411	0.573885	0.692743	0.703667	0.673028	0.606836	0.739637	0.0626562	0.241049	0.151986	0.113396	0.119295	0.112054	0.643601	0.133406	0.510195	5	13	cg01501551	0.600827	0.604061	0.673242	0.659854	0.564229	0.73388	0.0936194	0.0950949	0.239697	0.128104	0.639349	0.139129	0.50022	3
cg01509237	0.0716575	0.071462	0.0984784	0.436493	0.0926007	0.10197	0.45052	0.0866655	0.099383	0.189026	0.0930243	0.0960017	2	9	cg01509237	0.477348	0.0846697	0.635595	0.759757	0.485667	0.75743	0.526124	0.0798109	0.105007	0.0905213	0.13159	0.0890798	0.084467	0.53237	0.0967461	0.435624	6	13	cg01509237	0.344587	0.155111	0.623204	0.423686	0.250878	0.626401	0.241078	0.208556	0.309748	0.29185	0.403978	0.262808	0.14117	0
cg01511647	0.0885889	0.148283	0.121694	0.0907762	0.131762	0.112889	0.103873	0.100028	0.113251	0.113981	0.10664	0.00734137	2	9	cg01511647	0.306873	0.452843	0.794536	0.782489	0.479566	0.669393	0.741507	0.109915	0.157479	0.134433	0.0897709	0.10913	0.109157	0.603887	0.118314	0.485573	6	13	cg01511647	0.131502	0.122289	0.134792	0.13634	0.113403	0.115221	0.128594	0.121639	0.134622	0.128268	0.125591	0.128281	-0.00268968	4
cg01512026	0.608271	0.469855	0.167038	0.0571517	0.0487863	0.447842	0.292953	0.0614647	0.0783037	0.298842	0.0698842	0.228958	2	9	cg01512026	0.664279	0.636594	0.817511	0.76049	0.697512	0.683513	0.778074	0.0641808	0.1771	0.125463	0.096173	0.0971984	0.0678359	0.71971	0.104659	0.615052	6	13	cg01512026	0.280588	0.178927	0.671983	0.258887	0.348678	0.674041	0.135409	0.101249	0.130966	0.123036	0.402184	0.122665	0.279519	4
cg01508380	0.487563	0.636385	0.387328	0.865973	0.510169	0.643807	0.700501	0.129297	0.158899	0.604532	0.144098	0.460434	2	9	cg01508380	0.120434	0.172008	0.0718552	0.10342	0.16958	0.18867	0.113503	0.0997061	0.0675609	0.0864198	0.0816387	0.0852353	0.0826972	0.13421	0.0838763	0.0503339	6	13	cg01508380	0.359709	0.13224	0.147955	0.171678	0.188712	0.168364	0.247059	0.14204	0.211606	0.337294	0.194776	0.2345	-0.0397236	1
cg01514828	0.734106	0.677184	0.598262	0.837654	0.209195	0.525299	0.706885	0.199766	0.245252	0.612655	0.222509	0.390146	1	9	cg01514828	0.731075	0.18415	0.770594	0.749584	0.75095	0.582813	0.668355	0.066963	0.192751	0.187409	0.120605	0.139553	0.13514	0.633932	0.140403	0.493528	6	13	cg01514828	0.5164	0.364305	0.23402	0.25942	0.674155	0.840817	0.153341	0.160348	0.189315	0.186813	0.48152	0.172454	0.309065	4
cg01514415	0.596325	0.522042	0.391018	0.766926	0.1281	0.452475	0.554214	0.0658874	0.0730508	0.4873	0.0694691	0.417831	2	9	cg01514415	0.136208	0.503019	0.298735	0.361249	0.0708171	0.389035	0.539445	0.0491545	0.0643069	0.0819627	0.0674157	0.0560677	0.0836231	0.328358	0.0670884	0.26127	6	13	cg01514415	0.198072	0.159597	0.32005	0.486842	0.195136	0.778616	0.111111	0.0976719	0.107516	0.125926	0.356386	0.110556	0.245829	4
cg01516887	0.441234	0.853193	0.860202	0.894969	0.88483	0.732877	0.833899	0.0458897	0.058515	0.785886	0.0522024	0.733684	2	9	cg01516887	0.712345	0.76985	0.606616	0.674581	0.806395	0.489325	0.780646	0.851191	0.848265	0.869726	0.887903	0.823793	0.837619	0.691394	0.853083	-0.161689	0	13	cg01516887	0.536683	0.858416	0.846787	0.863466	0.858219	0.857742	0.532409	0.788899	0.804577	0.799569	0.803552	0.731364	0.0721885	0
cg01519345	0.06622	0.648589	0.26454	0.923775	0.520034	0.576563	0.0867971	0.0898827	0.0798447	0.440931	0.0848637	0.356067	2	9	cg01519345	0.432958	0.5732	0.44574	0.651276	0.648976	0.611561	0.785184	0.0709689	0.196444	0.104469	0.170288	0.0882618	0.0943254	0.592699	0.120793	0.471906	6	13	cg01519345	0.626487	0.568997	0.755964	0.489182	0.616546	0.78527	0.169037	0.125072	0.158702	0.156361	0.640408	0.152293	0.488115	4
cg01519765	0.428987	0.557404	0.185161	0.0522749	0.0620671	0.43426	0.696004	0.109575	0.103361	0.345165	0.106468	0.238697	2	9	cg01519765	0.485958	0.365235	0.502584	0.639114	0.750027	0.70616	0.833787	0.0680146	0.183493	0.112034	0.0967416	0.112338	0.08085	0.611838	0.108912	0.502926	6	13	cg01519765	0.188012	0.527969	0.081888	0.318362	0.637302	0.577344	0.115762	0.145838	0.109499	0.130987	0.38848	0.125521	0.262958	4
cg01518889	0.836355	0.148818	0.55291	0.903447	0.673142	0.37108	0.437047	0.121959	0.0998903	0.5604	0.110925	0.449475	2	9	cg01518889	0.222303	0.40238	0.613379	0.530222	0.432439	0.486212	0.549015	0.124864	0.0979841	0.113405	0.200209	0.0917884	0.102334	0.462279	0.121764	0.340515	5	13	cg01518889	0.671643	0.292767	0.599083	0.356208	0.484875	0.844961	0.292935	0.208429	0.378874	0.297824	0.54159	0.294515	0.247074	0
cg01521106	0.243141	0.426699	0.262592	0.331423	0.339043	0.328888	0.393455	0.117571	0.109829	0.332177	0.1137	0.218477	2	9	cg01521106	0.606055	0.631745	0.574851	0.760722	0.674684	0.510799	0.626831	0.157278	0.188903	0.139712	0.115512	0.11884	0.110113	0.626527	0.138393	0.488134	6	13	cg01521106	0.454213	0.116151	0.730867	0.394803	0.44713	0.782104	0.17071	0.15588	0.271317	0.199535	0.487545	0.19936	0.288184	3
cg01520924	0.879533	0.501658	0.313792	0.896484	0.50826	0.41237	0.669923	0.155364	0.154404	0.597431	0.154884	0.442548	2	9	cg01520924	0.681439	0.709329	0.785462	0.823227	0.690065	0.684037	0.859053	0.196145	0.292631	0.260857	0.288604	0.271137	0.293432	0.747516	0.267134	0.480382	1	13	cg01520924	0.503756	0.29804	0.578231	0.301283	0.293495	0.805467	0.22052	0.168623	0.189213	0.217931	0.463379	0.199072	0.264307	2
cg01524174	0.903658	0.526292	0.286604	0.91196	0.0720816	0.653025	0.364752	0.0330145	0.0307764	0.531196	0.0318955	0.499301	2	9	cg01524174	0.0136476	0.0123034	0.808089	0.263418	0.763397	0.707855	0.851301	0.0640537	0.100715	0.0289054	0.10133	0.0293726	0.0428307	0.488573	0.0612013	0.427372	6	13	cg01524174	0.67737	0.0538772	0.86395	0.135387	0.311196	0.915165	0.144574	0.088094	0.163029	0.148501	0.492824	0.136049	0.356775	4
cg01524278	0.812584	0.6678	0.447086	0.508409	0.538343	0.700303	0.705005	0.175681	0.181743	0.625647	0.178712	0.446935	2	9	cg01524278	0.0868807	0.17146	0.64592	0.444763	0.117067	0.323986	0.596358	0.135763	0.169276	0.156937	0.173355	0.168119	0.123504	0.340919	0.154492	0.186427	6	13	cg01524278	0.493737	0.663592	0.611246	0.516217	0.651705	0.80157	0.509658	0.469559	0.606866	0.478309	0.623011	0.516098	0.106913	0
cg01524893	0.420596	0.495229	0.310101	0.371567	0.442103	0.459283	0.490832	0.124573	0.139291	0.427102	0.131932	0.29517	2	9	cg01524893	0.579701	0.50174	0.394692	0.483508	0.592515	0.482301	0.672119	0.0862079	0.178274	0.127779	0.0789264	0.111531	0.110514	0.529511	0.115539	0.413972	6	13	cg01524893	0.518423	0.484946	0.697564	0.527702	0.558216	0.772368	0.245753	0.189917	0.285381	0.212656	0.593203	0.233427	0.359776	1
cg01525597	0.159313	0.391318	0.0725341	0.0771536	0.0876715	0.148139	0.14214	0.0791508	0.0691812	0.154038	0.074166	0.0798724	2	9	cg01525597	0.511719	0.312104	0.651949	0.660697	0.452044	0.246587	0.673527	0.102497	0.137856	0.102102	0.0999407	0.0728978	0.0866095	0.501232	0.100317	0.400915	6	13	cg01525597	0.431979	0.12325	0.15328	0.162745	0.125012	0.12994	0.121682	0.108295	0.138059	0.140343	0.187701	0.127095	0.0606061	4
cg01529637	0.128333	0.511725	0.304092	0.650548	0.515766	0.533232	0.279313	0.0621089	0.081309	0.417573	0.0717089	0.345864	2	9	cg01529637	0.514437	0.602522	0.582287	0.606424	0.697655	0.601144	0.671927	0.0741014	0.152146	0.107061	0.0754758	0.0776813	0.0632777	0.610913	0.0916239	0.51929	6	13	cg01529637	0.620871	0.257622	0.624854	0.207254	0.397168	0.85987	0.172504	0.0980177	0.217809	0.148787	0.494606	0.15928	0.335327	3
cg01532103	0.438277	0.528366	0.410861	0.880327	0.389275	0.388145	0.501198	0.0740098	0.138927	0.505207	0.106468	0.398739	2	9	cg01532103	0.627029	0.592804	0.782274	0.761826	0.710761	0.473237	0.666683	0.0550274	0.22505	0.130855	0.0826009	0.119748	0.0864539	0.65923	0.116622	0.542608	5	13	cg01532103	0.495191	0.295066	0.677029	0.48408	0.481339	0.820189	0.0780727	0.0779185	0.13114	0.0895704	0.542149	0.0941754	0.447974	4
cg01532230	0.0916109	0.0899149	0.0742333	0.136812	0.0880287	0.0613818	0.0844724	0.0998354	0.0934007	0.0894935	0.096618	-0.00712451	2	9	cg01532230	0.466378	0.411313	0.542685	0.79508	0.757881	0.49836	0.479528	0.0811224	0.151734	0.106734	0.0994325	0.10833	0.0777874	0.564461	0.10419	0.460271	6	13	cg01532230	0.182242	0.111896	0.153549	0.223168	0.14612	0.597433	0.133534	0.119466	0.174609	0.140678	0.235735	0.142072	0.0936627	4
cg01533258	0.186433	0.367741	0.224365	0.836288	0.0262044	0.416077	0.144918	0.179497	0.162187	0.314575	0.170842	0.143734	2	9	cg01533258	0.496766	0.486896	0.658809	0.584504	0.555848	0.444412	0.664139	0.0369479	0.142195	0.0812825	0.0694256	0.0570196	0.0503949	0.55591	0.0728776	0.483033	6	13	cg01533258	0.262894	0.0665112	0.152829	0.119247	0.134082	0.382259	0.122247	0.0761309	0.105119	0.0776123	0.186304	0.0952774	0.0910263	4
cg01524853	0.814881	0.552946	0.542848	0.891056	0.771835	0.601111	0.682364	0.0922595	0.0888914	0.693863	0.0905755	0.603287	2	9	cg01524853	0.107293	0.112003	0.0832668	0.0938299	0.0822535	0.176555	0.485854	0.138957	0.0969049	0.105874	0.0685513	0.0669769	0.113636	0.163008	0.0984833	0.0645247	6	13	cg01524853	0.654422	0.672947	0.554669	0.558553	0.527323	0.808786	0.578342	0.544359	0.603376	0.644435	0.62945	0.592628	0.0368218	0
cg01535453	0.795978	0.649646	0.533342	0.852368	0.796596	0.669453	0.706975	0.100218	0.111826	0.714908	0.106022	0.608886	2	9	cg01535453	0.53951	0.666601	0.0968779	0.0948276	0.0870184	0.716766	0.661666	0.142222	0.139426	0.123391	0.161236	0.118379	0.0951276	0.409038	0.129964	0.279075	6	13	cg01535453	0.193654	0.171763	0.525927	0.267433	0.214477	0.592412	0.22875	0.115346	0.217076	0.23736	0.327611	0.199633	0.127978	1
cg01537995	0.133111	0.0961155	0.10932	0.402251	0.501796	0.0994002	0.0607389	0.0768995	0.089525	0.20039	0.0832122	0.117178	2	9	cg01537995	0.657801	0.107005	0.687031	0.646695	0.750862	0.729055	0.794904	0.0562179	0.143474	0.0972689	0.123195	0.108902	0.0619749	0.624765	0.0985055	0.526259	6	13	cg01537995	0.145692	0.0972197	0.451575	0.395297	0.178316	0.111534	0.126461	0.0893113	0.195808	0.138993	0.229939	0.137643	0.0922959	4
cg01536987	0.889888	0.641496	0.448864	0.946478	0.342324	0.661019	0.769998	0.0371588	0.0343378	0.671438	0.0357483	0.63569	2	9	cg01536987	0.425289	0.659805	0.0462116	0.772586	0.0362268	0.167141	0.862717	0.0740169	0.109073	0.0522424	0.0886538	0.0425478	0.0715701	0.424282	0.0730173	0.351265	6	13	cg01536987	0.547795	0.396814	0.562293	0.111253	0.487006	0.839627	0.0756234	0.0627119	0.0675609	0.0855559	0.490798	0.072863	0.417935	4
cg01539948	0.693114	0.659677	0.477746	0.894855	0.770062	0.608309	0.549069	0.279953	0.27614	0.66469	0.278046	0.386644	0	9	cg01539948	0.610703	0.631501	0.725519	0.744653	0.378079	0.610617	0.737104	0.080326	0.191648	0.178857	0.133019	0.181836	0.154525	0.634025	0.153368	0.480657	6	13	cg01539948	0.249849	0.431103	0.179647	0.296065	0.646763	0.648014	0.240369	0.241481	0.386698	0.29165	0.408574	0.290049	0.118524	0
cg01538166	0.158402	0.603582	0.395813	0.765375	0.519004	0.524145	0.615233	0.0978026	0.0907512	0.511651	0.0942769	0.417374	2	9	cg01538166	0.268154	0.615293	0.747108	0.776263	0.509893	0.682692	0.79735	0.104971	0.205808	0.193247	0.118103	0.098597	0.130697	0.628107	0.141904	0.486204	5	13	cg01538166	0.33689	0.178639	0.466076	0.148163	0.376221	0.512074	0.116687	0.0804598	0.190419	0.145125	0.336344	0.133173	0.203171	4
cg01548300	0.203263	0.620057	0.103339	0.827856	0.136052	0.247273	0.129647	0.0792245	0.101333	0.323927	0.0902786	0.233648	2	9	cg01548300	0.611904	0.580038	0.617806	0.542983	0.696825	0.673242	0.711324	0.0958765	0.181304	0.104244	0.160235	0.104461	0.0860167	0.633446	0.122023	0.511423	6	13	cg01548300	0.612708	0.210312	0.713829	0.332598	0.382861	0.772204	0.18862	0.161195	0.224993	0.241622	0.504085	0.204107	0.299978	2
cg01543583	0.608301	0.640678	0.467515	0.875909	0.627071	0.871623	0.845184	0.116017	0.172767	0.705183	0.144392	0.560791	2	9	cg01543583	0.625335	0.527073	0.643643	0.0675176	0.586589	0.903143	0.636557	0.0735755	0.595558	0.51649	0.555945	0.589381	0.645768	0.56998	0.49612	0.07386	1	13	cg01543583	0.582118	0.814926	0.635694	0.475158	0.562589	0.782703	0.463768	0.597761	0.717391	0.438483	0.642198	0.554351	0.0878471	0
cg01553661	0.0335095	0.0432147	0.0383915	0.0189099	0.0360915	0.0348212	0.127024	0.0400315	0.042954	0.0474232	0.0414927	0.00593041	2	9	cg01553661	0.547077	0.604973	0.313541	0.58035	0.513113	0.284575	0.536891	0.0416322	0.0967404	0.115904	0.0641514	0.113106	0.0382434	0.482931	0.0782961	0.404635	6	13	cg01553661	0.0745121	0.0751694	0.0785667	0.247056	0.0780693	0.0714286	0.0823483	0.0861946	0.0897199	0.072186	0.104134	0.0826122	0.0215215	4
cg01554060	0.0471837	0.0741781	0.187431	0.758517	0.0336424	0.25931	0.0430596	0.0442505	0.03939	0.200475	0.0418203	0.158654	2	9	cg01554060	0.599683	0.630623	0.235124	0.543316	0.718016	0.393083	0.179252	0.0723014	0.244467	0.0969556	0.0480073	0.1134	0.0687184	0.4713	0.107308	0.363992	5	13	cg01554060	0.652143	0.329659	0.699054	0.432877	0.492992	0.821892	0.0690688	0.114701	0.115916	0.112537	0.571436	0.103056	0.46838	4
cg01550716	0.684032	0.467836	0.348944	0.916399	0.801074	0.374863	0.490423	0.162665	0.141064	0.583367	0.151864	0.431503	2	9	cg01550716	0.658403	0.493512	0.752822	0.804126	0.737434	0.699546	0.800223	0.160552	0.146489	0.106551	0.0968703	0.0759458	0.085897	0.706581	0.112051	0.59453	6	13	cg01550716	0.446758	0.62979	0.639144	0.432143	0.50693	0.808897	0.278268	0.207807	0.248422	0.351485	0.577277	0.271496	0.305782	0
cg01556457	0.450511	0.586826	0.383218	0.860152	0.255097	0.439707	0.461649	0.089412	0.10159	0.491023	0.095501	0.395522	2	9	cg01556457	0.658525	0.532606	0.728871	0.772649	0.497426	0.565901	0.780343	0.0927919	0.195137	0.170259	0.135773	0.158597	0.112144	0.648046	0.144117	0.503929	6	13	cg01556457	0.127095	0.136987	0.166086	0.281308	0.33513	0.732654	0.107341	0.0995555	0.151293	0.132663	0.296544	0.122713	0.17383	4
cg01557547	0.0910642	0.130593	0.104316	0.430424	0.0711789	0.0784929	0.339343	0.125678	0.0860527	0.177916	0.105865	0.0720506	2	9	cg01557547	0.490902	0.390705	0.469592	0.516525	0.646864	0.554258	0.754115	0.1003	0.0750025	0.0901903	0.129407	0.0701738	0.0692191	0.546137	0.0890487	0.457089	6	13	cg01557547	0.127561	0.098839	0.561611	0.172996	0.157792	0.597104	0.162911	0.127224	0.189348	0.196823	0.285984	0.169076	0.116908	4
cg01560399	0.0248938	0.0352837	0.0308174	0.0271747	0.0248873	0.0361618	0.0290394	0.0426606	0.0314087	0.0297512	0.0370346	-0.00728348	2	9	cg01560399	0.489145	0.426088	0.625033	0.753043	0.460436	0.668982	0.797681	0.0200959	0.0901484	0.0698958	0.0641863	0.0529655	0.0386494	0.602915	0.0559902	0.546925	6	13	cg01560399	0.0776199	0.057507	0.0677892	0.0686695	0.0695702	0.0634232	0.0800879	0.0645783	0.0684166	0.090223	0.0674298	0.0758264	-0.00839661	4
cg01560739	0.170987	0.298601	0.0494427	0.0385852	0.0509071	0.0917233	0.410615	0.0250987	0.0332784	0.158694	0.0291886	0.129506	2	9	cg01560739	0.743133	0.710092	0.720555	0.845017	0.696561	0.779509	0.864766	0.0267344	0.127041	0.0673346	0.0938791	0.123464	0.0301678	0.765662	0.0781036	0.687558	6	13	cg01560739	0.184418	0.179871	0.599035	0.269663	0.352593	0.692126	0.112543	0.0811039	0.134526	0.204459	0.379617	0.133158	0.24646	3
cg01555014	0.135756	0.575633	0.295766	0.853686	0.722333	0.582691	0.566345	0.108984	0.0956178	0.533173	0.102301	0.430872	2	9	cg01555014	0.445495	0.605906	0.462585	0.547648	0.710045	0.253021	0.768394	0.0807784	0.250882	0.23919	0.103486	0.187645	0.126838	0.541871	0.164803	0.377067	4	13	cg01555014	0.579623	0.487056	0.693707	0.482645	0.549316	0.792958	0.254103	0.139599	0.27264	0.179791	0.597551	0.211533	0.386018	2
cg01561916	0.822665	0.575775	0.449433	0.877011	0.770882	0.564416	0.597989	0.126258	0.108059	0.665453	0.117159	0.548294	2	9	cg01561916	0.627413	0.562302	0.702841	0.762091	0.695028	0.691563	0.823929	0.138472	0.23767	0.152775	0.0869813	0.105499	0.106853	0.695024	0.138042	0.556982	5	13	cg01561916	0.621513	0.62886	0.630526	0.690191	0.594779	0.818135	0.124264	0.0796219	0.13478	0.111688	0.664001	0.112588	0.551412	4
cg01565028	0.713927	0.559679	0.208144	0.536319	0.196977	0.643636	0.576329	0.0546298	0.051593	0.490716	0.0531114	0.437604	2	9	cg01565028	0.642745	0.611307	0.731719	0.754328	0.717089	0.580799	0.777221	0.0501468	0.107988	0.0848455	0.1073	0.0737842	0.0498697	0.687887	0.0789889	0.608898	6	13	cg01565028	0.114212	0.0788321	0.177484	0.379108	0.210895	0.683743	0.081881	0.103031	0.144725	0.161861	0.274046	0.122875	0.151171	4
cg01566396	0.121854	0.482747	0.309903	0.92007	0.117466	0.489727	0.501779	0.165294	0.151354	0.420507	0.158324	0.262183	2	9	cg01566396	0.606804	0.494856	0.735551	0.182098	0.745107	0.637729	0.578781	0.0713654	0.173534	0.115531	0.150751	0.0923843	0.119637	0.568704	0.120534	0.44817	6	13	cg01566396	0.505757	0.325316	0.76539	0.485144	0.408881	0.819361	0.190793	0.143673	0.180245	0.156575	0.551642	0.167821	0.38382	4
cg01566555	0.522769	0.559629	0.423782	0.135299	0.0563796	0.618436	0.605129	0.0685224	0.0522756	0.417346	0.060399	0.356947	2	9	cg01566555	0.391069	0.0788206	0.531679	0.627174	0.653606	0.624006	0.753193	0.0888066	0.190255	0.0948521	0.138759	0.147807	0.0614575	0.522793	0.120323	0.40247	6	13	cg01566555	0.512567	0.491426	0.762838	0.590731	0.640397	0.818767	0.231545	0.145325	0.20355	0.175527	0.636121	0.188987	0.447134	2
cg01566260	0.876531	0.604156	0.527674	0.838522	0.148191	0.645032	0.679426	0.073954	0.078582	0.617076	0.076268	0.540808	2	9	cg01566260	0.699926	0.599443	0.802266	0.750837	0.543078	0.542239	0.486248	0.106007	0.175228	0.0916836	0.071188	0.141496	0.0650653	0.632005	0.108445	0.523561	6	13	cg01566260	0.264571	0.161266	0.118032	0.394926	0.369998	0.871281	0.0719576	0.0799211	0.184698	0.216726	0.363346	0.138326	0.22502	3
cg01568668	0.835168	0.661963	0.555776	0.922534	0.0773762	0.644869	0.734506	0.0848828	0.0923333	0.63317	0.088608	0.544562	2	9	cg01568668	0.673725	0.703928	0.801618	0.802814	0.784126	0.714337	0.827348	0.098082	0.259336	0.174171	0.129184	0.171671	0.162799	0.758271	0.165874	0.592397	5	13	cg01568668	0.343617	0.616924	0.741971	0.297492	0.418859	0.803327	0.235294	0.199428	0.301243	0.326069	0.537032	0.265509	0.271523	1
cg01568784	0.589203	0.728438	0.707733	0.836533	0.245831	0.766485	0.798762	0.174245	0.152852	0.667569	0.163548	0.504021	2	9	cg01568784	0.659436	0.575506	0.737068	0.761767	0.666177	0.651142	0.749579	0.0683224	0.249357	0.146094	0.110036	0.186648	0.109419	0.685811	0.144979	0.540831	5	13	cg01568784	0.220277	0.296116	0.1583	0.242923	0.332392	0.129522	0.307784	0.273173	0.331378	0.375362	0.229922	0.321924	-0.0920027	0
cg01573732	0.0264224	0.0481237	0.0455255	0.0292661	0.0477638	0.0409275	0.0584458	0.0434621	0.0400662	0.0423535	0.0417641	0.000589409	2	9	cg01573732	0.610538	0.621763	0.401942	0.636168	0.550437	0.612642	0.715176	0.0501266	0.12071	0.0739381	0.0824202	0.101344	0.0611647	0.592667	0.0816173	0.511049	6	13	cg01573732	0.122009	0.0978217	0.0960625	0.099147	0.108206	0.359617	0.109291	0.0904829	0.0916626	0.0996747	0.147144	0.0977777	0.0493663	4
cg01573747	0.182187	0.0935164	0.0697392	0.196362	0.133621	0.0640119	0.196775	0.0485843	0.0604947	0.133745	0.0545395	0.0792053	2	9	cg01573747	0.543905	0.0247506	0.658154	0.282785	0.565021	0.51977	0.636569	0.0246941	0.0746319	0.0520106	0.0339424	0.0593412	0.0198537	0.461565	0.044079	0.417486	6	13	cg01573747	0.322353	0.0584484	0.130659	0.393347	0.226059	0.71535	0.160426	0.0838921	0.128305	0.0882691	0.307703	0.115223	0.19248	4
cg01574564	0.0978431	0.0805785	0.0730369	0.0706084	0.180312	0.180236	0.055015	0.0728974	0.103701	0.105376	0.088299	0.0170768	2	9	cg01574564	0.451329	0.635586	0.709183	0.55914	0.736054	0.0963024	0.805586	0.0614604	0.140453	0.10808	0.0610256	0.0767147	0.10459	0.570454	0.0920539	0.4784	6	13	cg01574564	0.110112	0.0916709	0.0914799	0.116657	0.0881208	0.090108	0.116342	0.0908896	0.104223	0.11815	0.0980248	0.107401	-0.00937614	4
cg01576677	0.0457888	0.55552	0.269748	0.80887	0.0493259	0.627753	0.488473	0.063608	0.0464609	0.406497	0.0550345	0.351463	2	9	cg01576677	0.417438	0.101884	0.762167	0.73158	0.621311	0.739748	0.804451	0.0611652	0.136056	0.0399078	0.114952	0.0371768	0.0185767	0.59694	0.0679725	0.528967	6	13	cg01576677	0.122551	0.13369	0.742695	0.184295	0.259433	0.886514	0.113543	0.093939	0.126558	0.129841	0.388196	0.11597	0.272226	4
cg01571735	0.326012	0.578376	0.409124	0.926153	0.646087	0.128648	0.319052	0.0680478	0.0676742	0.476207	0.067861	0.408346	2	9	cg01571735	0.106991	0.055113	0.210982	0.0563488	0.0894494	0.100842	0.364391	0.128294	0.0681774	0.0878593	0.236704	0.0727484	0.0610636	0.140588	0.109141	0.0314472	5	13	cg01571735	0.562931	0.138263	0.760342	0.480263	0.326422	0.835258	0.195846	0.150669	0.208308	0.306519	0.517246	0.215335	0.301911	2
cg01579299	0.199708	0.614754	0.390251	0.680977	0.644196	0.616147	0.612105	0.101858	0.0896854	0.536877	0.0957718	0.441105	2	9	cg01579299	0.656655	0.651923	0.814652	0.827536	0.774691	0.707865	0.861331	0.11695	0.322693	0.157083	0.119688	0.130068	0.195593	0.756379	0.173679	0.5827	5	13	cg01579299	0.412027	0.450128	0.754384	0.464597	0.624479	0.813832	0.179521	0.190472	0.305629	0.249047	0.586575	0.231167	0.355407	2
cg01579535	0.550545	0.576655	0.347648	0.8208	0.333859	0.491657	0.708949	0.103924	0.0939564	0.547159	0.0989404	0.448219	2	9	cg01579535	0.116072	0.140837	0.12121	0.101921	0.12503	0.125806	0.207314	0.17429	0.128644	0.14031	0.232574	0.11598	0.106528	0.134027	0.149721	-0.0156938	5	13	cg01579535	0.554775	0.377657	0.544811	0.284423	0.477346	0.747138	0.376502	0.373873	0.435271	0.410964	0.497691	0.399153	0.0985389	0
cg01580888	0.553789	0.572224	0.258013	0.525381	0.553084	0.47801	0.263356	0.0297484	0.0461675	0.457694	0.037958	0.419736	2	9	cg01580888	0.116128	0.474995	0.135086	0.339635	0.281157	0.126064	0.339503	0.0126487	0.047477	0.0326931	0.0295423	0.0299741	0.033092	0.258939	0.0309045	0.228034	6	13	cg01580888	0.0942184	0.106904	0.497772	0.116412	0.261771	0.0792412	0.0537996	0.036015	0.0775707	0.058431	0.19272	0.0564541	0.136266	4
cg01583969	0.0837645	0.0732006	0.105662	0.0936556	0.0831699	0.0783425	0.0911975	0.0851209	0.118401	0.0869989	0.101761	-0.0147618	2	9	cg01583969	0.612033	0.0623256	0.735201	0.26924	0.424596	0.673332	0.684477	0.078092	0.129529	0.116928	0.0624204	0.0778849	0.071511	0.494458	0.0893942	0.405064	6	13	cg01583969	0.630005	0.148936	0.307617	0.328793	0.483527	0.800991	0.170315	0.160897	0.249485	0.200946	0.449978	0.195411	0.254568	2
cg01585293	0.455032	0.574526	0.0944858	0.404497	0.148566	0.578354	0.649201	0.0904951	0.0996588	0.414952	0.0950769	0.319875	2	9	cg01585293	0.364203	0.0658617	0.559566	0.726168	0.607743	0.62437	0.752166	0.0508353	0.169968	0.0860411	0.0673352	0.0432432	0.0545962	0.528583	0.0786698	0.449913	6	13	cg01585293	0.113936	0.139952	0.101606	0.130121	0.208654	0.635816	0.109654	0.0956617	0.189553	0.119146	0.221681	0.128504	0.0931771	4
cg01583131	0.883218	0.459061	0.44842	0.857897	0.108869	0.414366	0.571551	0.0802651	0.0511476	0.534769	0.0657064	0.469062	2	9	cg01583131	0.0392654	0.106727	0.473122	0.286791	0.430786	0.521502	0.506264	0.0825706	0.0801616	0.068567	0.115331	0.0673949	0.0632947	0.33778	0.0795533	0.258226	6	13	cg01583131	0.15235	0.108861	0.26733	0.197194	0.142335	0.506842	0.166622	0.102199	0.162513	0.139083	0.229152	0.142604	0.0865474	4
cg01589760	0.283071	0.606609	0.518379	0.845182	0.1405	0.522365	0.571854	0.112287	0.122434	0.49828	0.117361	0.380919	2	9	cg01589760	0.610678	0.588384	0.775309	0.451742	0.507702	0.333333	0.77907	0.148662	0.231056	0.194134	0.140467	0.192788	0.181807	0.578031	0.181485	0.396546	5	13	cg01589760	0.601596	0.669449	0.373977	0.391789	0.45841	0.821054	0.13272	0.132617	0.16404	0.149012	0.552713	0.144597	0.408115	4
cg01591431	0.0287574	0.0221223	0.0343494	0.0205088	0.0269149	0.0311571	0.0374652	0.0452916	0.0408659	0.0287536	0.0430787	-0.0143252	2	9	cg01591431	0.480074	0.602862	0.344984	0.686003	0.230868	0.269836	0.713246	0.0245982	0.046796	0.0469114	0.0669523	0.0411654	0.0278511	0.47541	0.042379	0.433031	6	13	cg01591431	0.445101	0.0761674	0.113696	0.371508	0.0699762	0.0505387	0.0878179	0.0583812	0.134042	0.24802	0.187831	0.132065	0.0557661	3
cg01592801	0.530098	0.634762	0.28546	0.176248	0.293077	0.552661	0.56652	0.14943	0.138764	0.434118	0.144097	0.290021	2	9	cg01592801	0.636309	0.291424	0.595406	0.379048	0.725634	0.620489	0.834887	0.0775855	0.15531	0.122459	0.12281	0.114312	0.100992	0.583314	0.115578	0.467736	6	13	cg01592801	0.467699	0.310493	0.215434	0.365116	0.348631	0.856627	0.268908	0.166775	0.177119	0.197474	0.427333	0.202569	0.224764	3
cg01587682	0.783647	0.556446	0.429291	0.774945	0.797506	0.531383	0.652122	0.14392	0.153129	0.646477	0.148524	0.497953	2	9	cg01587682	0.50163	0.574419	0.732821	0.515668	0.517992	0.595251	0.737074	0.131242	0.128275	0.147122	0.144182	0.160033	0.135617	0.596408	0.141078	0.455329	6	13	cg01587682	0.598175	0.313542	0.767722	0.551465	0.555332	0.837542	0.210092	0.169912	0.274618	0.285056	0.603963	0.23492	0.369044	1
cg01593751	0.047749	0.0731526	0.0400659	0.0301058	0.0264679	0.0608238	0.0430892	0.0440153	0.0250562	0.045922	0.0345358	0.0113862	2	9	cg01593751	0.594217	0.0302681	0.740407	0.498032	0.751447	0.662835	0.614161	0.065321	0.0952326	0.0257343	0.114321	0.00810537	0.021611	0.55591	0.0550543	0.500855	6	13	cg01593751	0.0838247	0.0680083	0.0856403	0.097561	0.0762011	0.0657518	0.0824016	0.0757497	0.109407	0.144144	0.0794979	0.102926	-0.0234279	4
cg01593886	0.119266	0.140593	0.148322	0.473229	0.508353	0.120092	0.145934	0.112789	0.118838	0.236541	0.115814	0.120727	2	9	cg01593886	0.522857	0.474064	0.676792	0.627215	0.65896	0.574863	0.699621	0.061678	0.142564	0.105207	0.0529446	0.138731	0.0620564	0.60491	0.0938635	0.511047	6	13	cg01593886	0.187342	0.101462	0.183368	0.462913	0.301518	0.528777	0.187833	0.118125	0.142646	0.331245	0.29423	0.194962	0.0992677	3
cg01597604	0.397204	0.452887	0.0557793	0.0367683	0.0726275	0.492253	0.466064	0.0372401	0.0390244	0.28194	0.0381322	0.243808	2	9	cg01597604	0.491376	0.40262	0.737135	0.621583	0.210996	0.39856	0.497904	0.0388495	0.0751993	0.0598677	0.0805973	0.0546319	0.0350268	0.480025	0.0573621	0.422663	6	13	cg01597604	0.137686	0.197534	0.318912	0.10042	0.454992	0.0589338	0.0713793	0.0636042	0.0948859	0.0771024	0.211413	0.076743	0.13467	4
cg01601050	0.468093	0.555316	0.204614	0.120816	0.0867769	0.461528	0.661571	0.1478	0.151349	0.365531	0.149575	0.215956	2	9	cg01601050	0.11171	0.610095	0.278281	0.764409	0.240869	0.695935	0.79453	0.0611321	0.10645	0.103141	0.0947082	0.0659329	0.0691663	0.499404	0.0834217	0.415982	6	13	cg01601050	0.589887	0.605891	0.732001	0.411644	0.673135	0.803267	0.220856	0.22926	0.247726	0.291753	0.635971	0.247398	0.388572	0
cg01606875	0.134295	0.477781	0.0666502	0.508559	0.379983	0.161028	0.110902	0.090885	0.122551	0.262742	0.106718	0.156024	2	9	cg01606875	0.686526	0.485541	0.767945	0.731564	0.753426	0.656756	0.767681	0.117103	0.174053	0.0776816	0.132235	0.0749514	0.079355	0.692777	0.10923	0.583547	6	13	cg01606875	0.203492	0.120596	0.109027	0.14171	0.117257	0.131756	0.173186	0.1387	0.172189	0.186061	0.137306	0.167534	-0.0302276	4
cg01612057	0.0434627	0.189829	0.291386	0.849657	0.588869	0.0565368	0.0478052	0.0530603	0.0692314	0.295364	0.0611458	0.234218	2	9	cg01612057	0.422796	0.552397	0.146679	0.0536354	0.0452892	0.065622	0.181524	0.0568946	0.100486	0.0958372	0.0827825	0.0716356	0.0440612	0.209706	0.0752828	0.134423	6	13	cg01612057	0.647064	0.55606	0.715023	0.618195	0.276144	0.805838	0.138831	0.0787785	0.145667	0.0954868	0.603054	0.114691	0.488363	4
cg01612476	0.0757523	0.585847	0.330821	0.877925	0.324099	0.09626	0.618632	0.110274	0.0900535	0.41562	0.100164	0.315456	2	9	cg01612476	0.455995	0.552927	0.669548	0.752831	0.763929	0.72373	0.806266	0.135619	0.170978	0.113331	0.142208	0.0891127	0.0977623	0.675032	0.124835	0.550197	6	13	cg01612476	0.304276	0.163269	0.334207	0.516727	0.19273	0.851623	0.226353	0.179315	0.28168	0.312	0.393805	0.249837	0.143968	1
cg01612730	0.0648302	0.0999787	0.0864561	0.0687676	0.0828447	0.0559278	0.0980411	0.0728701	0.090425	0.0795494	0.0816476	-0.00209812	2	9	cg01612730	0.42538	0.148669	0.711116	0.540013	0.738828	0.664004	0.815354	0.0701054	0.150948	0.119322	0.0531896	0.107139	0.0808888	0.577623	0.0969321	0.480691	6	13	cg01612730	0.10121	0.179149	0.150177	0.129996	0.0904347	0.825692	0.246078	0.236595	0.206555	0.121594	0.24611	0.202706	0.0434043	1
cg01614883	0.107222	0.458441	0.0747416	0.188456	0.364604	0.127379	0.257109	0.11845	0.0956365	0.225422	0.107043	0.118378	2	9	cg01614883	0.628474	0.648814	0.732686	0.511829	0.692951	0.643206	0.673215	0.0512461	0.188532	0.139873	0.0644841	0.0979135	0.072537	0.647311	0.102431	0.54488	6	13	cg01614883	0.127632	0.104143	0.121724	0.380526	0.130426	0.679689	0.122403	0.105493	0.149368	0.228968	0.257357	0.151558	0.105798	3
cg01616178	0.04962	0.0525082	0.216076	0.0742804	0.0553435	0.0592905	0.316132	0.0570558	0.0624388	0.117607	0.0597473	0.0578599	2	9	cg01616178	0.27772	0.0235546	0.452174	0.683511	0.581905	0.65767	0.772176	0.0457263	0.109733	0.0349624	0.0634282	0.0420452	0.0632676	0.492673	0.0598604	0.432812	6	13	cg01616178	0.139171	0.109242	0.336129	0.426949	0.122207	0.123041	0.128939	0.124697	0.181864	0.24827	0.209457	0.170942	0.0385141	3
cg01616446	0.362195	0.292802	0.102386	0.299333	0.127471	0.118926	0.370139	0.0557827	0.0825184	0.239036	0.0691506	0.169885	2	9	cg01616446	0.524327	0.554955	0.695752	0.602306	0.607838	0.543461	0.772352	0.076985	0.14512	0.0604806	0.0952075	0.0624808	0.0854728	0.614427	0.0876244	0.526803	6	13	cg01616446	0.127543	0.104389	0.349908	0.145315	0.0919426	0.102305	0.0851838	0.0684419	0.106925	0.132222	0.153567	0.0981933	0.0553738	4
cg01593609	0.86786	0.543818	0.438657	0.911776	0.801712	0.531967	0.649764	0.0846387	0.0926566	0.677936	0.0886476	0.589289	2	9	cg01593609	0.632646	0.411522	0.796711	0.827899	0.687841	0.665635	0.776185	0.0684009	0.193443	0.112545	0.0676364	0.106915	0.10819	0.685491	0.109522	0.57597	6	13	cg01593609	0.459134	0.448227	0.176096	0.330769	0.255475	0.503065	0.130688	0.108052	0.20291	0.155269	0.362128	0.14923	0.212898	3
cg01619345	0.311849	0.557543	0.424426	0.632868	0.499811	0.568886	0.627887	0.0731635	0.122871	0.51761	0.0980175	0.419593	2	9	cg01619345	0.154033	0.586685	0.0731879	0.0698793	0.0562225	0.0688659	0.421103	0.0483661	0.0671276	0.100337	0.0662069	0.0703862	0.0656118	0.204282	0.0696727	0.13461	6	13	cg01619345	0.156396	0.08217	0.124228	0.137544	0.108038	0.0877036	0.113713	0.0769716	0.105514	0.0963746	0.116013	0.0981434	0.01787	4
cg01620570	0.128469	0.084136	0.0484658	0.580094	0.0745688	0.0710039	0.0853614	0.0890716	0.100964	0.153157	0.0950179	0.0581391	2	9	cg01620570	0.552178	0.529985	0.672214	0.636775	0.639199	0.609978	0.74723	0.106002	0.195918	0.130273	0.0719146	0.114388	0.0972857	0.626794	0.119297	0.507497	6	13	cg01620570	0.391059	0.379543	0.40964	0.123098	0.126861	0.773778	0.159169	0.112921	0.119325	0.179264	0.36733	0.14267	0.22466	4
cg01619929	0.741601	0.697668	0.641104	0.780465	0.833793	0.768093	0.747106	0.102721	0.106845	0.744262	0.104783	0.639479	2	9	cg01619929	0.612984	0.656607	0.681805	0.78474	0.734521	0.713627	0.80661	0.691602	0.57207	0.496602	0.599701	0.425097	0.516798	0.712985	0.550312	0.162673	0	13	cg01619929	0.452509	0.171392	0.171329	0.14971	0.213977	0.114828	0.191516	0.140709	0.35608	0.191469	0.212291	0.219944	-0.00765282	3
cg01627750	0.534236	0.492276	0.363042	0.864074	0.735477	0.532543	0.486788	0.0884764	0.0710657	0.572634	0.079771	0.492863	2	9	cg01627750	0.59458	0.539944	0.289988	0.655486	0.666929	0.597186	0.58493	0.0538402	0.185744	0.119745	0.103839	0.0961721	0.0935731	0.561292	0.108819	0.452473	6	13	cg01627750	0.616203	0.550297	0.732634	0.593673	0.50424	0.815891	0.198096	0.187664	0.222571	0.241732	0.63549	0.212516	0.422973	2
cg01631855	0.229604	0.137188	0.130979	0.353883	0.168248	0.113262	0.0974786	0.10011	0.0938499	0.175806	0.0969798	0.0788264	2	9	cg01631855	0.593414	0.716577	0.529212	0.326219	0.328502	0.332022	0.838197	0.0826402	0.13902	0.128989	0.0955218	0.127798	0.0795069	0.523449	0.108913	0.414537	6	13	cg01631855	0.278991	0.116476	0.131117	0.136054	0.141778	0.12057	0.165959	0.12911	0.150491	0.143292	0.154164	0.147213	0.00695164	4
cg01634458	0.154066	0.208189	0.200084	0.191781	0.206485	0.147823	0.129549	0.187839	0.147404	0.176854	0.167621	0.00923234	2	9	cg01634458	0.715487	0.105143	0.785306	0.771211	0.752816	0.62425	0.470415	0.18527	0.184075	0.195707	0.118544	0.143351	0.105666	0.603518	0.155436	0.448083	6	13	cg01634458	0.606838	0.701627	0.69569	0.571223	0.688474	0.802643	0.491822	0.466983	0.408052	0.423627	0.677749	0.447621	0.230128	0
cg01631162	0.453499	0.484252	0.414733	0.802642	0.345934	0.511439	0.583167	0.0664914	0.0977843	0.513666	0.0821379	0.431528	2	9	cg01631162	0.400271	0.442643	0.462716	0.604925	0.127223	0.138406	0.410494	0.0446582	0.102306	0.0562936	0.0635297	0.0570757	0.0347031	0.369525	0.0597611	0.309764	6	13	cg01631162	0.462568	0.209419	0.342529	0.18488	0.341553	0.70346	0.0807866	0.071594	0.103002	0.197991	0.374068	0.113343	0.260725	4
cg01638188	0.135673	0.131936	0.10268	0.190539	0.148166	0.191219	0.11019	0.147864	0.143585	0.144343	0.145724	-0.00138106	2	9	cg01638188	0.413182	0.453987	0.23385	0.832573	0.802249	0.632702	0.679265	0.0998037	0.146502	0.0851825	0.10826	0.0730461	0.0789377	0.578258	0.098622	0.479636	6	13	cg01638188	0.266042	0.182875	0.24313	0.274296	0.252709	0.220163	0.20412	0.154736	0.251056	0.262314	0.239869	0.218057	0.0218125	1
cg01636650	0.938611	0.736189	0.648336	0.884231	0.503447	0.750741	0.824005	0.0479946	0.0557827	0.75508	0.0518886	0.703192	2	9	cg01636650	0.806489	0.75849	0.872729	0.903037	0.849955	0.808293	0.927338	0.0662803	0.181145	0.116596	0.11562	0.0689851	0.0509165	0.846619	0.0999238	0.746695	6	13	cg01636650	0.740541	0.645684	0.897568	0.594893	0.778456	0.901727	0.157228	0.0893629	0.148258	0.289305	0.759811	0.171039	0.588773	3
cg01640437	0.649157	0.607488	0.516323	0.803133	0.508862	0.640863	0.643006	0.0639835	0.0654139	0.624119	0.0646987	0.55942	2	9	cg01640437	0.0510902	0.0981988	0.0500042	0.0639548	0.0473296	0.0813058	0.0397417	0.0450792	0.0468034	0.0675114	0.071766	0.0550563	0.0510579	0.0616607	0.0562124	0.00544837	6	13	cg01640437	0.537631	0.289443	0.755814	0.44646	0.235561	0.515808	0.112735	0.109787	0.151116	0.147344	0.463453	0.130246	0.333207	4
cg01643123	0.312294	0.350489	0.237649	0.0605762	0.0965177	0.567449	0.412874	0.056775	0.0566214	0.291121	0.0566982	0.234423	2	9	cg01643123	0.675664	0.774452	0.906022	0.74463	0.70857	0.549195	0.826651	0.0625628	0.128787	0.110907	0.131448	0.0432205	0.0499548	0.740741	0.0878133	0.652927	6	13	cg01643123	0.723864	0.642715	0.84185	0.588583	0.489959	0.917984	0.187007	0.204808	0.218729	0.324691	0.700826	0.233809	0.467017	1
cg01644481	0.0981445	0.408031	0.0821734	0.420457	0.0904867	0.093235	0.384024	0.080874	0.113268	0.225222	0.0970711	0.12815	2	9	cg01644481	0.614965	0.327188	0.688961	0.714208	0.686899	0.634097	0.449742	0.077584	0.188858	0.129219	0.115461	0.10406	0.092094	0.588009	0.117879	0.470129	6	13	cg01644481	0.130089	0.0759713	0.11025	0.288701	0.137151	0.462815	0.096795	0.0822087	0.106299	0.148255	0.20083	0.108389	0.0924401	4
cg01641455	0.868879	0.66552	0.389741	0.451595	0.190213	0.378486	0.778476	0.0775371	0.127501	0.531844	0.102519	0.429325	2	9	cg01641455	0.765815	0.764175	0.803245	0.823252	0.781914	0.628938	0.819083	0.14131	0.212252	0.122798	0.0617658	0.113231	0.0892952	0.769489	0.123442	0.646047	5	13	cg01641455	0.188463	0.164815	0.238312	0.341036	0.217188	0.760372	0.212747	0.208228	0.380093	0.207418	0.318364	0.252122	0.0662427	0
cg01646639	0.0893377	0.115515	0.0887548	0.149483	0.0952468	0.138375	0.144766	0.161052	0.123163	0.117354	0.142108	-0.0247537	2	9	cg01646639	0.323002	0.503652	0.711975	0.80778	0.489627	0.66021	0.774546	0.0844632	0.121146	0.147409	0.108118	0.0926888	0.0799152	0.610113	0.105623	0.50449	6	13	cg01646639	0.304671	0.190104	0.210205	0.236928	0.232192	0.686955	0.192342	0.163541	0.230256	0.200528	0.310176	0.196666	0.113509	2
cg01649334	0.15242	0.247795	0.209738	0.430214	0.163964	0.152526	0.479549	0.130752	0.168193	0.262315	0.149473	0.112842	2	9	cg01649334	0.686841	0.688043	0.124058	0.807156	0.512209	0.465372	0.57287	0.0988118	0.181107	0.133671	0.0962382	0.109331	0.149335	0.550936	0.128082	0.422853	6	13	cg01649334	0.193476	0.1491	0.116637	0.13622	0.159314	0.0744342	0.165489	0.166586	0.140487	0.1529	0.138197	0.156366	-0.0181688	4
cg01654862	0.160358	0.583879	0.305415	0.597873	0.281979	0.555215	0.654383	0.0963885	0.0885643	0.448443	0.0924764	0.355967	2	9	cg01654862	0.601719	0.633097	0.751322	0.585362	0.726136	0.675151	0.79493	0.0665161	0.190586	0.115897	0.081061	0.0993663	0.0743976	0.681103	0.104637	0.576465	6	13	cg01654862	0.377715	0.445921	0.730304	0.387493	0.546971	0.510643	0.155594	0.106046	0.163334	0.157984	0.499841	0.14574	0.354102	4
cg01646109	0.655596	0.621357	0.407085	0.878799	0.504978	0.555541	0.601685	0.0982372	0.0929717	0.603577	0.0956044	0.507973	2	9	cg01646109	0.718911	0.668825	0.815292	0.800026	0.739737	0.773695	0.772554	0.186285	0.229702	0.15367	0.198813	0.158042	0.0833451	0.755577	0.16831	0.587268	5	13	cg01646109	0.283957	0.388736	0.186909	0.297328	0.257459	0.752721	0.191087	0.159458	0.203791	0.237085	0.361185	0.197855	0.16333	2
cg01662117	0.0357034	0.0718805	0.10041	0.0359156	0.0447961	0.0276261	0.0798036	0.0468969	0.0465981	0.0565907	0.0467475	0.00984324	2	9	cg01662117	0.584318	0.622358	0.804518	0.775972	0.70837	0.660389	0.787596	0.057932	0.127663	0.0582712	0.0956538	0.0554428	0.0353576	0.706217	0.07172	0.634497	6	13	cg01662117	0.127677	0.120101	0.161029	0.173691	0.207932	0.760202	0.0905263	0.0984397	0.154084	0.160351	0.258439	0.12585	0.132589	4
cg01663018	0.0395695	0.0606387	0.052416	0.388624	0.474772	0.189442	0.0417268	0.0463562	0.0422444	0.17817	0.0443003	0.133869	2	9	cg01663018	0.0257617	0.0679887	0.813581	0.529086	0.163716	0.74231	0.88625	0.0463759	0.0322799	0.0437085	0.0637676	0.0273897	0.0346394	0.461242	0.0413602	0.419882	6	13	cg01663018	0.53203	0.139988	0.607143	0.278933	0.453943	0.571392	0.134157	0.0893495	0.157569	0.228331	0.430571	0.152351	0.27822	3
cg01656168	0.842812	0.546892	0.42322	0.877279	0.704071	0.571388	0.603685	0.0649898	0.0501051	0.652764	0.0575475	0.595216	2	9	cg01656168	0.553833	0.538469	0.690824	0.75933	0.61736	0.605946	0.738335	0.0638454	0.1362	0.0668756	0.160668	0.0813462	0.0504348	0.643443	0.0932283	0.550214	6	13	cg01656168	0.586862	0.590289	0.72615	0.545999	0.596408	0.79712	0.176418	0.124846	0.188069	0.17356	0.640471	0.165723	0.474748	4
cg01664670	0.316609	0.599806	0.0947097	0.91298	0.0574231	0.596405	0.646067	0.0707621	0.0665027	0.460571	0.0686324	0.391939	2	9	cg01664670	0.569122	0.586427	0.787261	0.678418	0.675384	0.67533	0.80193	0.0731738	0.127943	0.0968718	0.117061	0.0758621	0.072855	0.681982	0.0939612	0.58802	6	13	cg01664670	0.473811	0.354495	0.385473	0.282267	0.325684	0.819746	0.113592	0.0962829	0.196495	0.162762	0.440246	0.142283	0.297963	4
cg01665212	0.0883879	0.472094	0.176234	0.907	0.0503881	0.318141	0.0994248	0.0481668	0.0374116	0.301667	0.0427892	0.258878	2	9	cg01665212	0.541652	0.21254	0.545171	0.512756	0.594665	0.6523	0.604289	0.0694816	0.0786182	0.0399283	0.126966	0.0378256	0.0378821	0.523339	0.065117	0.458222	6	13	cg01665212	0.121951	0.0783949	0.0649285	0.115702	0.0902001	0.0814856	0.109967	0.0637872	0.0897285	0.128144	0.0921105	0.0979065	-0.00579605	4
cg01665823	0.0470588	0.0462597	0.0514445	0.0397727	0.0983957	0.0621846	0.378889	0.0533988	0.0469258	0.103429	0.0501623	0.053267	2	9	cg01665823	0.294003	0.149036	0.418594	0.664237	0.589728	0.406497	0.803435	0.0420448	0.116017	0.0707526	0.0949517	0.0555869	0.0667212	0.475076	0.0743456	0.40073	6	13	cg01665823	0.12709	0.0844471	0.104222	0.0974142	0.103419	0.0918385	0.128631	0.0858804	0.109633	0.110484	0.101405	0.108657	-0.00725179	4
cg01667133	0.0405515	0.0329055	0.045694	0.0328271	0.0304072	0.0413927	0.0386598	0.0410062	0.0420447	0.0374911	0.0415255	-0.00403436	2	9	cg01667133	0.472059	0.4493	0.536209	0.500062	0.373272	0.367972	0.537146	0.0418307	0.0853023	0.0451139	0.040807	0.044402	0.0425013	0.462288	0.0499929	0.412295	6	13	cg01667133	0.0786238	0.0731707	0.0800886	0.109744	0.0714214	0.0644113	0.0665643	0.0766562	0.0748106	0.118199	0.0795766	0.0840575	-0.0044809	4
cg01676182	0.0608553	0.440505	0.189211	0.0624934	0.0855091	0.525785	0.101944	0.064924	0.0687066	0.209472	0.0668153	0.142656	2	9	cg01676182	0.390296	0.101882	0.742407	0.51269	0.649093	0.672344	0.876002	0.0892619	0.18854	0.0844248	0.0880307	0.0741116	0.0812483	0.563531	0.100936	0.462594	6	13	cg01676182	0.110442	0.0847813	0.43801	0.276362	0.161165	0.864415	0.0763951	0.0823224	0.0985497	0.109923	0.322529	0.0917974	0.230732	4
cg01676962	0.047195	0.0616168	0.156394	0.0301854	0.240018	0.066992	0.0756569	0.0728792	0.100225	0.0968654	0.0865521	0.0103132	2	9	cg01676962	0.659722	0.601605	0.696473	0.802009	0.704451	0.671346	0.785424	0.0612659	0.184065	0.10493	0.0622515	0.106621	0.0773351	0.703005	0.0994114	0.603593	6	13	cg01676962	0.456997	0.332993	0.626721	0.268574	0.199162	0.494722	0.191733	0.164286	0.155445	0.141478	0.396528	0.163236	0.233293	4
cg01682021	0.0499358	0.0560325	0.129124	0.067395	0.0721674	0.0482836	0.328409	0.0527856	0.0667154	0.107335	0.0597505	0.0475848	2	9	cg01682021	0.582359	0.63292	0.676706	0.591362	0.728489	0.641351	0.827246	0.0507541	0.168433	0.095368	0.045254	0.0645277	0.0574491	0.668633	0.0802976	0.588336	6	13	cg01682021	0.461641	0.0722785	0.0767691	0.139821	0.142393	0.812982	0.0888403	0.0806359	0.0984784	0.0828025	0.284314	0.0876893	0.196625	4
cg01663603	0.848649	0.577627	0.536331	0.889926	0.691301	0.586629	0.648189	0.0536166	0.0483871	0.682665	0.0510018	0.631663	2	9	cg01663603	0.532765	0.585107	0.34665	0.383116	0.584413	0.210458	0.601843	0.0597132	0.115394	0.0720603	0.0228154	0.0465314	0.0234587	0.463479	0.0566622	0.406817	6	13	cg01663603	0.0763772	0.0556034	0.102011	0.12448	0.114622	0.0631406	0.173931	0.0554491	0.106358	0.152349	0.0893723	0.122022	-0.0326494	4
cg01682111	0.661364	0.734545	0.683201	0.884083	0.66939	0.668859	0.432065	0.15171	0.12723	0.676215	0.13947	0.536745	2	9	cg01682111	0.47386	0.661043	0.77587	0.475713	0.669524	0.661421	0.534357	0.180763	0.178452	0.227453	0.178377	0.152198	0.136655	0.607398	0.17565	0.431748	5	13	cg01682111	0.644929	0.340042	0.785737	0.360053	0.511206	0.782115	0.190102	0.172434	0.371508	0.239596	0.57068	0.24341	0.32727	2
cg01687793	0.129713	0.0975842	0.105338	0.0696721	0.539369	0.103254	0.107505	0.0850055	0.0893914	0.164633	0.0871985	0.077435	2	9	cg01687793	0.336917	0.0784635	0.68598	0.834119	0.776251	0.418091	0.777806	0.074406	0.134947	0.085948	0.0996599	0.0618139	0.0661875	0.558233	0.0871604	0.471072	6	13	cg01687793	0.124633	0.162892	0.168872	0.217664	0.158126	0.13653	0.130474	0.110303	0.204334	0.220366	0.161453	0.16637	-0.00491675	2
cg01685242	0.892196	0.667176	0.592088	0.964058	0.790573	0.669679	0.677292	0.0454695	0.0462392	0.750437	0.0458544	0.704583	2	9	cg01685242	0.0450438	0.250905	0.0767928	0.0485377	0.158818	0.0599382	0.0708095	0.073622	0.0539186	0.0827025	0.106954	0.0662178	0.0631035	0.101549	0.0744197	0.0271297	6	13	cg01685242	0.643182	0.433131	0.741973	0.510831	0.265693	0.59797	0.212408	0.131498	0.136543	0.185124	0.53213	0.166393	0.365737	3
cg01691090	0.432165	0.179376	0.0385885	0.0355518	0.181169	0.0617209	0.0580034	0.138958	0.144401	0.140939	0.14168	-0.000740286	2	9	cg01691090	0.644038	0.64702	0.339802	0.839132	0.613154	0.636565	0.828412	0.0952852	0.197506	0.141606	0.12978	0.0926873	0.0913001	0.649732	0.124694	0.525038	6	13	cg01691090	0.163095	0.103837	0.0892132	0.43908	0.165594	0.882578	0.130023	0.153737	0.139678	0.123769	0.307233	0.136802	0.170431	4
cg01692815	0.0993741	0.070194	0.264419	0.62984	0.0648721	0.487347	0.211913	0.0624641	0.0791661	0.261137	0.0708151	0.190322	2	9	cg01692815	0.468657	0.436823	0.0709754	0.704873	0.751816	0.701805	0.85981	0.0568907	0.153537	0.0770218	0.127177	0.0806112	0.0808543	0.57068	0.0960154	0.474664	6	13	cg01692815	0.101272	0.0714158	0.0875106	0.124163	0.0801088	0.0710587	0.0788679	0.0916729	0.115716	0.117293	0.0892548	0.100887	-0.0116326	4
cg01693157	0.190162	0.182009	0.15988	0.384126	0.442328	0.386949	0.138274	0.0517917	0.0485876	0.269104	0.0501897	0.218914	2	9	cg01693157	0.596628	0.298146	0.424264	0.647442	0.589569	0.17896	0.627495	0.0380344	0.120391	0.0630722	0.0520655	0.0864845	0.0462632	0.480358	0.0677185	0.412639	6	13	cg01693157	0.0880726	0.058438	0.0816981	0.0872613	0.0592983	0.0734877	0.0737283	0.0679012	0.0938567	0.0673991	0.0747093	0.0757213	-0.00101202	4
cg01697732	0.0410303	0.390273	0.0317264	0.0354073	0.0635975	0.29395	0.0735944	0.0252317	0.0264594	0.132797	0.0258455	0.106951	2	9	cg01697732	0.455694	0.0172293	0.721987	0.800148	0.388522	0.644223	0.617986	0.0325188	0.0498849	0.0173786	0.129025	0.0137878	0.0336168	0.520827	0.0460352	0.474792	6	13	cg01697732	0.0705091	0.0649926	0.539616	0.14751	0.0566844	0.854901	0.0532141	0.0664624	0.0775958	0.132901	0.289036	0.0825434	0.206492	4
cg01688688	0.570441	0.567769	0.516979	0.922743	0.61533	0.57243	0.485453	0.147465	0.177647	0.607307	0.162556	0.44475	2	9	cg01688688	0.217101	0.32187	0.56643	0.493938	0.312783	0.555948	0.313142	0.114813	0.182651	0.200336	0.223288	0.144472	0.134371	0.397316	0.166655	0.230661	4	13	cg01688688	0.248156	0.296724	0.797245	0.428061	0.53555	0.842117	0.332518	0.280895	0.371138	0.307369	0.524642	0.32298	0.201662	0
cg01701959	0.0737971	0.0691113	0.0466602	0.0784018	0.1	0.0728504	0.0719107	0.0754621	0.0781708	0.0732474	0.0768164	-0.00356906	2	9	cg01701959	0.648751	0.604567	0.747768	0.743184	0.70824	0.640793	0.366199	0.0551807	0.14937	0.139115	0.0779597	0.111712	0.0929643	0.637072	0.104384	0.532688	6	13	cg01701959	0.155902	0.118464	0.108484	0.228449	0.11171	0.100944	0.112163	0.113247	0.152762	0.162419	0.137326	0.135148	0.0021779	4
cg01704957	0.0714945	0.53339	0.166754	0.739575	0.129958	0.50688	0.487203	0.0680442	0.0913129	0.376465	0.0796786	0.296786	2	9	cg01704957	0.557181	0.572539	0.67436	0.715635	0.612056	0.605821	0.743267	0.182463	0.326514	0.226312	0.196935	0.270408	0.213327	0.640123	0.235993	0.40413	2	13	cg01704957	0.421167	0.385759	0.431747	0.415321	0.531738	0.81147	0.0955529	0.0918439	0.124027	0.084651	0.499533	0.0990188	0.400515	4
cg01708411	0.0889601	0.0938786	0.0644115	0.925803	0.0584078	0.0672045	0.083449	0.158808	0.214012	0.197445	0.18641	0.0110348	1	9	cg01708411	0.651329	0.673786	0.746412	0.680571	0.69403	0.657124	0.847158	0.0820753	0.195876	0.149496	0.136961	0.170126	0.116406	0.707201	0.141824	0.565378	6	13	cg01708411	0.630239	0.68373	0.799926	0.503914	0.681127	0.877114	0.182255	0.172563	0.19414	0.232489	0.696008	0.195362	0.500647	3
cg01709265	0.130345	0.11788	0.108798	0.114014	0.11692	0.108189	0.117049	0.0973614	0.0957155	0.116171	0.0965384	0.0196324	2	9	cg01709265	0.468751	0.453245	0.479243	0.550083	0.500717	0.532329	0.694122	0.0791471	0.129253	0.10501	0.0947511	0.186009	0.0911379	0.525499	0.114218	0.41128	6	13	cg01709265	0.331635	0.0873596	0.114145	0.212636	0.146357	0.177751	0.116396	0.12453	0.157574	0.139405	0.178314	0.134476	0.0438377	4
cg01709619	0.0494918	0.0381915	0.0510885	0.0371257	0.0316054	0.0752122	0.389869	0.27901	0.200536	0.0960834	0.239773	-0.14369	0	9	cg01709619	0.272363	0.36596	0.599774	0.545925	0.459156	0.404224	0.661955	0.0350341	0.0879103	0.0340452	0.142367	0.0497512	0.0514292	0.472765	0.0667561	0.406009	6	13	cg01709619	0.185376	0.0786123	0.286604	0.14065	0.449828	0.803721	0.12575	0.0850792	0.0841709	0.124306	0.324132	0.104826	0.219305	4
cg01711160	0.136949	0.0730163	0.132348	0.616299	0.18484	0.289338	0.0720591	0.0670192	0.0675329	0.214979	0.0672761	0.147703	2	9	cg01711160	0.741875	0.0701432	0.793454	0.724214	0.764984	0.770552	0.858963	0.057481	0.149626	0.0829764	0.0813379	0.107665	0.0550112	0.674883	0.0890163	0.585867	6	13	cg01711160	0.221604	0.0841194	0.19726	0.32326	0.160685	0.155456	0.105562	0.0881125	0.129422	0.218182	0.190398	0.13532	0.055078	3
cg01719619	0.170507	0.0885761	0.114955	0.0901664	0.111724	0.0844321	0.288035	0.0650993	0.0708155	0.135485	0.0679574	0.0675277	2	9	cg01719619	0.693989	0.639558	0.658149	0.749907	0.670363	0.637401	0.750539	0.0766937	0.169119	0.134658	0.0510573	0.119228	0.0805353	0.685701	0.105215	0.580486	6	13	cg01719619	0.121594	0.37784	0.139118	0.28117	0.327953	0.78426	0.108876	0.10875	0.11194	0.107372	0.338656	0.109235	0.229421	4
cg01698298	0.879304	0.668684	0.561809	0.910771	0.692481	0.683343	0.704508	0.114536	0.0963192	0.7287	0.105428	0.623272	2	9	cg01698298	0.736448	0.64707	0.808206	0.796424	0.745773	0.67779	0.811994	0.153195	0.303673	0.222953	0.160605	0.225117	0.176512	0.746244	0.207009	0.539235	3	13	cg01698298	0.596841	0.680301	0.72638	0.625648	0.658819	0.853053	0.223682	0.189805	0.279117	0.224674	0.690174	0.229319	0.460854	1
cg01720033	0.840529	0.615844	0.550736	0.906164	0.77223	0.642271	0.638891	0.083654	0.067508	0.709524	0.075581	0.633943	2	9	cg01720033	0.58059	0.585433	0.692408	0.66101	0.622	0.591535	0.75	0.077104	0.28071	0.194976	0.147099	0.169251	0.125035	0.640425	0.165696	0.474729	5	13	cg01720033	0.606873	0.634449	0.689836	0.627637	0.632528	0.820146	0.148272	0.218067	0.310107	0.288483	0.668578	0.241232	0.427346	1
cg01723876	0.774193	0.46533	0.348326	0.376975	0.639074	0.475526	0.513446	0.159082	0.164919	0.513267	0.162	0.351267	2	9	cg01723876	0.56257	0.551763	0.697508	0.703627	0.63548	0.537296	0.666809	0.0994633	0.162948	0.140758	0.131848	0.104573	0.12714	0.62215	0.127788	0.494362	6	13	cg01723876	0.306707	0.343181	0.689966	0.584868	0.497239	0.685162	0.167689	0.167254	0.288372	0.19633	0.517854	0.204911	0.312943	3
cg01720186	0.80951	0.417619	0.36703	0.886518	0.787824	0.458604	0.576521	0.194059	0.169206	0.614804	0.181632	0.433171	2	9	cg01720186	0.179563	0.17394	0.506363	0.105399	0.393233	0.321766	0.595905	0.0796417	0.0981583	0.0849096	0.109489	0.0638388	0.0653266	0.325167	0.0835607	0.241606	6	13	cg01720186	0.178701	0.160312	0.150125	0.191798	0.431476	0.10901	0.108992	0.0998902	0.13381	0.147	0.20357	0.122423	0.0811472	4
cg01725608	0.106718	0.433517	0.124104	0.918745	0.135179	0.156906	0.142672	0.12963	0.137823	0.288263	0.133726	0.154537	2	9	cg01725608	0.703999	0.649741	0.559136	0.324377	0.740378	0.672808	0.752197	0.176713	0.166494	0.138163	0.19352	0.130302	0.121447	0.628948	0.15444	0.474508	6	13	cg01725608	0.221098	0.205418	0.53628	0.278584	0.302949	0.439653	0.204983	0.187324	0.242644	0.209136	0.330664	0.211022	0.119642	1
cg01732449	0.344255	0.0778905	0.0874166	0.0612492	0.0905703	0.083074	0.464158	0.0841594	0.0715984	0.172659	0.0778789	0.0947802	2	9	cg01732449	0.590278	0.524347	0.496493	0.703365	0.55376	0.548064	0.697234	0.131859	0.190656	0.132018	0.19802	0.141999	0.100254	0.587649	0.149134	0.438514	6	13	cg01732449	0.202673	0.131512	0.168438	0.191921	0.162307	0.207529	0.173151	0.142361	0.193787	0.179712	0.177396	0.172253	0.00514387	4
cg01725531	0.651981	0.678389	0.498744	0.831576	0.77209	0.683144	0.727823	0.0764285	0.0901314	0.691964	0.08328	0.608684	2	9	cg01725531	0.490658	0.350163	0.723866	0.678462	0.341085	0.653124	0.786582	0.0564141	0.134221	0.0748698	0.0799269	0.0848672	0.100478	0.574849	0.0884628	0.486386	6	13	cg01725531	0.350978	0.204287	0.13005	0.258644	0.502617	0.797911	0.0903566	0.085443	0.0816126	0.179413	0.374081	0.109206	0.264875	4
cg01733439	0.356583	0.711732	0.615703	0.917969	0.335176	0.736929	0.736585	0.0944797	0.109699	0.630097	0.102089	0.528008	2	9	cg01733439	n/a	n/a	n/a	n/a	n/a	n/a	n/a	n/a	n/a	n/a	n/a	n/a	n/a	n/a	n/a	n/a	n/a	n/a	cg01733439	0.502965	0.50791	0.137924	0.30984	0.346492	0.520166	0.472482	0.439732	0.144098	0.363152	0.38755	0.354866	0.0326835	1
cg01739725	0.105307	0.115007	0.0940512	0.496535	0.202116	0.515465	0.153052	0.0944941	0.101979	0.240219	0.0982368	0.141982	2	9	cg01739725	0.732012	0.672278	0.794766	0.776569	0.305272	0.621059	0.753052	0.0696921	0.158866	0.101085	0.0613111	0.122508	0.0625952	0.665001	0.0960095	0.568992	6	13	cg01739725	0.239848	0.117862	0.618796	0.160381	0.141251	0.791887	0.185018	0.131476	0.173283	0.107191	0.345004	0.149242	0.195762	4
cg01740424	0.0920281	0.417029	0.0668488	0.276765	0.0884423	0.176971	0.197822	0.0752489	0.0759853	0.187987	0.0756171	0.11237	2	9	cg01740424	0.45801	0.328144	0.57772	0.628794	0.391887	0.556568	0.538071	0.0537467	0.165223	0.0969036	0.073519	0.0734193	0.0763674	0.497028	0.0898632	0.407165	6	13	cg01740424	0.561869	0.335317	0.553143	0.401243	0.500688	0.792999	0.0854114	0.0826399	0.121386	0.0891	0.52421	0.0946343	0.429576	4
cg01736356	0.778661	0.585722	0.474648	0.287578	0.615436	0.601697	0.65958	0.15281	0.153173	0.571903	0.152991	0.418912	2	9	cg01736356	0.611909	0.639188	0.750411	0.626853	0.682205	0.573628	0.767286	0.145724	0.269577	0.16736	0.159722	0.163059	0.180106	0.664497	0.180925	0.483572	5	13	cg01736356	0.260341	0.367881	0.401994	0.465664	0.440015	0.292823	0.214048	0.168917	0.23176	0.277178	0.371453	0.222976	0.148478	1
cg01742897	0.108722	0.0851198	0.0830325	0.104075	0.0780287	0.0748851	0.0764096	0.0584736	0.0996134	0.0871818	0.0790435	0.00813824	2	9	cg01742897	0.686181	0.63066	0.240741	0.599469	0.531615	0.504557	0.803249	0.0712966	0.143677	0.0850544	0.114242	0.0898598	0.077818	0.570924	0.0969914	0.473933	6	13	cg01742897	0.134169	0.105573	0.116637	0.156068	0.265854	0.110197	0.126868	0.0959756	0.123676	0.138738	0.148083	0.121314	0.0267686	4
cg01741626	0.802887	0.578443	0.559223	0.884457	0.485725	0.596668	0.685222	0.158281	0.151484	0.656089	0.154882	0.501207	2	9	cg01741626	0.668164	0.716531	0.852303	0.805218	0.741756	0.726552	0.817585	0.356565	0.400475	0.374767	0.288231	0.349973	0.381469	0.761159	0.35858	0.402579	0	13	cg01741626	0.188055	0.18423	0.299391	0.136836	0.174426	0.137689	0.170203	0.162078	0.193543	0.29174	0.186771	0.204391	-0.01762	3
cg01743617	0.257198	0.361312	0.26688	0.790227	0.514394	0.441961	0.493104	0.0250728	0.0145207	0.446439	0.0197968	0.426643	2	9	cg01743617	0.131389	0.415062	0.0217132	0.502215	0.0211367	0.0656402	0.748583	0.0134677	0.0543004	0.0321092	0.0202103	0.0195503	0.0165653	0.272249	0.0260339	0.246215	6	13	cg01743617	0.0862421	0.0445545	0.0765116	0.128323	0.067079	0.683386	0.0498921	0.0456103	0.0459738	0.0652914	0.181016	0.0516919	0.129324	4
cg01750261	0.782397	0.14803	0.0973369	0.0717764	0.0811172	0.129139	0.379948	0.16644	0.152823	0.241392	0.159631	0.0817607	2	9	cg01750261	0.632442	0.647621	0.601989	0.379533	0.591798	0.483265	0.602421	0.108808	0.124444	0.115495	0.192955	0.130974	0.0877141	0.562724	0.126732	0.435993	6	13	cg01750261	0.573315	0.209867	0.625838	0.380982	0.501452	0.80914	0.315827	0.209823	0.336283	0.361446	0.516766	0.305845	0.210921	0
cg01749491	0.0918607	0.646575	0.421214	0.931801	0.0431779	0.733294	0.731233	0.108898	0.0919237	0.514165	0.100411	0.413755	2	9	cg01749491	0.136911	0.295966	0.240317	0.111709	0.0846816	0.535136	0.830238	0.0800827	0.0936668	0.106545	0.221906	0.0512264	0.0617336	0.31928	0.102527	0.216753	5	13	cg01749491	0.419469	0.145101	0.587136	0.310706	0.587805	0.880528	0.258449	0.136012	0.356446	0.226804	0.488458	0.244428	0.24403	1
cg01751470	0.789454	0.590824	0.0756064	0.704107	0.370438	0.62098	0.181769	0.0642288	0.0657324	0.476168	0.0649806	0.411188	2	9	cg01751470	0.427524	0.569217	0.760923	0.748533	0.706005	0.671604	0.766922	0.0867133	0.103492	0.0772724	0.133812	0.0597291	0.0577552	0.66439	0.0864623	0.577927	6	13	cg01751470	0.38179	0.207463	0.368139	0.417534	0.373935	0.891558	0.140446	0.143544	0.13163	0.211251	0.44007	0.156718	0.283352	3
cg01753263	0.827807	0.567435	0.305338	0.49122	0.65232	0.611616	0.652911	0.0886773	0.102175	0.586949	0.095426	0.491523	2	9	cg01753263	0.180641	0.408862	0.213663	0.187812	0.225865	0.21872	0.198066	0.0997823	0.105178	0.152387	0.148983	0.112675	0.0964297	0.233376	0.119239	0.114136	6	13	cg01753263	0.375628	0.588266	0.525637	0.528957	0.567835	0.780434	0.510679	0.520351	0.300662	0.485201	0.561126	0.454223	0.106903	0
cg01759597	0.745767	0.385268	0.177515	0.161961	0.073791	0.322062	0.542165	0.108268	0.121737	0.344075	0.115002	0.229073	2	9	cg01759597	0.56505	0.434378	0.701369	0.730465	0.645942	0.547674	0.749494	0.121086	0.142462	0.160818	0.152904	0.100782	0.0945721	0.62491	0.128771	0.49614	6	13	cg01759597	0.315891	0.161345	0.443466	0.302249	0.237636	0.82388	0.185708	0.133382	0.237574	0.232014	0.380745	0.19717	0.183575	2
cg01758672	0.106717	0.625955	0.537311	0.833823	0.198073	0.568422	0.601163	0.0895141	0.0881437	0.495923	0.0888289	0.407095	2	9	cg01758672	0.64767	0.579801	0.747484	0.708656	0.682168	0.653523	0.740596	0.0728929	0.248138	0.133256	0.116934	0.173851	0.108848	0.679985	0.14232	0.537665	5	13	cg01758672	0.382268	0.194574	0.543552	0.118263	0.609454	0.756532	0.112097	0.11245	0.139127	0.166778	0.434107	0.132613	0.301494	4
cg01762827	0.889882	0.638468	0.600189	0.93965	0.816234	0.693733	0.717968	0.0726635	0.0520364	0.756589	0.0623499	0.694239	2	9	cg01762827	0.748122	0.669619	0.845812	0.832307	0.735819	0.718453	0.849997	0.0650635	0.211972	0.121728	0.139193	0.109298	0.0576908	0.771447	0.117491	0.653956	5	13	cg01762827	0.691565	0.699962	0.817884	0.731189	0.699329	0.876142	0.176019	0.175676	0.283966	0.219519	0.752678	0.213795	0.538883	2
cg01765249	0.01459	0.0266915	0.0192129	0.0161316	0.0139236	0.0162905	0.0147859	0.0377243	0.0330783	0.0173751	0.0354013	-0.0180262	2	9	cg01765249	0.00497074	0.418676	0.432114	0.747588	0.732961	0.63785	0.559585	0.0248619	0.0651624	0.032391	0.124282	0.0183669	0.0396614	0.504821	0.0507876	0.454033	6	13	cg01765249	0.0952175	0.0559937	0.138413	0.13828	0.0785029	0.0849369	0.109868	0.0726271	0.133034	0.143872	0.0985573	0.11485	-0.016293	4
cg01765111	0.887159	0.476835	0.354145	0.549722	0.685054	0.505629	0.60519	0.0963461	0.14101	0.580533	0.118678	0.461856	2	9	cg01765111	0.0580286	0.0443238	0.0928693	0.181711	0.0588342	0.113684	0.188539	0.0978578	0.0828632	0.0985891	0.127536	0.0657104	0.0829959	0.105427	0.0925921	0.0128352	6	13	cg01765111	0.348635	0.228535	0.495789	0.517375	0.347362	0.2584	0.274844	0.231884	0.476109	0.403063	0.366016	0.346475	0.019541	0
cg01766908	0.836923	0.737231	0.463968	0.351185	0.375643	0.754502	0.535591	0.0966866	0.113659	0.579292	0.105173	0.474119	2	9	cg01766908	0.0726829	0.0450649	0.0754128	0.0583089	0.0612594	0.0799443	0.111645	0.0746494	0.0654859	0.0775414	0.0966807	0.0879738	0.0707211	0.0720454	0.078842	-0.0067966	6	13	cg01766908	0.131301	0.103172	0.140874	0.116586	0.195657	0.0960173	0.123291	0.097784	0.137376	0.148783	0.130601	0.126809	0.00379251	4
cg01777228	0.0394295	0.0447893	0.0383343	0.0586161	0.029649	0.032075	0.0473373	0.046269	0.039661	0.0414615	0.042965	-0.00150351	2	9	cg01777228	0.592832	0.529041	0.728033	0.512859	0.686941	0.576372	0.744076	0.0418656	0.183254	0.0652773	0.0494454	0.0537413	0.0356119	0.624308	0.0715326	0.552775	6	13	cg01777228	0.0837834	0.117225	0.286128	0.236129	0.140802	0.557347	0.0952676	0.0782769	0.148531	0.101357	0.236902	0.105858	0.131044	4
cg01773059	0.228557	0.542462	0.436189	0.938149	0.0121854	0.53201	0.41272	0.0352929	0.0298792	0.443182	0.0325861	0.410596	2	9	cg01773059	0.643776	0.540832	0.747218	0.79869	0.676831	0.61908	0.725644	0.0470476	0.16747	0.0837589	0.136829	0.101813	0.0416706	0.678867	0.0964315	0.582436	6	13	cg01773059	0.520283	0.141548	0.534076	0.211964	0.531143	0.797801	0.13026	0.101368	0.111402	0.140853	0.456136	0.120971	0.335165	4
cg01777643	0.358235	0.570971	0.39021	0.827527	0.113189	0.558627	0.509654	0.0258849	0.0290906	0.475488	0.0274878	0.448	2	9	cg01777643	0.620426	0.428988	0.758544	0.778333	0.673473	0.649985	0.8106	0.0452058	0.253453	0.230025	0.0251881	0.0759154	0.0542138	0.674336	0.114	0.560336	4	13	cg01777643	0.0954013	0.150912	0.231331	0.262076	0.142721	0.863872	0.269877	0.055683	0.114389	0.109405	0.291052	0.137338	0.153714	3
cg01783706	0.0566195	0.422367	0.0489145	0.0514736	0.0371277	0.211661	0.150829	0.0642404	0.0632979	0.139856	0.0637691	0.0760868	2	9	cg01783706	0.429444	0.49354	0.635053	0.571318	0.388856	0.422889	0.679048	0.0740163	0.156226	0.0780176	0.103448	0.0636793	0.0757912	0.517164	0.0918631	0.425301	6	13	cg01783706	0.331219	0.226635	0.669111	0.319322	0.465031	0.75051	0.124017	0.136544	0.214907	0.232387	0.460305	0.176964	0.283341	2
cg01779765	0.0548847	0.73715	0.0615864	0.937218	0.251842	0.509137	0.62247	0.0384559	0.0419252	0.45347	0.0401906	0.413279	2	9	cg01779765	0.0700792	0.00995237	0.795297	0.772128	0.490167	0.645383	0.581031	0.0589611	0.175445	0.0503071	0.107594	0.0245108	0.0329847	0.480577	0.074967	0.40561	6	13	cg01779765	0.689952	0.226219	0.860776	0.581799	0.543525	0.85608	0.0989514	0.080326	0.182761	0.14653	0.626392	0.127142	0.49925	4
cg01791371	0.186419	0.559314	0.441864	0.905258	0.354623	0.613245	0.6285	0.141878	0.111752	0.527032	0.126815	0.400217	2	9	cg01791371	0.0442155	0.0593335	0.143233	0.197657	0.0638572	0.0988572	0.434136	0.129767	0.11218	0.132657	0.176143	0.122366	0.174863	0.148756	0.141329	0.0074263	6	13	cg01791371	0.569227	0.360405	0.821036	0.718156	0.652442	0.829063	0.246332	0.215628	0.243187	0.276877	0.658388	0.245506	0.412882	0
cg01793704	0.877636	0.678266	0.659529	0.79431	0.711914	0.767482	0.728179	0.17195	0.119027	0.745331	0.145489	0.599842	2	9	cg01793704	0.539295	0.615397	0.752375	0.650584	0.499092	0.509153	0.660135	0.245286	0.390687	0.280669	0.302023	0.317458	0.256075	0.603719	0.2987	0.305019	0	13	cg01793704	0.579811	0.670793	0.798991	0.711568	0.67859	0.872653	0.510182	0.611576	0.607921	0.612777	0.718734	0.585614	0.13312	0
cg01803925	0.0658174	0.0528838	0.0512972	0.321951	0.0818447	0.0564857	0.0593007	0.10612	0.124714	0.0985115	0.115417	-0.0169053	2	9	cg01803925	0.674824	0.45733	0.740117	0.731105	0.735742	0.550265	0.731689	0.129688	0.128972	0.146833	0.143522	0.0657895	0.0894834	0.660153	0.117381	0.542772	6	13	cg01803925	0.366089	0.188092	0.248896	0.295722	0.149913	0.596154	0.243722	0.175149	0.226596	0.198477	0.307478	0.210986	0.0964918	2
cg01804193	0.106804	0.525237	0.387946	0.896837	0.0712826	0.493871	0.597134	0.0446095	0.0382573	0.439873	0.0414334	0.39844	2	9	cg01804193	0.657229	0.606635	0.796698	0.802161	0.674372	0.646202	0.810499	0.0810434	0.180428	0.0717066	0.0622419	0.0688519	0.0572209	0.7134	0.0869155	0.626484	6	13	cg01804193	0.688119	0.640443	0.784284	0.688288	0.629652	0.849881	0.117606	0.114068	0.129671	0.243361	0.713445	0.151177	0.562268	3
cg01800926	0.852029	0.612425	0.0999267	0.907659	0.0773724	0.624149	0.573029	0.0948983	0.124406	0.535227	0.109652	0.425575	2	9	cg01800926	0.729227	0.723713	0.819991	0.832348	0.797962	0.741569	0.832268	0.0769362	0.244058	0.119516	0.135257	0.149091	0.117201	0.78244	0.140343	0.642096	5	13	cg01800926	0.415327	0.221688	0.552572	0.350251	0.491036	0.85482	0.11292	0.142252	0.15961	0.15982	0.480949	0.14365	0.337299	4
cg01806972	0.756348	0.661342	0.448998	0.340578	0.313297	0.544741	0.739088	0.111863	0.121721	0.543485	0.116792	0.426692	2	9	cg01806972	0.530046	0.0923328	0.372994	0.565991	0.649512	0.663776	0.70623	0.120605	0.146057	0.0590023	0.12812	0.15128	0.0643328	0.511554	0.111566	0.399988	6	13	cg01806972	0.354812	0.402573	0.395875	0.505937	0.58839	0.592681	0.262487	0.138756	0.185019	0.24047	0.473378	0.206683	0.266695	2
cg01813033	0.455273	0.422577	0.264611	0.594219	0.494712	0.321696	0.290432	0.105657	0.0859278	0.406217	0.0957922	0.310425	2	9	cg01813033	0.560289	0.0876022	0.576557	0.697028	0.647694	0.59672	0.72165	0.0683068	0.156185	0.105156	0.078107	0.112323	0.0801126	0.555363	0.100032	0.455331	6	13	cg01813033	0.215728	0.0926666	0.171419	0.11863	0.128739	0.144676	0.103454	0.0987391	0.147073	0.102812	0.14531	0.11302	0.0322903	4
cg01807377	0.747532	0.534573	0.519189	0.745091	0.0718246	0.524862	0.607056	0.0932184	0.0853612	0.535733	0.0892898	0.446443	2	9	cg01807377	0.0631772	0.0803845	0.0832738	0.0709921	0.064421	0.0718606	0.118744	0.0475964	0.0599709	0.076319	0.0977541	0.0529916	0.0571307	0.078979	0.0652938	0.0136852	6	13	cg01807377	0.138863	0.134127	0.16539	0.22212	0.133508	0.148562	0.191453	0.110914	0.153521	0.156863	0.157095	0.153188	0.00390705	4
cg01814191	0.832415	0.689332	0.565025	0.907486	0.516856	0.664932	0.711451	0.188194	0.147454	0.698214	0.167824	0.53039	2	9	cg01814191	0.0708128	0.204423	0.0969659	0.52995	0.125853	0.131003	0.0951053	0.537367	0.545742	0.441184	0.487883	0.370808	0.535142	0.179159	0.486355	-0.307195	0	13	cg01814191	0.327138	0.173392	0.138016	0.207014	0.13395	0.128489	0.200437	0.150596	0.314304	0.236383	0.184666	0.22543	-0.0407636	1
cg01814945	0.775659	0.515584	0.386703	0.912055	0.417075	0.548455	0.538793	0.0696034	0.0597678	0.584903	0.0646856	0.520218	2	9	cg01814945	0.611732	0.480412	0.408523	0.63185	0.551898	0.530282	0.521492	0.0252883	0.0559075	0.00861731	0.0565354	0.0405232	0.00451911	0.533741	0.0318985	0.501843	6	13	cg01814945	0.480168	0.38885	0.672819	0.324421	0.406861	0.762447	0.0896344	0.056727	0.0867099	0.115685	0.505927	0.087189	0.418739	4
cg01818121	0.585309	0.576679	0.439238	0.360213	0.150456	0.458457	0.659703	0.0868988	0.114322	0.461436	0.100611	0.360826	2	9	cg01818121	0.605449	0.119694	0.75137	0.721668	0.649293	0.59648	0.703437	0.0450234	0.163367	0.117845	0.0743165	0.0932125	0.0591677	0.592484	0.0921553	0.500329	6	13	cg01818121	0.273539	0.406659	0.702492	0.307624	0.609863	0.615913	0.126083	0.0967595	0.153474	0.120482	0.486015	0.1242	0.361815	4
cg01819572	0.0606703	0.399431	0.0607044	0.0384774	0.044966	0.0614068	0.0600149	0.0580188	0.0569202	0.103667	0.0574695	0.0461978	2	9	cg01819572	0.443352	0.48401	0.677293	0.630206	0.632103	0.567119	0.638494	0.0474595	0.147005	0.0835218	0.0662181	0.0922851	0.088482	0.581797	0.0874953	0.494301	6	13	cg01819572	0.087582	0.104451	0.0967742	0.121404	0.0809108	0.0910271	0.0694047	0.0687952	0.0907999	0.081749	0.0970249	0.0776872	0.0193377	4
cg01821058	0.895499	0.639787	0.0341011	0.0698147	0.106479	0.625585	0.740964	0.0626389	0.081801	0.444604	0.0722199	0.372384	2	9	cg01821058	0.509934	0.679493	0.717624	0.159204	0.067486	0.0940113	0.761951	0.330854	0.201811	0.184063	0.248861	0.204379	0.258892	0.427101	0.238143	0.188957	1	13	cg01821058	0.439408	0.449237	0.588123	0.369478	0.607329	0.843137	0.188826	0.10834	0.115057	0.172007	0.549452	0.146058	0.403394	4
cg01815529	0.113382	0.394899	0.580728	0.79541	0.374259	0.653119	0.535381	0.076601	0.0659706	0.492454	0.0712858	0.421168	2	9	cg01815529	0.0309327	0.0419311	0.0860365	0.0641826	0.0751402	0.490608	0.108336	0.0723047	0.0476957	0.0612982	0.178924	0.0299465	0.0430191	0.128167	0.072198	0.0559687	6	13	cg01815529	0.195956	0.101313	0.190464	0.325795	0.165745	0.112407	0.155989	0.114958	0.180622	0.238629	0.181946	0.17255	0.009397	3
cg01821635	0.153141	0.697405	0.440227	0.107865	0.800954	0.804302	0.840479	0.116812	0.121663	0.549196	0.119237	0.429959	2	9	cg01821635	0.914399	0.898249	0.0714165	0.586642	0.580304	0.571726	0.857535	0.856064	0.60694	0.832001	0.852181	0.907077	0.551495	0.640039	0.767626	-0.127587	0	13	cg01821635	0.465881	0.0937181	0.214217	0.462075	0.358724	0.240729	0.293568	0.0882613	0.576803	0.435788	0.305891	0.348605	-0.0427147	1
cg01824969	0.135464	0.399569	0.0717182	0.546608	0.140744	0.0986544	0.114994	0.0859067	0.0955827	0.215393	0.0907447	0.124648	2	9	cg01824969	0.220812	0.38744	0.684484	0.819237	0.742108	0.738245	0.738443	0.0976814	0.185699	0.0954545	0.154455	0.079693	0.0648163	0.618681	0.112967	0.505715	6	13	cg01824969	0.725564	0.254187	0.151701	0.289438	0.293445	0.836953	0.200382	0.135059	0.257429	0.229244	0.425215	0.205528	0.219686	1
cg01821967	0.451806	0.563373	0.238705	0.940075	0.59057	0.552545	0.694281	0.0623511	0.0707071	0.575908	0.0665291	0.509379	2	9	cg01821967	0.0766587	0.185612	0.63367	0.684972	0.353014	0.546063	0.672358	0.0544498	0.0958683	0.060627	0.100778	0.0458486	0.0496773	0.450335	0.0678749	0.38246	6	13	cg01821967	0.478088	0.564094	0.780486	0.494967	0.603057	0.881424	0.0903043	0.0818108	0.0955099	0.121732	0.633686	0.0973392	0.536347	4
cg01828753	0.100298	0.0979958	0.154177	0.0859958	0.598939	0.625893	0.0779284	0.09163	0.105062	0.248747	0.098346	0.150401	2	9	cg01828753	0.504856	0.58398	0.394066	0.587749	0.557941	0.727968	0.838377	0.172884	0.171558	0.114682	0.154873	0.0840948	0.119824	0.599277	0.136319	0.462957	6	13	cg01828753	0.253017	0.147248	0.318959	0.347137	0.230793	0.242041	0.242504	0.222541	0.379975	0.325342	0.256533	0.292591	-0.036058	0
cg01833689	0.129743	0.199046	0.137713	0.0894952	0.20475	0.104678	0.118632	0.121678	0.159855	0.14058	0.140766	-0.000186717	2	9	cg01833689	0.631994	0.4043	0.744568	0.171018	0.592155	0.627156	0.725631	0.137565	0.152026	0.139873	0.0932163	0.122237	0.119563	0.556689	0.127413	0.429276	6	13	cg01833689	0.136568	0.178315	0.1293	0.124633	0.175749	0.11829	0.130553	0.111386	0.144485	0.110538	0.143809	0.124241	0.0195686	4
cg01828733	0.78177	0.507811	0.446642	0.866514	0.587618	0.281936	0.289495	0.116837	0.0861634	0.537398	0.1015	0.435898	2	9	cg01828733	0.311125	0.258829	0.303461	0.197964	0.19965	0.189611	0.273576	0.23503	0.275298	0.229953	0.224819	0.223727	0.194111	0.247745	0.23049	0.0172553	1	13	cg01828733	0.197606	0.168958	0.298998	0.267895	0.182967	0.601926	0.269852	0.282649	0.266748	0.260759	0.286392	0.270002	0.0163898	0
cg01836044	0.0576214	0.553882	0.144882	0.639982	0.074436	0.359978	0.0592449	0.0635973	0.0692834	0.270004	0.0664404	0.203563	2	9	cg01836044	0.590964	0.352831	0.698299	0.621301	0.568844	0.610492	0.671689	0.0672713	0.153205	0.0892498	0.0641935	0.10807	0.0601784	0.587774	0.0903614	0.497413	6	13	cg01836044	0.415175	0.0968131	0.11934	0.17858	0.15358	0.818597	0.0996499	0.0840417	0.181423	0.135208	0.297014	0.125081	0.171934	4
cg01834210	0.668863	0.570088	0.361482	0.900025	0.0307851	0.656294	0.494048	0.0739659	0.0643977	0.525941	0.0691818	0.456759	2	9	cg01834210	0.0106314	0.33932	0.0723396	0.0514397	0.0252155	0.028509	0.0454763	0.0517943	0.0451031	0.0270003	0.0838687	0.0369479	0.0276751	0.0818473	0.0453982	0.0364491	6	13	cg01834210	0.0803703	0.0812492	0.132476	0.154941	0.0861905	0.0847018	0.0939759	0.0821841	0.150295	0.161547	0.103321	0.122001	-0.0186791	4
cg01837969	0.0481007	0.0497808	0.0411462	0.0489627	0.0568921	0.110883	0.0483656	0.051414	0.04937	0.0577331	0.050392	0.00734102	2	9	cg01837969	0.598981	0.339108	0.395734	0.531741	0.537517	0.43672	0.735835	0.0651844	0.116524	0.0629701	0.0603836	0.0720345	0.0580023	0.510805	0.0725165	0.438289	6	13	cg01837969	0.403633	0.154813	0.1132	0.25018	0.236984	0.803722	0.0889367	0.0694621	0.116706	0.149455	0.327088	0.10614	0.220949	4
cg01841641	0.485089	0.48304	0.0741505	0.651963	0.068764	0.352271	0.0572615	0.158868	0.11835	0.310363	0.138609	0.171754	2	9	cg01841641	0.719483	0.404996	0.856586	0.832422	0.780486	0.696564	0.866247	0.156124	0.155395	0.13963	0.183904	0.151308	0.163713	0.736683	0.158346	0.578338	6	13	cg01841641	0.138198	0.365671	0.257739	0.203791	0.208482	0.560619	0.142512	0.113179	0.182171	0.178475	0.289083	0.154084	0.134999	4
cg01841651	0.389974	0.399643	0.2393	0.158847	0.421755	0.37616	0.520248	0.326916	0.261027	0.35799	0.293972	0.0640182	0	9	cg01841651	0.509463	0.381583	0.567636	0.617345	0.317397	0.542527	0.679123	0.0441056	0.13172	0.164193	0.0649015	0.10254	0.0459403	0.516439	0.0922335	0.424206	6	13	cg01841651	0.471637	0.365674	0.737629	0.53461	0.503783	0.668874	0.316569	0.326286	0.343286	0.287059	0.547035	0.3183	0.228735	0
cg01843034	0.28883	0.545161	0.289591	0.834117	0.161747	0.567136	0.507398	0.0805893	0.0987411	0.456283	0.0896652	0.366618	2	9	cg01843034	0.576015	0.522332	0.423792	0.464465	0.647275	0.612024	0.660759	0.163976	0.142661	0.12343	0.145184	0.108547	0.101184	0.558095	0.13083	0.427264	6	13	cg01843034	0.384348	0.116428	0.176855	0.317486	0.168835	0.295029	0.337183	0.121699	0.315294	0.139074	0.243163	0.228313	0.0148508	2
cg01836455	0.867411	0.889322	0.872274	0.89445	0.897436	0.776425	0.869645	0.0993811	0.126587	0.866709	0.112984	0.753725	2	9	cg01836455	0.831641	0.811237	0.521407	0.831263	0.612618	0.502426	0.488889	0.707572	0.147679	0.797384	0.371239	0.791469	0.524612	0.657069	0.556659	0.100409	1	13	cg01836455	0.762574	0.722905	0.620221	0.479675	0.540587	0.739147	0.710558	0.741161	0.47973	0.485989	0.644185	0.604359	0.0398255	0
cg01844352	0.0890974	0.271653	0.125914	0.202731	0.0914386	0.237614	0.175041	0.076	0.0895723	0.170499	0.0827862	0.0877123	2	9	cg01844352	0.286565	0.523482	0.64893	0.722364	0.198062	0.448629	0.754639	0.0573244	0.132895	0.111521	0.081388	0.0944891	0.0904409	0.51181	0.0946764	0.417134	6	13	cg01844352	0.175242	0.143677	0.404694	0.158336	0.32496	0.43833	0.119576	0.120205	0.12674	0.129744	0.274206	0.124066	0.15014	4
cg01843899	0.909038	0.548215	0.302706	0.92757	0.660705	0.550677	0.7176	0.0926514	0.096655	0.659502	0.0946532	0.564848	2	9	cg01843899	0.672354	0.235916	0.281265	0.177368	0.569644	0.364497	0.550994	0.105922	0.186087	0.107354	0.113946	0.0844254	0.110959	0.407434	0.118116	0.289318	6	13	cg01843899	0.581728	0.518514	0.800198	0.421875	0.554961	0.867553	0.21071	0.18535	0.264694	0.221429	0.624138	0.220546	0.403593	1
cg01845091	0.771579	0.600021	0.462656	0.847663	0.15622	0.602908	0.654825	0.0824305	0.109805	0.585125	0.0961176	0.489007	2	9	cg01845091	0.510059	0.569664	0.576715	0.650846	0.628532	0.53274	0.678792	0.123886	0.197684	0.11779	0.153863	0.114608	0.14158	0.592478	0.141568	0.45091	6	13	cg01845091	0.480054	0.650756	0.708234	0.450061	0.569323	0.797313	0.165103	0.182758	0.217169	0.222326	0.60929	0.196839	0.412451	2
cg01850179	0.430297	0.360059	0.306978	0.159564	0.496411	0.587192	0.487462	0.154511	0.152724	0.403995	0.153618	0.250377	2	9	cg01850179	0.554038	0.647553	0.793493	0.771448	0.542657	0.531583	0.508937	0.114066	0.198426	0.176736	0.126461	0.169125	0.113316	0.621387	0.149689	0.471698	6	13	cg01850179	0.342543	0.391349	0.65356	0.435759	0.426446	0.797722	0.249386	0.240311	0.265932	0.264644	0.507896	0.255068	0.252828	0
cg01849970	0.541491	0.557923	0.28484	0.616155	0.575009	0.38645	0.694687	0.0522678	0.0759652	0.522365	0.0641165	0.458248	2	9	cg01849970	0.22523	0.272249	0.104483	0.0802272	0.0576024	0.0695637	0.109996	0.0592369	0.0541189	0.074932	0.0773869	0.0634244	0.0632355	0.131336	0.0653891	0.0659468	6	13	cg01849970	0.441716	0.0876665	0.147536	0.18797	0.124802	0.116574	0.178005	0.118539	0.137703	0.235419	0.184377	0.167416	0.016961	3
cg01855735	0.146001	0.0468075	0.0971499	0.544643	0.0878489	0.109133	0.0688659	0.0739952	0.0866873	0.157207	0.0803413	0.0768657	2	9	cg01855735	0.660166	0.678394	0.413971	0.816374	0.460466	0.407098	0.815848	0.0511436	0.080292	0.116963	0.101967	0.0887574	0.069682	0.607474	0.0848009	0.522673	6	13	cg01855735	0.161776	0.0972763	0.130699	0.170175	0.104926	0.0993306	0.138481	0.106692	0.0947043	0.175888	0.127364	0.128941	-0.00157738	4
cg01856645	0.244248	0.480952	0.180513	0.801736	0.0713374	0.213949	0.601108	0.118223	0.0830329	0.370549	0.100628	0.269921	2	9	cg01856645	0.51302	0.475421	0.625828	0.700413	0.586645	0.58732	0.685633	0.108971	0.188571	0.0726797	0.338761	0.103714	0.160114	0.596326	0.162135	0.43419	5	13	cg01856645	0.573852	0.455399	0.59934	0.423252	0.555181	0.787744	0.120365	0.11043	0.148148	0.116902	0.565795	0.123961	0.441834	4
cg01857019	0.0615825	0.103057	0.36254	0.0577858	0.0983805	0.119499	0.0750465	0.220914	0.133789	0.125413	0.177351	-0.0519385	1	9	cg01857019	0.643139	0.616694	0.529171	0.58839	0.240208	0.395649	0.729775	0.0877478	0.138688	0.116338	0.105082	0.0989174	0.0973734	0.534718	0.107358	0.42736	6	13	cg01857019	0.212583	0.124931	0.106583	0.24104	0.149651	0.645947	0.162359	0.134946	0.154926	0.129608	0.246789	0.14546	0.101329	4
cg01857475	0.0493572	0.178163	0.194671	0.579179	0.501084	0.5196	0.422892	0.0642129	0.059681	0.349278	0.061947	0.287331	2	9	cg01857475	0.610693	0.626368	0.823878	0.703265	0.789931	0.742591	0.839539	0.0524975	0.13828	0.0721033	0.162171	0.0488124	0.0458948	0.733752	0.0866264	0.647126	6	13	cg01857475	0.558917	0.535581	0.75585	0.426409	0.622098	0.901298	0.122122	0.0998807	0.184591	0.12309	0.633359	0.132421	0.500938	4
cg01858517	0.113924	0.231348	0.1473	0.576365	0.119296	0.111052	0.112804	0.181035	0.189616	0.201727	0.185326	0.016401	2	9	cg01858517	0.686826	0.473419	0.592835	0.598031	0.75601	0.791386	0.803798	0.11964	0.178449	0.152468	0.128781	0.142891	0.116071	0.671758	0.139717	0.532041	6	13	cg01858517	0.6593	0.551965	0.815475	0.587394	0.532765	0.84497	0.333382	0.245322	0.292649	0.264898	0.665311	0.284063	0.381249	0
cg01858879	0.0425628	0.617019	0.0360719	0.0241283	0.0269178	0.0274977	0.0442623	0.0475027	0.0779736	0.116923	0.0627381	0.0541847	2	9	cg01858879	0.71094	0.648521	0.822498	0.829156	0.765621	0.688734	0.876714	0.0572917	0.185385	0.0777916	0.12616	0.174935	0.082369	0.763169	0.117322	0.645847	6	13	cg01858879	0.263011	0.101249	0.209606	0.502906	0.424051	0.909672	0.0787309	0.074325	0.117279	0.193854	0.401749	0.116047	0.285702	4
cg01862418	0.499504	0.521468	0.388504	0.872903	0.402085	0.544221	0.415616	0.126073	0.149286	0.520614	0.13768	0.382935	2	9	cg01862418	0.648067	0.592207	0.797037	0.77186	0.691453	0.656086	0.694084	0.240597	0.311458	0.153553	0.245346	0.16301	0.183978	0.692971	0.216324	0.476647	3	13	cg01862418	0.643325	0.466481	0.641448	0.375524	0.467981	0.790547	0.140867	0.101253	0.147199	0.146867	0.564218	0.134046	0.430171	4
cg01864564	0.150823	0.286759	0.176198	0.220578	0.170592	0.0972222	0.388302	0.130825	0.144377	0.212925	0.137601	0.0753236	2	9	cg01864564	0.661706	0.31082	0.690476	0.684557	0.660269	0.50625	0.801964	0.135172	0.198686	0.121043	0.190732	0.163968	0.108975	0.616577	0.153096	0.463481	6	13	cg01864564	0.40901	0.134627	0.215827	0.324009	0.188831	0.567448	0.227402	0.186431	0.3185	0.292702	0.306625	0.256259	0.0503669	1
cg01869219	0.15967	0.25253	0.160922	0.70401	0.0813783	0.158215	0.193348	0.0644668	0.0690071	0.244296	0.0667369	0.177559	2	9	cg01869219	0.548309	0.389506	0.722591	0.742608	0.462935	0.443981	0.753221	0.0861039	0.121873	0.0944639	0.076075	0.0717233	0.0828651	0.58045	0.0888507	0.491599	6	13	cg01869219	0.311972	0.203117	0.627848	0.178052	0.311181	0.790814	0.118469	0.100224	0.132318	0.139535	0.403831	0.122637	0.281194	4
cg01875459	0.0974565	0.185119	0.170331	0.112283	0.431951	0.184819	0.0923255	0.102633	0.0920668	0.182041	0.0973501	0.0846907	2	9	cg01875459	0.288487	0.369361	0.629978	0.639046	0.55276	0.527895	0.604255	0.100208	0.129526	0.111202	0.116953	0.0811907	0.105696	0.515969	0.107462	0.408506	6	13	cg01875459	0.286392	0.151313	0.257772	0.121749	0.197955	0.723472	0.122097	0.0965323	0.157577	0.142857	0.289776	0.129766	0.16001	4
cg01876194	0.098695	0.0984081	0.141424	0.123903	0.502595	0.114765	0.0958716	0.0948261	0.0866429	0.167952	0.0907345	0.0772173	2	9	cg01876194	0.624426	0.650625	0.293212	0.720125	0.691534	0.697829	0.778609	0.0993364	0.189835	0.123687	0.111551	0.118337	0.0781428	0.636623	0.120148	0.516475	6	13	cg01876194	0.152986	0.127014	0.148649	0.152602	0.122378	0.142225	0.130504	0.112139	0.15598	0.155701	0.140975	0.138581	0.00239443	4
cg01853276	0.650592	0.602658	0.137176	0.85805	0.301524	0.389494	0.632335	0.114686	0.0909677	0.510261	0.102827	0.407435	2	9	cg01853276	0.754826	0.650383	0.110947	0.906124	0.792623	0.490547	0.586207	0.112284	0.1056	0.112355	0.2442	0.07853	0.0718188	0.613094	0.120798	0.492296	5	13	cg01853276	0.485622	0.16603	0.268605	0.25305	0.397347	0.88568	0.171104	0.151523	0.273177	0.263647	0.409389	0.214863	0.194526	2
cg01883159	0.5755	0.547646	0.482476	0.823618	0.747298	0.636676	0.643178	0.113192	0.118606	0.636627	0.115899	0.520728	2	9	cg01883159	0.649147	0.306436	0.687694	0.500654	0.43421	0.434969	0.377113	0.28699	0.321216	0.228839	0.284476	0.245988	0.255948	0.484318	0.270576	0.213742	0	13	cg01883159	0.597934	0.294196	0.607381	0.45655	0.504777	0.753648	0.35167	0.233286	0.434141	0.423562	0.535748	0.360665	0.175083	0
cg01885071	0.12572	0.545075	0.288006	0.935947	0.0353557	0.630475	0.536909	0.0635503	0.0770434	0.442498	0.0702969	0.372201	2	9	cg01885071	0.417386	0.387319	0.663327	0.665089	0.610695	0.531034	0.685105	0.0253556	0.0419947	0.0192753	0.062623	0.048846	0.0278015	0.565708	0.0376494	0.528058	6	13	cg01885071	0.502782	0.112441	0.424232	0.130126	0.326728	0.764854	0.0616025	0.0572863	0.0693814	0.1087	0.376861	0.0742426	0.302618	4
cg01885291	0.098963	0.0593214	0.0520444	0.055911	0.0798862	0.314897	0.0572871	0.066129	0.0826893	0.102616	0.0744092	0.0282066	2	9	cg01885291	0.421205	0.0680398	0.697571	0.762154	0.696004	0.528565	0.809827	0.0881043	0.13383	0.109216	0.0898118	0.0878249	0.0920935	0.569052	0.100147	0.468905	6	13	cg01885291	0.127098	0.196314	0.147717	0.313433	0.188632	0.162437	0.163342	0.114566	0.146252	0.114429	0.189272	0.134647	0.0546243	4
cg01883635	0.522851	0.653928	0.564944	0.891734	0.107385	0.668715	0.777503	0.186188	0.174151	0.598151	0.18017	0.417981	2	9	cg01883635	0.649411	0.364276	0.768817	0.69491	0.709129	0.744262	0.777661	0.19543	0.22807	0.17211	0.155963	0.134798	0.155666	0.672638	0.173673	0.498965	5	13	cg01883635	0.44024	0.588719	0.745824	0.532694	0.560863	0.756193	0.493413	0.379413	0.402235	0.483957	0.604089	0.439754	0.164334	0
cg01888566	0.865944	0.715011	0.654282	0.784614	0.39425	0.761347	0.754566	0.158655	0.09671	0.704288	0.127682	0.576605	2	9	cg01888566	0.698633	0.715677	0.861961	0.65959	0.748079	0.710022	0.852742	0.150915	0.473431	0.211052	0.230394	0.316829	0.323486	0.749529	0.284351	0.465178	1	13	cg01888566	0.624757	0.627425	0.803366	0.676136	0.688722	0.918592	0.0964327	0.208331	0.333779	0.23668	0.723166	0.218806	0.50436	1
cg01888767	0.171351	0.646474	0.633853	0.632087	0.095266	0.658989	0.703582	0.028759	0.0289337	0.505943	0.0288464	0.477097	2	9	cg01888767	0.673718	0.54735	0.0950068	0.0475435	0.0572945	0.541417	0.0694438	0.232107	0.0499841	0.204148	0.0644572	0.269802	0.0551562	0.290254	0.145942	0.144311	3	13	cg01888767	0.0984508	0.20866	0.598072	0.115036	0.392128	0.869911	0.0607332	0.0685634	0.0783118	0.0704786	0.380376	0.0695218	0.310855	4
cg01893041	0.52002	0.544044	0.400887	0.911569	0.24113	0.547214	0.597486	0.104035	0.106755	0.537478	0.105395	0.432083	2	9	cg01893041	0.410144	0.618326	0.417295	0.782772	0.732441	0.498865	0.830029	0.0995281	0.177445	0.142034	0.109968	0.117232	0.118574	0.612839	0.127464	0.485375	6	13	cg01893041	0.103851	0.091262	0.141266	0.125858	0.07308	0.0939388	0.0825306	0.0812054	0.129803	0.115374	0.104876	0.102228	0.00264788	4
cg01894498	0.0808909	0.634104	0.51619	0.93049	0.819184	0.673245	0.585875	0.115286	0.0991007	0.605711	0.107193	0.498518	2	9	cg01894498	0.713561	0.713679	0.83013	0.826283	0.757011	0.727128	0.867853	0.0815595	0.318936	0.220604	0.249319	0.187235	0.114451	0.776521	0.195351	0.58117	3	13	cg01894498	0.446308	0.17994	0.368177	0.206827	0.438734	0.86152	0.188198	0.164096	0.199505	0.167732	0.416918	0.179883	0.237035	4
cg01900413	0.123092	0.543046	0.123808	0.367151	0.0895663	0.467102	0.391687	0.136981	0.108091	0.300779	0.122536	0.178243	2	9	cg01900413	0.546768	0.594751	0.50202	0.706281	0.694973	0.726505	0.693175	0.121048	0.182618	0.137211	0.168737	0.106312	0.121998	0.637782	0.139654	0.498128	6	13	cg01900413	0.590006	0.221159	0.165702	0.2	0.39746	0.758798	0.229076	0.150722	0.299348	0.207448	0.388854	0.221649	0.167206	1
cg01896761	0.88817	0.659661	0.222427	0.707464	0.775943	0.397794	0.75346	0.108838	0.131158	0.629274	0.119998	0.509276	2	9	cg01896761	0.162627	0.129861	0.234041	0.248762	0.153452	0.152006	0.39604	0.193233	0.129251	0.129889	0.233565	0.124721	0.0971719	0.21097	0.151305	0.0596644	5	13	cg01896761	0.285603	0.19558	0.567843	0.471394	0.331846	0.80154	0.456952	0.175224	0.242606	0.372819	0.442301	0.3119	0.130401	1
cg01901107	0.741967	0.523602	0.52013	0.87666	0.662842	0.558066	0.573049	0.0153107	0.0321613	0.636617	0.023736	0.612881	2	9	cg01901107	0.564011	0.536512	0.653649	0.638867	0.637946	0.574085	0.719538	0.0172601	0.200611	0.0538109	0.0117937	0.0792028	0.030555	0.617801	0.0655389	0.552262	5	13	cg01901107	0.52689	0.510115	0.686139	0.514788	0.56669	0.78314	0.13621	0.0479881	0.0884072	0.156059	0.59796	0.107166	0.490794	4
cg01902066	0.745391	0.521909	0.292	0.42371	0.119261	0.509061	0.544783	0.1193	0.12965	0.450874	0.124475	0.326399	2	9	cg01902066	0.570254	0.518929	0.510243	0.701599	0.630203	0.621594	0.760778	0.062148	0.154506	0.095666	0.0533495	0.0989356	0.081371	0.616229	0.090996	0.525233	6	13	cg01902066	0.382687	0.371363	0.413163	0.224174	0.459426	0.493213	0.190274	0.177811	0.198449	0.190573	0.390671	0.189277	0.201394	4
cg01905313	0.0500702	0.537651	0.109433	0.372153	0.080253	0.460314	0.507101	0.0177315	0.0184743	0.302425	0.0181029	0.284322	2	9	cg01905313	0.584393	0.516088	0.720282	0.704658	0.561469	0.562493	0.731657	0.0253847	0.0841848	0.0388915	0.0462952	0.0281042	0.015263	0.625863	0.0396873	0.586175	6	13	cg01905313	0.072714	0.103704	0.0725509	0.133971	0.236324	0.465354	0.0615786	0.0467704	0.0641875	0.0740289	0.18077	0.0616414	0.119128	4
cg01908395	0.107831	0.390808	0.225526	0.0823095	0.138056	0.311768	0.5441	0.161627	0.139345	0.2572	0.150486	0.106714	2	9	cg01908395	0.45385	0.150765	0.657053	0.592388	0.318869	0.629429	0.788578	0.0755037	0.17958	0.084281	0.0991148	0.100595	0.0824814	0.51299	0.103593	0.409398	6	13	cg01908395	0.12644	0.108926	0.51324	0.302767	0.117856	0.0874542	0.0948925	0.0980118	0.209362	0.124084	0.209447	0.131588	0.0778596	3
cg01901262	0.574978	0.780312	0.350507	0.905249	0.830755	0.752175	0.786609	0.129882	0.129512	0.711512	0.129697	0.581815	2	9	cg01901262	0.753652	0.749667	0.823331	0.83748	0.807892	0.718843	0.766983	0.135417	0.261588	0.220172	0.169591	0.199382	0.111376	0.779693	0.182921	0.596772	4	13	cg01901262	0.730925	0.569463	0.468053	0.623097	0.457273	0.8385	0.399459	0.312708	0.325738	0.400164	0.614552	0.359517	0.255035	0
cg01911237	0.336682	0.59131	0.325979	0.0225071	0.0201189	0.456085	0.384838	0.0106049	0.0143668	0.30536	0.0124859	0.292874	2	9	cg01911237	0.444768	0.495595	0.657162	0.501763	0.165295	0.508683	0.586103	0.0276161	0.105197	0.0449089	0.0348136	0.0497709	0.0159533	0.47991	0.0463767	0.433533	6	13	cg01911237	0.258787	0.424723	0.643888	0.3751	0.436289	0.783332	0.0257188	0.0350464	0.0437418	0.0648374	0.48702	0.0423361	0.444684	4
cg01908462	0.792444	0.719008	0.609438	0.783377	0.197861	0.638048	0.52164	0.131458	0.173066	0.608831	0.152262	0.456569	2	9	cg01908462	0.758856	0.715461	0.814583	0.807034	0.782311	0.765749	0.679154	0.345148	0.386838	0.388323	0.358793	0.314783	0.375352	0.76045	0.36154	0.39891	0	13	cg01908462	0.394413	0.322113	0.240263	0.2802	0.272477	0.180057	0.220153	0.191181	0.268036	0.195961	0.281587	0.218832	0.0627547	2
cg01913970	0.0558103	0.157562	0.0442087	0.714658	0.0525657	0.194767	0.56327	0.0627961	0.0408505	0.254692	0.0518233	0.202868	2	9	cg01913970	0.674656	0.758969	0.808255	0.746081	0.721738	0.59783	0.650208	0.109162	0.111684	0.142356	0.108614	0.0660086	0.0511385	0.708248	0.0981606	0.610088	6	13	cg01913970	0.167951	0.0931684	0.25983	0.328257	0.181754	0.650821	0.130298	0.0926106	0.209731	0.157338	0.280297	0.147494	0.132802	3
cg01914455	0.0715975	0.136103	0.450522	0.593174	0.472987	0.481781	0.0551264	0.0760208	0.0893267	0.323041	0.0826737	0.240368	2	9	cg01914455	0.698563	0.689356	0.707615	0.856386	0.761256	0.737639	0.856528	0.085934	0.160973	0.135377	0.0873595	0.0808935	0.0785986	0.758192	0.104856	0.653336	6	13	cg01914455	0.632213	0.675832	0.697625	0.591182	0.666131	0.828716	0.210895	0.232624	0.198032	0.298197	0.68195	0.234937	0.447013	1
cg01915019	0.0965195	0.438188	0.14993	0.568326	0.130951	0.377873	0.124325	0.0856698	0.091266	0.269445	0.0884679	0.180977	2	9	cg01915019	0.467369	0.571219	0.764029	0.458887	0.706657	0.672022	0.772448	0.130896	0.172309	0.115881	0.0812975	0.089002	0.105752	0.630376	0.115856	0.51452	6	13	cg01915019	0.106029	0.0765997	0.119606	0.151778	0.156426	0.464066	0.123457	0.0915619	0.153494	0.136182	0.179084	0.126174	0.0529103	4
cg01915076	0.242373	0.556811	0.0875023	0.68755	0.0528659	0.550716	0.589116	0.0792064	0.0700155	0.395276	0.0746109	0.320665	2	9	cg01915076	0.530932	0.577655	0.66597	0.701984	0.614204	0.496293	0.658652	0.0668615	0.157254	0.145215	0.0712885	0.0942441	0.0848471	0.606527	0.103285	0.503242	6	13	cg01915076	0.484	0.591039	0.66571	0.438272	0.562316	0.769248	0.119083	0.106641	0.115581	0.127967	0.585097	0.117318	0.467779	4
cg01915516	0.0377878	0.55034	0.0351175	0.909547	0.0882566	0.596483	0.148088	0.0460506	0.0344002	0.337946	0.0402254	0.29772	2	9	cg01915516	0.513462	0.524541	0.720612	0.711859	0.224628	0.510659	0.812029	0.0342146	0.159414	0.0860371	0.0431168	0.0841554	0.0387983	0.57397	0.0742895	0.49968	6	13	cg01915516	0.214809	0.26843	0.350708	0.279625	0.464729	0.372456	0.063382	0.0586215	0.158038	0.0737219	0.325126	0.0884408	0.236686	4
cg01913196	0.886666	0.703523	0.525003	0.835462	0.819755	0.751883	0.518205	0.189349	0.140809	0.720071	0.165079	0.554992	2	9	cg01913196	n/a	n/a	n/a	n/a	n/a	n/a	n/a	n/a	n/a	n/a	n/a	n/a	n/a	n/a	n/a	n/a	n/a	n/a	cg01913196	0.627925	0.284537	0.422401	0.687211	0.429061	0.529343	0.40307	0.310283	0.264207	0.405234	0.496746	0.345699	0.151048	0
cg01915791	0.539123	0.587413	0.388323	0.848516	0.452893	0.611521	0.647473	0.0847128	0.114873	0.58218	0.0997931	0.482387	2	9	cg01915791	0.0667568	0.0996863	0.0570977	0.106881	0.107106	0.166478	0.0727912	0.0921278	0.067511	0.0896186		0.0835791	0.0654445	0.0966853	0.0796562	0.0170291	5	12	cg01915791	0.735707	0.643645	0.73518	0.469248	0.588243	0.812307	0.249045	0.174203	0.354849	0.310113	0.664055	0.272053	0.392002	1
cg01919632	0.117326	0.441409	0.0900771	0.138707	0.152302	0.120625	0.404797	0.115231	0.117328	0.20932	0.116279	0.093041	2	9	cg01919632	0.76871	0.144804	0.815757	0.739734	0.800875	0.773868	0.832	0.0964894	0.178885	0.0957539	0.178532	0.145375	0.120941	0.696535	0.135996	0.560539	6	13	cg01919632	0.243672	0.494457	0.242371	0.321535	0.245037	0.809935	0.226125	0.184394	0.230914	0.181179	0.392835	0.205653	0.187182	2
cg01923999	0.880058	0.616502	0.142734	0.879926	0.663635	0.607395	0.696233	0.306198	0.256043	0.640926	0.28112	0.359806	0	9	cg01923999	0.69077	0.612113	0.810068	0.82628	0.700458	0.581259	0.860714	0.129121	0.184927	0.110269	0.172713	0.116368	0.087164	0.725952	0.133427	0.592525	6	13	cg01923999	0.263946	0.128635	0.0660293	0.157221	0.240994	0.0938707	0.163731	0.160611	0.13066	0.135505	0.158449	0.147626	0.010823	4
cg01919374	0.0549822	0.660081	0.54987	0.628455	0.228462	0.449269	0.615981	0.0585833	0.0498716	0.4553	0.0542275	0.401073	2	9	cg01919374	0.430779	0.336478	0.708989	0.268808	0.55851	0.559468	0.704398	0.149051	0.102572	0.103146	0.222335	0.0922121	0.0550722	0.509633	0.120732	0.388901	5	13	cg01919374	0.524457	0.502891	0.343372	0.316287	0.374753	0.789853	0.196733	0.2139	0.263462	0.344183	0.475269	0.25457	0.220699	1
cg01926877	0.0480872	0.540864	0.0292518	0.856688	0.0472108	0.494706	0.0417133	0.0456457	0.0363004	0.294074	0.0409731	0.253101	2	9	cg01926877	0.589539	0.589015	0.766468	0.721492	0.687271	0.603425	0.833202	0.0271574	0.174589	0.0927554	0.0535671	0.0855181	0.031068	0.684345	0.0774425	0.606902	6	13	cg01926877	0.460926	0.0917558	0.113114	0.166394	0.367029	0.836419	0.09775	0.0688799	0.144403	0.121259	0.339273	0.108073	0.2312	4
cg01924448	0.879637	0.552783	0.505018	0.0994126	0.416807	0.668091	0.749932	0.0830763	0.0866926	0.553097	0.0848844	0.468213	2	9	cg01924448	0.0552157	0.0604396	0.0669935	0.0828468	0.0693642	0.052325	0.0948017	0.0703195	0.0547176	0.0364086	0.0982827	0.0528331	0.0563714	0.0688552	0.0614888	0.00736637	6	13	cg01924448	0.309199	0.211809	0.106918	0.123627	0.20426	0.123992	0.209913	0.106109	0.128015	0.171113	0.179968	0.153787	0.0261804	3
cg01930746	0.800188	0.693628	0.471392	0.843439	0.835463	0.644215	0.752211	0.10507	0.104618	0.720076	0.104844	0.615232	2	9	cg01930746	0.616821	0.621119	0.475571	0.1712	0.229706	0.370242	0.43066	0.131393	0.198402	0.184467	0.149509	0.175798	0.192557	0.416474	0.172021	0.244453	6	13	cg01930746	0.378506	0.271762	0.753192	0.443958	0.295261	0.739707	0.192204	0.193607	0.24661	0.237891	0.480398	0.217578	0.26282	2
cg01933836	0.119602	0.766781	0.440758	0.652985	0.018436	0.502481	0.675623	0.200736	0.141081	0.453809	0.170909	0.282901	1	9	cg01933836	0.367469	0.0671821	0.683088	0.521908	0.760176	0.570678	0.801567	0.0858724	0.177611	0.131626	0.106682	0.123495	0.0801913	0.538867	0.11758	0.421287	6	13	cg01933836	0.112977	0.355783	0.109902	0.193808	0.211145	0.882335	0.135937	0.10874	0.152308	0.111409	0.310992	0.127099	0.183893	4
cg01932956	0.880337	0.547447	0.456156	0.914786	0.753765	0.528924	0.67626	0.165497	0.144698	0.679668	0.155098	0.52457	2	9	cg01932956	0.427565	0.112919	0.751728	0.587776	0.412638	0.384029	0.727665	0.105757	0.140094	0.153293	0.0799799	0.0998464	0.132604	0.486331	0.118596	0.367736	6	13	cg01932956	0.166667	0.303219	0.150149	0.214696	0.219088	0.444375	0.236849	0.262375	0.304382	0.274644	0.249699	0.269562	-0.0198634	0
cg01939453	0.837735	0.615161	0.549597	0.936368	0.79138	0.659505	0.688702	0.115554	0.119702	0.725493	0.117628	0.607865	2	9	cg01939453	0.0595238	0.639967	0.267062	0.806507	0.529881	0.706185	0.834188	0.0687711	0.254323	0.11654	0.116004	0.0612707	0.0910937	0.549045	0.118	0.431045	5	13	cg01939453	0.616061	0.227087	0.291588	0.163613	0.540463	0.871368	0.162243	0.0893334	0.102917	0.0894614	0.451697	0.110989	0.340708	4
cg01945822	0.815243	0.441876	0.321333	0.155975	0.85083	0.131619	0.497009	0.181546	0.203888	0.459126	0.192717	0.26641	1	9	cg01945822	0.239076	0.399966	0.540763	0.784341	0.711225	0.393027	0.777778	0.139799	0.160791	0.125658	0.151728	0.0898007	0.0835174	0.549454	0.125216	0.424238	6	13	cg01945822	0.303104	0.158458	0.49044	0.226252	0.448052	0.402337	0.255484	0.222642	0.259768	0.256613	0.338107	0.248627	0.0894806	0
cg01946707	0.121644	0.497659	0.255451	0.312349	0.0467253	0.175237	0.54659	0.0446208	0.0609002	0.27938	0.0527605	0.226619	2	9	cg01946707	0.671817	0.525462	0.547916	0.697748	0.684274	0.619561	0.624625	0.0617381	0.111317	0.0630338	0.0812868	0.0841454	0.0556951	0.624486	0.0762027	0.548283	6	13	cg01946707	0.146964	0.0826326	0.0868268	0.140833	0.0822382	0.328656	0.0728004	0.0604036	0.0825476	0.122995	0.144692	0.0846866	0.0600051	4
cg01949798	0.18955	0.113029	0.049616	0.0665104	0.178163	0.0603052	0.110239	0.0601142	0.0565705	0.10963	0.0583424	0.0512879	2	9	cg01949798	0.703421	0.477067	0.825069	0.617579	0.754384	0.677523	0.826361	0.0614035	0.176285	0.0773826	0.0758816	0.102193	0.0687655	0.697343	0.0936518	0.603692	6	13	cg01949798	0.233569	0.197912	0.167825	0.150815	0.157875	0.784435	0.123009	0.127357	0.137342	0.140759	0.282072	0.132117	0.149955	4
cg01942863	0.765967	0.746966	0.73571	0.962778	0.239932	0.656934	0.748506	0.163565	0.143161	0.693828	0.153363	0.540465	2	9	cg01942863	0.66397	0.573588	0.541765	0.81043	0.681542	0.678211	0.818227	0.244002	0.413975	0.199284	0.274727	0.213116	0.212049	0.681105	0.259526	0.421579	1	13	cg01942863	0.569332	0.258698	0.512903	0.444974	0.521257	0.811356	0.301896	0.196859	0.265831	0.252256	0.519753	0.254211	0.265543	1
cg01959516	0.19648	0.335662	0.371047	0.193567	0.341054	0.470003	0.39207	0.161862	0.132816	0.328555	0.147339	0.181216	2	9	cg01959516	0.587109	0.441696	0.734425	0.628788	0.644881	0.648119	0.778984	0.0802422	0.256965	0.179594	0.0965809	0.0946427	0.117969	0.637715	0.137666	0.500049	5	13	cg01959516	0.342785	0.592781	0.713019	0.530645	0.577248	0.592127	0.110204	0.119466	0.180757	0.155709	0.558101	0.141534	0.416567	4
cg01950074	0.841991	0.629096	0.348601	0.513576	0.0919082	0.512807	0.713206	0.106902	0.115185	0.521598	0.111043	0.410555	2	9	cg01950074	0.101667	0.194465	0.651004	0.612306	0.5175	0.595445	0.616315	0.385634	0.421565	0.384575	0.506559	0.382678	0.454624	0.469814	0.422606	0.0472085	0	13	cg01950074	0.334216	0.543176	0.764273	0.464851	0.617238	0.465102	0.168951	0.161356	0.19988	0.182537	0.531476	0.178181	0.353295	4
cg01959730	0.479015	0.657483	0.407466	0.900774	0.309088	0.760312	0.335354	0.0737896	0.0762586	0.549927	0.0750241	0.474903	2	9	cg01959730	0.516645	0.507951	0.881132	0.827055	0.798556	0.716245	0.889317	0.0620228	0.167102	0.113008	0.119216	0.077715	0.0687972	0.733843	0.10131	0.632533	6	13	cg01959730	0.625328	0.566392	0.871599	0.273314	0.414412	0.863502	0.175674	0.199727	0.315504	0.148796	0.602425	0.209925	0.392499	3
cg01960526	0.38366	0.562241	0.582767	0.857413	0.0759628	0.61096	0.487096	0.0395505	0.0513151	0.508586	0.0454328	0.463153	2	9	cg01960526	0.0440879	0.0600613	0.148173	0.0655468	0.0589378	0.119825	0.47666	0.0426929	0.0655429	0.0504428	0.118275	0.0400911	0.0347988	0.139042	0.0586406	0.080401	6	13	cg01960526	0.0924975	0.102663	0.0985481	0.115588	0.113526	0.169776	0.106664	0.0881213	0.0891681	0.129701	0.115433	0.103414	0.0120194	4
[truncated: 10,749 more rows]
[truncated: 7 more columns]

## Sheet: Overlapping CpG island probes
NAME	CHROMOSOME_36	UCSC_REFGENE_NAME	UCSC_REFGENE_ACCESSION	UCSC_REFGENE_GROUP	RELATION_TO_UCSC_CPG_ISLAND
[truncated: 128 more rows]

[truncated: 2 more sheets: SDHB-RCC + GIST or PheoPGL, Gene List]
