# Supplementary material for: Kidney tumors associated with germline mutations of FH and SDHB show a CpG island methylator phenotype (CIMP)
Source: PLoS One. 2022 Dec 1;17(12):e0278108. doi: 10.1371/journal.pone.0278108 (PMC9714951; doi:10.1371/journal.pone.0278108)
Supplement: S5 Table — (XLSX) [file pone.0278108.s005.xlsx]

## Sheet: 50 probes set
	TargetID	HLRCC1	HLRCC2	HLRCC3	HLRCC4	HLRCC5	HLRCC6	HLRCC7	HLRCC8Lt.	HLRCC8Rt.	HLRCC9	HLRCC10	HLRCC2M	HLRCC4Th.	HLRCC11M	HLRCC12M	SDHB-RCC1	SDHB-RCC2	SDHB-RCC3	SDHB-RCC4	SDHB-RCC5	SDHB-RCC6	HLRCC1 N	HLRCC2 N	HLRCC3 N	HLRCC4 N	VHL1	VHL1 N	VHL2	VHL2 N	VHL3	VHL3 N	VHL4	VHL5	HPRC1	HPRC2	HPRC3	HPRC4	SDHB-RCC1 N	SDHB-RCC2 N	SDHB-RCC3 N	SDHB-RCC4 N	BHD1	BHD2	BHD3	BHD4	>0.5 CIMP	<0.2 non CIMP	CIMP t-test
CIMP probes	cg06282270	0.649485	0.73664	0.73904	0.80481	0.817439	0.781256	0.882266	0.839362	0.78648	0.621747	0.887952	0.75271	0.83482	0.8015	0.68037	0.669813	0.755077	0.801202	0.733004	0.713425	0.885146	0.07602	0.03526	0.07717	0.02206	0.0676897	0.0660034	0.0721995	0.0635091	0.0630938	0.083505	0.0694904	0.0917259	0.0766943	0.0582239	0.0612245	0.055149	0.191926	0.0913349	0.133333	0.181932	0.0660138	0.0849328	0.151871	0.109756	21	24	1.93813e-26
	cg19089073	0.65162	0.7376	0.78332	0.80939	0.802715	0.78201	0.832033	0.81776	0.827694	0.686735	0.877333	0.77362	0.85943	0.78649	0.69117	0.700951	0.654127	0.822395	0.611194	0.691224	0.83879	0.0748216	0.0167	0.04385	0.04908	0.0538228	0.0499803	0.13402	0.130219	0.0815488	0.0748579	0.0788818	0.0592133	0.0722062	0.0522303	0.0617436	0.0541933	0.104596	0.083223	0.100405	0.183215	0.0881416	0.0829849	0.0568483	0.0769008	21	24	5.00032e-25
	cg18222083	0.659276	0.82826	0.79248	0.88343	0.7806	0.817046	0.861505	0.886388	0.825347	0.690878	0.892922	0.86633	0.91551	0.83489	0.74476	0.753956	0.726644	0.85093	0.648773	0.716104	0.920378	0.0744626	0.02063	0.01795	0.02891	0.047631	0.0602482	0.0646885	0.0691358	0.0713405	0.0675524	0.06182	0.0603483	0.0905782	0.0696355	0.0749372	0.0714451	0.140338	0.0800712	0.179738	0.132482	0.0775671	0.0745757	0.0722756	0.08585	21	24	2.06623e-24
	cg15460093	0.596876	0.62638	0.62199	0.64245	0.621949	0.635068	0.743943	0.75721	0.65259	0.534974	0.770156	0.643	0.7182	0.64912	0.5844	0.563438	0.514386	0.641002	0.599466	0.605453	0.808758	0.0429125	0.05069	0.16325	0.12274	0.0468732	0.0466248	0.042674	0.0532293	0.0528322	0.0452314	0.047619	0.0523406	0.102856	0.0681585	0.0478696	0.0393565	0.164077	0.0613346	0.183647	0.0697856	0.0399411	0.0460105	0.058267	0.103342	21	24	2.10838e-24
	cg09671258	0.647263	0.77851	0.76141	0.8132	0.785933	0.7707	0.88012	0.871424	0.807601	0.618087	0.88198	0.76438	0.87175	0.76527	0.70809	0.688668	0.650339	0.850832	0.726806	0.729298	0.908184	0.0704177	0.01936	0.07831	0.04553	0.0610961	0.0800739	0.0714706	0.0780114	0.105911	0.068476	0.103141	0.095265	0.0968612	0.0624494	0.107395	0.0538905	0.142857	0.070435	0.168727	0.132293	0.060763	0.191922	0.0525687	0.0917386	21	24	3.21165e-24
	cg14565265	0.638074	0.73563	0.76403	0.66941	0.750357	0.763284	0.853434	0.734194	0.812484	0.623729	0.855838	0.78246	0.6821	0.78763	0.64393	0.648833	0.650132	0.736082	0.551676	0.649858	0.840923	0.109202	0.02067	0.01471	0.02487	0.0897187	0.111359	0.102727	0.0930027	0.0921524	0.128979	0.0911904	0.0794413	0.103856	0.0869318	0.0822867	0.100091	0.167829	0.103801	0.1762	0.178357	0.0963084	0.0821087	0.0847311	0.0734266	21	24	2.71407e-23
	cg11867546	0.531952	0.61358	0.67305	0.59848	0.558889	0.574358	0.572973	0.656256	0.685466	0.573221	0.737475	0.6509	0.69059	0.70122	0.56717	0.543389	0.55339	0.691924	0.593323	0.507347	0.636775	0.0791529	0.03754	0.08839	0.05661	0.0668006	0.0888213	0.0870854	0.0745191	0.127787	0.0950556	0.0846275	0.0963077	0.0876411	0.0852103	0.0809155	0.075871	0.154154	0.0873282	0.158546	0.128408	0.0815446	0.0926143	0.101055	0.0956376	21	24	3.25194e-23
	cg19548479	0.617049	0.73385	0.67044	0.76995	0.766753	0.731355	0.770438	0.81272	0.779928	0.607535	0.778498	0.76059	0.82732	0.6913	0.60245	0.686962	0.630734	0.752805	0.607308	0.644747	0.849922	0.101701	0.03592	0.03418	0.03763	0.0871188	0.111299	0.114532	0.0898502	0.0906545	0.0814839	0.0832149	0.106978	0.13794	0.140661	0.133005	0.14575	0.138659	0.111355	0.13185	0.13986	0.122492	0.126329	0.0985075	0.124915	21	24	4.67265e-23
	cg09889291	0.620585	0.70796	0.68793	0.81846	0.743121	0.758156	0.820449	0.832657	0.774761	0.617298	0.876358	0.76413	0.8705	0.75374	0.72148	0.674482	0.588942	0.748788	0.674532	0.681536	0.877741	0.0722313	0.02304	0.02799	0.00641	0.0696329	0.0678059	0.0626295	0.0816611	0.0785569	0.0735214	0.0647626	0.0665063	0.0599007	0.0681162	0.0810603	0.0869202	0.116835	0.0842459	0.111634	0.176525	0.0754239	0.0748656	0.0718997	0.0577079	21	24	2.01586e-22
	cg10530104	0.601795	0.74562	0.76074	0.83351	0.718346	0.683702	0.74092	0.724718	0.734894	0.545133	0.787926	0.79295	0.83318	0.73114	0.60809	0.671304	0.660433	0.792406	0.573529	0.644148	0.820343	0.0710907	0.02203	0.05291	0.03048	0.0591614	0.0649807	0.0787789	0.0706418	0.0693633	0.0735226	0.066015	0.1191	0.121351	0.134185	0.110112	0.115401	0.11571	0.0894347	0.169853	0.122004	0.0942244	0.0946726	0.0822434	0.103904	21	24	5.78858e-22
	cg09101796	0.584198	0.65811	0.5895	0.71642	0.715952	0.711072	0.749978	0.77933	0.713097	0.566542	0.828924	0.64159	0.78168	0.67667	0.60774	0.652164	0.698297	0.7209	0.58101	0.653765	0.823174	0.0580792	0.01539	0.03475	0.01578	0.0554732	0.0739307	0.0721903	0.0630468	0.0634306	0.0597575	0.0601061	0.0452686	0.0577929	0.0558368	0.0658567	0.0554197	0.113623	0.0783453	0.101826	0.129191	0.0653716	0.0633416	0.0665194	0.0490372	21	24	5.81802e-22
	cg05916744	0.588215	0.72489	0.7529	0.79927	0.752011	0.717983	0.819295	0.804006	0.72224	0.578342	0.845858	0.78526	0.88061	0.73203	0.64559	0.668509	0.672772	0.7599	0.649633	0.671818	0.896586	0.0432414	0.02528	0.07604	0.0312	0.0377941	0.049586	0.04914	0.0530118	0.0688055	0.0482436	0.0415891	0.0489844	0.074193	0.0753981	0.0574846	0.0535424	0.147239	0.049873	0.0977467	0.155058	0.0606907	0.0476017	0.0565844	0.069683	21	24	6.20107e-22
	cg24940138	0.601627	0.71275	0.69202	0.80208	0.765608	0.746834	0.775319	0.797437	0.780855	0.636284	0.87398	0.73004	0.8592	0.71029	0.60374	0.683637	0.671117	0.773153	0.609512	0.686921	0.874856	0.0802684	0.00881	0.01989	0.01873	0.0688698	0.0760199	0.0720778	0.074462	0.0886516	0.0666578	0.0697189	0.0813686	0.0823812	0.0654336	0.0679897	0.0665163	0.129414	0.102846	0.103825	0.0898753	0.111695	0.110889	0.0652513	0.0724889	21	24	6.86858e-22
	cg23186643	0.537848	0.64918	0.65887	0.71398	0.677887	0.672284	0.706827	0.730656	0.669089	0.509694	0.749445	0.71426	0.75225	0.69623	0.58174	0.56133	0.586841	0.680963	0.626997	0.606457	0.749239	0.0922862	0.10785	0.16792	0.11029	0.0983213	0.109497	0.0983239	0.100527	0.0982482	0.133904	0.0889607	0.0954295	0.153476	0.17739	0.144223	0.147821	0.128301	0.137595	0.167027	0.107315	0.131643	0.135899	0.104433	0.14893	21	24	8.10673e-22
	cg07564088	0.58298	0.69564	0.65771	0.77833	0.668767	0.677903	0.808833	0.798797	0.660537	0.561175	0.854916	0.75069	0.84418	0.7501	0.58652	0.643201	0.646003	0.709223	0.627401	0.632237	0.84702	0.0868852	0.02222	0.05949	0.02899	0.0522079	0.0609249	0.0790525	0.174609	0.0626002	0.0671798	0.063572	0.0517412	0.0439186	0.0361698	0.0412849	0.0418263	0.12763	0.150154	0.072286	0.114453	0.0441817	0.0397844	0.0386086	0.0385305	21	24	8.46879e-22
	cg20465143	0.636811	0.69242	0.75804	0.73982	0.703348	0.710274	0.792815	0.77114	0.650725	0.578139	0.834425	0.72319	0.80634	0.72236	0.65878	0.578596	0.662746	0.748921	0.574888	0.657723	0.823048	0.0872058	0.06205	0.06445	0.04723	0.0843448	0.0856887	0.0839406	0.0966109	0.110132	0.0828276	0.0801109	0.099112	0.106125	0.109143	0.0999039	0.108884	0.0959817	0.09343	0.152367	0.145044	0.106876	0.096895	0.117629	0.16092	21	24	8.62632e-22
	cg22196952	0.599357	0.677	0.62523	0.76581	0.703011	0.710189	0.735447	0.739817	0.67147	0.586774	0.855294	0.70122	0.81241	0.69724	0.63898	0.628734	0.694455	0.753166	0.588045	0.660807	0.829967	0.0651874	0.0134	0.02775	0.01909	0.048004	0.0459591	0.0464716	0.0581536	0.0549825	0.0490186	0.0488226	0.0470707	0.0586402	0.0561814	0.0629156	0.0602158	0.0978471	0.0646037	0.0844856	0.0837798	0.0631148	0.0530469	0.0556353	0.0496533	21	24	1.48838e-21
	cg12253191	0.560135	0.57629	0.62205	0.66798	0.655714	0.650488	0.805282	0.729206	0.625313	0.522551	0.735086	0.62512	0.72789	0.61989	0.54852	0.571954	0.592504	0.726254	0.530991	0.583645	0.807276	0.0544233	0.03744	0.12104	0.09595	0.0442127	0.0501626	0.0842217	0.153955	0.0568041	0.0447136	0.0807606	0.0508394	0.0985268	0.0830398	0.061493	0.0494831	0.0596408	0.057247	0.152675	0.159805	0.0966114	0.0435293	0.0599778	0.130802	21	24	1.91811e-21
	cg25789216	0.615222	0.79337	0.80123	0.85646	0.820034	0.739494	0.850843	0.882253	0.762143	0.585195	0.863636	0.82055	0.91586	0.82665	0.71844	0.683379	0.720917	0.760226	0.674705	0.6866	0.891646	0.0506374	0.04594	0.10716	0.05467	0.0447979	0.048655	0.046633	0.0507012	0.0498541	0.0591741	0.059482	0.0595044	0.101383	0.0621297	0.0629397	0.0573614	0.124457	0.0580163	0.115882	0.152958	0.0671016	0.0699822	0.0465571	0.0704025	21	24	2.1015e-21
	cg03244036	0.61915	0.70214	0.68965	0.76356	0.724962	0.682668	0.756141	0.724303	0.70163	0.542828	0.782623	0.7059	0.80698	0.63629	0.52605	0.658453	0.629792	0.74815	0.622159	0.620285	0.809955	0.105837	0.07176	0.09706	0.095	0.104255	0.121762	0.133656	0.124837	0.11222	0.10321	0.103631	0.144013	0.167811	0.163311	0.165895	0.168292	0.165828	0.143708	0.172688	0.169843	0.151985	0.141506	0.105493	0.12886	21	24	2.47557e-21
	cg06314872	0.606538	0.70705	0.6885	0.74223	0.745338	0.713769	0.830148	0.823749	0.741441	0.618044	0.826955	0.74453	0.80579	0.74515	0.57	0.68979	0.549371	0.767966	0.63268	0.660494	0.872211	0.161183	0.04463	0.07004	0.08341	0.1119	0.142422	0.109714	0.156543	0.113764	0.143316	0.100164	0.12179	0.118548	0.084969	0.0824168	0.0992378	0.179475	0.124538	0.159977	0.17196	0.095565	0.0951623	0.0863182	0.110607	21	24	5.99032e-21
	cg13951572	0.660269	0.74893	0.73341	0.76129	0.819627	0.779325	0.883658	0.854238	0.779268	0.672484	0.887416	0.77077	0.80711	0.80277	0.50162	0.709886	0.761342	0.823427	0.647511	0.721544	0.88352	0.074268	0.04462	0.08065	0.05502	0.0560355	0.0793117	0.0871992	0.077131	0.0887474	0.0767448	0.0815388	0.0771744	0.10516	0.0760732	0.080881	0.0938669	0.0932975	0.0906519	0.129382	0.197224	0.104262	0.108798	0.0829584	0.0855272	21	24	6.22342e-21
	cg11190071	0.625762	0.77842	0.77508	0.8327	0.718986	0.721254	0.801785	0.806533	0.773626	0.628892	0.871222	0.80535	0.88502	0.7297	0.64049	0.642656	0.679555	0.678813	0.631538	0.659568	0.848083	0.114389	0.03037	0.08447	0.05425	0.0939482	0.108855	0.110033	0.115997	0.0972636	0.117504	0.0860702	0.102277	0.104023	0.0787714	0.0736818	0.0832751	0.129497	0.112526	0.129714	0.146095	0.103784	0.109991	0.0873716	0.112328	21	24	6.83892e-21
	cg07871590	0.524184	0.64178	0.69572	0.71858	0.660685	0.645056	0.75482	0.765278	0.703516	0.534822	0.7401	0.69241	0.79355	0.69381	0.61287	0.619278	0.616343	0.623284	0.523299	0.640324	0.850381	0.096261	0.04032	0.09412	0.04074	0.104877	0.107224	0.116126	0.104938	0.15223	0.106282	0.0960019	0.0872354	0.116544	0.0697929	0.0845755	0.0912454	0.189602	0.0979976	0.145141	0.157541	0.0876115	0.0832801	0.061697	0.101266	21	24	8.55889e-21
	cg10944735	0.566895	0.66035	0.66248	0.75883	0.733265	0.669692	0.764832	0.744561	0.618841	0.580534	0.793233	0.70478	0.81795	0.71063	0.62321	0.595809	0.570454	0.68477	0.542141	0.595805	0.816876	0.0562458	0.02936	0.09946	0.05235	0.0710523	0.0685859	0.0873289	0.0652417	0.176123	0.0841823	0.08248	0.0679879	0.0967067	0.0716887	0.0849812	0.0670616	0.101711	0.0650661	0.10033	0.110116	0.0754541	0.0592343	0.0573803	0.0900589	21	24	1.7705e-20
HLRCC probes	cg26426142	0.607355	0.65748	0.67521	0.73361	0.703051	0.708077	0.775102	0.809687	0.7536	0.624524	0.779182	0.72648	0.815	0.75161	0.63235	0.123907	0.101582	0.116976	0.119061	0.107915	0.102865	0.0770804	0.02043	0.04228	0.03894	0.0862493	0.106042	0.0777914	0.101414	0.106385	0.0917847	0.0890935	0.0885651	0.0801438	0.0842935	0.0848303	0.0791846	0.18479	0.102084	0.122058	0.114167	0.114663	0.106244	0.0695026	0.0954116	15	24	4.55317e-07
	cg02221866	0.620226	0.77531	0.79827	0.69578	0.708454	0.740548	0.822683	0.829796	0.789844	0.642513	0.9057	0.77895	0.75896	0.78225	0.60722	0.144414	0.129368	0.112426	0.175799	0.113978	0.102608	0.108036	0.01209	0.04633	0.01252	0.105088	0.12836	0.131194	0.12664	0.105444	0.130623	0.124344	0.11258	0.0908679	0.0900377	0.0966784	0.0796146	0.168398	0.122885	0.134527	0.1488	0.12813	0.111325	0.0863078	0.0920395	15	24	4.66167e-07
	cg21532325	0.564062	0.61526	0.67718	0.65898	0.774467	0.675162	0.632835	0.788457	0.598585	0.50665	0.621839	0.653	0.76158	0.65955	0.57828	0.0734931	0.0534715	0.0753846	0.192784	0.113345	0.133155	0.0527903	0.02585	0.09809	0.04931	0.0505695	0.0546805	0.0604814	0.0673386	0.0548036	0.055878	0.0493814	0.0559315	0.0754642	0.0511146	0.059183	0.0594154	0.1277	0.05764	0.142197	0.167281	0.0554115	0.0498999	0.047501	0.0675279	15	24	2.97456e-07
	cg16863718	0.593044	0.66902	0.6618	0.71149	0.700509	0.729632	0.538273	0.793682	0.74914	0.573458	0.848728	0.71625	0.75312	0.71044	0.61942	0.119508	0.0960368	0.109366	0.158689	0.0925632	0.117352	0.0845972	0	0.03776	0.01528	0.0739274	0.0650342	0.0846062	0.0754535	0.0832763	0.0935356	0.0740796	0.0642587	0.096207	0.0746651	0.0757976	0.0799377	0.10103	0.0921634	0.0874505	0.184377	0.0778862	0.0659422	0.0759605	0.0948369	15	24	3.13834e-07
	cg15387132	0.620682	0.69235	0.73598	0.67897	0.663226	0.741196	0.697483	0.776962	0.6811	0.544753	0.814508	0.75582	0.68919	0.74333	0.51933	0.143714	0.0769723	0.074349	0.0953582	0.102949	0.0865747	0.0856875	0.01936	0.04787	0.03942	0.0746734	0.0823684	0.106981	0.0863527	0.0857522	0.0765929	0.084221	0.0813829	0.117194	0.128733	0.14072	0.121945	0.131018	0.0811982	0.113975	0.110587	0.110871	0.0912892	0.0911714	0.0827596	15	24	9.28412e-07
	cg02067846	0.53429	0.58891	0.64631	0.65737	0.64612	0.642697	0.77174	0.714887	0.631122	0.52704	0.771084	0.61958	0.72985	0.64088	0.49002	0.123816	0.0618557	0.05813	0.147927	0.17249	0.134676	0.0464268	0.01384	0.07626	0.0161	0.0491458	0.0427684	0.055363	0.042279	0.0528794	0.0503006	0.0473557	0.046354	0.0931079	0.0520796	0.0578007	0.0545216	0.0352899	0.0452313	0.0959704	0.0745827	0.0610104	0.0448446	0.0532648	0.0802663	14	24	1.36861e-07
	cg26986937	0.617482	0.70617	0.73622	0.5903	0.699198	0.682798	0.823117	0.805272	0.712091	0.552831	0.841508	0.72556	0.54625	0.74875	0.63377	0.0707299	0.0540941	0.0607216	0.102177	0.0957728	0.0498956	0.0492693	0.00631	0.03673	0.02614	0.0442903	0.0636582	0.0437027	0.0517797	0.0642836	0.04916	0.0597698	0.0580636	0.0547203	0.048739	0.043526	0.0488252	0.0483381	0.0426624	0.0840635	0.162408	0.0666552	0.0586042	0.0426865	0.0487691	15	24	6.7766e-07
	cg05646373	0.540855	0.69561	0.73155	0.72138	0.605067	0.707511	0.718231	0.806623	0.715596	0.5573	0.860496	0.65602	0.80891	0.77844	0.63092	0.0663233	0.0499329	0.0364838	0.0609051	0.0496594	0.046433	0.0474692	0.00295	0.04397	0.01914	0.0385441	0.0404409	0.0474155	0.0445111	0.0534232	0.0438082	0.0561943	0.0496278	0.0474317	0.044329	0.045164	0.0441974	0.124288	0.0440568	0.0540822	0.0831917	0.0483839	0.0460408	0.0467577	0.0476381	15	24	1.04983e-06
	cg22000050	0.55507	0.60353	0.61371	0.64703	0.612511	0.719211	0.808352	0.817338	0.742474	0.560917	0.694252	0.71024	0.64069	0.6499	0.55637	0.0980745	0.0708758	0.116754	0.126103	0.0831604	0.0833221	0.0936357	0.04804	0.06737	0.03521	0.0829023	0.097932	0.083685	0.0791905	0.0779373	0.0881292	0.072132	0.113233	0.115438	0.116448	0.115963	0.137075	0.100938	0.0914256	0.130547	0.140071	0.110561	0.11397	0.0829967	0.0961044	15	24	1.17585e-06
	cg04439159	0.531987	0.59806	0.63317	0.72878	0.769616	0.696285	0.71863	0.788964	0.704454	0.546595	0.754434	0.65313	0.806	0.67759	0.54986	0.0933227	0.0763136	0.114361	0.12158	0.0798936	0.105276	0.0720891	0.03245	0.07121	0.05646	0.061188	0.0792607	0.0788981	0.0813215	0.0817214	0.0741333	0.0644181	0.0881465	0.106078	0.12511	0.120378	0.0892737	0.0958564	0.0696558	0.115938	0.113816	0.0958854	0.0957239	0.0638672	0.0874781	15	24	7.72262e-07
	cg08846783	0.552876	0.63353	0.4986	0.70869	0.489918	0.656355	0.764139	0.662482	0.625589	0.505262	0.738629	0.62618	0.73547	0.67065	0.5508	0.0650611	0.0567944	0.069198	0.175164	0.067846	0.0594545	0.0621318	0.01706	0.04133	0.02887	0.05451	0.0507164	0.0561173	0.0488747	0.0469274	0.0645051	0.0527303	0.0546869	0.0575698	0.0458227	0.0495035	0.0478337	0.0825411	0.0594079	0.0857628	0.08	0.0570546	0.0559069	0.0452094	0.142522	13	24	5.88946e-07
	cg09008417	0.480362	0.56095	0.66783	0.69412	0.662756	0.647165	0.721616	0.60115	0.751724	0.524157	0.809864	0.62554	0.7327	0.6402	0.44863	0.198756	0.112315	0.167448	0.142786	0.0525086	0.0683129	0.0560909	0.00054	0.01488	0.01202	0.0459841	0.0531244	0.0631567	0.0536069	0.0545606	0.0442055	0.0531849	0.0567882	0.0711932	0.0550019	0.0597164	0.0580268	0.0657335	0.057808	0.0804954	0.100105	0.078655	0.0711653	0.0552519	0.0656121	13	24	1.50051e-07
	cg07951347	0.528549	0.61165	0.53431	0.67493	0.786669	0.747262	0.635315	0.828571	0.751576	0.619694	0.753601	0.69979	0.77261	0.666	0.48081	0.138715	0.0881429	0.0814011	0.122892	0.116153	0.149996	0.108028	0.02286	0.02782	0.00114	0.107797	0.108454	0.119846	0.111787	0.134204	0.129578	0.104931	0.100737	0.0920171	0.0819916	0.165461	0.0629642	0.190944	0.108044	0.109579	0.0955485	0.0731149	0.1939	0.0602643	0.0725131	14	24	8.23838e-07
	cg05824050	0.410669	0.58774	0.51194	0.60683	0.58292	0.580417	0.596485	0.560879	0.578086	0.398456	0.754487	0.6549	0.69283	0.65805	0.53492	0.133342	0.0928793	0.125956	0.195827	0.107238	0.117576	0.0920422	0.05044	0.05388	0.04476	0.0824882	0.119886	0.094863	0.0846387	0.109487	0.0922295	0.0801769	0.109857	0.109047	0.128597	0.107958	0.131231	0.106399	0.102325	0.11072	0.131343	0.104979	0.0985978	0.0743625	0.104646	13	24	4.96313e-07
	cg13383019	0.550861	0.56663	0.67288	0.7345	0.560012	0.586863	0.651135	0.659584	0.473341	0.408668	0.770982	0.66431	0.78961	0.70275	0.52629	0.0654768	0.0622159	0.064961	0.178553	0.0663808	0.0683573	0.0820347	0.02947	0.03769	0.03214	0.0612009	0.0589581	0.0756468	0.0703936	0.0658809	0.0750084	0.0771534	0.0804384	0.0798693	0.0684848	0.0937145	0.0901056	0.090098	0.0688147	0.084691	0.137219	0.0867209	0.0765997	0.0839795	0.0812829	13	24	1.3216e-06
	cg16589463	0.567416	0.64886	0.65798	0.67265	0.719386	0.649962	0.736371	0.510419	0.683663	0.414923	0.562865	0.69343	0.70393	0.68928	0.36248	0.121261	0.0944914	0.108763	0.183965	0.156749	0.0831203	0.0861283	0.04403	0.08691	0.05585	0.0891365	0.0989453	0.0801743	0.0821416	0.0848474	0.0920239	0.0763449	0.112501	0.147634	0.155052	0.126852	0.149342	0.113662	0.0866319	0.140027	0.191325	0.126365	0.120825	0.0873215	0.126289	13	24	1.10369e-06
	cg03727373	0.531371	0.62882	0.63352	0.77332	0.667969	0.654766	0.423644	0.803763	0.483547	0.501089	0.568675	0.68485	0.73923	0.70626	0.51876	0.123766	0.112801	0.150484	0.1347	0.120466	0.165634	0.104293	0.04258	0.07857	0.07885	0.0978675	0.122456	0.0880382	0.120329	0.122995	0.10273	0.109898	0.119058	0.111737	0.115827	0.103867	0.112411	0.103221	0.129441	0.149765	0.182869	0.168283	0.166805	0.0991558	0.159849	13	24	1.09596e-06
	cg07701237	0.60026	0.62356	0.48456	0.64818	0.692555	0.686962	0.73167	0.823307	0.694291	0.535097	0.795922	0.56454	0.69427	0.72231	0.34752	0.150475	0.0971059	0.0943396	0.118796	0.0881388	0.0898985	0.0783528	0.00505	0.04891	0.03867	0.0754431	0.0841884	0.0987063	0.0721801	0.0850667	0.0612559	0.0824494	0.0826405	0.117751	0.123917	0.123662	0.139055	0.119311	0.0794003	0.122014	0.122475	0.112572	0.102667	0.0970572	0.101688	13	24	1.26486e-06
	cg16851924	0.520613	0.61713	0.53015	0.78082	0.756643	0.596625	0.8052	0.467871	0.625166	0.492869	0.849781	0.61739	0.79366	0.58841	0.53989	0.124552	0.094501	0.128304	0.155263	0.1574	0.0864098	0.0839232	0.03896	0.02095	0.01666	0.0832204	0.0849361	0.100111	0.0976796	0.0929043	0.0914634	0.0807711	0.0925437	0.115009	0.092557	0.102276	0.10908	0.108007	0.100292	0.142036	0.173897	0.106897	0.105987	0.0950711	0.097359	13	24	8.01927e-07
	cg20097440	0.647364	0.74753	0.66865	0.81782	0.672143	0.501721	0.86335	0.827147	0.706937	0.62403	0.59057	0.76861	0.86286	0.23772	0.6598	0.0983591	0.105211	0.144259	0.178967	0.146582	0.197373	0.129515	0.06908	0.11832	0.10547	0.110883	0.0962172	0.122511	0.147759	0.12696	0.0945808	0.0940834	0.115076	0.132359	0.098979	0.126444	0.106077	0.0856348	0.10721	0.126237	0.114808	0.109538	0.120397	0.101321	0.096224	14	24	1.40403e-06
	cg01105494	0.569419	0.63507	0.55827	0.82495	0.668027	0.528217	0.366821	0.612989	0.629048	0.265966	0.812346	0.71375	0.88529	0.76045	0.62281	0.142919	0.130209	0.105627	0.172585	0.110783	0.108588	0.0844845	0.01141	0.02135	0.01172	0.0877262	0.0951998	0.0948509	0.0797935	0.105067	0.0914327	0.0996781	0.0964525	0.0641436	0.0716154	0.0761992	0.0834211	0.123166	0.105701	0.132894	0.169947	0.106564	0.0759404	0.0698967	0.0738099	13	24	1.21865e-06
	cg17093995	0.499002	0.6068	0.69206	0.08341	0.571652	0.677243	0.852052	0.794786	0.617465	0.50398	0.834134	0.58026	0.57878	0.64632	0.55456	0.107998	0.053239	0.126185	0.107945	0.115639	0.152222	0.0489954	0.01534	0.04562	0.01366	0.0411456	0.0502956	0.0577306	0.0473593	0.0538059	0.0463002	0.0580108	0.0472967	0.0518579	0.0571615	0.0538721	0.0461043	0.112598	0.0531904	0.0915648	0.0896405	0.0551093	0.0576192	0.0503063	0.0753201	13	24	1.26293e-06
	cg03342008	0.555836	0.66238	0.68438	0.67064	0.657068	0.690976	0.772407	0.761839	0.771092	0.529495	0.831459	0.64037	0.74659	0.04325	0.51662	0.100175	0.0857867	0.0981294	0.115357	0.0835757	0.0753714	0.0884008	0.04356	0.04341	0.05029	0.089477	0.103209	0.087314	0.0896715	0.0863069	0.0792994	0.0813938	0.0990856	0.144798	0.170361	0.149612	0.162926	0.106055	0.0979577	0.12921	0.106594	0.114496	0.0945004	0.114643	0.111179	14	24	9.78874e-06
	cg17419623	0.654627	0.65523	0.11188	0.82352	0.263563	0.710008	0.573209	0.853191	0.778604	0.599847	0.820506	0.77674	0.85615	0.77172	0.62345	0.155438	0.0843684	0.137517	0.198089	0.101532	0.159908	0.0990421	0.02733	0.05899	0.04743	0.0838271	0.104167	0.0914504	0.086671	0.108042	0.0989573	0.119836	0.151303	0.127539	0.140187	0.155641	0.165162	0.115435	0.112042	0.124558	0.189103	0.138546	0.100744	0.106914	0.0996517	13	24	5.72101e-06
	cg00469341	0.588509	0.74374	0.75801	0.00787	0.677819	0.512349	0.673121	0.708719	0.721052	0.601794	0.852752	0.76	0.0195	0.76721	0.65038	0.171397	0.144285	0.113827	0.158963	0.172526	0.145839	0.128748	0.01638	0.01132	0.01132	0.0952178	0.120725	0.138557	0.127095	0.112475	0.128584	0.100181	0.107822	0.0639844	0.0670749	0.0861856	0.0724273	0.168505	0.120004	0.135474	0.140314	0.120998	0.0938761	0.0727046	0.0713244	13	24	1.09005e-05
	TargetID	HLRCC1	HLRCC2	HLRCC3	HLRCC4	HLRCC5	HLRCC6	HLRCC7	HLRCC8Lt.	HLRCC8Rt.	HLRCC9	HLRCC10	HLRCC2M	HLRCC4Th.	HLRCC11M	HLRCC12M	SDHB-RCC1	SDHB-RCC2	SDHB-RCC3	SDHB-RCC4	SDHB-RCC5	SDHB-RCC6	HLRCC1 N	HLRCC2 N	HLRCC3 N	HLRCC4 N	VHL1	VHL1 N	VHL2	VHL2 N	VHL3	VHL3 N	VHL4	VHL5	HPRC1	HPRC2	HPRC3	HPRC4	SDHB-RCC1 N	SDHB-RCC2 N	SDHB-RCC3 N	SDHB-RCC4 N	BHD1	BHD2	BHD3	BHD4
	Average CIMP probes	0.604927	0.706494	0.706273	0.762417	0.728452	0.713809	0.791764	0.78736	0.730442	0.592866	0.827582	0.738669	0.816009	0.730084	0.624648	0.647567	0.645469	0.745899	0.615285	0.652845	0.840432	0.0799364	0.0352512	0.07212	0.0490808	0.0690256	0.0790312	0.0842765	0.0909418	0.0890839	0.0813961	0.0757508	0.0802809	0.0974046	0.0836453	0.0830829	0.0816846	0.132821	0.0915665	0.135971	0.141405	0.0867347	0.0883983	0.0769073	0.0936909
	Average HLRCC probes	0.561711	0.645253	0.622977	0.653838	0.652453	0.6588	0.698919	0.736335	0.678767	0.526476	0.769532	0.682628	0.716521	0.656533	0.55021	0.1182	0.087394	0.103654	0.145609	0.10701	0.107609	0.0819717	0.0246164	0.0511128	0.0342948	0.0749001	0.084481	0.0855677	0.0830504	0.0862175	0.081844	0.0796725	0.0873771	0.0945265	0.0915272	0.0968402	0.0932063	0.112358	0.0854909	0.113833	0.132979	0.0971739	0.0927766	0.074939	0.0908841
[truncated: 9 more columns]

## Sheet: HLRCC
TargetID	HLRCC1	HLRCC2	HLRCC3	HLRCC4	HLRCC5	HLRCC6	HLRCC7	HLRCC8Lt.	HLRCC8Rt.	HLRCC9	HLRCC10	HLRCC2M	HLRCC4Th.	HLRCC11M	HLRCC12M	SDHB-RCC1	SDHB-RCC2	SDHB-RCC3	SDHB-RCC4	SDHB-RCC5	SDHB-RCC6	HLRCC1 N	HLRCC2 N	HLRCC3 N	HLRCC4 N	VHL1	VHL1 N	VHL2	VHL2 N	VHL3	VHL3 N	VHL4	VHL5	HPRC1	HPRC2	HPRC3	HPRC4	SDHB-RCC1 N	SDHB-RCC2 N	SDHB-RCC3 N	SDHB-RCC4 N	BHD1	BHD2	BHD3	BHD4	>0.5 HLRCC	<0.2 non HLRCC	HLRCC t-test	NAME
cg26426142	0.607355	0.65748	0.67521	0.73361	0.703051	0.708077	0.775102	0.809687	0.7536	0.624524	0.779182	0.72648	0.815	0.75161	0.63235	0.123907	0.101582	0.116976	0.119061	0.107915	0.102865	0.0770804	0.02043	0.04228	0.03894	0.0862493	0.106042	0.0777914	0.101414	0.106385	0.0917847	0.0890935	0.0885651	0.0801438	0.0842935	0.0848303	0.0791846	0.18479	0.102084	0.122058	0.114167	0.114663	0.106244	0.0695026	0.0954116	15	30	4.02264e-17	cg26426142
cg02221866	0.620226	0.77531	0.79827	0.69578	0.708454	0.740548	0.822683	0.829796	0.789844	0.642513	0.9057	0.77895	0.75896	0.78225	0.60722	0.144414	0.129368	0.112426	0.175799	0.113978	0.102608	0.108036	0.01209	0.04633	0.01252	0.105088	0.12836	0.131194	0.12664	0.105444	0.130623	0.124344	0.11258	0.0908679	0.0900377	0.0966784	0.0796146	0.168398	0.122885	0.134527	0.1488	0.12813	0.111325	0.0863078	0.0920395	15	30	1.00855e-15	cg02221866
cg21532325	0.564062	0.61526	0.67718	0.65898	0.774467	0.675162	0.632835	0.788457	0.598585	0.50665	0.621839	0.653	0.76158	0.65955	0.57828	0.0734931	0.0534715	0.0753846	0.192784	0.113345	0.133155	0.0527903	0.02585	0.09809	0.04931	0.0505695	0.0546805	0.0604814	0.0673386	0.0548036	0.055878	0.0493814	0.0559315	0.0754642	0.0511146	0.059183	0.0594154	0.1277	0.05764	0.142197	0.167281	0.0554115	0.0498999	0.047501	0.0675279	15	30	1.07241e-15	cg21532325
cg16863718	0.593044	0.66902	0.6618	0.71149	0.700509	0.729632	0.538273	0.793682	0.74914	0.573458	0.848728	0.71625	0.75312	0.71044	0.61942	0.119508	0.0960368	0.109366	0.158689	0.0925632	0.117352	0.0845972	0	0.03776	0.01528	0.0739274	0.0650342	0.0846062	0.0754535	0.0832763	0.0935356	0.0740796	0.0642587	0.096207	0.0746651	0.0757976	0.0799377	0.10103	0.0921634	0.0874505	0.184377	0.0778862	0.0659422	0.0759605	0.0948369	15	30	5.26629e-15	cg16863718
cg15387132	0.620682	0.69235	0.73598	0.67897	0.663226	0.741196	0.697483	0.776962	0.6811	0.544753	0.814508	0.75582	0.68919	0.74333	0.51933	0.143714	0.0769723	0.074349	0.0953582	0.102949	0.0865747	0.0856875	0.01936	0.04787	0.03942	0.0746734	0.0823684	0.106981	0.0863527	0.0857522	0.0765929	0.084221	0.0813829	0.117194	0.128733	0.14072	0.121945	0.131018	0.0811982	0.113975	0.110587	0.110871	0.0912892	0.0911714	0.0827596	15	30	8.32948e-15	cg15387132
cg02067846	0.53429	0.58891	0.64631	0.65737	0.64612	0.642697	0.77174	0.714887	0.631122	0.52704	0.771084	0.61958	0.72985	0.64088	0.49002	0.123816	0.0618557	0.05813	0.147927	0.17249	0.134676	0.0464268	0.01384	0.07626	0.0161	0.0491458	0.0427684	0.055363	0.042279	0.0528794	0.0503006	0.0473557	0.046354	0.0931079	0.0520796	0.0578007	0.0545216	0.0352899	0.0452313	0.0959704	0.0745827	0.0610104	0.0448446	0.0532648	0.0802663	14	30	8.48739e-15	cg02067846
cg26986937	0.617482	0.70617	0.73622	0.5903	0.699198	0.682798	0.823117	0.805272	0.712091	0.552831	0.841508	0.72556	0.54625	0.74875	0.63377	0.0707299	0.0540941	0.0607216	0.102177	0.0957728	0.0498956	0.0492693	0.00631	0.03673	0.02614	0.0442903	0.0636582	0.0437027	0.0517797	0.0642836	0.04916	0.0597698	0.0580636	0.0547203	0.048739	0.043526	0.0488252	0.0483381	0.0426624	0.0840635	0.162408	0.0666552	0.0586042	0.0426865	0.0487691	15	30	4.56092e-14	cg26986937
cg05646373	0.540855	0.69561	0.73155	0.72138	0.605067	0.707511	0.718231	0.806623	0.715596	0.5573	0.860496	0.65602	0.80891	0.77844	0.63092	0.0663233	0.0499329	0.0364838	0.0609051	0.0496594	0.046433	0.0474692	0.00295	0.04397	0.01914	0.0385441	0.0404409	0.0474155	0.0445111	0.0534232	0.0438082	0.0561943	0.0496278	0.0474317	0.044329	0.045164	0.0441974	0.124288	0.0440568	0.0540822	0.0831917	0.0483839	0.0460408	0.0467577	0.0476381	15	30	6.23571e-14	cg05646373
cg22000050	0.55507	0.60353	0.61371	0.64703	0.612511	0.719211	0.808352	0.817338	0.742474	0.560917	0.694252	0.71024	0.64069	0.6499	0.55637	0.0980745	0.0708758	0.116754	0.126103	0.0831604	0.0833221	0.0936357	0.04804	0.06737	0.03521	0.0829023	0.097932	0.083685	0.0791905	0.0779373	0.0881292	0.072132	0.113233	0.115438	0.116448	0.115963	0.137075	0.100938	0.0914256	0.130547	0.140071	0.110561	0.11397	0.0829967	0.0961044	15	30	7.36078e-14	cg22000050
cg04439159	0.531987	0.59806	0.63317	0.72878	0.769616	0.696285	0.71863	0.788964	0.704454	0.546595	0.754434	0.65313	0.806	0.67759	0.54986	0.0933227	0.0763136	0.114361	0.12158	0.0798936	0.105276	0.0720891	0.03245	0.07121	0.05646	0.061188	0.0792607	0.0788981	0.0813215	0.0817214	0.0741333	0.0644181	0.0881465	0.106078	0.12511	0.120378	0.0892737	0.0958564	0.0696558	0.115938	0.113816	0.0958854	0.0957239	0.0638672	0.0874781	15	30	1.38483e-13	cg04439159
cg08846783	0.552876	0.63353	0.4986	0.70869	0.489918	0.656355	0.764139	0.662482	0.625589	0.505262	0.738629	0.62618	0.73547	0.67065	0.5508	0.0650611	0.0567944	0.069198	0.175164	0.067846	0.0594545	0.0621318	0.01706	0.04133	0.02887	0.05451	0.0507164	0.0561173	0.0488747	0.0469274	0.0645051	0.0527303	0.0546869	0.0575698	0.0458227	0.0495035	0.0478337	0.0825411	0.0594079	0.0857628	0.08	0.0570546	0.0559069	0.0452094	0.142522	13	30	1.43673e-13	cg08846783
cg09008417	0.480362	0.56095	0.66783	0.69412	0.662756	0.647165	0.721616	0.60115	0.751724	0.524157	0.809864	0.62554	0.7327	0.6402	0.44863	0.198756	0.112315	0.167448	0.142786	0.0525086	0.0683129	0.0560909	0.00054	0.01488	0.01202	0.0459841	0.0531244	0.0631567	0.0536069	0.0545606	0.0442055	0.0531849	0.0567882	0.0711932	0.0550019	0.0597164	0.0580268	0.0657335	0.057808	0.0804954	0.100105	0.078655	0.0711653	0.0552519	0.0656121	13	30	3.25129e-13	cg09008417
cg07951347	0.528549	0.61165	0.53431	0.67493	0.786669	0.747262	0.635315	0.828571	0.751576	0.619694	0.753601	0.69979	0.77261	0.666	0.48081	0.138715	0.0881429	0.0814011	0.122892	0.116153	0.149996	0.108028	0.02286	0.02782	0.00114	0.107797	0.108454	0.119846	0.111787	0.134204	0.129578	0.104931	0.100737	0.0920171	0.0819916	0.165461	0.0629642	0.190944	0.108044	0.109579	0.0955485	0.0731149	0.1939	0.0602643	0.0725131	14	30	3.90019e-13	cg07951347
cg05824050	0.410669	0.58774	0.51194	0.60683	0.58292	0.580417	0.596485	0.560879	0.578086	0.398456	0.754487	0.6549	0.69283	0.65805	0.53492	0.133342	0.0928793	0.125956	0.195827	0.107238	0.117576	0.0920422	0.05044	0.05388	0.04476	0.0824882	0.119886	0.094863	0.0846387	0.109487	0.0922295	0.0801769	0.109857	0.109047	0.128597	0.107958	0.131231	0.106399	0.102325	0.11072	0.131343	0.104979	0.0985978	0.0743625	0.104646	13	30	4.03713e-12	cg05824050
cg13383019	0.550861	0.56663	0.67288	0.7345	0.560012	0.586863	0.651135	0.659584	0.473341	0.408668	0.770982	0.66431	0.78961	0.70275	0.52629	0.0654768	0.0622159	0.064961	0.178553	0.0663808	0.0683573	0.0820347	0.02947	0.03769	0.03214	0.0612009	0.0589581	0.0756468	0.0703936	0.0658809	0.0750084	0.0771534	0.0804384	0.0798693	0.0684848	0.0937145	0.0901056	0.090098	0.0688147	0.084691	0.137219	0.0867209	0.0765997	0.0839795	0.0812829	13	30	6.98698e-12	cg13383019
cg16589463	0.567416	0.64886	0.65798	0.67265	0.719386	0.649962	0.736371	0.510419	0.683663	0.414923	0.562865	0.69343	0.70393	0.68928	0.36248	0.121261	0.0944914	0.108763	0.183965	0.156749	0.0831203	0.0861283	0.04403	0.08691	0.05585	0.0891365	0.0989453	0.0801743	0.0821416	0.0848474	0.0920239	0.0763449	0.112501	0.147634	0.155052	0.126852	0.149342	0.113662	0.0866319	0.140027	0.191325	0.126365	0.120825	0.0873215	0.126289	13	30	2.0277e-11	cg16589463
cg03727373	0.531371	0.62882	0.63352	0.77332	0.667969	0.654766	0.423644	0.803763	0.483547	0.501089	0.568675	0.68485	0.73923	0.70626	0.51876	0.123766	0.112801	0.150484	0.1347	0.120466	0.165634	0.104293	0.04258	0.07857	0.07885	0.0978675	0.122456	0.0880382	0.120329	0.122995	0.10273	0.109898	0.119058	0.111737	0.115827	0.103867	0.112411	0.103221	0.129441	0.149765	0.182869	0.168283	0.166805	0.0991558	0.159849	13	30	3.543e-11	cg03727373
cg07701237	0.60026	0.62356	0.48456	0.64818	0.692555	0.686962	0.73167	0.823307	0.694291	0.535097	0.795922	0.56454	0.69427	0.72231	0.34752	0.150475	0.0971059	0.0943396	0.118796	0.0881388	0.0898985	0.0783528	0.00505	0.04891	0.03867	0.0754431	0.0841884	0.0987063	0.0721801	0.0850667	0.0612559	0.0824494	0.0826405	0.117751	0.123917	0.123662	0.139055	0.119311	0.0794003	0.122014	0.122475	0.112572	0.102667	0.0970572	0.101688	13	30	3.73267e-11	cg07701237
cg16851924	0.520613	0.61713	0.53015	0.78082	0.756643	0.596625	0.8052	0.467871	0.625166	0.492869	0.849781	0.61739	0.79366	0.58841	0.53989	0.124552	0.094501	0.128304	0.155263	0.1574	0.0864098	0.0839232	0.03896	0.02095	0.01666	0.0832204	0.0849361	0.100111	0.0976796	0.0929043	0.0914634	0.0807711	0.0925437	0.115009	0.092557	0.102276	0.10908	0.108007	0.100292	0.142036	0.173897	0.106897	0.105987	0.0950711	0.097359	13	30	5.6844e-11	cg16851924
cg20097440	0.647364	0.74753	0.66865	0.81782	0.672143	0.501721	0.86335	0.827147	0.706937	0.62403	0.59057	0.76861	0.86286	0.23772	0.6598	0.0983591	0.105211	0.144259	0.178967	0.146582	0.197373	0.129515	0.06908	0.11832	0.10547	0.110883	0.0962172	0.122511	0.147759	0.12696	0.0945808	0.0940834	0.115076	0.132359	0.098979	0.126444	0.106077	0.0856348	0.10721	0.126237	0.114808	0.109538	0.120397	0.101321	0.096224	14	30	1.50125e-09	cg20097440
cg01105494	0.569419	0.63507	0.55827	0.82495	0.668027	0.528217	0.366821	0.612989	0.629048	0.265966	0.812346	0.71375	0.88529	0.76045	0.62281	0.142919	0.130209	0.105627	0.172585	0.110783	0.108588	0.0844845	0.01141	0.02135	0.01172	0.0877262	0.0951998	0.0948509	0.0797935	0.105067	0.0914327	0.0996781	0.0964525	0.0641436	0.0716154	0.0761992	0.0834211	0.123166	0.105701	0.132894	0.169947	0.106564	0.0759404	0.0698967	0.0738099	13	30	3.37962e-09	cg01105494
cg17093995	0.499002	0.6068	0.69206	0.08341	0.571652	0.677243	0.852052	0.794786	0.617465	0.50398	0.834134	0.58026	0.57878	0.64632	0.55456	0.107998	0.053239	0.126185	0.107945	0.115639	0.152222	0.0489954	0.01534	0.04562	0.01366	0.0411456	0.0502956	0.0577306	0.0473593	0.0538059	0.0463002	0.0580108	0.0472967	0.0518579	0.0571615	0.0538721	0.0461043	0.112598	0.0531904	0.0915648	0.0896405	0.0551093	0.0576192	0.0503063	0.0753201	13	30	1.27367e-08	cg17093995
cg03342008	0.555836	0.66238	0.68438	0.67064	0.657068	0.690976	0.772407	0.761839	0.771092	0.529495	0.831459	0.64037	0.74659	0.04325	0.51662	0.100175	0.0857867	0.0981294	0.115357	0.0835757	0.0753714	0.0884008	0.04356	0.04341	0.05029	0.089477	0.103209	0.087314	0.0896715	0.0863069	0.0792994	0.0813938	0.0990856	0.144798	0.170361	0.149612	0.162926	0.106055	0.0979577	0.12921	0.106594	0.114496	0.0945004	0.114643	0.111179	14	30	2.26977e-08	cg03342008
cg17419623	0.654627	0.65523	0.11188	0.82352	0.263563	0.710008	0.573209	0.853191	0.778604	0.599847	0.820506	0.77674	0.85615	0.77172	0.62345	0.155438	0.0843684	0.137517	0.198089	0.101532	0.159908	0.0990421	0.02733	0.05899	0.04743	0.0838271	0.104167	0.0914504	0.086671	0.108042	0.0989573	0.119836	0.151303	0.127539	0.140187	0.155641	0.165162	0.115435	0.112042	0.124558	0.189103	0.138546	0.100744	0.106914	0.0996517	13	30	9.91302e-08	cg17419623
cg00469341	0.588509	0.74374	0.75801	0.00787	0.677819	0.512349	0.673121	0.708719	0.721052	0.601794	0.852752	0.76	0.0195	0.76721	0.65038	0.171397	0.144285	0.113827	0.158963	0.172526	0.145839	0.128748	0.01638	0.01132	0.01132	0.0952178	0.120725	0.138557	0.127095	0.112475	0.128584	0.100181	0.107822	0.0639844	0.0670749	0.0861856	0.0724273	0.168505	0.120004	0.135474	0.140314	0.120998	0.0938761	0.0727046	0.0713244	13	30	2.32799e-06	cg00469341
[truncated: 5 more columns]

## Sheet: CIMP
TargetID	HLRCC1	HLRCC2	HLRCC3	HLRCC4	HLRCC5	HLRCC6	HLRCC7	HLRCC8Lt.	HLRCC8Rt.	HLRCC9	HLRCC10	HLRCC2M	HLRCC4Th.	HLRCC11M	HLRCC12M	SDHB-RCC1	SDHB-RCC2	SDHB-RCC3	SDHB-RCC4	SDHB-RCC5	SDHB-RCC6	HLRCC1 N	HLRCC2 N	HLRCC3 N	HLRCC4 N	VHL1	VHL1 N	VHL2	VHL2 N	VHL3	VHL3 N	VHL4	VHL5	HPRC1	HPRC2	HPRC3	HPRC4	SDHB-RCC1 N	SDHB-RCC2 N	SDHB-RCC3 N	SDHB-RCC4 N	BHD1	BHD2	BHD3	BHD4	>0.5 HLRCC	<0.2 non HLRCC	HLRCC t-test	NAME
cg06282270	0.649485	0.73664	0.73904	0.80481	0.817439	0.781256	0.882266	0.839362	0.78648	0.621747	0.887952	0.75271	0.83482	0.8015	0.68037	0.669813	0.755077	0.801202	0.733004	0.713425	0.885146	0.07602	0.03526	0.07717	0.02206	0.0676897	0.0660034	0.0721995	0.0635091	0.0630938	0.083505	0.0694904	0.0917259	0.0766943	0.0582239	0.0612245	0.055149	0.191926	0.0913349	0.133333	0.181932	0.0660138	0.0849328	0.151871	0.109756	21	24	1.93813e-26	cg06282270
cg19089073	0.65162	0.7376	0.78332	0.80939	0.802715	0.78201	0.832033	0.81776	0.827694	0.686735	0.877333	0.77362	0.85943	0.78649	0.69117	0.700951	0.654127	0.822395	0.611194	0.691224	0.83879	0.0748216	0.0167	0.04385	0.04908	0.0538228	0.0499803	0.13402	0.130219	0.0815488	0.0748579	0.0788818	0.0592133	0.0722062	0.0522303	0.0617436	0.0541933	0.104596	0.083223	0.100405	0.183215	0.0881416	0.0829849	0.0568483	0.0769008	21	24	5.00032e-25	cg19089073
cg18222083	0.659276	0.82826	0.79248	0.88343	0.7806	0.817046	0.861505	0.886388	0.825347	0.690878	0.892922	0.86633	0.91551	0.83489	0.74476	0.753956	0.726644	0.85093	0.648773	0.716104	0.920378	0.0744626	0.02063	0.01795	0.02891	0.047631	0.0602482	0.0646885	0.0691358	0.0713405	0.0675524	0.06182	0.0603483	0.0905782	0.0696355	0.0749372	0.0714451	0.140338	0.0800712	0.179738	0.132482	0.0775671	0.0745757	0.0722756	0.08585	21	24	2.06623e-24	cg18222083
cg15460093	0.596876	0.62638	0.62199	0.64245	0.621949	0.635068	0.743943	0.75721	0.65259	0.534974	0.770156	0.643	0.7182	0.64912	0.5844	0.563438	0.514386	0.641002	0.599466	0.605453	0.808758	0.0429125	0.05069	0.16325	0.12274	0.0468732	0.0466248	0.042674	0.0532293	0.0528322	0.0452314	0.047619	0.0523406	0.102856	0.0681585	0.0478696	0.0393565	0.164077	0.0613346	0.183647	0.0697856	0.0399411	0.0460105	0.058267	0.103342	21	24	2.10838e-24	cg15460093
cg09671258	0.647263	0.77851	0.76141	0.8132	0.785933	0.7707	0.88012	0.871424	0.807601	0.618087	0.88198	0.76438	0.87175	0.76527	0.70809	0.688668	0.650339	0.850832	0.726806	0.729298	0.908184	0.0704177	0.01936	0.07831	0.04553	0.0610961	0.0800739	0.0714706	0.0780114	0.105911	0.068476	0.103141	0.095265	0.0968612	0.0624494	0.107395	0.0538905	0.142857	0.070435	0.168727	0.132293	0.060763	0.191922	0.0525687	0.0917386	21	24	3.21165e-24	cg09671258
cg14565265	0.638074	0.73563	0.76403	0.66941	0.750357	0.763284	0.853434	0.734194	0.812484	0.623729	0.855838	0.78246	0.6821	0.78763	0.64393	0.648833	0.650132	0.736082	0.551676	0.649858	0.840923	0.109202	0.02067	0.01471	0.02487	0.0897187	0.111359	0.102727	0.0930027	0.0921524	0.128979	0.0911904	0.0794413	0.103856	0.0869318	0.0822867	0.100091	0.167829	0.103801	0.1762	0.178357	0.0963084	0.0821087	0.0847311	0.0734266	21	24	2.71407e-23	cg14565265
cg11867546	0.531952	0.61358	0.67305	0.59848	0.558889	0.574358	0.572973	0.656256	0.685466	0.573221	0.737475	0.6509	0.69059	0.70122	0.56717	0.543389	0.55339	0.691924	0.593323	0.507347	0.636775	0.0791529	0.03754	0.08839	0.05661	0.0668006	0.0888213	0.0870854	0.0745191	0.127787	0.0950556	0.0846275	0.0963077	0.0876411	0.0852103	0.0809155	0.075871	0.154154	0.0873282	0.158546	0.128408	0.0815446	0.0926143	0.101055	0.0956376	21	24	3.25194e-23	cg11867546
cg19548479	0.617049	0.73385	0.67044	0.76995	0.766753	0.731355	0.770438	0.81272	0.779928	0.607535	0.778498	0.76059	0.82732	0.6913	0.60245	0.686962	0.630734	0.752805	0.607308	0.644747	0.849922	0.101701	0.03592	0.03418	0.03763	0.0871188	0.111299	0.114532	0.0898502	0.0906545	0.0814839	0.0832149	0.106978	0.13794	0.140661	0.133005	0.14575	0.138659	0.111355	0.13185	0.13986	0.122492	0.126329	0.0985075	0.124915	21	24	4.67265e-23	cg19548479
cg09889291	0.620585	0.70796	0.68793	0.81846	0.743121	0.758156	0.820449	0.832657	0.774761	0.617298	0.876358	0.76413	0.8705	0.75374	0.72148	0.674482	0.588942	0.748788	0.674532	0.681536	0.877741	0.0722313	0.02304	0.02799	0.00641	0.0696329	0.0678059	0.0626295	0.0816611	0.0785569	0.0735214	0.0647626	0.0665063	0.0599007	0.0681162	0.0810603	0.0869202	0.116835	0.0842459	0.111634	0.176525	0.0754239	0.0748656	0.0718997	0.0577079	21	24	2.01586e-22	cg09889291
cg10530104	0.601795	0.74562	0.76074	0.83351	0.718346	0.683702	0.74092	0.724718	0.734894	0.545133	0.787926	0.79295	0.83318	0.73114	0.60809	0.671304	0.660433	0.792406	0.573529	0.644148	0.820343	0.0710907	0.02203	0.05291	0.03048	0.0591614	0.0649807	0.0787789	0.0706418	0.0693633	0.0735226	0.066015	0.1191	0.121351	0.134185	0.110112	0.115401	0.11571	0.0894347	0.169853	0.122004	0.0942244	0.0946726	0.0822434	0.103904	21	24	5.78858e-22	cg10530104
cg09101796	0.584198	0.65811	0.5895	0.71642	0.715952	0.711072	0.749978	0.77933	0.713097	0.566542	0.828924	0.64159	0.78168	0.67667	0.60774	0.652164	0.698297	0.7209	0.58101	0.653765	0.823174	0.0580792	0.01539	0.03475	0.01578	0.0554732	0.0739307	0.0721903	0.0630468	0.0634306	0.0597575	0.0601061	0.0452686	0.0577929	0.0558368	0.0658567	0.0554197	0.113623	0.0783453	0.101826	0.129191	0.0653716	0.0633416	0.0665194	0.0490372	21	24	5.81802e-22	cg09101796
cg05916744	0.588215	0.72489	0.7529	0.79927	0.752011	0.717983	0.819295	0.804006	0.72224	0.578342	0.845858	0.78526	0.88061	0.73203	0.64559	0.668509	0.672772	0.7599	0.649633	0.671818	0.896586	0.0432414	0.02528	0.07604	0.0312	0.0377941	0.049586	0.04914	0.0530118	0.0688055	0.0482436	0.0415891	0.0489844	0.074193	0.0753981	0.0574846	0.0535424	0.147239	0.049873	0.0977467	0.155058	0.0606907	0.0476017	0.0565844	0.069683	21	24	6.20107e-22	cg05916744
cg24940138	0.601627	0.71275	0.69202	0.80208	0.765608	0.746834	0.775319	0.797437	0.780855	0.636284	0.87398	0.73004	0.8592	0.71029	0.60374	0.683637	0.671117	0.773153	0.609512	0.686921	0.874856	0.0802684	0.00881	0.01989	0.01873	0.0688698	0.0760199	0.0720778	0.074462	0.0886516	0.0666578	0.0697189	0.0813686	0.0823812	0.0654336	0.0679897	0.0665163	0.129414	0.102846	0.103825	0.0898753	0.111695	0.110889	0.0652513	0.0724889	21	24	6.86858e-22	cg24940138
cg23186643	0.537848	0.64918	0.65887	0.71398	0.677887	0.672284	0.706827	0.730656	0.669089	0.509694	0.749445	0.71426	0.75225	0.69623	0.58174	0.56133	0.586841	0.680963	0.626997	0.606457	0.749239	0.0922862	0.10785	0.16792	0.11029	0.0983213	0.109497	0.0983239	0.100527	0.0982482	0.133904	0.0889607	0.0954295	0.153476	0.17739	0.144223	0.147821	0.128301	0.137595	0.167027	0.107315	0.131643	0.135899	0.104433	0.14893	21	24	8.10673e-22	cg23186643
cg07564088	0.58298	0.69564	0.65771	0.77833	0.668767	0.677903	0.808833	0.798797	0.660537	0.561175	0.854916	0.75069	0.84418	0.7501	0.58652	0.643201	0.646003	0.709223	0.627401	0.632237	0.84702	0.0868852	0.02222	0.05949	0.02899	0.0522079	0.0609249	0.0790525	0.174609	0.0626002	0.0671798	0.063572	0.0517412	0.0439186	0.0361698	0.0412849	0.0418263	0.12763	0.150154	0.072286	0.114453	0.0441817	0.0397844	0.0386086	0.0385305	21	24	8.46879e-22	cg07564088
cg20465143	0.636811	0.69242	0.75804	0.73982	0.703348	0.710274	0.792815	0.77114	0.650725	0.578139	0.834425	0.72319	0.80634	0.72236	0.65878	0.578596	0.662746	0.748921	0.574888	0.657723	0.823048	0.0872058	0.06205	0.06445	0.04723	0.0843448	0.0856887	0.0839406	0.0966109	0.110132	0.0828276	0.0801109	0.099112	0.106125	0.109143	0.0999039	0.108884	0.0959817	0.09343	0.152367	0.145044	0.106876	0.096895	0.117629	0.16092	21	24	8.62632e-22	cg20465143
cg22196952	0.599357	0.677	0.62523	0.76581	0.703011	0.710189	0.735447	0.739817	0.67147	0.586774	0.855294	0.70122	0.81241	0.69724	0.63898	0.628734	0.694455	0.753166	0.588045	0.660807	0.829967	0.0651874	0.0134	0.02775	0.01909	0.048004	0.0459591	0.0464716	0.0581536	0.0549825	0.0490186	0.0488226	0.0470707	0.0586402	0.0561814	0.0629156	0.0602158	0.0978471	0.0646037	0.0844856	0.0837798	0.0631148	0.0530469	0.0556353	0.0496533	21	24	1.48838e-21	cg22196952
cg12253191	0.560135	0.57629	0.62205	0.66798	0.655714	0.650488	0.805282	0.729206	0.625313	0.522551	0.735086	0.62512	0.72789	0.61989	0.54852	0.571954	0.592504	0.726254	0.530991	0.583645	0.807276	0.0544233	0.03744	0.12104	0.09595	0.0442127	0.0501626	0.0842217	0.153955	0.0568041	0.0447136	0.0807606	0.0508394	0.0985268	0.0830398	0.061493	0.0494831	0.0596408	0.057247	0.152675	0.159805	0.0966114	0.0435293	0.0599778	0.130802	21	24	1.91811e-21	cg12253191
cg25789216	0.615222	0.79337	0.80123	0.85646	0.820034	0.739494	0.850843	0.882253	0.762143	0.585195	0.863636	0.82055	0.91586	0.82665	0.71844	0.683379	0.720917	0.760226	0.674705	0.6866	0.891646	0.0506374	0.04594	0.10716	0.05467	0.0447979	0.048655	0.046633	0.0507012	0.0498541	0.0591741	0.059482	0.0595044	0.101383	0.0621297	0.0629397	0.0573614	0.124457	0.0580163	0.115882	0.152958	0.0671016	0.0699822	0.0465571	0.0704025	21	24	2.1015e-21	cg25789216
cg03244036	0.61915	0.70214	0.68965	0.76356	0.724962	0.682668	0.756141	0.724303	0.70163	0.542828	0.782623	0.7059	0.80698	0.63629	0.52605	0.658453	0.629792	0.74815	0.622159	0.620285	0.809955	0.105837	0.07176	0.09706	0.095	0.104255	0.121762	0.133656	0.124837	0.11222	0.10321	0.103631	0.144013	0.167811	0.163311	0.165895	0.168292	0.165828	0.143708	0.172688	0.169843	0.151985	0.141506	0.105493	0.12886	21	24	2.47557e-21	cg03244036
cg06314872	0.606538	0.70705	0.6885	0.74223	0.745338	0.713769	0.830148	0.823749	0.741441	0.618044	0.826955	0.74453	0.80579	0.74515	0.57	0.68979	0.549371	0.767966	0.63268	0.660494	0.872211	0.161183	0.04463	0.07004	0.08341	0.1119	0.142422	0.109714	0.156543	0.113764	0.143316	0.100164	0.12179	0.118548	0.084969	0.0824168	0.0992378	0.179475	0.124538	0.159977	0.17196	0.095565	0.0951623	0.0863182	0.110607	21	24	5.99032e-21	cg06314872
cg13951572	0.660269	0.74893	0.73341	0.76129	0.819627	0.779325	0.883658	0.854238	0.779268	0.672484	0.887416	0.77077	0.80711	0.80277	0.50162	0.709886	0.761342	0.823427	0.647511	0.721544	0.88352	0.074268	0.04462	0.08065	0.05502	0.0560355	0.0793117	0.0871992	0.077131	0.0887474	0.0767448	0.0815388	0.0771744	0.10516	0.0760732	0.080881	0.0938669	0.0932975	0.0906519	0.129382	0.197224	0.104262	0.108798	0.0829584	0.0855272	21	24	6.22342e-21	cg13951572
cg11190071	0.625762	0.77842	0.77508	0.8327	0.718986	0.721254	0.801785	0.806533	0.773626	0.628892	0.871222	0.80535	0.88502	0.7297	0.64049	0.642656	0.679555	0.678813	0.631538	0.659568	0.848083	0.114389	0.03037	0.08447	0.05425	0.0939482	0.108855	0.110033	0.115997	0.0972636	0.117504	0.0860702	0.102277	0.104023	0.0787714	0.0736818	0.0832751	0.129497	0.112526	0.129714	0.146095	0.103784	0.109991	0.0873716	0.112328	21	24	6.83892e-21	cg11190071
cg07871590	0.524184	0.64178	0.69572	0.71858	0.660685	0.645056	0.75482	0.765278	0.703516	0.534822	0.7401	0.69241	0.79355	0.69381	0.61287	0.619278	0.616343	0.623284	0.523299	0.640324	0.850381	0.096261	0.04032	0.09412	0.04074	0.104877	0.107224	0.116126	0.104938	0.15223	0.106282	0.0960019	0.0872354	0.116544	0.0697929	0.0845755	0.0912454	0.189602	0.0979976	0.145141	0.157541	0.0876115	0.0832801	0.061697	0.101266	21	24	8.55889e-21	cg07871590
cg10944735	0.566895	0.66035	0.66248	0.75883	0.733265	0.669692	0.764832	0.744561	0.618841	0.580534	0.793233	0.70478	0.81795	0.71063	0.62321	0.595809	0.570454	0.68477	0.542141	0.595805	0.816876	0.0562458	0.02936	0.09946	0.05235	0.0710523	0.0685859	0.0873289	0.0652417	0.176123	0.0841823	0.08248	0.0679879	0.0967067	0.0716887	0.0849812	0.0670616	0.101711	0.0650661	0.10033	0.110116	0.0754541	0.0592343	0.0573803	0.0900589	21	24	1.7705e-20	cg10944735
cg18339788	0.564258	0.74218	0.73494	0.80262	0.686262	0.677503	0.789765	0.77784	0.75279	0.626362	0.841884	0.78728	0.85801	0.78537	0.65417	0.610843	0.533037	0.717066	0.55326	0.575243	0.868896	0.143927	0.035	0.09372	0.02374	0.071966	0.0544837	0.112434	0.0490454	0.0735895	0.0304457	0.0929803	0.177672	0.140104	0.0434001	0.0692355	0.0538013	0.110191	0.0504414	0.176207	0.0601858	0.0494557	0.0512086	0.0505213	0.0669918	21	24	3.29949e-20	cg18339788
cg23514619	0.612544	0.74432	0.76083	0.759	0.78046	0.764199	0.800613	0.81166	0.733572	0.568751	0.866835	0.79725	0.82131	0.7694	0.63684	0.628782	0.605027	0.824821	0.72118	0.672554	0.90042	0.0832044	0.02971	0.08727	0.02944	0.0928967	0.0923414	0.0842443	0.0886429	0.0887629	0.0781759	0.0815227	0.0798627	0.101535	0.0803236	0.0853026	0.0833013	0.120255	0.096877	0.135534	0.100568	0.0860927	0.103703	0.0743025	0.0971527	21	24	3.88393e-20	cg23514619
cg04178858	0.592939	0.7861	0.68202	0.79598	0.745741	0.766381	0.845945	0.772922	0.707456	0.548533	0.826519	0.82157	0.8538	0.76485	0.67483	0.69977	0.587533	0.715382	0.562218	0.598865	0.877961	0.0880586	0.03998	0.04423	0.025	0.115763	0.0827413	0.155515	0.0805854	0.0926882	0.0964969	0.101615	0.108709	0.10233	0.0825392	0.0835193	0.0995508	0.180853	0.0794808	0.173904	0.172081	0.105804	0.133451	0.0773872	0.0892431	21	24	4.6124e-20	cg04178858
cg11522018	0.588358	0.63786	0.68735	0.65292	0.773103	0.712759	0.764871	0.794552	0.706825	0.523728	0.844679	0.6817	0.73293	0.69624	0.56808	0.601802	0.605413	0.684561	0.600018	0.606868	0.844659	0.0607863	0.01938	0.07379	0.03145	0.0478364	0.0531521	0.0510748	0.0631335	0.0622403	0.050255	0.0583643	0.054837	0.0610462	0.0496809	0.0553605	0.0568986	0.120067	0.0592699	0.0963452	0.135861	0.0584276	0.0526184	0.0509655	0.0927158	21	24	4.62805e-20	cg11522018
cg12025522	0.535541	0.60526	0.71168	0.71015	0.652038	0.675519	0.811955	0.818063	0.679402	0.539354	0.79328	0.65171	0.79941	0.66771	0.55152	0.659316	0.63757	0.795157	0.659212	0.588858	0.870457	0.0820651	0.04355	0.09313	0.03794	0.0340627	0.155671	0.0405566	0.0981714	0.0494172	0.0474371	0.0324414	0.0416667	0.0614184	0.0430839	0.047931	0.0496013	0.111818	0.100948	0.121007	0.132049	0.0499534	0.045167	0.0418813	0.0503011	21	24	5.11477e-20	cg12025522
cg25947878	0.645858	0.76252	0.77555	0.84019	0.820735	0.785641	0.87535	0.847469	0.79373	0.6467	0.870251	0.77397	0.87883	0.77184	0.68321	0.71877	0.621145	0.601663	0.589255	0.685088	0.86582	0.132955	0.09745	0.11074	0.08959	0.123721	0.149478	0.125721	0.127591	0.122735	0.12909	0.123534	0.139905	0.100665	0.109241	0.103776	0.0983458	0.187472	0.146988	0.195898	0.170831	0.122769	0.126092	0.0933654	0.0855513	21	24	9.83779e-20	cg25947878
cg06411901	0.548078	0.66863	0.63317	0.72031	0.600107	0.642869	0.658439	0.683407	0.65932	0.542311	0.797333	0.69075	0.78218	0.69598	0.61968	0.546647	0.5795	0.637092	0.5021	0.580342	0.766073	0.114103	0.04444	0.08743	0.05948	0.0997687	0.119235	0.102077	0.124566	0.116264	0.12658	0.10078	0.108313	0.101965	0.0874498	0.0778986	0.0790148	0.129756	0.122447	0.13067	0.121917	0.102349	0.0921328	0.0789449	0.0879674	21	24	9.90223e-20	cg06411901
cg09700630	0.57299	0.7345	0.73245	0.81177	0.759229	0.740517	0.789223	0.861332	0.695335	0.559734	0.834914	0.74591	0.85399	0.75763	0.63012	0.634999	0.644668	0.71155	0.544597	0.616998	0.840438	0.062378	0.02783	0.07395	0.04438	0.0541833	0.0692998	0.0626104	0.0773667	0.0609893	0.0617532	0.0671665	0.062884	0.106108	0.0645388	0.0694172	0.0628212	0.11538	0.0791999	0.106375	0.179283	0.0776401	0.0672546	0.0524899	0.106782	21	24	1.06547e-19	cg09700630
cg05527491	0.615265	0.73838	0.65041	0.74816	0.761462	0.760185	0.844113	0.841923	0.775454	0.616789	0.885141	0.74944	0.80781	0.72956	0.51314	0.658978	0.73294	0.782562	0.713111	0.653219	0.894885	0.102508	0.03548	0.07109	0.05943	0.0764779	0.0735697	0.105031	0.0845859	0.0832604	0.0911661	0.0795164	0.0824337	0.0938485	0.102263	0.0747515	0.0674692	0.139036	0.100542	0.115858	0.135242	0.0896961	0.0791582	0.0693699	0.122385	21	24	1.29587e-19	cg05527491
cg08184652	0.594488	0.60934	0.64047	0.74399	0.766695	0.679749	0.747296	0.819386	0.750389	0.5752	0.767853	0.66925	0.78357	0.67319	0.57336	0.60042	0.508328	0.742665	0.584779	0.614364	0.859955	0.106562	0.04659	0.07827	0.09373	0.0753964	0.114712	0.174309	0.106626	0.152368	0.0928793	0.134494	0.117222	0.150292	0.0901914	0.0927772	0.0727951	0.115615	0.112698	0.174412	0.184853	0.162656	0.082239	0.0859782	0.115318	21	24	1.40677e-19	cg08184652
cg01070985	0.524171	0.64799	0.65137	0.72232	0.657872	0.630962	0.71332	0.72905	0.582423	0.510884	0.816761	0.70928	0.76948	0.61138	0.55979	0.535696	0.604919	0.687861	0.571917	0.579638	0.779289	0.0648484	0.01839	0.06008	0.04273	0.0521893	0.0623374	0.0617408	0.0666954	0.0632842	0.0453052	0.053921	0.0525325	0.0982277	0.0579111	0.0552486	0.0563664	0.0602634	0.0655913	0.13406	0.119626	0.0534351	0.0520951	0.0523082	0.0870712	21	24	1.5001e-19	cg01070985
cg13097407	0.669115	0.68124	0.69461	0.64944	0.767472	0.776114	0.80329	0.837607	0.724164	0.519065	0.798234	0.68333	0.76915	0.68854	0.52168	0.629877	0.632721	0.807336	0.686885	0.632575	0.873741	0.118536	0.05782	0.07012	0.06569	0.0961135	0.139971	0.103593	0.116187	0.113101	0.0997632	0.0977011	0.10047	0.153491	0.140434	0.143617	0.147849	0.150483	0.0991022	0.193769	0.14342	0.117831	0.120165	0.0915877	0.133779	21	24	1.58938e-19	cg13097407
cg25449542	0.60304	0.79129	0.77485	0.83847	0.61466	0.689789	0.750904	0.724125	0.691704	0.601119	0.901009	0.84676	0.87823	0.7611	0.65696	0.631583	0.609532	0.761581	0.601407	0.615058	0.85548	0.0612097	0.01672	0.07887	0.02072	0.058066	0.0605423	0.0516374	0.0600605	0.0751232	0.0582561	0.0654292	0.076054	0.118797	0.0585153	0.0620284	0.0668907	0.0750969	0.0658326	0.124751	0.167678	0.0578294	0.0757017	0.0660274	0.0718098	21	24	1.87205e-19	cg25449542
cg10347032	0.585412	0.6095	0.58994	0.68112	0.736451	0.708099	0.783386	0.784785	0.5684	0.531909	0.797681	0.61546	0.75546	0.63258	0.54941	0.616325	0.597403	0.77158	0.573201	0.619388	0.858656	0.0757775	0.03142	0.05722	0.03189	0.066837	0.119831	0.11912	0.0749171	0.144582	0.0682685	0.107872	0.0900319	0.0941054	0.104566	0.0917587	0.0648159	0.130843	0.0821382	0.198687	0.125415	0.0834651	0.0838217	0.0689498	0.0960824	21	24	1.94372e-19	cg10347032
cg14029489	0.621195	0.6505	0.60966	0.76986	0.813459	0.769305	0.900886	0.871441	0.81101	0.558372	0.848862	0.71724	0.82507	0.76123	0.67057	0.660737	0.573732	0.850506	0.62963	0.673765	0.910898	0.0980365	0.03759	0.1463	0.04194	0.0552178	0.13189	0.0688295	0.149925	0.116067	0.100591	0.0667056	0.0619489	0.0856698	0.0871671	0.059727	0.059954	0.188236	0.0868733	0.160318	0.117936	0.0638053	0.0527276	0.0457897	0.114512	21	24	2.88734e-19	cg14029489
cg14525688	0.562872	0.69515	0.72016	0.76482	0.608515	0.740647	0.770935	0.776418	0.597028	0.581196	0.848955	0.7216	0.81722	0.67483	0.60986	0.642691	0.511587	0.682907	0.579348	0.587576	0.797867	0.0834956	0.04905	0.10956	0.04112	0.0824652	0.0915039	0.122794	0.0915643	0.116481	0.0961562	0.0816965	0.0924584	0.122772	0.0855488	0.0819672	0.0885362	0.10847	0.102943	0.166719	0.18425	0.0902618	0.0812107	0.0862788	0.0898021	21	24	3.55145e-19	cg14525688
cg01070078	0.604287	0.64129	0.63751	0.72974	0.692373	0.667328	0.768744	0.807817	0.663581	0.578009	0.813383	0.67098	0.80074	0.6351	0.53385	0.618162	0.559722	0.662973	0.5267	0.614687	0.825002	0.0668914	0.02516	0.06518	0.02719	0.0548891	0.054272	0.0630722	0.065251	0.0542751	0.0692104	0.048619	0.0696729	0.0553317	0.0490602	0.0461807	0.048564	0.067894	0.0732908	0.0954879	0.0846966	0.0669867	0.0485598	0.0437298	0.0996953	21	24	6.09572e-19	cg01070078
cg03989125	0.531841	0.63351	0.66113	0.71345	0.706539	0.67249	0.811418	0.67597	0.742817	0.522843	0.868699	0.71126	0.76451	0.62601	0.58593	0.592941	0.593073	0.764586	0.601196	0.632696	0.874487	0.056725	0.03179	0.0724	0.0305	0.0454989	0.0561635	0.0554854	0.0688466	0.0592845	0.0492205	0.0557491	0.0515919	0.0647282	0.0517637	0.0525675	0.0496246	0.0695857	0.0648099	0.125791	0.140797	0.0629175	0.0509349	0.0486044	0.0726403	21	24	9.69994e-19	cg03989125
cg06611810	0.589225	0.73056	0.69849	0.77034	0.712574	0.730678	0.786436	0.840403	0.745249	0.627148	0.832146	0.74592	0.81819	0.73297	0.53266	0.586817	0.553266	0.667367	0.636382	0.527782	0.894801	0.100839	0.00812	0.03741	0.04624	0.0607011	0.0626435	0.0712614	0.0741049	0.0603188	0.0753097	0.0566153	0.073289	0.0859532	0.065896	0.0936136	0.0916577	0.104864	0.0808559	0.128905	0.174306	0.0931535	0.0937041	0.0650493	0.0798406	21	24	1.12969e-18	cg06611810
cg16877924	0.630247	0.66443	0.79049	0.56957	0.813698	0.762927	0.808841	0.794959	0.720524	0.668739	0.883686	0.698	0.53303	0.74934	0.6494	0.580979	0.545285	0.655917	0.557573	0.633177	0.892261	0.118309	0.022	0.02916	0.03855	0.167549	0.0865519	0.169529	0.0924675	0.107942	0.08275	0.112831	0.0962974	0.113568	0.0995139	0.113464	0.107749	0.0956833	0.0917075	0.181252	0.174557	0.083614	0.0928245	0.105198	0.121682	21	24	1.8249e-18	cg16877924
cg24498031	0.526779	0.64585	0.6749	0.72419	0.596774	0.724961	0.829834	0.780857	0.639906	0.543946	0.841833	0.70145	0.78686	0.63206	0.55231	0.563852	0.654823	0.750853	0.660629	0.621019	0.821317	0.0579281	0.0165	0.08716	0.02981	0.0485143	0.06738	0.0451852	0.0578776	0.0649453	0.0551561	0.0569699	0.0582448	0.0909189	0.046819	0.0511782	0.0505442	0.0618949	0.0584871	0.0719875	0.0812106	0.0514469	0.0657749	0.0543142	0.0503326	21	24	1.98742e-18	cg24498031
cg26614816	0.626857	0.62589	0.5691	0.75028	0.833782	0.745236	0.808848	0.82976	0.664369	0.512836	0.550101	0.69524	0.75403	0.66692	0.62478	0.620411	0.623053	0.803623	0.563359	0.65249	0.898209	0.109966	0.03207	0.04721	0.04591	0.111003	0.135684	0.136209	0.10966	0.160433	0.115503	0.122957	0.0982234	0.102548	0.157597	0.128911	0.0962087	0.122123	0.109592	0.191027	0.15197	0.134682	0.116683	0.103212	0.110469	21	24	4.68196e-18	cg26614816
cg15026277	0.536232	0.6659	0.63914	0.78153	0.761004	0.732699	0.791597	0.801114	0.697131	0.564829	0.846028	0.73978	0.84325	0.67126	0.52923	0.618315	0.658598	0.7873	0.542255	0.632312	0.88456	0.0622754	0.0071	0.02036	0.00359	0.0488351	0.0522917	0.060302	0.0483901	0.0576349	0.0491433	0.0555154	0.057312	0.0530928	0.0585083	0.0550817	0.04336	0.0691424	0.0583875	0.0706297	0.102449	0.0653422	0.0735569	0.0499508	0.0533434	21	24	5.72679e-18	cg15026277
cg18857062	0.572564	0.59989	0.67741	0.61595	0.786008	0.726296	0.795326	0.852977	0.654391	0.514527	0.823653	0.6725	0.72047	0.66492	0.52628	0.613123	0.573039	0.857959	0.683133	0.625362	0.873938	0.114069	0.02855	0.05951	0.04873	0.108044	0.151199	0.108102	0.144298	0.147308	0.137752	0.13486	0.140661	0.0965679	0.0976615	0.0948681	0.0702661	0.118095	0.120854	0.126443	0.102661	0.141703	0.148951	0.0682104	0.0708903	21	24	9.81354e-18	cg18857062
cg18044385	0.534991	0.56795	0.58729	0.65594	0.729709	0.607745	0.849848	0.754132	0.600087	0.504739	0.742187	0.62905	0.73902	0.64253	0.54382	0.538424	0.605204	0.73171	0.590816	0.533242	0.850726	0.036002	0.016	0.05396	0.03241	0.0423259	0.0378604	0.0346082	0.0450326	0.0372037	0.0426721	0.0357108	0.0347088	0.0771678	0.0498343	0.0530735	0.047136	0.0636534	0.0363512	0.080979	0.092935	0.0785104	0.0517035	0.0692088	0.0386114	21	24	1.43673e-17	cg18044385
cg22868282	0.536238	0.66918	0.60559	0.76394	0.696141	0.665687	0.811812	0.782442	0.808987	0.534408	0.824095	0.69804	0.82942	0.67829	0.59375	0.615592	0.551795	0.837228	0.522922	0.611866	0.890763	0.0489801	0.01995	0.03718	0.01209	0.0561264	0.0536635	0.0510773	0.058067	0.0685667	0.0473934	0.0516852	0.0458533	0.0507817	0.0543591	0.0570708	0.0486554	0.0938028	0.0536003	0.132586	0.139008	0.0510547	0.048448	0.0489905	0.0769356	21	24	1.57068e-17	cg22868282
cg20923245	0.598383	0.63591	0.52198	0.70902	0.841221	0.778354	0.866458	0.811825	0.784955	0.704875	0.512192	0.637	0.76637	0.63865	0.57356	0.673476	0.697673	0.843503	0.665548	0.693238	0.919774	0.108366	0.06071	0.04878	0.05887	0.123894	0.169102	0.131019	0.128824	0.162749	0.138548	0.142025	0.138239	0.106863	0.180356	0.123188	0.117293	0.145904	0.113769	0.142225	0.172834	0.114909	0.128103	0.128713	0.136856	21	24	2.30993e-17	cg20923245
cg17222941	0.543306	0.86387	0.88642	0.93777	0.753306	0.714538	0.827062	0.883611	0.810142	0.562806	0.831346	0.87011	0.94406	0.8896	0.82999	0.646115	0.591853	0.852881	0.672167	0.602694	0.916574	0.0701396	0.06173	0.1374	0.06961	0.0503242	0.117197	0.0461633	0.0820033	0.0660019	0.0568569	0.0760142	0.0511342	0.0588726	0.0587334	0.0682555	0.0585231	0.119449	0.141708	0.114384	0.148887	0.0704846	0.0625844	0.0600148	0.0704998	21	24	2.37589e-17	cg17222941
cg08266417	0.578261	0.57501	0.63022	0.76803	0.780979	0.747394	0.862469	0.800484	0.795292	0.607381	0.837324	0.64362	0.85933	0.68152	0.51516	0.643509	0.53752	0.783402	0.503463	0.621138	0.91788	0.0515341	0.02086	0.03879	0.02829	0.0489494	0.0642649	0.0594691	0.0522795	0.0614183	0.0574981	0.0610467	0.0575568	0.0561485	0.0557086	0.0560154	0.0603604	0.0826106	0.058574	0.0920502	0.083685	0.0629434	0.0565522	0.0544913	0.0639241	21	24	2.98481e-16	cg08266417
[truncated: 5 more columns]

## Sheet: TCGA-based probes set
	TargetID	HLRCC1	HLRCC2	HLRCC3	HLRCC4	HLRCC5	HLRCC6	HLRCC7	HLRCC8Lt.	HLRCC8Rt.	HLRCC9	HLRCC10	HLRCC2M	HLRCC4Th.	HLRCC11M	HLRCC12M	SDHB-RCC1	SDHB-RCC2	SDHB-RCC3	SDHB-RCC4	SDHB-RCC5	SDHB-RCC6	HLRCC1 N	HLRCC2 N	HLRCC3 N	HLRCC4 N	VHL1	VHL1 N	VHL2	VHL2 N	VHL3	VHL3 N	VHL4	VHL5	HPRC1	HPRC2	HPRC3	HPRC4	SDHB-RCC1 N	SDHB-RCC2 N	SDHB-RCC3 N	SDHB-RCC4 N	BHD1	BHD2	BHD3	BHD4	>0.5 CIMP	<0.2 non CIMP	CIMP t-test
CIMP probes	cg05052633	0.62033	0.69396	0.69303	0.73653	0.828377	0.690895	0.871861	0.836479	0.743516	0.619441	0.833232	0.74109	0.83188	0.6962	0.60114	0.451447	0.0609742	0.685532	0.285714	0.534628	0.896597	0.0630939	0.0182	0.06132	0.02987	0.0616521	0.0571859	0.103741	0.0677987	0.0714286	0.0530291	0.0666508	0.0647119	0.0688143	0.0505869	0.0604447	0.0517034	0.100585	0.0646759	0.156461	0.105752	0.0566284	0.0563677	0.0455166	0.0726374	18	24	1.026e-11
	cg05270634	0.610219	0.78353	0.73737	0.87533	0.779091	0.747969	0.864586	0.889378	0.778082	0.633943	0.849414	0.7773	0.87746	0.79449	0.6648	0.455468	0.363912	0.541502	0.260051	0.619259	0.925492	0.0891199	0.0373	0.05119	0.02588	0.128874	0.109734	0.147006	0.0897731	0.0952993	0.0975479	0.114673	0.129259	0.0972552	0.0987621	0.0745069	0.0676183	0.102322	0.101022	0.178642	0.163818	0.0982565	0.0814896	0.0926956	0.0991931	18	24	6.15899e-13
	cg12727374	0.464396	0.76427	0.75096	0.82568	0.635992	0.678082	0.747706	0.785358	0.603338	0.485491	0.73689	0.7881	0.84402	0.78202	0.69193	0.557589	0.699342	0.719082	0.55814	0.620519	0.827325	0.0930954	0.07301	0.08987	0.09921	0.113083	0.141167	0.086563	0.086666	0.0850007	0.104515	0.0869232	0.0961427	0.171021	0.164931	0.157454	0.188745	0.111209	0.116718	0.172035	0.179078	0.143877	0.126303	0.104023	0.141385	19	24	1.88363e-17
	cg07872652	0.597424	0.63111	0.66468	0.71332	0.692618	0.693054	0.715184	0.704236	0.55296	0.507274	0.777131	0.66731	0.78857	0.69903	0.59727	0.585596	0.564578	0.722357	0.375764	0.62069	0.814286	0.114441	0.01061	0.05201	0.01941	0.0854829	0.106061	0.0856999	0.0971317	0.100554	0.119514	0.0952724	0.0989287	0.083499	0.109848	0.0823755	0.0872201	0.12449	0.0982008	0.155517	0.162763	0.115429	0.092123	0.0830877	0.09651	20	24	3.79223e-18
	cg18925548	0.544436	0.64031	0.61225	0.70844	0.676838	0.653827	0.471687	0.799262	0.712202	0.422869	0.775769	0.68483	0.78178	0.6414	0.57669	0.557277	0.542362	0.65844	0.553766	0.580198	0.812482	0.0634753	0.0285	0.06147	0.04468	0.0685095	0.0673361	0.0694908	0.0672023	0.0666358	0.0739674	0.0663589	0.0786269	0.139425	0.11721	0.113742	0.115675	0.0950809	0.0752734	0.16903	0.11475	0.0903039	0.0891316	0.0774744	0.0915601	19	24	2.10772e-17
	cg01561916	0.515463	0.59057	0.55029	0.70437	0.711156	0.656209	0.729179	0.767657	0.600348	0.4792	0.742527	0.64388	0.75099	0.66442	0.53468	0.621513	0.62886	0.630526	0.690191	0.594779	0.818135	0.0697983	0.04711	0.0835	0.05681	0.0751154	0.0767237	0.083465	0.063592	0.080241	0.0852406	0.0662854	0.105068	0.144331	0.122422	0.115185	0.144303	0.124264	0.0796219	0.13478	0.111688	0.112907	0.0917619	0.0894166	0.102321	20	24	2.74032e-19
	cg13097407	0.669115	0.68124	0.69461	0.64944	0.767472	0.776114	0.80329	0.837607	0.724164	0.519065	0.798234	0.68333	0.76915	0.68854	0.52168	0.629877	0.632721	0.807336	0.686885	0.632575	0.873741	0.118536	0.05782	0.07012	0.06569	0.0961135	0.139971	0.103593	0.116187	0.113101	0.0997632	0.0977011	0.10047	0.153491	0.140434	0.143617	0.147849	0.150483	0.0991022	0.193769	0.14342	0.117831	0.120165	0.0915877	0.133779	21	24	1.58938e-19
	cg02029926	0.603402	0.6343	0.67009	0.66981	0.68145	0.732653	0.815058	0.678658	0.756244	0.519867	0.793809	0.69216	0.70961	0.69966	0.47212	0.509726	0.437877	0.749188	0.256757	0.603885	0.801112	0.094706	0.07054	0.06232	0.06616	0.100513	0.114805	0.126757	0.104724	0.128106	0.114599	0.0933151	0.153278	0.0997407	0.136869	0.118941	0.112031	0.11376	0.103109	0.112409	0.14803	0.164175	0.120899	0.104388	0.121538	18	24	5.29136e-14
	cg03549571	0.545889	0.60257	0.58003	0.6849	0.676751	0.611851	0.716542	0.699349	0.601842	0.504012	0.745833	0.61984	0.75465	0.62277	0.54954	0.552445	0.472702	0.597183	0.341018	0.544032	0.810022	0.0731843	0.02893	0.07798	0.04639	0.0769312	0.081804	0.0653595	0.0614267	0.0755433	0.0699476	0.068962	0.0583905	0.106957	0.0659971	0.0661849	0.0609823	0.125585	0.0691676	0.0908563	0.0818539	0.0573978	0.0576798	0.0582416	0.0871965	19	24	2.18372e-16
	cg01168201	0.507681	0.64193	0.61367	0.66238	0.60096	0.593293	0.673534	0.664468	0.499254	0.507649	0.676001	0.64689	0.74801	0.60893	0.51702	0.584499	0.551027	0.613075	0.395866	0.551237	0.780156	0.0582738	0.01706	0.04501	0.02576	0.0547181	0.0500225	0.0589096	0.0541012	0.0601981	0.0646128	0.0564482	0.0534785	0.0696603	0.0668301	0.069559	0.066332	0.0949784	0.0731187	0.0969339	0.162167	0.0588768	0.0669704	0.0565759	0.0567967	19	24	6.93185e-19
	cg23186643	0.537848	0.64918	0.65887	0.71398	0.677887	0.672284	0.706827	0.730656	0.669089	0.509694	0.749445	0.71426	0.75225	0.69623	0.58174	0.56133	0.586841	0.680963	0.626997	0.606457	0.749239	0.0922862	0.10785	0.16792	0.11029	0.0983213	0.109497	0.0983239	0.100527	0.0982482	0.133904	0.0889607	0.0954295	0.153476	0.17739	0.144223	0.147821	0.128301	0.137595	0.167027	0.107315	0.131643	0.135899	0.104433	0.14893	21	24	8.10673e-22
	cg27242945	0.536142	0.58043	0.62807	0.68968	0.709706	0.651725	0.652721	0.770198	0.603069	0.47261	0.75994	0.63418	0.74311	0.62918	0.54768	0.405296	0.58103	0.635952	0.407605	0.514606	0.775781	0.100343	0.05746	0.06074	0.05663	0.0749172	0.104012	0.0845506	0.076193	0.0790789	0.0952306	0.0750731	0.0967049	0.117365	0.118825	0.107464	0.123061	0.112886	0.10736	0.137264	0.0872406	0.107189	0.0923418	0.0815123	0.0981836	18	24	5.34539e-16
	cg03705396	0.538725	0.57077	0.56269	0.66394	0.720359	0.705588	0.735439	0.784217	0.563756	0.418601	0.734067	0.61469	0.73655	0.62395	0.48031	0.602996	0.597073	0.708641	0.583781	0.58777	0.807923	0.0804921	0.06288	0.0682	0.05875	0.091367	0.116834	0.134214	0.0911299	0.164974	0.0959541	0.113892	0.119334	0.140904	0.163583	0.124028	0.125081	0.127556	0.104133	0.153675	0.17796	0.118062	0.12007	0.096348	0.121792	19	24	1.87705e-17
	cg09374949	0.540317	0.58704	0.59977	0.03171	0.605533	0.606974	0.698005	0.702848	0.265172	0.516296	0.718415	0.60778	0.03446	0.61071	0.56105	0.53582	0.599218	0.658605	0.565098	0.593483	0.715337	0.0801384	0.05314	0.17498	0.04731	0.0747092	0.0863461	0.0862053	0.0756502	0.0895458	0.0958671	0.0827905	0.0897878	0.0945017	0.100155	0.065301	0.0644157	0.108459	0.100153	0.174008	0.0896275	0.0790434	0.074044	0.0619079	0.149611	18	24	8.20967e-10
	cg19596204	0.516865	0.57508	0.58307	0.01427	0.647995	0.552057	0.63994	0.654522	0.473097	0.532429	0.71263	0.631	0.0209	0.61819	0.56384	0.543969	0.536198	0.623422	0.594091	0.544156	0.663796	0.11501	0.05992	0.19904	0.05797	0.0491598	0.0531915	0.0540617	0.0623637	0.0500922	0.064092	0.0623239	0.0480516	0.15007	0.0768293	0.0583414	0.0534844	0.0716062	0.0561308	0.199291	0.15324	0.0619738	0.0735502	0.0498294	0.105931	18	24	1.45602e-10
	cg20173259	0.524173	0.51182	0.56308	0.5993	0.6103	0.637604	0.379905	0.705966	0.625368	0.448364	0.673945	0.60253	0.70959	0.61744	0.4136	0.60369	0.58004	0.652735	0.575073	0.5319	0.723321	0.139974	0.09414	0.12738	0.10976	0.100783	0.134092	0.103806	0.131955	0.129109	0.125702	0.0987828	0.110955	0.138822	0.165414	0.141858	0.161259	0.159424	0.135505	0.179618	0.155436	0.130769	0.127204	0.109281	0.112068	18	24	1.63791e-16
HLRCC probes	cg08958015	0.5066	0.69225	0.59002	0.77005	0.651173	0.640868	0.729909	0.72913	0.7124	0.494456	0.716718	0.70873	0.77968	0.65725	0.67965	0.0934604	0.0647826	0.102457	0.102362	0.0785055	0.0693478	0.0708738	0.09136	0.04304	0.02621	0.0641785	0.0714349	0.0753857	0.0618335	0.0629326	0.0600092	0.0662193	0.0755575	0.0978799	0.0954466	0.090631	0.115797	0.100474	0.0640015	0.117083	0.0891886	0.0865982	0.0797095	0.0824939	0.0865208	14	24	9.29874e-07
	cg20057066	0.551542	0.66553	0.63305	0.71595	0.726404	0.676535	0.79523	0.783485	0.727718	0.439075	0.739164	0.67579	0.78038	0.71593	0.62896	0.15745	0.0899571	0.138092	0.190421	0.0847361	0.110327	0.103737	0.06302	0.06463	0.06576	0.112257	0.106168	0.101608	0.0963388	0.102738	0.111492	0.0953132	0.134871	0.118602	0.110931	0.0996678	0.132874	0.153749	0.148475	0.148392	0.139066	0.125816	0.109175	0.111434	0.12066	14	24	7.85499e-07
	cg10356060	0.0555556	0.64211	0.48643	0.7457	0.618752	0.48799	0.746368	0.807551	0.605872	0.461057	0.799434	0.68562	0.81878	0.36402	0.52146	0.0804331	0.0531789	0.0724036	0.162336	0.0583532	0.0647103	0.0560333	0.01163	0.01209	0.00618	0.056546	0.0520664	0.0556701	0.051165	0.0617946	0.0604198	0.058686	0.0604646	0.0830927	0.058638	0.0605346	0.0680295	0.0731179	0.0543754	0.0846215	0.110031	0.0673339	0.0581379	0.0630321	0.0595813	10	24	5.9285e-06
	cg17410236	0.491548	0.58271	0.57821	0.65256	0.710303	0.62068	0.690274	0.685284	0.524529	0.442443	0.770272	0.63191	0.76633	0.61958	0.49383	0.0665045	0.0359129	0.0689789	0.195985	0.0531405	0.0552499	0.0476979	0.00333	0.0225	0.02155	0.0546133	0.0501051	0.046855	0.0410511	0.0662641	0.0368781	0.0581849	0.0607389	0.051937	0.0439205	0.050336	0.0530031	0.0438623	0.0518112	0.0771666	0.0578158	0.0438801	0.0512002	0.0415179	0.0432774	12	24	5.28014e-07
	cg06668300	0.544876	0.57489	0.02114	0.66479	0.780258	0.61415	0.518574	0.782476	0.202978	0.525836	0.0593704	0.57948	0.74169	0.5833	0.51741	0.0621242	0.0457731	0.0448313	0.0929059	0.0498494	0.049857	0.0687847	0.01066	0.03684	0.01117	0.0672096	0.0628145	0.0458445	0.0608038	0.0575877	0.0512215	0.0572075	0.0518927	0.0403509	0.0420122	0.0459718	0.0408827	0.0592073	0.0469772	0.0506366	0.0738848	0.0464592	0.0404105	0.0423628	0.0337316	12	24	3.4014e-05
	cg13958426	0.50747	0.68798	0.0256	0.77955	0.660844	0.116055	0.54877	0.829078	0.803981	0.504158	0.770461	0.58029	0.81952	0.51723	0.35016	0.14463	0.0930174	0.125	0.119991	0.0936381	0.100227	0.110413	0.0413	0.06068	0.03308	0.0982172	0.111127	0.108205	0.0866738	0.116036	0.100736	0.110914	0.128537	0.146986	0.176564	0.139893	0.169259	0.124025	0.096027	0.168272	0.121409	0.134967	0.12907	0.113566	0.127381	12	24	6.72891e-05
	cg02620769	0.513512	0.55689	0.55694	0.67555	0.694928	0.448221	0.689509	0.726453	0.684894	0.4069	0.688496	0.62994	0.71546	0.63962	0.54192	0.112872	0.0744923	0.138552	0.16072	0.0764497	0.0793196	0.0750166	0.04946	0.06494	0.0427	0.085671	0.0939473	0.0778672	0.0702412	0.0874579	0.0690735	0.072545	0.076165	0.112691	0.139323	0.118649	0.140625	0.119006	0.0937045	0.100933	0.108498	0.106731	0.0969026	0.0881509	0.0993069	13	24	9.75955e-07
	cg19042062	0.619305	0.32463	0.68696	0.05761	0.750295	0.711198	0.76369	0.780949	0.768984	0.570387	0.77541	0.34923	0.03766	0.7146	0.6073	0.158864	0.115096	0.12617	0.119984	0.134535	0.104944	0.147104	0.0849	0.08209	0.07064	0.149137	0.162394	0.160078	0.119467	0.194973	0.19056	0.149261	0.164313	0.137979	0.156101	0.1409	0.141734	0.160991	0.138632	0.166345	0.154918	0.143869	0.139014	0.124514	0.158222	11	24	0.000162501
	cg15808558	0.422983	0.63026	0.56919	0.06546	0.703578	0.620445	0.731676	0.75294	0.674277	0.493573	0.778954	0.70739	0.05737	0.69796	0.47891	0.188146	0.109107	0.108547	0.145243	0.0916813	0.101018	0.0910329	0.05998	0.06538	0.05816	0.0881446	0.100317	0.0940426	0.0948237	0.0962225	0.0942319	0.0957521	0.113072	0.153586	0.162264	0.148699	0.167996	0.0961352	0.0916632	0.118629	0.124754	0.132777	0.120857	0.0996279	0.114424	10	24	2.76206e-05
	cg22594309	0.488482	0.57012	0.43916	0.65133	0.6291	0.616885	0.676552	0.698182	0.420617	0.407607	0.530666	0.61018	0.71852	0.49881	0.52305	0.0688452	0.0651309	0.0734717	0.192136	0.119734	0.0645366	0.0654217	0.0138	0.0455	0.02432	0.0680585	0.0695448	0.0752611	0.0567114	0.0661335	0.0726164	0.0910957	0.0589968	0.0607537	0.0587278	0.0638585	0.0507246	0.107955	0.0538307	0.0942525	0.130207	0.0501301	0.055632	0.0569773	0.0533676	10	24	5.60945e-07
	cg19423014	0.462965	0.67469	0.05152	0.05731	0.545937	0.541721	0.552371	0.747166	0.592127	0.404547	0.735523	0.70327	0.13824	0.59569	0.56977	0.116385	0.0778909	0.111151	0.150502	0.0914145	0.121991	0.0650752	0.0291	0.03922	0.02671	0.0789916	0.0792769	0.0823623	0.0680836	0.0880901	0.0863035	0.0715285	0.0921951	0.100528	0.128708	0.136075	0.141441	0.136465	0.0868978	0.110095	0.101658	0.0933057	0.0975148	0.0710666	0.0930233	10	24	4.78528e-05
	cg16711185	0.504424	0.71303	0.6111	0.03201	0.671522	0.534028	0.449595	0.589725	0.727611	0.54782	0.505821	0.73271	0.02494	0.6765	0.42896	0.145292	0.0965705	0.134253	0.191027	0.14302	0.135586	0.102675	0.06528	0.07524	0.04627	0.0877357	0.116124	0.0793754	0.100069	0.0800057	0.0981789	0.075977	0.102987	0.132791	0.151083	0.148615	0.141712	0.117659	0.103527	0.199884	0.128785	0.119201	0.117692	0.0991096	0.115783	11	24	2.62394e-05
	cg14823162	0.504762	0.55654	0.54434	0.04672	0.699735	0.580904	0.636225	0.659759	0.65119	0.37934	0.733462	0.59871	0.07533	0.63109	0.41475	0.152174	0.0888204	0.0934988	0.164887	0.109651	0.0805297	0.103659	0.07666	0.07332	0.06242	0.0918577	0.122896	0.10447	0.0972109	0.175669	0.104449	0.0938616	0.130858	0.129941	0.135653	0.129732	0.126764	0.0868129	0.0855196	0.141055	0.112767	0.110952	0.118638	0.08836	0.110731	11	24	3.90736e-05
	cg09109450	0.414545	0.60454	0.30769	0.51453	0.578397	0.63879	0.676181	0.708269	0.576633	0.447391	0.743136	0.64279	0.52142	0.07491	0.54251	0.119133	0.103755	0.129884	0.154217	0.10817	0.107354	0.124054	0.08036	0.08451	0.08008	0.098871	0.128373	0.112219	0.0979464	0.108337	0.111984	0.117399	0.131256	0.160902	0.158938	0.147997	0.151404	0.117186	0.126709	0.127033	0.111251	0.127409	0.130642	0.104174	0.137729	11	24	1.51893e-05
	cg18805835	0.120542	0.52112	0.54604	0.62123	0.550032	0.43181	0.644928	0.680855	0.534616	0.38926	0.539573	0.5788	0.71226	0.21167	0.43292	0.120022	0.120859	0.13961	0.158472	0.119605	0.0881137	0.0979311	0.06922	0.09315	0.07187	0.0902529	0.114012	0.109901	0.0940489	0.0833871	0.102799	0.0919149	0.121432	0.158693	0.171298	0.160291	0.165345	0.104158	0.100042	0.163743	0.182643	0.140912	0.145682	0.117754	0.133579	10	24	1.58834e-05
	TargetID	HLRCC1	HLRCC2	HLRCC3	HLRCC4	HLRCC5	HLRCC6	HLRCC7	HLRCC8Lt.	HLRCC8Rt.	HLRCC9	HLRCC10	HLRCC2M	HLRCC4Th.	HLRCC11M	HLRCC12M	SDHB-RCC1	SDHB-RCC2	SDHB-RCC3	SDHB-RCC4	SDHB-RCC5	SDHB-RCC6	HLRCC1 N	HLRCC2 N	HLRCC3 N	HLRCC4 N	VHL1	VHL1 N	VHL2	VHL2 N	VHL3	VHL3 N	VHL4	VHL5	HPRC1	HPRC2	HPRC3	HPRC4	SDHB-RCC1 N	SDHB-RCC2 N	SDHB-RCC3 N	SDHB-RCC4 N	BHD1	BHD2	BHD3	BHD4
	Average CIMP probes	0.554527	0.633632	0.635158	0.621443	0.688905	0.666261	0.701342	0.750679	0.610719	0.50605	0.75483	0.671823	0.678311	0.668323	0.554693	0.547409	0.527172	0.667784	0.4848	0.580011	0.799672	0.090373	0.0515294	0.0908156	0.0575356	0.0843907	0.0967989	0.0932342	0.0841514	0.0929473	0.0933429	0.0834008	0.0936636	0.120583	0.117255	0.102702	0.107349	0.115687	0.0950554	0.154457	0.134009	0.102773	0.095375	0.081645	0.108715
	Average HLRCC probes	0.447274	0.599819	0.443159	0.470023	0.664751	0.552019	0.656657	0.730754	0.613895	0.460923	0.659097	0.627656	0.513839	0.546544	0.515437	0.119089	0.0822896	0.107127	0.153413	0.0941655	0.0888741	0.088634	0.050004	0.057542	0.0431413	0.0861161	0.09604	0.0886096	0.0797645	0.0965086	0.0900635	0.0870574	0.100222	0.112448	0.119307	0.112123	0.120506	0.10672	0.0894795	0.124543	0.116459	0.102023	0.0993518	0.0869427	0.0991546
[truncated: 9 more columns]
