# Supplementary material for: Kidney tumors associated with germline mutations of FH and SDHB show a CpG island methylator phenotype (CIMP)
Source: PLoS One. 2022 Dec 1;17(12):e0278108. doi: 10.1371/journal.pone.0278108 (PMC9714951; doi:10.1371/journal.pone.0278108)
Supplement: S6 Table — (XLSX) [file pone.0278108.s006.xlsx]

## Sheet: Tumor methylation levels
TargetID	HLRCC1	HLRCC2	HLRCC3	HLRCC4	HLRCC5	HLRCC6	HLRCC7	HLRCC8Lt.	HLRCC8Rt.	HLRCC9	HLRCC10	HLRCC2M	HLRCC4Th.	HLRCC11M	HLRCC12M	SDHB-RCC1	SDHB-RCC2	SDHB-RCC3	SDHB-RCC4	SDHB-RCC5	SDHB-RCC6	HLRCC1 N	HLRCC2 N	HLRCC3 N	HLRCC4 N	VHL1 N	VHL2 N	VHL3 N	SDHB-RCC1 N	SDHB-RCC2 N	SDHB-RCC3 N	SDHB-RCC4 N	<0.2	Average N	NAME	CHROMOSOME_36	UCSC_REFGENE_NAME	UCSC_REFGENE_ACCESSION	UCSC_REFGENE_GROUP	RELATION_TO_UCSC_CPG_ISLAND
cg15424739	0.674525	0.75637	0.76446	0.78968	0.865703	0.804584	0.862453	0.873403	0.845732	0.690353	0.875989	0.79008	0.84656	0.80277	0.70646	0.129008	0.0892174	0.337976	0.240772	0.181878	0.859497	0.0855154	0.02506	0.05722	0.02082	0.0661991	0.0703906	0.0736445	0.11606	0.0801336	0.161139	0.156634	11	0.0829833	cg15424739	19	COMP	NM_000095	Body	Island
cg03257575	0.67106	0.73686	0.75324	0.81132	0.796671	0.764235	0.890741	0.764307	0.787854	0.673769	0.869745	0.79268	0.88843	0.80328	0.65948	0.239209	0.106512	0.223873	0.281098	0.125959	0.802863	0.0710026	0.01847	0.03026	0.00598	0.0710523	0.0711957	0.0762662	0.126821	0.111598	0.158505	0.14407	11	0.0804747	cg03257575	1				Island
cg12865552	0.678285	0.82896	0.79707	0.79355	0.896073	0.800538	0.880741	0.867763	0.89812	0.796862	0.874375	0.80547	0.83385	0.84442	0.77415	0.10096	0.0803084	0.138362	0.278603	0.0941176	0.928002	0.0773613	0.07413	0.09182	0.02988	0.0724385	0.0692019	0.0701132	0.0813028	0.076556	0.16567	0.142557	11	0.0864573	cg12865552	17				Island
cg05931586	0.673899	0.76957	0.80315	0.85758	0.751428	0.783739	0.798202	0.806661	0.735315	0.634964	0.848143	0.80448	0.89464	0.82788	0.74081	0.614015	0.316655	0.849427	0.375508	0.636725	0.894023	0.0643447	0.03909	0.0868	0.05301	0.0635806	0.0710895	0.0664395	0.0842023	0.0636015	0.110299	0.121101	11	0.0748689	cg05931586	19	C19orf26	NM_152769	5'UTR	Island
cg25509174	0.662842	0.75608	0.76397	0.78321	0.799685	0.75187	0.757548	0.802468	0.746368	0.631454	0.861039	0.76191	0.85668	0.79694	0.66338	0.0933988	0.235126	0.246414	0.257057	0.281116	0.863152	0.0881942	0.03294	0.10068	0.04115	0.0931571	0.0718932	0.09211	0.094162	0.0863564	0.16656	0.198934	11	0.0969215	cg25509174	3	PCOLCE2	NM_013363	Body	Island
cg19142026	0.565204	0.83285	0.84424	0.9178	0.796668	0.797391	0.873289	0.589374	0.712369	0.531496	0.880182	0.81859	0.94303	0.84583	0.77312	0.805717	0.480138	0.816092	0.211032	0.600294	0.922738	0.0791405	0.01546	0.03977	0.02518	0.10331	0.0578058	0.0825475	0.183127	0.0633317	0.151577	0.174371	11	0.0886927	cg19142026	7	HOXA4;HOXA4	NM_002141;NM_002141	5'UTR;1stExon	Island
cg07523553	0.62235	0.70623	0.71178	0.85554	0.788846	0.774988	0.865243	0.824658	0.775158	0.56353	0.822288	0.75409	0.83616	0.79047	0.65982	0.715859	0.725047	0.778721	0.619172	0.704158	0.88947	0.0971317	0.0555	0.0723	0.0955	0.118677	0.0888355	0.0914302	0.115011	0.10915	0.190009	0.191246	11	0.111345	cg07523553	11	HCCA2;LOC402778	NM_053005;NM_001170820	Body;TSS1500	Island
cg02798576	0.626254	0.75787	0.68453	0.81653	0.738157	0.722766	0.754717	0.785418	0.787628	0.568538	0.8249	0.77818	0.85036	0.83775	0.74026	0.20501	0.10727	0.163246	0.221572	0.149977	0.585845	0.140932	0.05548	0.10522	0.10387	0.155738	0.151987	0.11925	0.166015	0.135475	0.177574	0.144618	11	0.132378	cg02798576	10				Island
cg01096398	0.611618	0.70413	0.64199	0.69188	0.848487	0.775263	0.861279	0.876425	0.726045	0.60768	0.877089	0.72944	0.77937	0.73793	0.59753	0.0530599	0.0398896	0.752069	0.299644	0.0492417	0.924234	0.039338	0.00714	0.03881	0.00333	0.0479223	0.0409231	0.0356208	0.0435612	0.0422399	0.0672155	0.0833155	11	0.040856	cg01096398	6	FOXQ1	NM_033260	TSS200	Island
cg08382542	0.677814	0.83922	0.84293	0.90589	0.825585	0.65131	0.807908	0.841294	0.828352	0.671515	0.912724	0.85186	0.923	0.87099	0.66861	0.197908	0.0604421	0.161631	0.482547	0.0616389	0.836661	0.0935731	0.03166	0.12624	0.09026	0.0680265	0.0654625	0.0672906	0.0658356	0.0663094	0.0833759	0.139955	11	0.0816353	cg08382542	17	CBX8	NM_020649	TSS1500	Island
cg12824796	0.623923	0.80581	0.79723	0.84709	0.815069	0.771305	0.895027	0.771313	0.801966	0.615157	0.876793	0.84114	0.83534	0.8744	0.66698	0.0744235	0.0712645	0.366116	0.176376	0.162309	0.911589	0.0811447	0.01259	0.0428	0.02611	0.0726582	0.0727579	0.0793434	0.127355	0.0700288	0.133509	0.097253	11	0.0741409	cg12824796	10				Island
cg19807257	0.644142	0.73617	0.69571	0.81993	0.843931	0.744021	0.918112	0.81053	0.744694	0.648528	0.846513	0.78285	0.87674	0.75252	0.62509	0.204397	0.215771	0.193143	0.179463	0.177796	0.603143	0.0792138	0.01819	0.04864	0.00953	0.0798536	0.0826446	0.0722718	0.126519	0.0751986	0.148019	0.14816	11	0.0807492	cg19807257	1				Island
cg25947878	0.645858	0.76252	0.77555	0.84019	0.820735	0.785641	0.87535	0.847469	0.79373	0.6467	0.870251	0.77397	0.87883	0.77184	0.68321	0.71877	0.621145	0.601663	0.589255	0.685088	0.86582	0.132955	0.09745	0.11074	0.08959	0.149478	0.127591	0.12909	0.187472	0.146988	0.195898	0.170831	11	0.139826	cg25947878	2				Island
cg11379392	0.702912	0.78483	0.77846	0.85618	0.841097	0.786778	0.612813	0.850756	0.756162	0.676518	0.900402	0.79266	0.90718	0.81968	0.6184	0.123284	0.0916442	0.121196	0.231884	0.126455	0.937099	0.0743878	0.01251	0.01887	0.01731	0.0714481	0.0601299	0.0616485	0.0922078	0.0805221	0.112479	0.179827	11	0.0710309	cg11379392	19	SLC1A5;SLC1A5;SLC1A5	NM_005628;NM_005628;NM_001145144	1stExon;5'UTR;TSS1500	Island
cg17912370	0.627464	0.72248	0.72909	0.83126	0.782661	0.756009	0.852454	0.807432	0.793043	0.572458	0.88058	0.77823	0.85709	0.71967	0.61373	0.373909	0.0882067	0.138696	0.122955	0.27716	0.830573	0.048423	0	0.01832	0.02744	0.0676337	0.047619	0.0561254	0.144961	0.0567983	0.0968518	0.0998009	11	0.0603612	cg17912370	3	C3orf55;C3orf55;C3orf55;C3orf55	NM_001099777;NM_001130001;NM_001130002;NR_024016	TSS200;TSS200;TSS200;TSS200	Island
cg15931205	0.636796	0.7737	0.77296	0.79125	0.833298	0.789315	0.0748654	0.806925	0.562409	0.593197	0.910939	0.78394	0.86726	0.82373	0.75606	0.693788	0.357704	0.870186	0.46805	0.796083	0.90582	0.0804472	0.02107	0.06279	0.02148	0.0862454	0.0859208	0.102118	0.115385	0.0896215	0.163295	0.122733	11	0.0864642	cg15931205	6	HCG4P6	NR_001317	TSS1500	Island
cg17341965	0.633404	0.82263	0.77168	0.83397	0.713265	0.745346	0.820281	0.776938	0.855359	0.614365	0.89357	0.85669	0.9032	0.81172	0.71399	0.0834843	0.549002	0.838478	0.751523	0.709647	0.866316	0.0730297	0.0191	0.02319	0.03543	0.0762965	0.0689001	0.0754803	0.0936565	0.0900856	0.123636	0.116349	11	0.0722867	cg17341965	11	KCNJ5	NM_000890	TSS200	Island
cg17739038	0.628237	0.84273	0.81783	0.85579	0.743924	0.743746	0.828684	0.786625	0.719118	0.605897	0.918183	0.86709	0.91483	0.81723	0.72179	0.605722	0.711978	0.782646	0.710129	0.666816	0.919745	0.0903029	0.01879	0.11344	0.04934	0.0809636	0.111084	0.0608799	0.157175	0.114121	0.17316	0.194207	11	0.105769	cg17739038	17	HIC1	NM_006497	TSS1500	Island
cg19389641	0.628448	0.71894	0.72101	0.78107	0.723342	0.702814	0.787596	0.79314	0.762038	0.601767	0.852211	0.72129	0.86604	0.75277	0.68088	0.64511	0.44931	0.748169	0.517615	0.64635	0.839051	0.0542589	0.02344	0.08359	0.02349	0.0553973	0.0632302	0.0439289	0.178358	0.0613297	0.0863064	0.0741009	11	0.0679482	cg19389641	12	SCNN1A;SCNN1A;SCNN1A	NM_001159575;NM_001038;NM_001159576	Body;Body;Body	Island
cg17651693	0.621405	0.73162	0.81246	0.82249	0.702526	0.795232	0.76066	0.857014	0.682602	0.589802	0.869733	0.80089	0.83943	0.82894	0.77766	0.201476	0.0995273	0.157314	0.412142	0.303886	0.913862	0.0542271	0.01381	0.08788	0.01254	0.0492795	0.0475642	0.0568787	0.0731812	0.0936077	0.0604651	0.189917	11	0.0672137	cg17651693	19	HMHA1	NM_012292	1stExon	Island
cg13001868	0.615795	0.75951	0.77795	0.83398	0.835764	0.829007	0.838315	0.881968	0.770405	0.628413	0.882994	0.80685	0.88767	0.78877	0.67882	0.729783	0.126043	0.729944	0.29523	0.231996	0.924855	0.0644385	0.09112	0.07648	0.06196	0.0681543	0.0548615	0.0771233	0.16261	0.0736035	0.158394	0.153728	11	0.0947703	cg13001868	17	C17orf46;LOC100133991;LOC100133991	NM_152343;NR_024434;NR_024435	Body;Body;TSS1500	Island
cg09493249	0.674498	0.70825	0.58409	0.77752	0.813863	0.799799	0.87997	0.849413	0.753255	0.641509	0.863372	0.72998	0.84947	0.76703	0.65457	0.719266	0.520616	0.875129	0.45931	0.718534	0.92793	0.079699	0.01985	0.04153	0.03987	0.0624621	0.0771395	0.0752847	0.0862112	0.0742721	0.167421	0.182763	11	0.0824093	cg09493249	2				Island
cg18623980	0.629584	0.71875	0.77178	0.84967	0.731412	0.782549	0.889667	0.837253	0.822517	0.589508	0.892154	0.77313	0.88579	0.75183	0.72403	0.419591	0.0410588	0.137668	0.259278	0.128358	0.892928	0.0834193	0.01394	0.07991	0.03974	0.0789125	0.0935651	0.0926903	0.183565	0.0665347	0.126715	0.132755	11	0.0901588	cg18623980	2				Island
cg11190071	0.625762	0.77842	0.77508	0.8327	0.718986	0.721254	0.801785	0.806533	0.773626	0.628892	0.871222	0.80535	0.88502	0.7297	0.64049	0.642656	0.679555	0.678813	0.631538	0.659568	0.848083	0.114389	0.03037	0.08447	0.05425	0.108855	0.115997	0.117504	0.129497	0.112526	0.129714	0.146095	11	0.10397	cg11190071	17	HIC1;HIC1	NM_001098202;NM_006497	TSS1500;5'UTR	Island
cg18950617	0.59631	0.742	0.77656	0.86714	0.791332	0.738206	0.787785	0.826663	0.663752	0.575977	0.863742	0.79175	0.88133	0.82868	0.7071	0.313964	0.0853646	0.196521	0.261395	0.0793883	0.918677	0.0670296	0.00787	0.04223	0.01246	0.0670457	0.0623285	0.0618697	0.0717663	0.0673066	0.0632144	0.126291	11	0.0590375	cg18950617	19	HMHA1	NM_012292	TSS1500	Island
cg05445638	0.58682	0.73715	0.71981	0.78349	0.716424	0.691529	0.835575	0.772356	0.745505	0.578201	0.872057	0.74999	0.86312	0.71061	0.61762	0.680989	0.371158	0.768829	0.37748	0.576599	0.925739	0.054028	0.02237	0.037	0.02578	0.0427856	0.044796	0.0502924	0.0718192	0.0553515	0.0885263	0.0744471	11	0.0515633	cg05445638	17	HIC1;HIC1	NM_001098202;NM_006497	TSS1500;TSS1500	Island
cg04618333	0.635779	0.79581	0.75759	0.85194	0.839045	0.824803	0.863403	0.864437	0.807271	0.6235	0.90251	0.84784	0.88655	0.83501	0.72249	0.127986	0.55504	0.113462	0.194271	0.350211	0.934059	0.0900446	0.03685	0.09074	0.02894	0.0879295	0.103869	0.0872735	0.142082	0.0676762	0.159059	0.168054	11	0.0965925	cg04618333	17	C17orf93;PRAC	NR_024103;NM_032391	Body;TSS1500	Island
cg09871471	0.668011	0.72312	0.74175	0.77654	0.689957	0.724464	0.820239	0.849945	0.790904	0.607247	0.850645	0.7695	0.82773	0.76091	0.65688	0.591152	0.224973	0.288995	0.534816	0.586095	0.514785	0.104251	0.03565	0.0981	0.06367	0.106569	0.102165	0.122272	0.12306	0.116879	0.171467	0.106511	11	0.104599	cg09871471	1	LOC647121	NR_003955	TSS200	Island
cg03767822	0.587043	0.67414	0.60913	0.7423	0.794837	0.744966	0.819303	0.858859	0.805584	0.554003	0.873952	0.74733	0.81957	0.72157	0.63429	0.716802	0.633932	0.766941	0.65228	0.227943	0.908834	0.0722159	0.00744	0.03701	0.01161	0.0644042	0.0597856	0.0632989	0.0925095	0.0710089	0.108233	0.179759	11	0.0697524	cg03767822	12	FKBP11;FKBP11;FKBP11	NM_001143782;NM_016594;NM_001143781	Body;Body;TSS200	Island
cg20678442	0.624057	0.7459	0.75421	0.84318	0.774436	0.72382	0.81836	0.739694	0.760977	0.617185	0.891629	0.729	0.89254	0.77642	0.6562	0.317389	0.137644	0.584507	0.13767	0.208888	0.853036	0.0657373	0.01243	0.03548	0.01161	0.0701311	0.0760967	0.0843124	0.120124	0.081904	0.0999389	0.103758	11	0.0692293	cg20678442	1				Island
cg25268678	0.662441	0.75597	0.61528	0.8048	0.857086	0.792791	0.782533	0.876493	0.792261	0.636453	0.886196	0.73018	0.87947	0.81686	0.71657	0.542863	0.0761381	0.136842	0.339798	0.266777	0.887552	0.0729425	0.01006	0.05163	0.03027	0.0631912	0.0609647	0.0662135	0.0833743	0.0682122	0.0863935	0.0955376	11	0.0626172	cg25268678	12	PLEKHG6;PLEKHG6	NM_018173;NM_001144856	5'UTR;TSS200	Island
cg08371772	0.661165	0.69715	0.70358	0.7946	0.838108	0.78202	0.909993	0.892091	0.776145	0.611766	0.868436	0.72688	0.65963	0.77983	0.49897	0.647287	0.102745	0.403621	0.122195	0.342984	0.896967	0.0571235	0.01123	0.02139	0.02028	0.0470144	0.0533075	0.0462341	0.0788351	0.0614717	0.123864	0.108373	11	0.057193	cg08371772	19	MEGF8;TMEM145	NM_001410;NM_173633	TSS1500;Body	Island
cg12351660	0.640336	0.732	0.77623	0.64536	0.845305	0.747179	0.822087	0.837795	0.760349	0.66148	0.837067	0.76885	0.66645	0.81647	0.73209	0.0872038	0.0672897	0.30554	0.621998	0.0722936	0.877747	0.0577329	0.0349	0.13691	0.0514	0.0527753	0.0491786	0.0493323	0.0624908	0.0521189	0.097742	0.0875431	11	0.0665567	cg12351660	10	PLAU;C10orf55;PLAU	NM_001145031;NM_001001791;NM_002658	TSS200;3'UTR;TSS200	Island
cg27513574	0.614067	0.71337	0.51788	0.7908	0.834125	0.710396	0.916119	0.837493	0.777041	0.561405	0.835164	0.76847	0.87202	0.77684	0.65686	0.546265	0.0360602	0.217757	0.402416	0.0515619	0.905573	0.0565743	0.02612	0.07503	0.04735	0.047209	0.044522	0.0379882	0.0466589	0.0466625	0.144533	0.0627691	11	0.0577652	cg27513574	4	SLC34A2;SLC34A2	NM_006424;NM_006424	1stExon;5'UTR	Island
cg24862510	0.535256	0.7376	0.72909	0.82674	0.774546	0.698866	0.684959	0.821997	0.734791	0.609347	0.898961	0.81146	0.8838	0.70364	0.68533	0.492175	0.0484555	0.0970588	0.136514	0.111556	0.923052	0.0441905	0.0067	0.01298	0.00622	0.0430436	0.0438992	0.066389	0.109215	0.0509336	0.123408	0.0873227	11	0.0540274	cg24862510	1				Island
cg02362385	0.678792	0.71868	0.74416	0.83703	0.750475	0.783994	0.848058	0.873311	0.697282	0.644249	0.86309	0.76373	0.87009	0.81092	0.6376	0.579509	0.0696533	0.261254	0.273336	0.124288	0.901502	0.068737	0.00931	0.03364	0.02478	0.0572996	0.07951	0.0828436	0.111789	0.0905881	0.128899	0.147985	11	0.0759438	cg02362385	19	LPAR2	NM_004720	TSS200	Island
cg25092838	0.62572	0.7428	0.76224	0.75656	0.777992	0.799257	0.878297	0.905995	0.820735	0.607856	0.759053	0.77164	0.88698	0.67991	0.66823	0.493571	0.188598	0.116922	0.173502	0.143026	0.88997	0.113146	0.01687	0.02862	0.03807	0.127154	0.108504	0.103523	0.17985	0.109159	0.178953	0.0951316	11	0.0999072	cg25092838	14	OTX2OS1	NR_029385	TSS1500	Island
cg19031658	0.611322	0.78115	0.77037	0.80366	0.814655	0.726215	0.853543	0.827356	0.77734	0.679506	0.864619	0.80444	0.84958	0.80472	0.67867	0.585275	0.0736225	0.485946	0.320806	0.100049	0.852748	0.063423	0.01822	0.02549	0.01487	0.052013	0.0554245	0.0631091	0.0817031	0.0556039	0.111227	0.124617	11	0.0605182	cg19031658	4	CXCL2;CXCL2	NM_002089;NM_002089	1stExon;5'UTR	Island
cg10359929	0.601733	0.6407	0.73491	0.68964	0.8125	0.749227	0.85727	0.85549	0.758754	0.60842	0.7312	0.64384	0.80783	0.69988	0.61526	0.59725	0.0546309	0.786212	0.20364	0.109929	0.916677	0.0552384	0.00984	0.02895	0.01422	0.0478078	0.0469267	0.0443359	0.0849046	0.0528061	0.0584631	0.123323	11	0.0515287	cg10359929	2	IRS1	NM_005544	TSS1500	Island
cg14565265	0.638074	0.73563	0.76403	0.66941	0.750357	0.763284	0.853434	0.734194	0.812484	0.623729	0.855838	0.78246	0.6821	0.78763	0.64393	0.648833	0.650132	0.736082	0.551676	0.649858	0.840923	0.109202	0.02067	0.01471	0.02487	0.111359	0.0930027	0.128979	0.167829	0.103801	0.1762	0.178357	11	0.102634	cg14565265	1	LRRC8D;LRRC8D	NM_018103;NM_001134479	5'UTR;5'UTR	Island
cg19089073	0.65162	0.7376	0.78332	0.80939	0.802715	0.78201	0.832033	0.81776	0.827694	0.686735	0.877333	0.77362	0.85943	0.78649	0.69117	0.700951	0.654127	0.822395	0.611194	0.691224	0.83879	0.0748216	0.0167	0.04385	0.04908	0.0499803	0.130219	0.0748579	0.104596	0.083223	0.100405	0.183215	11	0.0828134	cg19089073	7				Island
cg25449542	0.60304	0.79129	0.77485	0.83847	0.61466	0.689789	0.750904	0.724125	0.691704	0.601119	0.901009	0.84676	0.87823	0.7611	0.65696	0.631583	0.609532	0.761581	0.601407	0.615058	0.85548	0.0612097	0.01672	0.07887	0.02072	0.0605423	0.0600605	0.0582561	0.0750969	0.0658326	0.124751	0.167678	11	0.0717943	cg25449542	17	HIC1	NM_006497	TSS1500	Island
cg21445541	0.704395	0.82626	0.82452	0.76472	0.726179	0.789111	0.888745	0.885851	0.828741	0.606391	0.901675	0.83175	0.83468	0.83466	0.755	0.275331	0.0761958	0.143826	0.614357	0.393928	0.936234	0.0563581	0	0.03058	0.00955	0.0608044	0.0500341	0.0572463	0.0660517	0.0707654	0.0834849	0.174173	11	0.0599135	cg21445541	1	CD247;CD247	NM_198053;NM_000734	Body;Body	Island
cg25789216	0.615222	0.79337	0.80123	0.85646	0.820034	0.739494	0.850843	0.882253	0.762143	0.585195	0.863636	0.82055	0.91586	0.82665	0.71844	0.683379	0.720917	0.760226	0.674705	0.6866	0.891646	0.0506374	0.04594	0.10716	0.05467	0.048655	0.0507012	0.0591741	0.124457	0.0580163	0.115882	0.152958	11	0.0789319	cg25789216	11	CNIH2	NM_182553	TSS1500	Island
cg03735492	0.635178	0.79649	0.81946	0.86211	0.79284	0.789832	0.842162	0.769939	0.738412	0.562681	0.866128	0.82805	0.89541	0.82827	0.67622	0.592792	0.110872	0.119736	0.371731	0.308115	0.854885	0.0793162	0.03963	0.06729	0.03277	0.100098	0.0828706	0.0783943	0.0839206	0.0833672	0.0642775	0.136238	11	0.0771066	cg03735492	1				Island
cg00053010	0.549399	0.73713	0.6931	0.83925	0.800871	0.632012	0.841263	0.823795	0.772009	0.61004	0.837014	0.75775	0.88617	0.70424	0.58244	0.659006	0.291671	0.662787	0.218661	0.6263	0.885702	0.0501808	0.02389	0.03119	0.02946	0.0451487	0.0499196	0.0618914	0.0685875	0.0739835	0.0905073	0.141235	11	0.0605449	cg00053010	17				Island
cg06285590	0.613744	0.75105	0.71611	0.76497	0.728305	0.735583	0.81436	0.849812	0.717027	0.604738	0.905763	0.78834	0.83292	0.77491	0.71835	0.51675	0.194509	0.120326	0.430074	0.188303	0.895432	0.0609881	0.02059	0.03628	0.01712	0.0637335	0.0655188	0.0784225	0.0859697	0.076139	0.120988	0.121554	11	0.0679367	cg06285590	11				Island
cg20357910	0.554407	0.75941	0.49395	0.82817	0.816342	0.728654	0.778731	0.818527	0.637773	0.558377	0.860463	0.79803	0.85787	0.81319	0.6911	0.57746	0.0583354	0.211192	0.342699	0.0668319	0.897605	0.0552958	0.0085	0.01715	0.01794	0.0549074	0.055386	0.0472898	0.0785321	0.05331	0.094635	0.148874	11	0.0574382	cg20357910	2	PLA2R1;PLA2R1	NM_001007267;NM_007366	TSS200;TSS200	Island
cg05719164	0.600316	0.62914	0.74072	0.8037	0.575163	0.752867	0.835325	0.850363	0.819468	0.638846	0.871806	0.7279	0.82478	0.65209	0.67034	0.599786	0.514405	0.845818	0.473616	0.570567	0.893624	0.05646	0.01409	0.02813	0.0128	0.0643361	0.0669301	0.0546268	0.123125	0.0759398	0.168174	0.100503	11	0.0695559	cg05719164	1	LHX4	NM_033343	Body	Island
cg09889291	0.620585	0.70796	0.68793	0.81846	0.743121	0.758156	0.820449	0.832657	0.774761	0.617298	0.876358	0.76413	0.8705	0.75374	0.72148	0.674482	0.588942	0.748788	0.674532	0.681536	0.877741	0.0722313	0.02304	0.02799	0.00641	0.0678059	0.0816611	0.0735214	0.116835	0.0842459	0.111634	0.176525	11	0.0765363	cg09889291	12	GRASP	NM_181711	TSS200	Island
cg04120428	0.603235	0.74647	0.78064	0.86027	0.708006	0.693492	0.573114	0.78352	0.731706	0.595386	0.873754	0.79578	0.88172	0.80031	0.66816	0.534332	0.339499	0.623832	0.403312	0.584305	0.826383	0.0897027	0.00273	0.01789	0.04313	0.0360537	0.035575	0.0465068	0.0411495	0.0382216	0.112716	0.104948	11	0.0516931	cg04120428	1				Island
cg25830696	0.610915	0.77941	0.77829	0.82846	0.856173	0.821419	0.890488	0.852162	0.807477	0.640467	0.839141	0.81772	0.89168	0.7974	0.6474	0.656158	0.0647139	0.346562	0.23347	0.28396	0.886698	0.0678347	0.00814	0.0346	0.04503	0.049613	0.0672932	0.06348	0.12815	0.0613919	0.173146	0.0962883	11	0.0722697	cg25830696	17	PYY	NM_004160	Body	Island
cg18222083	0.659276	0.82826	0.79248	0.88343	0.7806	0.817046	0.861505	0.886388	0.825347	0.690878	0.892922	0.86633	0.91551	0.83489	0.74476	0.753956	0.726644	0.85093	0.648773	0.716104	0.920378	0.0744626	0.02063	0.01795	0.02891	0.0602482	0.0691358	0.0675524	0.140338	0.0800712	0.179738	0.132482	11	0.0792289	cg18222083	17	TMEM106A	NM_145041	5'UTR	Island
cg18454916	0.505227	0.76221	0.80039	0.82623	0.740501	0.687294	0.797258	0.785808	0.768954	0.605613	0.818699	0.80675	0.8677	0.81691	0.71517	0.588918	0.0674829	0.074966	0.377039	0.179049	0.804047	0.0471293	0.04443	0.14067	0.09741	0.0602125	0.0649724	0.0581018	0.176291	0.0566526	0.0999015	0.0759474	11	0.0837926	cg18454916	8	C8orf84	NM_153225	TSS200	Island
cg08848958	0.616872	0.7683	0.77072	0.81052	0.798636	0.748996	0.873691	0.842397	0.84084	0.658976	0.870351	0.80783	0.86679	0.7986	0.67749	0.602176	0.586552	0.820515	0.633237	0.617347	0.838783	0.131781	0.06267	0.10247	0.06166	0.152188	0.131743	0.115856	0.116663	0.105408	0.161233	0.146721	11	0.117127	cg08848958	16	BAIAP3	NM_003933	TSS200	Island
cg20401551	0.623004	0.72033	0.46505	0.0162	0.811631	0.775068	0.909953	0.80618	0.816644	0.66085	0.872322	0.76413	0.0141	0.7233	0.63139	0.101124	0.73274	0.85834	0.7	0.0725836	0.0651898	0.0551406	0.01393	0.03198	0.00908	0.053077	0.0545788	0.0514067	0.102952	0.0650287	0.142918	0.155224	11	0.0668469	cg20401551	22	SCARF2;SCARF2	NM_182895;NM_153334	Body;Body	Island
cg14369648	0.588209	0.78705	0.72774	0.79456	0.689974	0.687674	0.819655	0.830377	0.855456	0.662316	0.889809	0.82266	0.84468	0.75083	0.57501	0.254338	0.094257	0.140282	0.20655	0.276601	0.87499	0.0862483	0.02359	0.06503	0.02803	0.155403	0.0846606	0.149659	0.113405	0.0772097	0.170552	0.157614	11	0.101036	cg14369648	9	PRSS3	NM_007343	1stExon	Island
cg09967877	0.480493	0.76707	0.76255	0.60684	0.87182	0.746131	0.907549	0.881295	0.797026	0.533355	0.7883	0.84666	0.65482	0.83416	0.66819	0.0862997	0.0502897	0.100956	0.191584	0.108006	0.676983	0.0392649	0.01294	0.04312	0.01347	0.0463695	0.0482771	0.0514301	0.0631295	0.0616602	0.0986637	0.151694	11	0.0572745	cg09967877	11	SYT12	NM_177963	5'UTR	Island
cg24980893	0.611977	0.65795	0.6994	0.75185	0.766114	0.762821	0.847848	0.813545	0.751188	0.549745	0.884958	0.71315	0.85476	0.70364	0.58901	0.379839	0.584306	0.687674	0.354736	0.627377	0.878208	0.0691474	0.02282	0.02718	0.02829	0.0541702	0.0671719	0.0578364	0.0701384	0.0819824	0.0740209	0.0976509	11	0.059128	cg24980893	7	CAV1	NM_001753	TSS200	Island
cg20090558	0.552175	0.64797	0.69459	0.78332	0.755919	0.69751	0.839246	0.8078	0.661638	0.509114	0.832939	0.69967	0.84435	0.73135	0.60547	0.574545	0.298687	0.778103	0.331183	0.616179	0.88751	0.04067	0.01006	0.04226	0.01912	0.0453929	0.0372625	0.0351998	0.0414611	0.051574	0.114201	0.0634088	11	0.04551	cg20090558	2				Island
cg17651973	0.668293	0.76168	0.79886	0.85103	0.840279	0.805725	0.871802	0.896522	0.790419	0.647406	0.902397	0.78033	0.87841	0.80774	0.65211	0.674186	0.0771666	0.308573	0.321325	0.189246	0.935758	0.0542724	0	0.01756	0.01249	0.0601269	0.0496007	0.0579665	0.0880036	0.0743627	0.14164	0.172943	11	0.0662696	cg17651973	2				Island
cg15026277	0.536232	0.6659	0.63914	0.78153	0.761004	0.732699	0.791597	0.801114	0.697131	0.564829	0.846028	0.73978	0.84325	0.67126	0.52923	0.618315	0.658598	0.7873	0.542255	0.632312	0.88456	0.0622754	0.0071	0.02036	0.00359	0.0522917	0.0483901	0.0491433	0.0691424	0.0583875	0.0706297	0.102449	11	0.0494327	cg15026277	17	TMEM106A	NM_145041	TSS200	Island
cg04823311	0.581176	0.72284	0.59152	0.83836	0.697169	0.679457	0.827802	0.855931	0.68307	0.539894	0.862945	0.73279	0.89332	0.73051	0.6649	0.663624	0.143512	0.684136	0.210198	0.528139	0.926726	0.046897	0.01614	0.02274	0.01008	0.0559037	0.0475852	0.0539962	0.107537	0.0584283	0.129697	0.145812	11	0.0631651	cg04823311	7	TRIL	NM_014817	1stExon	Island
cg13645732	0.523826	0.66019	0.68968	0.77387	0.73648	0.708204	0.760164	0.804233	0.715613	0.52936	0.844415	0.72116	0.8465	0.697	0.52051	0.622085	0.633117	0.815016	0.440992	0.666419	0.879672	0.0543574	0.00928	0.01414	0.00731	0.0523741	0.0480073	0.0458981	0.0879602	0.0518299	0.101598	0.0897349	11	0.0511355	cg13645732	19	PPP1R13L;PPP1R13L	NM_001142502;NM_006663	5'UTR;5'UTR	Island
cg24390965	0.618534	0.75729	0.68395	0.80427	0.801231	0.655561	0.8089	0.820137	0.79097	0.560235	0.843922	0.79297	0.86814	0.71725	0.70107	0.681429	0.284412	0.769243	0.508776	0.434939	0.894238	0.0860727	0.03274	0.05544	0.04319	0.0784368	0.0807417	0.0577974	0.0802881	0.0711356	0.113848	0.15657	11	0.0778418	cg24390965	12				Island
cg18412834	0.58771	0.7595	0.75371	0.79265	0.846975	0.801236	0.45432	0.914297	0.78451	0.563268	0.809873	0.76664	0.86236	0.76527	0.60636	0.0670724	0.058196	0.102111	0.218296	0.0467113	0.697952	0.0490952	0.01184	0.03838	0.0253	0.0496899	0.0462525	0.0513301	0.163186	0.053992	0.102205	0.134896	11	0.0660152	cg18412834	20	FLJ16779;NKAIN4	NR_024389;NM_152864	TSS200;Body	Island
cg02348751	0.619518	0.7598	0.68817	0.7857	0.860367	0.758132	0.925052	0.800143	0.781528	0.594321	0.706549	0.74894	0.83621	0.70249	0.67696	0.668252	0.0976541	0.235372	0.600915	0.24125	0.90027	0.0718853	0.02464	0.03443	0.02594	0.0696076	0.0585181	0.0797175	0.186526	0.0873839	0.104213	0.128475	11	0.0792124	cg02348751	4	MGC45800	NR_027107	Body	Island
cg08266417	0.578261	0.57501	0.63022	0.76803	0.780979	0.747394	0.862469	0.800484	0.795292	0.607381	0.837324	0.64362	0.85933	0.68152	0.51516	0.643509	0.53752	0.783402	0.503463	0.621138	0.91788	0.0515341	0.02086	0.03879	0.02829	0.0642649	0.0522795	0.0574981	0.0826106	0.058574	0.0920502	0.083685	11	0.0573124	cg08266417	2	AOX1	NM_001159	TSS200	Island
cg12233208	0.535578	0.74257	0.73502	0.87058	0.155059	0.76875	0.637277	0.902241	0.837011	0.6892	0.902049	0.81718	0.88696	0.01054	0.71605	0.119374	0.0566154	0.0960699	0.128567	0.423461	0.823394	0.0569674	0.01909	0.03899	0.03259	0.0616845	0.0629726	0.0510719	0.0663001	0.0589208	0.0972933	0.114778	11	0.0600598	cg12233208	19	BBC3;BBC3;BBC3;BBC3	NM_014417;NM_001127241;NM_001127240;NM_001127242	Body;Body;Body;Body	Island
cg26029345	0.679984	0.81344	0.83347	0.82809	0.771631	0.776228	0.0880965	0.809236	0.79756	0.67715	0.87321	0.82224	0.85862	0.84439	0.68719	0.712405	0.252701	0.698912	0.396011	0.50417	0.865762	0.10611	0.05528	0.18809	0.05778	0.0999655	0.103253	0.0890208	0.125316	0.115885	0.130756	0.132853	11	0.109483	cg26029345	8	TNFRSF10C	NM_003841	Body	Island
cg25841608	0.659234	0.78889	0.80975	0.84828	0.797991	0.816619	0.882057	0.901602	0.771318	0.604269	0.901233	0.82864	0.90661	0.82322	0.73272	0.491748	0.149029	0.26497	0.255329	0.612582	0.940832	0.0972831	0.04124	0.11174	0.03344	0.0890008	0.0705108	0.0721352	0.073041	0.0700283	0.15793	0.14704	11	0.0875809	cg25841608	3				Island
cg01441114	0.603421	0.74095	0.74779	0.8082	0.220983	0.662485	0.77763	0.828425	0.69295	0.609999	0.866705	0.74929	0.85446	0.77216	0.6778	0.449071	0.574106	0.753942	0.503308	0.634532	0.839249	0.0514418	0.02372	0.04273	0.03097	0.0453401	0.0500241	0.0412993	0.0610387	0.0471739	0.0768308	0.103029	11	0.0521452	cg01441114	19	JUNB	NM_002229	TSS1500	Island
cg07855083	0.1535	0.72774	0.7059	0.59051	0.851289	0.770452	0.885101	0.838581	0.794961	0.54918	0.881405	0.73482	0.5989	0.77503	0.02292	0.229952	0.1889	0.824367	0.168919	0.137928	0.914633	0.0702703	0.00708	0.01268	0.01782	0.0618122	0.0560118	0.0500884	0.086027	0.0686055	0.0944755	0.0861971	11	0.0555516	cg07855083	2	SATB2	NM_015265	5'UTR	Island
cg17299615	0.0607819	0.7068	0.70776	0.77102	0.785708	0.664318	0.790314	0.835078	0.690204	0.582103	0.840019	0.70652	0.84868	0.73997	0.71304	0.5671	0.567879	0.798005	0.389958	0.586573	0.852935	0.0442893	0.0105	0.04584	0.05406	0.0461595	0.0577082	0.0408829	0.0596524	0.0442627	0.133538	0.156556	11	0.0630409	cg17299615	19				Island
cg24016627	0.581868	0.72221	0.76105	0.75733	0.779378	0.766747	0.796029	0.859457	0.797773	0.613796	0.877707	0.76877	0.81699	0.77405	0.58834	0.647889	0.101751	0.156757	0.205217	0.342114	0.871299	0.0461097	0.00717	0.03554	0.01182	0.0450004	0.0484207	0.0485527	0.0839931	0.054631	0.0864911	0.0895552	11	0.0506622	cg24016627	6	RNF39;RNF39	NM_025236;NM_170769	1stExon;1stExon	Island
cg19548479	0.617049	0.73385	0.67044	0.76995	0.766753	0.731355	0.770438	0.81272	0.779928	0.607535	0.778498	0.76059	0.82732	0.6913	0.60245	0.686962	0.630734	0.752805	0.607308	0.644747	0.849922	0.101701	0.03592	0.03418	0.03763	0.111299	0.0898502	0.0814839	0.138659	0.111355	0.13185	0.13986	11	0.0921626	cg19548479	17	TMEM106A	NM_145041	TSS200	Island
cg12223105	0.576383	0.74458	0.78329	0.83107	0.758299	0.738635	0.838476	0.805215	0.770366	0.539277	0.871969	0.76642	0.86763	0.8131	0.65677	0.302496	0.137333	0.299763	0.421806	0.402517	0.860194	0.0884103	0.0056	0.03134	0.02162	0.0720085	0.0792773	0.0830727	0.0843911	0.0869869	0.107227	0.146725	11	0.0733327	cg12223105	20	SMOX;SMOX;SMOX;SMOX	NM_175839;NM_175841;NM_175840;NM_175842	5'UTR;5'UTR;5'UTR;5'UTR	Island
cg23599104	0.590885	0.73448	0.74986	0.75708	0.86831	0.556642	0.896629	0.84689	0.743249	0.547299	0.870485	0.77951	0.83849	0.7944	0.63409	0.115431	0.129205	0.727428	0.429504	0.342822	0.909124	0.113137	0.02404	0.06867	0.04109	0.0992396	0.101902	0.0602333	0.098042	0.0785427	0.103322	0.161416	11	0.0863305	cg23599104	1	C1orf194;KIAA1324;C1orf194	NM_001122961;NM_020775;NM_001122961	5'UTR;TSS1500;1stExon	Island
cg02562740	0.647434	0.78789	0.75799	0	0.820991	0.449159	0.829488	0.868664	0.863636	0.677576	0.735864	0.81518	0.02492	0.75104	0.71714	0.502773	0.0858767	0.0697706	0.181789	0.353703	0.911929	0.0552897	0.00959	0.01859	0.01157	0.0601339	0.0474745	0.0568444	0.0917999	0.0561517	0.0749863	0.0972872	11	0.0527016	cg02562740	2	SLC19A3	NM_025243	TSS200	Island
cg02951568	0.453182	0.79872	0.69068	0.03178	0.858006	0.772161	0.871388	0.908926	0.575273	0.580142	0.873286	0.80919	0.015	0.84484	0.50135	0.68657	0.0600165	0.199207	0.188392	0.0823637	0.890653	0.0514645	0.02706	0.02628	0.02376	0.0507077	0.0481383	0.0475975	0.0669364	0.0567385	0.0929069	0.137465	11	0.0571868	cg02951568	14				Island
cg08911275	0.681688	0.81408	0.83302	0.70953	0.754001	0.75457	0.831495	0.859286	0.817598	0.685233	0.739764	0.84638	0.71489	0.81226	0.7743	0.1152	0.0620799	0.728583	0.328907	0.439085	0.847866	0.137071	0.05405	0.04467	0.05636	0.0873727	0.110247	0.0822629	0.134593	0.098297	0.198475	0.144704	11	0.104373	cg08911275	2	HOXD13	NM_000523	TSS200	Island
cg06314872	0.606538	0.70705	0.6885	0.74223	0.745338	0.713769	0.830148	0.823749	0.741441	0.618044	0.826955	0.74453	0.80579	0.74515	0.57	0.68979	0.549371	0.767966	0.63268	0.660494	0.872211	0.161183	0.04463	0.07004	0.08341	0.142422	0.156543	0.143316	0.179475	0.124538	0.159977	0.17196	11	0.130681	cg06314872	16	CMTM3;CMTM3;CMTM3;CMTM3;CMTM3	NM_001048251;NM_144601;NM_181553;NM_181554;NM_181553	5'UTR;5'UTR;5'UTR;5'UTR;1stExon	Island
cg20985450	0.533778	0.79321	0.09432	0.82911	0.835184	0.635093	0.868665	0.821057	0.797773	0.524195	0.865592	0.84944	0.84511	0.79974	0.73479	0.385945	0.0652213	0.327948	0.407633	0.0834061	0.900647	0.0496782	0.01642	0.09193	0.02441	0.0587938	0.0632408	0.0431576	0.106727	0.0481366	0.168212	0.131274	11	0.0729074	cg20985450	13	ZIC5	NM_033132	Body	Island
cg21211480	0.54921	0.64595	0.61382	0.74999	0.770568	0.708223	0.789601	0.806368	0.74437	0.560062	0.842806	0.71016	0.85427	0.64825	0.47886	0.646941	0.63898	0.789899	0.529306	0.604829	0.891112	0.0590837	0.00546	0.01943	0.00409	0.0503226	0.0398102	0.051846	0.0691795	0.063017	0.0753619	0.0765159	11	0.0467379	cg21211480	17	TMEM106A	NM_145041	TSS200	Island
cg25912827	0.503588	0.748	0.79595	0.87042	0.802748	0.765997	0.834984	0.815085	0.806622	0.683028	0.868068	0.78863	0.92064	0.83511	0.75051	0.552319	0.157101	0.424099	0.33432	0.430759	0.852655	0.0870267	0.02208	0.03773	0.03191	0.0725323	0.0931405	0.0950862	0.104388	0.102608	0.121995	0.141578	11	0.082734	cg25912827	2	DPP4;DPP4	NM_001935;NM_001935	1stExon;5'UTR	Island
cg06976202	0.638784	0.79092	0.72685	0.75253	0.888313	0.706427	0.902197	0.834277	0.819638	0.60851	0.892677	0.80459	0.85648	0.76473	0.69868	0.599267	0.163027	0.34	0.294607	0.344708	0.918246	0.111714	0.01588	0.05783	0.04508	0.117967	0.129213	0.128265	0.170121	0.118984	0.153166	0.172598	11	0.110983	cg06976202	22	ADM2;ADM2	NM_024866;NM_024866	5'UTR;1stExon	Island
cg22598028	0.620557	0.79122	0.78285	0.8642	0.729224	0.749175	0.820584	0.787029	0.791689	0.483929	0.81159	0.81507	0.8851	0.83161	0.67691	0.744663	0.724323	0.810496	0.567107	0.712054	0.841319	0.0888095	0.05066	0.10889	0.05877	0.0889029	0.0766397	0.0932289	0.181339	0.114346	0.193911	0.195411	11	0.113719	cg22598028	3	ZNF660;ZNF660	NM_173658;NM_173658	5'UTR;1stExon	Island
cg10530104	0.601795	0.74562	0.76074	0.83351	0.718346	0.683702	0.74092	0.724718	0.734894	0.545133	0.787926	0.79295	0.83318	0.73114	0.60809	0.671304	0.660433	0.792406	0.573529	0.644148	0.820343	0.0710907	0.02203	0.05291	0.03048	0.0649807	0.0706418	0.0735226	0.11571	0.0894347	0.169853	0.122004	11	0.0802415	cg10530104	17	HIC1	NM_006497	TSS1500	Island
cg14929100	0.649663	0.78054	0.72572	0.84139	0.765416	0.749537	0.803146	0.886627	0.738901	0.629509	0.862428	0.83896	0.88641	0.80025	0.69026	0.180558	0.146184	0.410151	0.177681	0.569234	0.885306	0.0864237	0.03584	0.12881	0.06692	0.0754381	0.0964944	0.0813724	0.0853049	0.0816468	0.184944	0.140799	11	0.0967267	cg14929100	17	SAMD14;SAMD14	NM_174920;NM_174920	1stExon;5'UTR	Island
cg12799885	0.599336	0.75177	0.73722	0.84797	0.737953	0.710338	0.0598184	0.592043	0.811475	0.571814	0.882694	0.81452	0.8929	0.7948	0.58522	0.0824561	0.217664	0.55259	0.104397	0.316408	0.893312	0.053738	0.00815	0.04908	0.01642	0.0434931	0.0575871	0.0489266	0.075618	0.0530715	0.0603536	0.0628422	11	0.0481164	cg12799885	10				Island
cg27085741	0.67696	0.76142	0.78181	0.79893	0.868672	0.829297	0.919457	0.912555	0.884953	0.714343	0.908406	0.7664	0.87805	0.79509	0.71083	0.737069	0.23747	0.256375	0.342677	0.411341	0.921518	0.0632924	0.01683	0.04605	0.01493	0.0688522	0.0645839	0.0702887	0.180843	0.0653386	0.139516	0.173687	11	0.0822011	cg27085741	7	CLCN1	NM_000083	Body	Island
cg08713212	0.565167	0.73284	0.70874	0.78832	0.819154	0.713028	0.884542	0.90177	0.862703	0.623509	0.870597	0.80053	0.87162	0.76598	0.64211	0.615188	0.0582599	0.07459	0.177886	0.293251	0.923889	0.0526718	0.01893	0.01695	0.01585	0.0410487	0.0452837	0.065079	0.0781569	0.067141	0.148675	0.140664	11	0.0627682	cg08713212	1				Island
cg09700630	0.57299	0.7345	0.73245	0.81177	0.759229	0.740517	0.789223	0.861332	0.695335	0.559734	0.834914	0.74591	0.85399	0.75763	0.63012	0.634999	0.644668	0.71155	0.544597	0.616998	0.840438	0.062378	0.02783	0.07395	0.04438	0.0692998	0.0773667	0.0617532	0.11538	0.0791999	0.106375	0.179283	11	0.0815633	cg09700630	11	CNIH2	NM_182553	TSS1500	Island
cg05052633	0.62033	0.69396	0.69303	0.73653	0.828377	0.690895	0.871861	0.836479	0.743516	0.619441	0.833232	0.74109	0.83188	0.6962	0.60114	0.451447	0.0609742	0.685532	0.285714	0.534628	0.896597	0.0630939	0.0182	0.06132	0.02987	0.0571859	0.0677987	0.0530291	0.100585	0.0646759	0.156461	0.105752	11	0.0707247	cg05052633	17	ADAP2	NM_018404	Body	Island
cg23699916	0.583718	0.71007	0.65801	0.7434	0.723919	0.719973	0.864931	0.837456	0.731818	0.56805	0.855411	0.72038	0.81697	0.7363	0.65317	0.71129	0.586132	0.798884	0.555443	0.315219	0.896664	0.0933353	0.03859	0.09178	0.04397	0.0978614	0.0717075	0.0707582	0.146667	0.0781831	0.0923474	0.126313	11	0.0865011	cg23699916	12	FKBP11;FKBP11;FKBP11;FKBP11;FKBP11	NM_016594;NM_001143781;NM_001143782;NM_001143782;NM_016594	1stExon;TSS1500;5'UTR;1stExon;5'UTR	Island
cg09994356	0.711483	0.75092	0.84229	0.6416	0.634844	0.694486	0.891892	0.897823	0.869326	0.725898	0.909091	0.77815	0.64442	0.84726	0.80419	0.608931	0.428791	0.849443	0.476163	0.487254	0.913219	0.0795624	0.08974	0.08593	0.05205	0.0931575	0.0696669	0.0747704	0.144627	0.0939133	0.172316	0.174572	11	0.102755	cg09994356	20	GDAP1L1	NM_024034	TSS200	Island
cg21484586	0.630556	0.75037	0.71965	0.82946	0.633975	0.762555	0.845824	0.875771	0.837295	0.661489	0.874714	0.80972	0.88381	0.77709	0.64533	0.429577	0.193869	0.798154	0.370681	0.729485	0.210797	0.0846811	0.03053	0.04327	0.03802	0.0813223	0.0873402	0.0968488	0.115458	0.0952041	0.183308	0.113591	11	0.088143	cg21484586	19	HPN;HPN	NM_002151;NM_182983	5'UTR;5'UTR	Island
cg15323252	0.622861	0.73196	0.70611	0.73687	0.821069	0.752824	0.87676	0.696645	0.700661	0.63304	0.874296	0.75361	0.82672	0.76511	0.53613	0.51701	0.0780255	0.263948	0.504525	0.151797	0.889769	0.0632921	0.02685	0.10042	0.02501	0.0564004	0.0577209	0.0586265	0.0888911	0.0630517	0.106647	0.0694196	11	0.0651208	cg15323252	8	PDLIM2	NM_021630	TSS1500	Island
cg22021756	0.577962	0.61115	0.54776	0.69909	0.822356	0.739051	0.815148	0.892498	0.772244	0.516507	0.869501	0.65943	0.80478	0.70185	0.58755	0.660687	0.540279	0.760196	0.537959	0.219222	0.910207	0.0727604	0.0224	0.03374	0.01698	0.0660304	0.0551081	0.0659893	0.0886575	0.0587798	0.103392	0.116837	11	0.0636977	cg22021756	12	FKBP11;FKBP11;FKBP11	NM_001143782;NM_016594;NM_001143781	Body;Body;TSS200	Island
cg15344220	0.601709	0.78828	0.75543	0.76515	0.816941	0.606563	0.596988	0.842256	0.815853	0.652752	0.722116	0.82189	0.74079	0.79487	0.7463	0.115778	0.0881676	0.0697156	0.485122	0.246687	0.838821	0.0501753	0.01455	0.02728	0.02532	0.0610266	0.0529323	0.0565036	0.0964664	0.0633298	0.0878514	0.0987319	11	0.0576516	cg15344220	11				Island
cg07785314	0.579394	0.74348	0.75434	0.78931	0.861185	0.827899	0.853144	0.929424	0.791177	0.580978	0.875897	0.75832	0.86795	0.76505	0.59098	0.0751603	0.119332	0.10351	0.237016	0.0638576	0.674952	0.0514946	0.01215	0.04251	0.0213	0.0448583	0.052579	0.0529178	0.182188	0.060754	0.105748	0.198048	11	0.0749588	cg07785314	20	FLJ16779;NKAIN4	NR_024389;NM_152864	TSS200;Body	Island
cg19233043	0.605979	0.67952	0.73218	0.75648	0.796584	0.757219	0.836052	0.791713	0.686291	0.595546	0.840714	0.68146	0.84617	0.71478	0.61509	0.669734	0.319005	0.785376	0.408048	0.55422	0.834619	0.055199	0.01874	0.10005	0.03108	0.0566038	0.0664555	0.0539971	0.0905225	0.0599275	0.0917026	0.0844616	11	0.0644309	cg19233043	3	C3orf18;C3orf18	NM_016210;NM_016210	1stExon;5'UTR	Island
cg22856512	0.454023	0.79831	0.62671	0.80843	0.537697	0.734738	0.802905	0.838597	0.680837	0.338568	0.8322	0.81614	0.8334	0.82631	0.62706	0.267243	0.113989	0.0766465	0.232991	0.149913	0.899802	0.0451351	0.01316	0.0211	0.0289	0.0450716	0.0428583	0.0347799	0.120719	0.0475713	0.0748092	0.0796978	11	0.0503457	cg22856512	2	IGFBP2	NM_000597	TSS1500	Island
cg17265829	0.647177	0.70915	0.68179	0.67649	0.769594	0.742067	0.879443	0.800293	0.747961	0.595017	0.850615	0.7165	0.77351	0.72109	0.6138	0.577768	0.426463	0.799297	0.364429	0.512865	0.873618	0.0562886	0.02308	0.04856	0.02636	0.0665368	0.0504909	0.0521447	0.129492	0.0478431	0.102398	0.075021	11	0.0616559	cg17265829	4	FAT4	NM_024582	1stExon	Island
cg18669346	0.637055	0.73107	0.76402	0.76535	0.717561	0.695845	0.839778	0.862714	0.759967	0.638232	0.830875	0.76921	0.82871	0.59678	0.67076	0.575743	0.0989506	0.204165	0.32804	0.278088	0.839468	0.0504174	0.03321	0.07382	0.02848	0.0591743	0.0447896	0.0511168	0.0830047	0.053616	0.0755469	0.0887294	11	0.058355	cg18669346	20	PXMP4;PXMP4;PXMP4;PXMP4	NM_007238;NM_007238;NM_183397;NM_183397	1stExon;5'UTR;1stExon;5'UTR	Island
cg25303599	0.665368	0.70441	0.75681	0.52946	0.821423	0.775637	0.879256	0.8687	0.781856	0.62062	0.891953	0.74719	0.51767	0.79198	0.66166	0.0959026	0.13856	0.633019	0.579635	0.130581	0.889537	0.0714989	0.01659	0.0557	0.02541	0.0778243	0.0712699	0.0970401	0.0977199	0.0756824	0.126245	0.104646	11	0.0745114	cg25303599	11	FADS2;FADS2	NM_004265;NM_004265	5'UTR;1stExon	Island
cg16353957	0.577888	0.63488	0.72316	0.7362	0.762387	0.721986	0.868916	0.852959	0.795406	0.551878	0.844435	0.72337	0.83102	0.73834	0.59671	0.0864732	0.0434633	0.557919	0.411682	0.125958	0.780435	0.0580462	0.00565	0.05103	0.01747	0.0655212	0.0598453	0.0485053	0.0461049	0.0542939	0.0944232	0.0714722	11	0.0520329	cg16353957	1	LHX9	NM_001014434	TSS1500	Island
cg26013434	0.630001	0.68259	0.69294	0.77539	0.837457	0.692077	0.806878	0.883842	0.715871	0.56972	0.849682	0.70418	0.82716	0.70298	0.61257	0.519284	0.0638431	0.30415	0.379413	0.243284	0.871829	0.0581586	0.01375	0.02609	0.01166	0.0620638	0.0449949	0.0458944	0.0653557	0.0478867	0.151798	0.111909	11	0.0581419	cg26013434	11	P2RY2;P2RY2;P2RY2;P2RY2;P2RY2	NM_002564;NM_002564;NM_176072;NM_176071;NM_176072	1stExon;5'UTR;1stExon;TSS200;5'UTR	Island
cg23209990	0.559199	0.73916	0.75287	0.82244	0.732161	0.725767	0.83348	0.759688	0.786016	0.506173	0.856808	0.76003	0.8541	0.75502	0.57822	0.280846	0.34895	0.84703	0.350797	0.593883	0.833176	0.0836815	0.02447	0.05399	0.02019	0.0960574	0.107013	0.0676383	0.102108	0.0719727	0.156959	0.118482	11	0.082051	cg23209990	4	PDGFRA	NM_006206	5'UTR	Island
cg22868282	0.536238	0.66918	0.60559	0.76394	0.696141	0.665687	0.811812	0.782442	0.808987	0.534408	0.824095	0.69804	0.82942	0.67829	0.59375	0.615592	0.551795	0.837228	0.522922	0.611866	0.890763	0.0489801	0.01995	0.03718	0.01209	0.0536635	0.058067	0.0473934	0.0938028	0.0536003	0.132586	0.139008	11	0.0633019	cg22868282	12				Island
cg05086074	0.651616	0.71835	0.7356	0.02635	0.798399	0.769377	0.829883	0.840649	0.704349	0.601732	0.839521	0.81097	0.00606	0.81251	0.65934	0.320709	0.087606	0.498048	0.655432	0.0898935	0.875376	0.0485892	0.02443	0.05746	0.0188	0.0553039	0.066764	0.0659456	0.065828	0.0670803	0.0950344	0.138853	11	0.064008	cg05086074	14				Island
cg22196952	0.599357	0.677	0.62523	0.76581	0.703011	0.710189	0.735447	0.739817	0.67147	0.586774	0.855294	0.70122	0.81241	0.69724	0.63898	0.628734	0.694455	0.753166	0.588045	0.660807	0.829967	0.0651874	0.0134	0.02775	0.01909	0.0459591	0.0581536	0.0490186	0.0978471	0.0646037	0.0844856	0.0837798	11	0.0553886	cg22196952	12	GRASP	NM_181711	TSS200	Island
cg01872216	0.619446	0.76141	0.7123	0.819	0.848525	0.624392	0.850531	0.815548	0.752564	0.550593	0.798468	0.76653	0.85283	0.77093	0.61915	0.683504	0.21322	0.433079	0.185313	0.53925	0.838079	0.0591793	0.02022	0.0612	0.02743	0.0594163	0.0497603	0.0581339	0.0855771	0.0690841	0.141096	0.186261	11	0.0743053	cg01872216	14				Island
cg16250330	0.589552	0.7359	0.76651	0.80638	0.724822	0.609492	0.835769	0.685236	0.771364	0.590101	0.882294	0.75466	0.88132	0.79253	0.68369	0.12839	0.0651168	0.0820007	0.270422	0.0900178	0.853697	0.0613945	0.02781	0.06234	0.04191	0.0612271	0.0687582	0.0698693	0.0741781	0.085015	0.128584	0.144723	11	0.0750736	cg16250330	1	FAM129A;FAM129A	NM_052966;NM_052966	1stExon;5'UTR	Island
cg03817911	0.64946	0.68671	0.56606	0.70973	0.834028	0.777401	0.84638	0.782667	0.867649	0.728158	0.497442	0.70898	0.85778	0.698	0.63506	0.680711	0.656312	0.848329	0.59871	0.732792	0.91861	0.103158	0.03202	0.02557	0.04402	0.0820007	0.077368	0.0719159	0.0979436	0.100832	0.180345	0.157539	11	0.0884284	cg03817911	12	TXNRD1;TXNRD1;TXNRD1;EID3;TXNRD1;TXNRD1	NM_182729;NM_182743;NM_001093771;NM_001008394;NM_003330;NM_182742	5'UTR;5'UTR;Body;TSS200;Body;5'UTR	Island
cg12150111	0.614031	0.71792	0.73902	0.72842	0.804223	0.776522	0.833345	0.860826	0.752123	0.572268	0.89914	0.72685	0.80276	0.75325	0.64909	0.591488	0.0969367	0.0938416	0.457033	0.159453	0.879435	0.081678	0.02541	0.06822	0.03236	0.111118	0.0950442	0.0824843	0.0775646	0.0901475	0.0991514	0.0857955	11	0.0771794	cg12150111	6	PPP1R3G	NM_001145115	TSS200	Island
cg27624313	0.684462	0.82267	0.86323	0	0.80159	0.843248	0.675076	0.834217	0.808804	0.740964	0.75629	0.80725	0.00559	0.75131	0.15489	0.0996459	0.213406	0.745571	0.202351	0.393297	0.891445	0.0819316	0.01688	0.02239	0.00641	0.0677419	0.072143	0.0627615	0.0739458	0.0801739	0.140886	0.183362	11	0.0735114	cg27624313	7	GTF2IRD1;GTF2IRD1	NM_016328;NM_005685	TSS200;TSS1500	Island
cg26554406	0.601116	0.70853	0.70784	0.80085	0.71775	0.780715	0.792955	0.825598	0.786235	0.610723	0.851877	0.74842	0.86147	0.74426	0.5213	0.741208	0.629857	0.785198	0.499452	0.656987	0.893488	0.0681698	0.00893	0.03569	0.01092	0.0684932	0.0583078	0.0725299	0.143362	0.0831334	0.112562	0.196543	11	0.0780583	cg26554406	19	C19orf76;CPT1C;CPT1C	NM_001101340;NM_152359;NM_001136052	3'UTR;TSS200;TSS200	Island
cg04781584	0.612289	0.70684	0.71815	0.82764	0.826772	0.722262	0.855614	0.818718	0.82617	0.662514	0.842595	0.74889	0.85726	0.77812	0.58058	0.605391	0.121725	0.504202	0.107971	0.338462	0.893901	0.105198	0.02443	0.01884	0.01627	0.0870906	0.0949201	0.102069	0.160147	0.0991521	0.0997211	0.108344	11	0.0832892	cg04781584	19	PPFIA3	NM_003660	Body	Island
cg07564088	0.58298	0.69564	0.65771	0.77833	0.668767	0.677903	0.808833	0.798797	0.660537	0.561175	0.854916	0.75069	0.84418	0.7501	0.58652	0.643201	0.646003	0.709223	0.627401	0.632237	0.84702	0.0868852	0.02222	0.05949	0.02899	0.0609249	0.174609	0.0671798	0.12763	0.150154	0.072286	0.114453	11	0.0877111	cg07564088	5				Island
cg18339788	0.564258	0.74218	0.73494	0.80262	0.686262	0.677503	0.789765	0.77784	0.75279	0.626362	0.841884	0.78728	0.85801	0.78537	0.65417	0.610843	0.533037	0.717066	0.55326	0.575243	0.868896	0.143927	0.035	0.09372	0.02374	0.0544837	0.0490454	0.0304457	0.110191	0.0504414	0.176207	0.0601858	11	0.075217	cg18339788	19				Island
cg07337234	0.516402	0.77357	0.76546	0.78382	0.769429	0.632211	0.81323	0.757803	0.58675	0.501958	0.868582	0.79995	0.84698	0.79478	0.64861	0.552301	0.066749	0.189922	0.200535	0.2089	0.873609	0.0598447	0.01428	0.04804	0.01473	0.0568944	0.0557786	0.0502101	0.0685786	0.0605602	0.0619953	0.0990441	11	0.0536324	cg07337234	22				Island
cg24940138	0.601627	0.71275	0.69202	0.80208	0.765608	0.746834	0.775319	0.797437	0.780855	0.636284	0.87398	0.73004	0.8592	0.71029	0.60374	0.683637	0.671117	0.773153	0.609512	0.686921	0.874856	0.0802684	0.00881	0.01989	0.01873	0.0760199	0.074462	0.0666578	0.129414	0.102846	0.103825	0.0898753	11	0.0700726	cg24940138	17	TMEM106A	NM_145041	TSS200	Island
cg18958585	0.607872	0.66543	0.67625	0.77254	0.840578	0.752174	0.858024	0.875661	0.594986	0.503097	0.829485	0.68452	0.84146	0.70434	0.57175	0.609901	0.0768218	0.121835	0.472561	0.402169	0.892172	0.0580457	0.02097	0.03868	0.01551	0.056477	0.0598802	0.0527139	0.0743644	0.0642791	0.101882	0.172276	11	0.0650072	cg18958585	14	AHNAK2	NM_138420	TSS1500	Island
cg03805475	0.425996	0.82151	0.53711	0.84039	0.789018	0.601979	0.850737	0.702558	0.535	0.559798	0.827372	0.84508	0.88252	0.65136	0.72838	0.110319	0.0880929	0.670673	0.119394	0.413561	0.87348	0.0441695	0.0235	0.04383	0.04555	0.0544192	0.057087	0.0389257	0.0618148	0.0414137	0.146926	0.117	11	0.0613305	cg03805475	22				Island
cg15058464	0.548543	0.49173	0.66275	0.85036	0.884469	0.824024	0.939764	0.892518	0.819239	0.536694	0.285483	0.55535	0.91121	0.81834	0.75164	0.215231	0.0815804	0.176241	0.172898	0.359694	0.899964	0.0752735	0.01589	0.04477	0.03544	0.0902054	0.0703292	0.104779	0.0734365	0.0812564	0.1404	0.097574	11	0.0753958	cg15058464	20	C20orf56	NR_001558	TSS1500	Island
cg05916744	0.588215	0.72489	0.7529	0.79927	0.752011	0.717983	0.819295	0.804006	0.72224	0.578342	0.845858	0.78526	0.88061	0.73203	0.64559	0.668509	0.672772	0.7599	0.649633	0.671818	0.896586	0.0432414	0.02528	0.07604	0.0312	0.049586	0.0530118	0.0482436	0.147239	0.049873	0.0977467	0.155058	11	0.0705927	cg05916744	11	THY1	NM_006288	5'UTR	Island
cg15800530	0.674768	0.56329	0.87764	0.85876	0.74945	0.789545	0.335746	0.834718	0.829555	0.670623	0.910144	0.54404	0.91857	0.83044	0.42813	0.637327	0.472807	0.79655	0.528147	0.598881	0.90255	0.101979	0.06114	0.14512	0.06133	0.0813139	0.120201	0.0929435	0.178939	0.0971323	0.178172	0.151229	11	0.115409	cg15800530	7	ZP3;ZP3;SRCRB4D	NM_007155;NM_007155;NM_080744	5'UTR;1stExon;Body	Island
cg05676450	0.588162	0.78508	0.73383	0.72186	0.837427	0.815739	0.756989	0.835653	0.764785	0.597562	0.863465	0.81934	0.65946	0.809	0.66963	0.217618	0.0710282	0.697113	0.380315	0.0914902	0.898898	0.0589174	0.01897	0.02359	0.01709	0.0548439	0.052044	0.0619894	0.0742061	0.0625075	0.130239	0.140881	11	0.0632071	cg05676450	17	PITPNM3;PITPNM3	NM_031220;NM_001165966	Body;Body	Island
cg06525892	0.612745	0.78866	0.61041	0.85997	0.7995	0.715504	0.842607	0.800122	0.640843	0.570128	0.886162	0.81894	0.89945	0.83843	0.69926	0.0664228	0.0741147	0.358359	0.504357	0.121416	0.898191	0.0423836	0.06155	0.17326	0.07019	0.0425159	0.0471439	0.0464742	0.0959012	0.0504834	0.177437	0.135735	11	0.085734	cg06525892	5	ARL10	NM_173664	TSS200	Island
cg18740893	0.635979	0.69506	0.7575	0.77431	0.76565	0.742483	0.848533	0.837683	0.731452	0.633349	0.870883	0.73842	0.84525	0.73629	0.63237	0.262291	0.0910291	0.804981	0.0997086	0.358543	0.879732	0.112565	0.04157	0.08241	0.02909	0.111231	0.106445	0.0986747	0.152411	0.0671497	0.181667	0.112469	11	0.0996074	cg18740893	3	TMEM22;TMEM22;TMEM22	NM_001097600;NM_025246;NM_001097599	5'UTR;5'UTR;5'UTR	Island
cg14895945	0.0358097	0.64695	0.80177	0.8828	0.635841	0.433787	0.747069	0.822863	0.564853	0.466283	0.791502	0.66562	0.91145	0.82481	0.7252	0.132999	0.0516488	0.592505	0.243395	0.390535	0.82648	0.0389202	0.02089	0.0581	0.03051	0.0297869	0.0369473	0.0364749	0.0479197	0.0374111	0.0560283	0.0725806	11	0.0423245	cg14895945	19				Island
cg00405152	0.135591	0.59471	0.17105	0.94094	0.111868	0.717809	0.687444	0.730101	0.308487	0.687634	0.83069	0.87114	0.9431	0.94697	0.09326	0.351675	0.265903	0.89911	0.332502	0.322201	0.933534	0.0723777	0	0.04746	0.07031	0.0636602	0.0661184	0.0657471	0.0645467	0.0687491	0.117959	0.154821	11	0.0719772	cg00405152	19	PRKD2;PRKD2;PRKD2;PRKD2;PRKD2	NM_001079880;NM_001079882;NM_016457;NM_001079881;NM_001079882	Body;5'UTR;Body;Body;1stExon	Island
cg27240775	0.649499	0.70772	0.76409	0.78262	0.786223	0.774483	0.801466	0.813313	0.713676	0.599957	0.870144	0.76491	0.86531	0.77091	0.66812	0.482253	0.272116	0.483318	0.282929	0.538298	0.897819	0.0999611	0.01089	0.04428	0.03835	0.0792079	0.0819407	0.102395	0.0841257	0.0929395	0.10263	0.149934	11	0.0806049	cg27240775	7				Island
cg16171526	0.571741	0.72209	0.73288	0.8185	0.758498	0.649607	0.819192	0.840299	0.689131	0.483086	0.842463	0.77902	0.87888	0.77256	0.67183	0.650532	0.676976	0.737112	0.585968	0.621959	0.890552	0.0845737	0.02466	0.07478	0.02864	0.104514	0.0962844	0.0849517	0.103598	0.155236	0.147174	0.171776	11	0.0978352	cg16171526	1				Island
cg08378782	0.634536	0.74269	0.78528	0.00972	0.765091	0.766789	0.805725	0.821985	0.751646	0.608816	0.797037	0.77272	0.00187	0.75825	0.67733	0.0865998	0.0719424	0.103346	0.229911	0.211158	0.888589	0.0513404	0.01171	0.02732	0.01166	0.0552113	0.0595183	0.0501475	0.150893	0.0710098	0.0585242	0.17049	11	0.0652568	cg08378782	11	RASGRP2;RASGRP2;RASGRP2	NM_001098671;NM_153819;NM_001098670	TSS1500;5'UTR;5'UTR	Island
cg18028347	0.543389	0.67199	0.74858	0.01809	0.852541	0.786086	0.884355	0.846555	0.814052	0.618609	0.875615	0.7124	0.01183	0.71638	0.61563	0.224928	0.141012	0.64655	0.314335	0.396956	0.877569	0.0575482	0.03118	0.03721	0.01526	0.0652664	0.0564249	0.0611801	0.0769231	0.0632948	0.12902	0.136121	11	0.0663116	cg18028347	3				Island
cg24922817	0.590778	0.7104	0.67437	0.63988	0.607266	0.68322	0.855962	0.88082	0.682501	0.558605	0.854178	0.7234	0.72932	0.75252	0.55079	0.068598	0.0448394	0.074243	0.585479	0.0520437	0.842356	0.0443674	0.01405	0.05297	0.01373	0.0288024	0.0420763	0.0441176	0.0712289	0.0504533	0.0732605	0.153801	11	0.0535325	cg24922817	19				Island
cg27299406	0.580565	0.68314	0.73227	0.78045	0.766654	0.719977	0.32217	0.77291	0.684022	0.558504	0.856048	0.71956	0.85515	0.76295	0.61198	0.678694	0.621179	0.777821	0.569866	0.592751	0.841638	0.0598358	0.0169	0.05784	0.03649	0.0582113	0.0545515	0.0594442	0.109505	0.0636105	0.100323	0.0906367	11	0.0643043	cg27299406	2	HAAO	NM_012205	TSS1500	Island
cg08659394	0.596979	0.6781	0.61845	0.73203	0.763979	0.727061	0.815821	0.790711	0.685147	0.588719	0.820495	0.71027	0.77874	0.71507	0.48089	0.6351	0.651217	0.722268	0.676334	0.629321	0.860551	0.0487426	0.03988	0.15271	0.10447	0.0496305	0.046701	0.0472123	0.0656727	0.047469	0.119989	0.0780775	11	0.0727777	cg08659394	16	B3GNT9	NM_033309	TSS200	Island
cg23155810	0.581828	0.71081	0.70663	0.78801	0.783524	0.779182	0.872893	0.844525	0.685988	0.584813	0.848262	0.73267	0.85156	0.7569	0.65863	0.134982	0.111095	0.568652	0.338448	0.272596	0.8907	0.0866554	0.02537	0.04997	0.03128	0.0845759	0.0955429	0.0873362	0.098739	0.0811885	0.108799	0.127986	11	0.0797676	cg23155810	3	VWA5B2	NM_138345	1stExon	Island
cg18624636	0.628498	0.71222	0.71153	0.86801	0.860038	0.776583	0.933669	0.903718	0.718287	0.56546	0.84985	0.74511	0.90184	0.83052	0.65523	0.709361	0.189571	0.833567	0.597494	0.226448	0.892455	0.123798	0.04003	0.06736	0.07004	0.155322	0.177012	0.1805	0.189984	0.177673	0.173536	0.143389	11	0.13624	cg18624636	10	SLC16A12	NM_213606	TSS200	Island
cg13180678	0.545919	0.81335	0.79863	0.77819	0.801399	0.706081	0.716106	0.837114	0.741321	0.638237	0.876249	0.83146	0.6531	0.71521	0.69102	0.256042	0.480182	0.498944	0.221547	0.370013	0.915105	0.0722731	0.01412	0.07645	0.02222	0.0541108	0.0561537	0.0596845	0.0587258	0.0479316	0.102916	0.071997	11	0.0578711	cg13180678	17	CENPV	NM_181716	TSS200	Island
cg22864337	0.615195	0.72089	0.79011	0.8167	0.834062	0.769276	0.0794608	0.870718	0.804817	0.608825	0.557582	0.77266	0.87927	0.75799	0.35151	0.495955	0.0893806	0.08454	0.205391	0.169749	0.904594	0.0700154	0.01806	0.05089	0.02947	0.0763378	0.0755971	0.0641674	0.0975511	0.0792723	0.116735	0.109267	11	0.0715784	cg22864337	7				Island
cg26297547	0.573198	0.79534	0.75586	0.90168	0.888897	0.756682	0.90336	0.855737	0.825145	0.603895	0.841173	0.85398	0.93457	0.86938	0.69227	0.679288	0.0459702	0.522559	0.235577	0.0972067	0.926424	0.0508623	0	0.04889	0.0292	0.0629099	0.0557978	0.0454601	0.181925	0.055952	0.137196	0.149202	11	0.0743087	cg26297547	17	CA4	NM_000717	Body	Island
cg24151926	0.639515	0.75296	0.7382	0.82372	0.77193	0.754776	0.593511	0.788108	0.735576	0.60661	0.822398	0.79963	0.86709	0.7803	0.62735	0.138015	0.0855386	0.59661	0.569069	0.401883	0.841792	0.0746107	0.02211	0.06184	0.04179	0.0818516	0.0715182	0.0695808	0.12565	0.0629394	0.158104	0.118891	11	0.0808078	cg24151926	1	CHD5	NM_015557	TSS1500	Island
cg26137971	0.614232	0.75758	0.70514	0.75897	0.851657	0.341726	0.863078	0.788849	0.805843	0.610647	0.887345	0.73377	0.83569	0.74001	0.67356	0.629135	0.0656891	0.285676	0.300912	0.223127	0.891714	0.0751577	0.01548	0.029	0.03906	0.0724461	0.083607	0.0977514	0.106342	0.0965339	0.133688	0.166607	11	0.083243	cg26137971	22	ADM2;ADM2	NM_024866;NM_024866	5'UTR;1stExon	Island
cg02712555	0.570868	0.59582	0.64164	0.7698	0.875769	0.782988	0.86442	0.879002	0.707132	0.56886	0.841478	0.6213	0.83703	0.72587	0.54518	0.070373	0.052269	0.10373	0.349157	0.0563363	0.544132	0.0397059	0.00073	0.01083	0.01215	0.047368	0.0478785	0.0422978	0.0544562	0.0564934	0.111443	0.170908	11	0.0540237	cg02712555	20	CYP24A1;CYP24A1	NM_000782;NM_001128915	TSS1500;TSS1500	Island
cg24994173	0.486174	0.75113	0.73516	0.01497	0.761129	0.77435	0.871353	0.856134	0.775356	0.616335	0.634639	0.76823	0.007	0.82848	0.64298	0.0570615	0.0513015	0.414315	0.154038	0.0980817	0.922112	0.0553518	0	0.00909	0.01588	0.0463166	0.0478882	0.0520197	0.0698583	0.0605441	0.104506	0.158906	11	0.0563965	cg24994173	5	TSLP;TSLP	NM_138551;NM_033035	TSS200;Body	Island
cg14247332	0.386844	0.82	0.75528	0.7895	0.61145	0.539212	0.822092	0.717858	0.622665	0.465558	0.855348	0.81073	0.85968	0.80035	0.78365	0.235968	0.0743295	0.828222	0.184189	0.353071	0.88498	0.0585954	0	0.05469	0.05437	0.0705748	0.0528924	0.0518449	0.0763766	0.0619687	0.145205	0.14569	11	0.0702008	cg14247332	9	FNBP1	NM_015033	TSS1500	Island
cg22471255	0.586244	0.68371	0.70722	0.72792	0.81098	0.695662	0.852002	0.811907	0.694459	0.524446	0.863804	0.7345	0.79072	0.68119	0.605	0.617905	0.133587	0.40852	0.614109	0.523447	0.913066	0.0524412	0.01846	0.08611	0.03048	0.0785106	0.0590939	0.0571402	0.095589	0.0617377	0.131087	0.169562	11	0.0763828	cg22471255	22				Island
cg26248173	0.585496	0.7058	0.37102	0.01871	0.839239	0.0506887	0.891807	0.931578	0.700206	0.548042	0.84678	0.80966	0.01634	0.7879	0.69757	0.67279	0.311882	0.152639	0.351308	0.572052	0.936188	0.0490755	0.01664	0.04659	0.0216	0.0572632	0.0814251	0.0528166	0.0985634	0.0589598	0.133542	0.134415	11	0.0682628	cg26248173	1				Island
cg05817664	0.667624	0.75835	0.3097	0.86625	0.74033	0.609352	0.830051	0.815878	0.612249	0.602515	0.771812	0.78868	0.90314	0.61822	0.69086	0.688549	0.167491	0.554789	0.202244	0.367009	0.904975	0.0745681	0.01092	0.04333	0.01943	0.0743269	0.0722859	0.0615353	0.0900522	0.0837648	0.0778495	0.137795	11	0.0678053	cg05817664	1				Island
cg23514619	0.612544	0.74432	0.76083	0.759	0.78046	0.764199	0.800613	0.81166	0.733572	0.568751	0.866835	0.79725	0.82131	0.7694	0.63684	0.628782	0.605027	0.824821	0.72118	0.672554	0.90042	0.0832044	0.02971	0.08727	0.02944	0.0923414	0.0886429	0.0781759	0.120255	0.096877	0.135534	0.100568	11	0.0856381	cg23514619	6	TTBK1	NM_032538	Body	Island
cg18070676	0.607716	0.72243	0.722	0.82287	0.829023	0.738328	0.807864	0.835243	0.798453	0.553225	0.861333	0.74777	0.86281	0.75715	0.56077	0.449272	0.0726459	0.104315	0.121282	0.411859	0.869268	0.0724838	0.02198	0.05668	0.02054	0.0728893	0.0710059	0.0661347	0.11485	0.0740094	0.114829	0.141563	11	0.0751786	cg18070676	14	FLRT2	NM_013231	5'UTR	Island
cg07687766	0.59731	0.63632	0.74744	0.75635	0.813209	0.708652	0.831746	0.838441	0.736418	0.573453	0.890036	0.71457	0.8417	0.74919	0.65044	0.617797	0.448299	0.420213	0.376908	0.550409	0.879612	0.0663189	0.02302	0.09619	0.03338	0.0678145	0.0777525	0.0637681	0.0768064	0.0705913	0.130228	0.186746	11	0.0811468	cg07687766	7				Island
cg02984614	0.603914	0.72775	0.68976	0.75234	0.7929	0.774362	0.838328	0.816502	0.691157	0.581428	0.845748	0.74669	0.83236	0.75234	0.63579	0.357486	0.121851	0.331345	0.436675	0.0873466	0.885053	0.0791849	0.02903	0.07397	0.04205	0.0570207	0.0583719	0.0694748	0.153418	0.064424	0.125548	0.130877	11	0.0803063	cg02984614	17	ACCN1;ACCN1	NM_183377;NM_001094	Body;Body	Island
cg18904891	0.448315	0.78242	0.76861	0.70905	0.804002	0.779008	0.822341	0.594608	0.643132	0.552492	0.646715	0.81968	0.79481	0.77631	0.61388	0.703954	0.109992	0.721162	0.260721	0.596521	0.893721	0.0608907	0.01355	0.03074	0.02231	0.0556424	0.058487	0.0569159	0.0826292	0.0599345	0.139229	0.124521	11	0.0640772	cg18904891	8	CLDN23;CLDN23	NM_194284;NM_194284	1stExon;5'UTR	Island
cg16460359	0.355057	0.59623	0.67963	0.75557	0.741494	0.785997	0.817058	0.828364	0.712799	0.594958	0.824136	0.60805	0.8345	0.64664	0.54107	0.524063	0.110858	0.76705	0.335679	0.222876	0.873033	0.0481335	0	0.02325	0.00887	0.0521938	0.0547307	0.054728	0.0603831	0.0613674	0.10453	0.0776042	11	0.0496173	cg16460359	15	BRUNOL6	NM_052840	TSS200	Island
cg11855526	0.0870943	0.71978	0.01681	0.79991	0.901344	0.787684	0.884133	0.907946	0.733631	0.53652	0.908301	0.75655	0.87186	0.78019	0.17411	0.151053	0.0880355	0.0834755	0.195356	0.103155	0.0810638	0.0712224	0.01211	0.02605	0.03777	0.0778367	0.0690962	0.0817889	0.119365	0.0855236	0.156147	0.175073	11	0.0829075	cg11855526	11	MPPED2	NM_001145399	5'UTR	Island
cg04342821	0.546142	0.70775	0.76574	0.79641	0.681591	0.673399	0.743074	0.714535	0.767083	0.602471	0.883898	0.77385	0.87895	0.79051	0.53167	0.207273	0.0444149	0.112042	0.175259	0.0395148	0.0438231	0.041906	0.01458	0.05597	0.028	0.0314388	0.0363663	0.0355699	0.0468514	0.0431109	0.049268	0.0813439	11	0.0422187	cg04342821	3	CCDC13	NM_144719	TSS200	Island
cg14951193	0.679886	0.7514	0.77357	0.86244	0.770166	0.75592	0.817879	0.856798	0.854637	0.622417	0.877457	0.82322	0.9021	0.83066	0.71863	0.326112	0.176141	0.806973	0.474519	0.380756	0.893135	0.0724378	0.0269	0.06595	0.03423	0.068703	0.0704158	0.0815423	0.0927069	0.071964	0.159542	0.165493	11	0.0827168	cg14951193	19	PLIN5	NM_001013706	TSS200	Island
cg08552042	0.624703	0.69648	0.61038	0.70825	0.791889	0.720537	0.870436	0.875122	0.831604	0.644696	0.855688	0.72078	0.74559	0.67925	0.32066	0.6056	0.360066	0.867613	0.198821	0.517553	0.887831	0.0731134	0.01065	0.03244	0.0431	0.100585	0.0872133	0.0973243	0.106413	0.0860552	0.12392	0.101583	11	0.0783997	cg08552042	16	MMP15	NM_002428	TSS1500	Island
cg01642521	0.661643	0.74278	0.74923	0.76308	0.84642	0.766004	0.89652	0.863743	0.815938	0.604316	0.777765	0.7467	0.83882	0.75253	0.67095	0.152731	0.158914	0.819792	0.360645	0.257694	0.912732	0.0595317	0.02345	0.0779	0.03619	0.0728628	0.05615	0.0615732	0.0752128	0.0606332	0.149647	0.18073	11	0.0776255	cg01642521	11				Island
cg16678602	0.654594	0.7522	0.77196	0.01899	0.854764	0.811647	0.878714	0.882416	0.798694	0.606342	0.868334	0.73328	0	0.81846	0.71712	0.110731	0.0900695	0.129569	0.335508	0.197724	0.126423	0.0879688	0.0141	0.03801	0.02162	0.0684072	0.0628668	0.101862	0.0939177	0.0901353	0.115581	0.136004	11	0.0754976	cg16678602	10	PCDH21	NM_033100	TSS200	Island
cg26379859	0.642596	0.69803	0.70804	0.72424	0.76995	0.770244	0.915564	0.891741	0.799621	0.603469	0.854389	0.72355	0.76583	0.70485	0.61252	0.382808	0.0563433	0.15312	0.182247	0.101559	0.318182	0.0565599	0.01421	0.00553	0.02599	0.0686543	0.0546353	0.0514208	0.124711	0.0585102	0.173812	0.0934229	11	0.0661324	cg26379859	11				Island
cg08189171	0.576967	0.71019	0.51737	0.73322	0.777226	0.762272	0.813778	0.818432	0.74928	0.516449	0.873927	0.71773	0.82608	0.74745	0.64293	0.53031	0.0837764	0.106312	0.287966	0.37555	0.856364	0.0570529	0.01816	0.03596	0.01465	0.0501468	0.0508654	0.0547012	0.0763873	0.0670349	0.086707	0.0861686	11	0.0543485	cg08189171	12	PLEKHG6;PLEKHG6	NM_018173;NM_001144856	5'UTR;TSS200	Island
cg22932336	0.709116	0.87048	0.81365	0.89215	0.837194	0.728867	0.884296	0.880103	0.859802	0.721179	0.898073	0.88858	0.93681	0.87542	0.79357	0.388415	0.104107	0.779645	0.596041	0.427428	0.937351	0.0744719	0.04899	0.04956	0.0084	0.0743282	0.0748024	0.0637514	0.0971986	0.0573023	0.184364	0.182347	11	0.0832287	cg22932336	19	PLIN5	NM_001013706	5'UTR	Island
cg19742538	0.608192	0.6907	0.67366	0.73983	0.796891	0.728776	0.850949	0.792717	0.615601	0.533577	0.837317	0.7406	0.78759	0.71017	0.63715	0.158844	0.106507	0.761199	0.462596	0.439242	0.825321	0.0580628	0.01322	0.02914	0.01702	0.0657919	0.0672192	0.0652225	0.0610029	0.0602557	0.0812457	0.11868	11	0.0578964	cg19742538	11	HCCA2	NM_053005	Body	Island
cg04194494	0.554127	0.68652	0.69015	0.7385	0.743807	0.723178	0.824736	0.79675	0.724875	0.528484	0.868875	0.70703	0.82865	0.68979	0.57652	0.656987	0.404121	0.660868	0.187322	0.666984	0.901287	0.0739679	0.0188	0.05167	0.05332	0.0708945	0.0913073	0.0813758	0.101894	0.120811	0.0990899	0.138591	11	0.0819746	cg04194494	10	ALOX5	NM_000698	Body	Island
cg23363911	0.675401	0.53177	0.76141	0.84368	0.771518	0.714134	0.626557	0.860884	0.783836	0.641962	0.622468	0.59416	0.84239	0.7319	0.63783	0.662803	0.0606086	0.454079	0.219318	0.109258	0.891694	0.0537084	0.02309	0.04552	0.04101	0.0522388	0.0684445	0.0448452	0.0703761	0.0627913	0.0843806	0.0831238	11	0.0572299	cg23363911	17	PER1	NM_002616	TSS200	Island
cg04981088	0.602178	0.72123	0.68772	0.78505	0.84976	0.722106	0.845667	0.845326	0.764316	0.621656	0.839976	0.7652	0.84931	0.50574	0.40632	0.521575	0.161753	0.0855945	0.274676	0.123591	0.822072	0.0521956	0.01126	0.05875	0.03455	0.0514057	0.0551307	0.0567048	0.115085	0.0628649	0.159405	0.0950029	11	0.0683959	cg04981088	16	MPV17L;MPV17L;MPV17L;MPV17L	NM_173803;NM_173803;NM_001128423;NM_001128423	1stExon;5'UTR;1stExon;5'UTR	Island
cg05848863	0.619822	0.71717	0.74592	0.09081	0.725004	0.757117	0.839216	0.856761	0.789261	0.588567	0.877398	0.75829	0.01266	0.74262	0.66798	0.610153	0.489804	0.686478	0.207682	0.678318	0.921257	0.102361	0.0319	0.04605	0.01573	0.0965147	0.100222	0.0569114	0.088014	0.0597502	0.12096	0.0981704	11	0.0742349	cg05848863	7	TSPAN13	NM_014399	Body	Island
cg05651778	0.568303	0.78528	0.80539	0.84959	0.796364	0.719645	0.794951	0.822536	0.861761	0.665986	0.882562	0.82598	0.90499	0.81833	0.69589	0.454473	0.262103	0.788671	0.129075	0.453798	0.878548	0.128885	0.06255	0.08298	0.07581	0.0894319	0.107207	0.0911372	0.0698218	0.0869717	0.144139	0.170619	11	0.100868	cg05651778	17	MRC2	NM_006039	Body	Island
cg14426525	0.649952	0.7701	0.73518	0.79247	0.745508	0.0679685	0.766236	0.814654	0.792376	0.647489	0.832999	0.78731	0.84683	0.66857	0.72551	0.420672	0.0777728	0.785585	0.453436	0.448479	0.845533	0.064225	0.04874	0.14122	0.06044	0.0659381	0.0602419	0.0863568	0.0878148	0.0817391	0.102001	0.1919	11	0.0900561	cg14426525	6	SMPDL3A	NM_006714	1stExon	Island
cg23166765	0.617093	0.73146	0.68609	0.00474	0.770053	0.758721	0.827777	0.816363	0.807456	0.633026	0.752491	0.79515	0.00905	0.75676	0.29085	0.0683184	0.181112	0.621276	0.16198	0.345019	0.829681	0.0514634	0.01201	0.00819	0.0097	0.0716667	0.0502289	0.0537827	0.050442	0.0526766	0.0766217	0.0753258	11	0.0465553	cg23166765	7	GTF2IRD1;GTF2IRD1	NM_016328;NM_005685	TSS200;TSS1500	Island
cg16476975	0.669818	0.75829	0.79642	0.30351	0.854099	0.818973	0.891055	0.845005	0.827156	0.595066	0.894533	0.75262	0.50011	0.785	0.71282	0.573156	0.051006	0.560073	0.510526	0.133907	0.886051	0.0883926	0.03524	0.09699	0.02848	0.101551	0.074703	0.0829061	0.153886	0.0701369	0.161688	0.183454	11	0.0979479	cg16476975	7				Island
cg06611810	0.589225	0.73056	0.69849	0.77034	0.712574	0.730678	0.786436	0.840403	0.745249	0.627148	0.832146	0.74592	0.81819	0.73297	0.53266	0.586817	0.553266	0.667367	0.636382	0.527782	0.894801	0.100839	0.00812	0.03741	0.04624	0.0626435	0.0741049	0.0753097	0.104864	0.0808559	0.128905	0.174306	11	0.0812362	cg06611810	19				Island
cg20597013	0.583125	0.56875	0.78331	0.86249	0.811852	0.726323	0.791774	0.782886	0.759314	0.562628	0.885798	0.6454	0.90012	0.7686	0.73598	0.38501	0.532454	0.805575	0.16179	0.436259	0.746569	0.0909436	0.01604	0.08292	0.03686	0.107104	0.0651625	0.0608356	0.0904725	0.0835843	0.16316	0.152884	11	0.0863605	cg20597013	1				Island
cg19190217	0.567812	0.5886	0.55582	0.70365	0.732073	0.692929	0.786039	0.863243	0.734146	0.456621	0.824158	0.67274	0.76975	0.66586	0.55819	0.615196	0.491082	0.700603	0.470685	0.137134	0.88818	0.0471177	0.00675	0.01324	0.00867	0.0433601	0.0356577	0.0600337	0.0597883	0.0552048	0.0695214	0.0809732	11	0.0436652	cg19190217	12	FKBP11;FKBP11;FKBP11	NM_001143782;NM_016594;NM_001143781	Body;Body;TSS200	Island
cg04178858	0.592939	0.7861	0.68202	0.79598	0.745741	0.766381	0.845945	0.772922	0.707456	0.548533	0.826519	0.82157	0.8538	0.76485	0.67483	0.69977	0.587533	0.715382	0.562218	0.598865	0.877961	0.0880586	0.03998	0.04423	0.025	0.0827413	0.0805854	0.0964969	0.180853	0.0794808	0.173904	0.172081	11	0.0966737	cg04178858	17	RAPGEFL1	NM_016339	TSS200	Island
cg20166714	0.634753	0.69809	0.69481	0.81019	0.83829	0.823231	0.924072	0.881532	0.784504	0.625342	0.875626	0.76435	0.87378	0.77941	0.70406	0.76155	0.0822029	0.356424	0.405604	0.300329	0.930879	0.088403	0.02023	0.05137	0.02572	0.104005	0.1091	0.0660242	0.121548	0.10796	0.1628	0.137318	11	0.0904071	cg20166714	12	CCDC42B	NM_001144872	Body	Island
cg09489306	0.601295	0.77537	0.80835	0.62049	0.798203	0.735322	0.801043	0.833747	0.783179	0.633415	0.88274	0.80163	0.51173	0.83659	0.70101	0.13719	0.0676803	0.183005	0.244617	0.0761323	0.604327	0.0540759	0.01894	0.09986	0.0429	0.0659293	0.0634976	0.0598695	0.09623	0.0665391	0.156919	0.0835621	11	0.0734839	cg09489306	19				Island
cg24075738	0.561631	0.71766	0.72962	0.79047	0.760979	0.752503	0.514282	0.812366	0.679945	0.603305	0.850523	0.72896	0.85157	0.71284	0.62449	0.707873	0.256163	0.577925	0.362529	0.486684	0.878132	0.0646088	0.0219	0.07484	0.02039	0.0764378	0.0543767	0.0672229	0.0815916	0.0668515	0.0658506	0.0998326	11	0.063082	cg24075738	3	C3orf18;C3orf18	NM_016210;NM_016210	1stExon;5'UTR	Island
cg09752627	0.602108	0.70149	0.71424	0.78007	0.877098	0.78571	0.909481	0.81012	0.762211	0.527788	0.852446	0.75458	0.84567	0.79059	0.56853	0.525071	0.0646449	0.153226	0.218002	0.0771804	0.902455	0.0691129	0.01633	0.04377	0.01821	0.0677165	0.0699426	0.103304	0.0903921	0.0728237	0.130256	0.188039	11	0.0790816	cg09752627	4	SLC34A2	NM_006424	TSS1500	Island
cg22902177	0.329432	0.70555	0.74495	0.83032	0.717147	0.579657	0.804297	0.859746	0.577717	0.397917	0.822384	0.69945	0.87648	0.78266	0.60705	0.716422	0.0697577	0.107799	0.396371	0.127348	0.872304	0.0724638	0.00252	0.03623	0.0125	0.0730214	0.056806	0.0630392	0.0906191	0.0837996	0.0713963	0.181858	11	0.0676594	cg22902177	3	PLXND1	NM_015103	1stExon	Island
cg12928379	0.561212	0.74379	0.72013	0.81134	0.726132	0.764503	0.759339	0.815152	0.719365	0.593372	0.840859	0.77692	0.85431	0.71249	0.67791	0.602983	0.515495	0.782578	0.619054	0.586226	0.876552	0.090292	0.04011	0.08216	0.04481	0.0784532	0.0568424	0.0793919	0.193413	0.104769	0.13892	0.114521	11	0.093062	cg12928379	11	DRD4	NM_000797	TSS200	Island
cg12074025	0.0711059	0.68364	0.72538	0.79522	0.801168	0.789561	0.83426	0.876438	0.813568	0.654937	0.876158	0.66499	0.84277	0.49776	0.62575	0.441256	0.305832	0.0690961	0.189914	0.061861	0.612242	0.082753	0.02214	0.03967	0.01759	0.0599759	0.0621255	0.0550071	0.0775028	0.0703806	0.0736874	0.108126	11	0.0608144	cg12074025	19	ZNF671	NM_024833	1stExon	Island
cg23835677	0.616219	0.64072	0.78738	0	0.135115	0.813461	0.690556	0.867018	0.862852	0.626488	0.896516	0.60849	0.00505	0.7198	0.71677	0.0768576	0.0538671	0.160008	0.46227	0.0984171	0.907417	0.0461005	0.00516	0.02712	0.00077	0.0442145	0.0520041	0.0403056	0.0868545	0.0412067	0.0865264	0.154723	11	0.0531805	cg23835677	4	FGFR3;FGFR3;FGFR3	NM_001163213;NM_000142;NM_022965	Body;Body;Body	Island
cg09288606	0.535702	0.73588	0.59545	0.45445	0.827672	0.78892	0.906791	0.85516	0.821728	0.582634	0.842659	0.74937	0.45118	0.72933	0.38847	0.708032	0.683576	0.837197	0.51395	0.657432	0.914832	0.0985655	0.05823	0.03207	0.01934	0.0991102	0.0838991	0.0891395	0.120879	0.0876963	0.19223	0.154812	11	0.0941793	cg09288606	16	HAS3;HAS3	NM_138612;NM_005329	5'UTR;TSS200	Island
cg08856347	0.625997	0.70725	0.72477	0.7977	0.817618	0.79555	0.574122	0.83789	0.734777	0.631648	0.853309	0.7511	0.87243	0.74754	0.67704	0.386563	0.072574	0.0896716	0.355696	0.102041	0.878638	0.0757553	0.0223	0.0572	0.07448	0.0774577	0.0790968	0.0821018	0.102347	0.0826241	0.11575	0.184969	11	0.0867348	cg08856347	2	FAM150B	NM_001002919	TSS1500	Island
cg01866038	0.636432	0.64571	0.6658	0.70514	0.827211	0.773294	0.880986	0.851617	0.744127	0.588874	0.843549	0.67702	0.77961	0.68111	0.53105	0.385458	0.10768	0.862706	0.454331	0.139547	0.920181	0.0872061	0.02298	0.04786	0.04079	0.102954	0.103824	0.0856051	0.085166	0.103278	0.141216	0.154836	11	0.0887014	cg01866038	14	FLJ43390	NR_015358	TSS200	Island
cg24928995	0.553811	0.70487	0.69532	0.69696	0.811136	0.775801	0.839967	0.81135	0.782378	0.603355	0.869066	0.73394	0.83705	0.65458	0.5819	0.471658	0.0652864	0.387376	0.145627	0.139255	0.630848	0.0649019	0.02341	0.03324	0.02104	0.0543834	0.0629888	0.0702106	0.0690135	0.0643139	0.0643201	0.0711403	11	0.0544511	cg24928995	18	CABYR;CABYR;CABYR;CABYR;CABYR;CABYR	NM_153768;NM_153770;NM_153769;NM_012189;NM_138644;NM_138643	TSS200;TSS200;TSS200;TSS200;TSS1500;TSS200	Island
cg12191938	0.64557	0.72902	0.72725	0.83963	0.798935	0.762445	0.809409	0.83092	0.772548	0.628891	0.858641	0.78197	0.88131	0.80408	0.71845	0.718917	0.12278	0.199071	0.617575	0.338134	0.901692	0.0546537	0.02645	0.03319	0.03606	0.0583978	0.064606	0.0606729	0.0673469	0.0624073	0.0782098	0.137493	11	0.0617716	cg12191938	10	AGAP11	NM_133447	5'UTR	Island
cg14627760	0.547795	0.68627	0.67835	0.75823	0.762118	0.671472	0.868625	0.782024	0.640639	0.504465	0.771521	0.71286	0.80361	0.71401	0.62779	0.58163	0.576603	0.630427	0.493328	0.606047	0.871044	0.037275	0.04729	0.14624	0.05709	0.0452489	0.0391688	0.0891815	0.0870977	0.0482428	0.0679295	0.0752892	11	0.0672776	cg14627760	17	NPB	NM_148896	Body	Island
cg09671258	0.647263	0.77851	0.76141	0.8132	0.785933	0.7707	0.88012	0.871424	0.807601	0.618087	0.88198	0.76438	0.87175	0.76527	0.70809	0.688668	0.650339	0.850832	0.726806	0.729298	0.908184	0.0704177	0.01936	0.07831	0.04553	0.0800739	0.0780114	0.068476	0.142857	0.070435	0.168727	0.132293	11	0.0867719	cg09671258	1	LHX4	NM_033343	Body	Island
cg21764190	0.703676	0.59285	0.10612	0.77303	0.805592	0.71388	0.882232	0.857371	0.808295	0.520604	0.749033	0.71144	0.78637	0.78751	0.6899	0.281608	0.11381	0.364846	0.394386	0.603168	0.934216	0.0743309	0.01636	0.04527	0.02076	0.0789362	0.0747787	0.0846906	0.0846001	0.0767411	0.17235	0.164384	11	0.0812002	cg21764190	11	PAX6	NM_001127612	5'UTR	Island
cg04578774	0.618082	0.74041	0.71888	0.79247	0.770354	0.735318	0.628547	0.815589	0.76602	0.566847	0.865004	0.7433	0.84403	0.74338	0.68318	0.0599824	0.0913114	0.68019	0.163069	0.136416	0.819364	0.130605	0.03673	0.0794	0.02444	0.0815726	0.0825815	0.0702583	0.130992	0.105788	0.18477	0.114977	11	0.0947377	cg04578774	11	ALX4	NM_021926	TSS1500	Island
cg13181052	0.0560265	0.48008	0.7264	0.77991	0.883001	0.61572	0.716444	0.858958	0.833904	0.63664	0.878631	0.43691	0.85463	0.7918	0.61512	0.20074	0.192393	0.418258	0.295214	0.381585	0.882021	0.0583578	0.00455	0.02589	0.02809	0.0611581	0.0731519	0.0628844	0.0878856	0.0736329	0.0745911	0.140239	11	0.0627664	cg13181052	1	MFSD2A;MFSD2A	NM_032793;NM_001136493	TSS200;TSS200	Island
cg03128635	0.594888	0.61957	0.72148	0.73948	0.687941	0.763884	0.812844	0.846819	0.693341	0.599432	0.889117	0.54439	0.81893	0.68141	0.61002	0.617225	0.399083	0.677754	0.471134	0.569718	0.932233	0.0756009	0.01104	0.02122	0.03458	0.0709327	0.0697759	0.0670086	0.0991501	0.0937798	0.0880986	0.144501	11	0.0705171	cg03128635	2	ATOH8	NM_032827	TSS200	Island
cg05270634	0.610219	0.78353	0.73737	0.87533	0.779091	0.747969	0.864586	0.889378	0.778082	0.633943	0.849414	0.7773	0.87746	0.79449	0.6648	0.455468	0.363912	0.541502	0.260051	0.619259	0.925492	0.0891199	0.0373	0.05119	0.02588	0.109734	0.0897731	0.0975479	0.102322	0.101022	0.178642	0.163818	11	0.0951225	cg05270634	17	RND2	NM_005440	1stExon	Island
cg14771810	0.577075	0.70207	0.65352	0.78572	0.752799	0.658024	0.784476	0.853905	0.736964	0.506396	0.817065	0.76384	0.85216	0.74496	0.59881	0.644913	0.109694	0.24911	0.177778	0.325606	0.889237	0.0661594	0.02325	0.11932	0.0297	0.0522255	0.0489176	0.0507896	0.103973	0.058856	0.120729	0.115648	11	0.071779	cg14771810	5	MYOZ3;MYOZ3	NM_133371;NM_001122853	Body;Body	Island
cg10433812	0.530538	0.66693	0.78834	0.85115	0.735897	0.813927	0.172661	0.808638	0.795366	0.593851	0.842566	0.83046	0.89235	0.8236	0.73448	0.323926	0.105706	0.603096	0.293394	0.543276	0.864225	0.0944761	0.03971	0.05289	0.02328	0.114643	0.0884651	0.0992509	0.0943074	0.10174	0.12921	0.17166	11	0.0917847	cg10433812	11				Island
cg13311096	0.509407	0.70296	0.74625	0.79435	0.752985	0.686749	0.824703	0.826824	0.729191	0.586859	0.805495	0.74014	0.85492	0.75711	0.64339	0.578922	0.0569954	0.0767561	0.403699	0.240528	0.882588	0.0557002	0.04229	0.18155	0.10772	0.0554863	0.0513218	0.0530734	0.152491	0.0537361	0.0818182	0.0978008	11	0.084817	cg13311096	8	C8orf84	NM_153225	TSS200	Island
cg06705366	0.646784	0.7136	0.64772	0.82811	0.785296	0.716358	0.840874	0.832229	0.76399	0.578509	0.791798	0.75483	0.87279	0.79932	0.60919	0.373309	0.400649	0.719625	0.323304	0.536693	0.897323	0.108617	0.01835	0.05509	0.02824	0.126691	0.0916719	0.0768629	0.124516	0.0891705	0.100317	0.106842	11	0.0842153	cg06705366	5	FAM169A	NM_015566	TSS200	Island
cg03781505	0.603285	0.7442	0.714	0.79152	0.793294	0.74609	0.841956	0.851429	0.734936	0.548694	0.848828	0.75629	0.80786	0.69285	0.63725	0.13149	0.105575	0.268276	0.516268	0.219122	0.88783	0.105859	0.03496	0.10038	0.04574	0.0884192	0.0962595	0.088788	0.151626	0.0833261	0.094417	0.136283	11	0.0932779	cg03781505	17				Island
cg23858040	0.584252	0.76468	0.44335	0.64297	0.793781	0.723865	0.85474	0.787358	0.729412	0.542691	0.840571	0.78591	0.67583	0.81666	0.63406	0.0660714	0.0506016	0.0969576	0.432639	0.075561	0.777624	0.0630258	0.01655	0.04872	0.01674	0.0514605	0.0515922	0.0608919	0.0530189	0.0504214	0.105604	0.124416	11	0.0584037	cg23858040	10	CUGBP2;CUGBP2	NM_001025077;NM_006561	Body;TSS1500	Island
cg22889755	0.623405	0.68088	0.70986	0.75696	0.781231	0.738888	0.79226	0.803663	0.707417	0.548	0.821686	0.71991	0.79863	0.7471	0.65242	0.662806	0.105242	0.574952	0.345656	0.31439	0.841843	0.0736895	0.02782	0.08212	0.04122	0.062252	0.0695009	0.0741199	0.13284	0.0618601	0.0876691	0.11483	11	0.0752656	cg22889755	10	C10orf114	NM_001010911	3'UTR	Island
cg20776829	0.66035	0.80527	0.82744	0.00552	0.840257	0.0528902	0.842563	0.838283	0.520536	0.679511	0.875872	0.82482	0.00191	0.82125	0.73049	0.5625	0.0552593	0.52852	0.337631	0.0960117	0.471597	0.080387	0.00787	0.04726	0.03332	0.0663417	0.0648547	0.0529048	0.1389	0.0630314	0.128945	0.109882	11	0.0721543	cg20776829	4	SNCA;SNCA;SNCA;SNCA	NM_001146054;NM_001146055;NM_007308;NM_000345	TSS1500;5'UTR;TSS1500;TSS1500	Island
cg21474897	0.529688	0.68619	0.70142	0.73425	0.749682	0.648801	0.821978	0.809156	0.58999	0.478467	0.836797	0.7229	0.75225	0.78374	0.55151	0.579011	0.0665893	0.798522	0.268447	0.11081	0.871889	0.0588457	0.01293	0.04358	0.03431	0.057492	0.0584014	0.0663299	0.14994	0.0901945	0.0898585	0.0906241	11	0.0684096	cg21474897	3	CLDN11	NM_005602	TSS200	Island
cg06185817	0.602084	0.80425	0.78719	0.85155	0.715586	0.707625	0.815397	0.790013	0.751765	0.607996	0.848921	0.84258	0.9063	0.78757	0.73395	0.538638	0.335999	0.648203	0.388781	0.522227	0.843994	0.0662083	0.04677	0.09616	0.06675	0.0865285	0.0820965	0.0962738	0.0891845	0.0860481	0.13019	0.138317	11	0.0895025	cg06185817	17	SPHK1;SPHK1;SPHK1	NM_182965;NM_021972;NM_001142601	TSS1500;TSS1500;TSS1500	Island
cg24498031	0.526779	0.64585	0.6749	0.72419	0.596774	0.724961	0.829834	0.780857	0.639906	0.543946	0.841833	0.70145	0.78686	0.63206	0.55231	0.563852	0.654823	0.750853	0.660629	0.621019	0.821317	0.0579281	0.0165	0.08716	0.02981	0.06738	0.0578776	0.0551561	0.0618949	0.0584871	0.0719875	0.0812106	11	0.058672	cg24498031	15	PAK6;C15orf56;PAK6;PAK6	NM_020168;NM_001039905;NM_001128628;NM_001128629	5'UTR;1stExon;5'UTR;5'UTR	Island
cg03648711	0.57548	0.61635	0.65023	0.72759	0.806057	0.743126	0.88633	0.838869	0.784614	0.533114	0.853639	0.6578	0.81898	0.65793	0.52792	0.677046	0.0877934	0.724579	0.225472	0.299864	0.873326	0.082493	0.04438	0.02363	0.05247	0.0824851	0.102641	0.097936	0.080756	0.0900882	0.120091	0.153362	11	0.0845756	cg03648711	11	ODZ4	NM_001098816	5'UTR	Island
cg24447438	0.40021	0.76264	0.73704	0.7574	0.795625	0.704708	0.859831	0.833124	0.755135	0.6347	0.838083	0.74588	0.85252	0.70696	0.6624	0.460489	0.0827101	0.220668	0.191251	0.112355	0.532764	0.0506483	0.00501	0.03091	0.03197	0.0626418	0.0577335	0.0572844	0.0666304	0.0789294	0.127	0.13298	11	0.0637944	cg24447438	18	CABYR;CABYR;CABYR;CABYR;CABYR;CABYR;CABYR;CABYR;CABYR;CABYR;CABYR	NM_138643;NM_153769;NM_153770;NM_153770;NM_153769;NM_012189;NM_138644;NM_012189;NM_153768;NM_138643;NM_153768	1stExon;1stExon;1stExon;5'UTR;5'UTR;5'UTR;TSS1500;1stExon;5'UTR;5'UTR;1stExon	Island
cg18239372	0.699027	0.78823	0.73732	0.32435	0.741917	0.719634	0.770446	0.801836	0.748287	0.563131	0.895517	0.82077	0.32811	0.845	0.6823	0.144412	0.0846209	0.3375	0.559733	0.116567	0.882024	0.0711662	0.00482	0.02662	0.01908	0.0799352	0.0746967	0.0734501	0.149056	0.075174	0.104941	0.152828	11	0.0756152	cg18239372	6	DLL1	NM_005618	TSS1500	Island
cg15162392	0.484725	0.75	0.79257	0.86426	0.805981	0.755458	0.824615	0.806975	0.755747	0.649454	0.893126	0.8187	0.88056	0.77024	0.69549	0.648483	0.2898	0.192084	0.341983	0.489822	0.862117	0.122103	0.01867	0.04725	0.02874	0.100926	0.106194	0.135605	0.144801	0.104096	0.153878	0.16395	11	0.102383	cg15162392	2	QPCT	NM_012413	TSS200	Island
cg15044248	0.585756	0.73718	0.70868	0.78644	0.600182	0.682129	0.765842	0.736538	0.69163	0.56868	0.886651	0.75464	0.85367	0.75326	0.65623	0.532844	0.0679233	0.0815593	0.412761	0.0807185	0.818966	0.0536308	0.03274	0.06395	0.07279	0.0545413	0.0494631	0.164691	0.0742531	0.0511517	0.0788928	0.0968401	11	0.0720858	cg15044248	17	SEPT9;SEPT9;SEPT9;SEPT9	NM_001113493;NM_001113492;NM_001113491;NM_006640	TSS200;5'UTR;Body;Body	Island
cg15671705	0.408139	0.78673	0.75389	0.01105	0.841334	0.607528	0.680571	0.875924	0.739253	0.615466	0.677239	0.83771	0.01525	0.77067	0.68423	0.0614356	0.0416598	0.126705	0.180574	0.0534177	0.875163	0.0395212	0.03951	0.07536	0.02003	0.0440438	0.0369636	0.0380504	0.129856	0.044215	0.130757	0.0989876	11	0.0633904	cg15671705	15	ALDH1A3	NM_000693	TSS1500	Island
cg26410483	0.635898	0.58741	0.60933	0.73851	0.775274	0.727719	0.826112	0.843014	0.854735	0.620622	0.865059	0.70081	0.79771	0.63964	0.47944	0.635983	0.539917	0.859944	0.553224	0.586629	0.887681	0.104891	0.01195	0.01539	0.00897	0.115139	0.0983642	0.106547	0.106935	0.121257	0.113739	0.116485	11	0.0836062	cg26410483	1	LHX4	NM_033343	Body	Island
cg11832210	0.553809	0.60989	0.62018	0.67649	0.775181	0.709064	0.881449	0.855372	0.613948	0.513855	0.759684	0.64981	0.76289	0.66261	0.57131	0.632278	0.0651783	0.750353	0.485539	0.153183	0.839728	0.0480261	0.01541	0.04068	0.03555	0.0397762	0.04359	0.0444324	0.0743041	0.0403903	0.163735	0.0742614	11	0.0563778	cg11832210	10	SLC16A12	NM_213606	TSS200	Island
cg14178748	0.572594	0.6363	0.68296	0.75555	0.616779	0.695031	0.842667	0.808648	0.674455	0.555705	0.884218	0.69025	0.81083	0.70455	0.58432	0.589937	0.0864025	0.175511	0.324574	0.232273	0.902987	0.0481759	0.01977	0.05793	0.02266	0.0612394	0.0817519	0.0430472	0.103019	0.0487452	0.0828343	0.0612161	11	0.0573081	cg14178748	1	NPR1	NM_000906	1stExon	Island
cg21799346	0.583195	0.77409	0.75823	0.83441	0.729835	0.663472	0.781601	0.809114	0.683978	0.516425	0.825132	0.75457	0.87263	0.79399	0.69911	0.494506	0.491587	0.777137	0.426949	0.612722	0.854421	0.0967991	0.07091	0.14581	0.08786	0.0755483	0.100585	0.131986	0.137044	0.0731126	0.105474	0.0866679	11	0.101073	cg21799346	11	CDKN1C;CDKN1C;CDKN1C	NM_000076;NM_001122630;NM_001122631	Body;Body;Body	Island
cg12025522	0.535541	0.60526	0.71168	0.71015	0.652038	0.675519	0.811955	0.818063	0.679402	0.539354	0.79328	0.65171	0.79941	0.66771	0.55152	0.659316	0.63757	0.795157	0.659212	0.588858	0.870457	0.0820651	0.04355	0.09313	0.03794	0.155671	0.0981714	0.0474371	0.111818	0.100948	0.121007	0.132049	11	0.0930715	cg12025522	7	MAGI2	NM_012301	Body	Island
cg07697895	0.470778	0.70823	0.70496	0.77141	0.764276	0.702621	0.896775	0.840483	0.672792	0.546861	0.812682	0.72487	0.83413	0.73187	0.69894	0.0804493	0.0445235	0.143774	0.42788	0.0462692	0.503728	0.0609442	0.02603	0.0955	0.01905	0.0606733	0.0461187	0.0578407	0.188289	0.0516493	0.108153	0.0890133	11	0.0730237	cg07697895	7	WNT2;WNT2;WNT2	NR_024047;NM_003391;NM_003391	Body;5'UTR;1stExon	Island
cg09101796	0.584198	0.65811	0.5895	0.71642	0.715952	0.711072	0.749978	0.77933	0.713097	0.566542	0.828924	0.64159	0.78168	0.67667	0.60774	0.652164	0.698297	0.7209	0.58101	0.653765	0.823174	0.0580792	0.01539	0.03475	0.01578	0.0739307	0.0630468	0.0597575	0.113623	0.0783453	0.101826	0.129191	11	0.0676109	cg09101796	12	GRASP	NM_181711	TSS200	Island
cg11017065	0.651436	0.78734	0.18519	0.16831	0.732767	0.762348	0.853487	0.874018	0.675769	0.603955	0.89218	0.81657	0.10119	0.73042	0.73879	0.540195	0.0506944	0.146968	0.571584	0.0935908	0.839031	0.0593016	0.04207	0.06802	0.01719	0.056508	0.0511315	0.0769231	0.157818	0.0726835	0.162672	0.15	11	0.0831198	cg11017065	11	FLI1;FLI1	NM_002017;NM_001167681	Body;5'UTR	Island
cg10780632	0.70365	0.71134	0.72205	0.75803	0.842818	0.795487	0.892857	0.689365	0.831725	0.679523	0.84512	0.67031	0.77645	0.71151	0.62586	0.27537	0.130447	0.667439	0.360377	0.577486	0.905587	0.114838	0.00382	0.01109	0.0334	0.0943515	0.0803157	0.0781671	0.0975667	0.0934172	0.136579	0.146818	11	0.0809421	cg10780632	17	MAPT;MAPT;LOC100128977;LOC100130148;MAPT;MAPT;MAPT;MAPT	NM_001123067;NM_016835;NR_024559;NR_024560;NM_016834;NM_016841;NM_005910;NM_001123066	5'UTR;5'UTR;TSS1500;Body;5'UTR;5'UTR;5'UTR;5'UTR	Island
cg02687055	0.520926	0.64655	0.67755	0.80987	0.788989	0.753492	0.459204	0.815245	0.597771	0.532102	0.880558	0.69965	0.8593	0.75531	0.65116	0.547322	0.0476318	0.444634	0.286416	0.14539	0.878348	0.0515064	0.0049	0.05608	0.01307	0.0484892	0.0421667	0.0495556	0.0780311	0.0623527	0.171309	0.123383	11	0.0637131	cg02687055	2	MFSD2B	NM_001080473	TSS200	Island
cg21001198	0.123045	0.73683	0.7272	0.02718	0.0802438	0.808066	0.879332	0.898755	0.70478	0.644632	0.603546	0.76405	0.02515	0.71759	0.56615	0.642375	0.0714913	0.807967	0.126552	0.380239	0.914259	0.0666184	0.04655	0.07113	0.03281	0.0764999	0.07267	0.0773178	0.0634077	0.0748478	0.141352	0.0796955	11	0.0729908	cg21001198	20	LRRN4	NM_152611	Body	Island
cg15462457	0.585699	0.72158	0.74595	0.80339	0.735625	0.663917	0.789556	0.826518	0.502104	0.561743	0.876499	0.73742	0.87232	0.76394	0.63736	0.176778	0.174478	0.824335	0.317999	0.163606	0.641729	0.077418	0.0126	0.0318	0.01944	0.0691041	0.0807294	0.0825438	0.108391	0.0901917	0.126173	0.167942	11	0.0787576	cg15462457	20	PPDPF	NM_024299	TSS1500	Island
cg18943693	0.498483	0.66302	0.65484	0.74153	0.746124	0.589766	0.761881	0.793865	0.653955	0.428792	0.770494	0.69672	0.83746	0.69039	0.60168	0.565106	0.612265	0.694505	0.453571	0.599151	0.83625	0.0409403	0.00994	0.05644	0.0111	0.0413906	0.0431548	0.0441315	0.0415332	0.092825	0.0883452	0.0988065	11	0.0516916	cg18943693	1				Island
cg03989125	0.531841	0.63351	0.66113	0.71345	0.706539	0.67249	0.811418	0.67597	0.742817	0.522843	0.868699	0.71126	0.76451	0.62601	0.58593	0.592941	0.593073	0.764586	0.601196	0.632696	0.874487	0.056725	0.03179	0.0724	0.0305	0.0561635	0.0688466	0.0492205	0.0695857	0.0648099	0.125791	0.140797	11	0.0696936	cg03989125	22				Island
cg07139301	0.645208	0.14195	0.70106	0.71186	0.787276	0.77143	0.846476	0.805882	0.801906	0.651928	0.860919	0.05655	0.84013	0.76492	0.65594	0.585261	0.353706	0.634114	0.213672	0.502974	0.8912	0.106969	0.02413	0.025	0.018	0.104976	0.134226	0.0878724	0.136884	0.0995461	0.102241	0.0924565	11	0.0847547	cg07139301	3	SLC2A2	NM_000340	TSS1500	Island
cg00275232	0.473532	0.6721	0.6354	0.74616	0.753789	0.68298	0.855016	0.531629	0.755196	0.543596	0.849452	0.69473	0.82395	0.67526	0.51825	0.637029	0.106318	0.71864	0.151993	0.296992	0.879517	0.0455791	0.0135	0.0145	0.01471	0.0489	0.0515969	0.0425871	0.0726496	0.0469176	0.0939439	0.128251	11	0.0521032	cg00275232	19	ZNF296	NM_145288	1stExon	Island
cg21389743	0.563231	0.67682	0.67652	0.65459	0.768178	0.498117	0.798228	0.851627	0.648242	0.524022	0.827486	0.74835	0.68888	0.76888	0.58141	0.585737	0.0607097	0.786697	0.169189	0.100739	0.885276	0.0583369	0.02055	0.0507	0.01032	0.0558428	0.0493555	0.047619	0.195521	0.0863958	0.0947973	0.0668353	11	0.066934	cg21389743	3	CLDN11	NM_005602	TSS200	Island
cg17342064	0.600553	0.80951	0.6837	0.57291	0.73493	0.786199	0.895967	0.896648	0.858918	0.712489	0.772435	0.83021	0.51754	0.70021	0.64069	0.115394	0.0717308	0.109066	0.361742	0.177759	0.566817	0.0724114	0.03017	0.07322	0.01643	0.0840868	0.0750929	0.0775247	0.0823832	0.0697599	0.0983496	0.125988	11	0.0732197	cg17342064	17	ALOXE3;ALOXE3	NM_021628;NM_001165960	Body;Body	Island
cg08341673	0.569608	0.68978	0.74504	0.79935	0.781222	0.427145	0.698184	0.834664	0.725263	0.611522	0.850025	0.6649	0.86969	0.79395	0.63521	0.235198	0.20972	0.0562985	0.142751	0.0786525	0.592179	0.0563334	0.00325	0.01481	0.01407	0.0528324	0.0570564	0.0530616	0.0665454	0.0671654	0.0636748	0.0901506	11	0.0489955	cg08341673	19	KANK3	NM_198471	TSS200	Island
cg22074576	0.594074	0.64141	0.65313	0.78519	0.772339	0.701953	0.748692	0.810775	0.75116	0.559104	0.814446	0.66899	0.78203	0.72367	0.57628	0.45554	0.0769463	0.786632	0.309701	0.0929914	0.860919	0.0638665	0.00809	0.02424	0.00827	0.0714437	0.0697304	0.0792324	0.110934	0.0570009	0.148794	0.107851	11	0.0681321	cg22074576	11	OSBPL5;OSBPL5;OSBPL5	NM_020896;NM_001144063;NM_145638	5'UTR;5'UTR;5'UTR	Island
cg23677039	0.617039	0.79888	0.79945	0.81137	0.655953	0.711425	0.781247	0.731493	0.739569	0.58211	0.88774	0.82774	0.84249	0.79379	0.71155	0.567895	0.287783	0.35116	0.604151	0.525347	0.830006	0.0866328	0.01111	0.03939	0.0139	0.0740868	0.0693702	0.0768104	0.100596	0.076317	0.123066	0.154086	11	0.0750332	cg23677039	1	KIF17;KIF17	NM_020816;NM_001122819	TSS1500;TSS1500	Island
cg19530176	0.569778	0.74248	0.74759	0.79833	0.645066	0.695758	0.625156	0.776529	0.646704	0.551256	0.871058	0.76013	0.8658	0.80735	0.68699	0.0759309	0.0798896	0.725798	0.319862	0.467086	0.821263	0.0656523	0.04401	0.06981	0.07305	0.0764822	0.0763463	0.0773135	0.0712906	0.0870077	0.133547	0.111594	11	0.0805549	cg19530176	3	ZBTB38	NM_001080412	5'UTR	Island
cg14273450	0.575545	0.64214	0.67437	0.73519	0.815162	0.711609	0.895853	0.809173	0.688906	0.497857	0.820434	0.69215	0.82476	0.68495	0.62682	0.583489	0.622814	0.792347	0.345775	0.60709	0.913276	0.105595	0.02187	0.09261	0.04558	0.0987532	0.102268	0.111137	0.111358	0.0888276	0.166825	0.077721	11	0.0929585	cg14273450	2	C2orf39	NM_145038	1stExon	Island
cg18485039	0.645087	0.82806	0.82956	0.55969	0.799211	0.781345	0.830105	0.853232	0.836794	0.677807	0.901714	0.84336	0.58756	0.85018	0.79483	0.0972695	0.219465	0.656349	0.26625	0.64539	0.892998	0.081293	0.03834	0.08514	0.02618	0.0551328	0.0697419	0.0708676	0.0728185	0.0679029	0.104946	0.103953	11	0.0705742	cg18485039	10	SCD	NM_005063	TSS1500	Island
cg07032245	0.517064	0.76255	0.71214	0.79184	0.716026	0.699738	0.770859	0.807628	0.706061	0.604939	0.789162	0.78689	0.82973	0.55721	0.66431	0.418395	0.0773462	0.135605	0.159988	0.191909	0.835031	0.0641147	0.00614	0.01479	0.0112	0.0688603	0.0567786	0.0536985	0.0707202	0.0726611	0.11248	0.128987	11	0.0600391	cg07032245	16	NPW	NM_001099456	3'UTR	Island
cg24008544	0.501379	0.6775	0.66111	0.77316	0.734104	0.696425	0.788661	0.824725	0.731918	0.498365	0.838854	0.71814	0.84261	0.62738	0.56301	0.599913	0.496307	0.748524	0.442694	0.611657	0.875036	0.0824089	0.00881	0.01442	0.02777	0.0761504	0.0667534	0.0484721	0.124091	0.0801531	0.0879349	0.13348	11	0.0682221	cg24008544	17	TMEM106A;TMEM106A	NM_145041;NM_145041	5'UTR;1stExon	Island
cg12947626	0.0707892	0.69366	0.7224	0.64186	0.782474	0.73628	0.858961	0.0822065	0.747675	0.616245	0.856598	0.75125	0.7426	0.747	0.65628	0.608041	0.141403	0.300096	0.552068	0.473238	0.902924	0.0556419	0.0174	0.04175	0.0383	0.0624109	0.0696704	0.0594538	0.0830169	0.0709103	0.0931535	0.141942	11	0.0666955	cg12947626	20	TGM2;TGM2	NM_004613;NM_198951	TSS200;TSS200	Island
cg13320291	0.595966	0.63085	0.68708	0.77123	0.750977	0.748727	0.799377	0.758462	0.774928	0.559114	0.866407	0.68037	0.84411	0.75541	0.62063	0.281451	0.0742027	0.469203	0.342249	0.0904866	0.875222	0.0798117	0.01092	0.02644	0.01249	0.07708	0.0789633	0.0792359	0.119314	0.0761194	0.102968	0.13298	11	0.072393	cg13320291	10	GFRA1;GFRA1;GFRA1	NM_001145453;NM_005264;NM_145793	Body;Body;Body	Island
cg27457078	0.644494	0.40894	0.80373	0.68641	0.729365	0.813724	0.877574	0.891393	0.614506	0.648418	0.885778	0.40157	0.66403	0.01951	0.73289	0.364561	0.21308	0.790753	0.164394	0.63852	0.922871	0.0915451	0.02884	0.01921	0.0193	0.0899068	0.0804345	0.0722447	0.12268	0.106687	0.191173	0.145407	11	0.087948	cg27457078	7	GPER;GPER;C7orf50;GPER;GPER;C7orf50;C7orf50;GPER	NM_001039966;NM_001039966;NM_001134395;NM_001505;NM_001505;NM_032350;NM_001134396;NM_001098201	1stExon;5'UTR;Body;1stExon;5'UTR;Body;Body;TSS1500	Island
cg17147211	0.57672	0.7111	0.72772	0.81238	0.738283	0.737876	0.844682	0.791141	0.546473	0.479554	0.85728	0.70662	0.84942	0.76366	0.56888	0.387169	0.0815028	0.27376	0.308564	0.110303	0.861091	0.0676613	0.01022	0.01928	0.01747	0.0696459	0.0625646	0.0699446	0.117454	0.0779275	0.119759	0.192406	11	0.0749393	cg17147211	1				Island
cg12975230	0.55532	0.72542	0.72545	0.61492	0.73295	0.729098	0.69546	0.832545	0.680929	0.595153	0.812091	0.7518	0.74102	0.69348	0.59482	0.0493274	0.0402714	0.767483	0.48191	0.0783798	0.488631	0.0368133	0.01298	0.04296	0.01632	0.0493104	0.0348719	0.0455051	0.0421963	0.0335451	0.104277	0.0762189	11	0.0449998	cg12975230	18				Island
cg17419241	0.619042	0.63722	0.6476	0.72663	0.757361	0.740052	0.875051	0.882241	0.676756	0.573733	0.831243	0.63605	0.78076	0.72235	0.56234	0.533962	0.0653328	0.418701	0.280636	0.16631	0.891246	0.054637	0.01324	0.04946	0.04155	0.0574849	0.0603931	0.0592042	0.1027	0.0707132	0.139098	0.122406	11	0.0700806	cg17419241	19	LPAR2	NM_004720	TSS200	Island
cg10162691	0.638065	0.70605	0.68542	0.82441	0.76056	0.770804	0.837435	0.852349	0.825174	0.632032	0.825299	0.7614	0.87888	0.78437	0.63311	0.338024	0.519724	0.470695	0.335031	0.613495	0.909112	0.121062	0.02971	0.0521	0.03492	0.105322	0.126111	0.0943813	0.114227	0.110366	0.14907	0.158593	11	0.0996237	cg10162691	17	RND2	NM_005440	1stExon	Island
cg17222941	0.543306	0.86387	0.88642	0.93777	0.753306	0.714538	0.827062	0.883611	0.810142	0.562806	0.831346	0.87011	0.94406	0.8896	0.82999	0.646115	0.591853	0.852881	0.672167	0.602694	0.916574	0.0701396	0.06173	0.1374	0.06961	0.117197	0.0820033	0.0568569	0.119449	0.141708	0.114384	0.148887	11	0.101761	cg17222941	7	MAGI2	NM_012301	3'UTR	Island
cg01821967	0.533718	0.61711	0.65759	0.67361	0.846997	0.709947	0.884736	0.810769	0.685286	0.514758	0.847821	0.68979	0.75325	0.69095	0.56016	0.478088	0.564094	0.780486	0.494967	0.603057	0.881424	0.085326	0.03154	0.04594	0.02317	0.0862154	0.0715973	0.0768772	0.0903043	0.0818108	0.0955099	0.121732	11	0.0736384	cg01821967	2	IHH	NM_002181	TSS1500	Island
cg08476224	0.593885	0.68246	0.76518	0.80901	0.70135	0.730796	0.856123	0.729177	0.719162	0.547095	0.870546	0.73587	0.85995	0.74924	0.60418	0.628849	0.179404	0.364904	0.180361	0.386415	0.909597	0.0748651	0.02628	0.0354	0.02918	0.0830975	0.0808931	0.0620767	0.149125	0.0752826	0.146129	0.112288	11	0.0795106	cg08476224	8	PVT1	NR_003367	TSS1500	Island
cg24387367	0.696926	0.80931	0.75855	0.87543	0.762555	0.795019	0.828695	0.856551	0.873259	0.655006	0.861258	0.8403	0.88203	0.83738	0.78697	0.597965	0.577624	0.580721	0.320726	0.636703	0.924504	0.101806	0.02933	0.086	0.02145	0.0715232	0.0886303	0.101438	0.129852	0.0854968	0.190419	0.10854	11	0.092226	cg24387367	12	GALNT9;GALNT9	NM_001122636;NM_021808	Body;5'UTR	Island
cg04023150	0.498527	0.69656	0.69537	0.77112	0.72777	0.735796	0.786796	0.659436	0.634657	0.510351	0.874415	0.7189	0.84296	0.72579	0.57614	0.16834	0.0504975	0.0956471	0.474866	0.0699229	0.83179	0.0436261	0.02838	0.04932	0.02808	0.0485707	0.0393936	0.0379725	0.0716858	0.0507556	0.0692467	0.108265	11	0.0522996	cg04023150	1	RNF220	NM_018150	5'UTR	Island
cg23383483	0.649194	0.64804	0.4826	0.76701	0.736276	0.703427	0.79893	0.806432	0.78907	0.579367	0.883745	0.58203	0.86339	0.807	0.67918	0.163236	0.457054	0.83993	0.593467	0.720313	0.89413	0.114359	0.02564	0.04166	0.03211	0.0968053	0.105707	0.123895	0.153846	0.111408	0.187227	0.154956	11	0.104329	cg23383483	11	KCNJ5	NM_000890	TSS200	Island
cg04784471	0.545113	0.70982	0.6961	0.73859	0.733569	0.778162	0.0820619	0.799575	0.677363	0.574926	0.873783	0.79516	0.82765	0.74936	0.61062	0.619713	0.229077	0.631702	0.444512	0.446876	0.873088	0.05849	0.01972	0.02494	0.01289	0.0534031	0.0759242	0.0653912	0.178676	0.0719948	0.155971	0.0965397	11	0.0739945	cg04784471	16	PRSS27	NM_031948	Body	Island
cg21117476	0.6301	0.70248	0.71116	0.74694	0.843547	0.723607	0.867937	0.884743	0.743831	0.571456	0.686002	0.73981	0.86489	0.71825	0.58037	0.181481	0.0756951	0.374865	0.391175	0.269293	0.870408	0.0961168	0.0259	0.06947	0.01939	0.093255	0.0792531	0.086414	0.0907805	0.0828345	0.0955292	0.108047	11	0.0769991	cg21117476	19	CYP2S1	NM_030622	TSS200	Island
cg13481969	0.4118	0.77643	0.7464	0.71845	0.7564	0.64225	0.487958	0.698683	0.727393	0.594617	0.872552	0.80956	0.8551	0.80564	0.62843	0.536178	0.0458368	0.328429	0.110419	0.230453	0.897013	0.0463123	0.01324	0.05603	0.02819	0.0541602	0.0426065	0.0818285	0.0650307	0.0513584	0.106459	0.125804	11	0.0610017	cg13481969	9				Island
cg11522018	0.588358	0.63786	0.68735	0.65292	0.773103	0.712759	0.764871	0.794552	0.706825	0.523728	0.844679	0.6817	0.73293	0.69624	0.56808	0.601802	0.605413	0.684561	0.600018	0.606868	0.844659	0.0607863	0.01938	0.07379	0.03145	0.0531521	0.0631335	0.050255	0.120067	0.0592699	0.0963452	0.135861	11	0.0694081	cg11522018	6	TUBB2B	NM_178012	1stExon	Island
cg07201456	0.548956	0.71273	0.3484	0.66953	0.86184	0.743158	0.873966	0.873536	0.803542	0.579474	0.809549	0.75556	0.63964	0.69115	0.36795	0.410494	0.127814	0.662206	0.217509	0.305839	0.834142	0.0418324	0.01293	0.02618	0.01949	0.0804005	0.0477949	0.0549924	0.0760593	0.04396	0.114621	0.0877692	11	0.0550936	cg07201456	16	CHST6	NM_021615	5'UTR	Island
cg07176264	0.600264	0.71586	0.70659	0.82663	0.700616	0.697363	0.781702	0.643755	0.518912	0.554207	0.844949	0.74551	0.86394	0.74966	0.7147	0.429429	0.118869	0.759645	0.147338	0.535506	0.872572	0.0835821	0.01715	0.08062	0.06239	0.0862102	0.0656868	0.0625898	0.0879932	0.0633102	0.076119	0.094587	11	0.0709307	cg07176264	2	SCTR;SCTR	NM_002980;NM_002980	1stExon;5'UTR	Island
cg04850548	0.590913	0.66966	0.65022	0.45607	0.801496	0.765757	0.878117	0.787568	0.636904	0.496709	0.88366	0.72924	0.44445	0.73993	0.58034	0.0647969	0.0556333	0.0725916	0.172718	0.110731	0.907987	0.0506927	0.00601	0.04218	0.0105	0.0589952	0.0531038	0.0478051	0.101127	0.0531088	0.0747906	0.0729927	11	0.0519369	cg04850548	5	MGC42105;MGC42105	NM_153361;NM_153361	1stExon;5'UTR	Island
cg19716433	0.565205	0.70509	0.68863	0.76292	0.677523	0.654272	0.734115	0.788274	0.715393	0.554542	0.849549	0.73133	0.79983	0.74036	0.56971	0.452975	0.0699135	0.0789052	0.268967	0.10503	0.79256	0.0510995	0.03789	0.06185	0.04688	0.0469885	0.0571567	0.0505702	0.0449429	0.0460365	0.0679454	0.0891979	11	0.0545961	cg19716433	14				Island
cg13484549	0.691116	0.7653	0.77698	0.83793	0.865519	0.780632	0.883274	0.899397	0.87545	0.698645	0.905798	0.80928	0.89581	0.82329	0.6361	0.726331	0.128375	0.638702	0.186302	0.525746	0.944431	0.103762	0.02792	0.02635	0.05093	0.115616	0.1278	0.121457	0.193846	0.170966	0.149329	0.133632	11	0.111055	cg13484549	19	PPFIA3	NM_003660	Body	Island
cg23107691	0.547826	0.68159	0.69235	0.78563	0.771689	0.774462	0.780747	0.790113	0.716061	0.58735	0.811481	0.71414	0.8174	0.70691	0.50317	0.0799899	0.051757	0.0804348	0.510826	0.353495	0.0702528	0.0489523	0.01603	0.02193	0.00542	0.0500125	0.0473684	0.050995	0.0664392	0.0557765	0.074808	0.0915414	11	0.0481158	cg23107691	1	RBP7;RBP7	NM_052960;NM_052960	1stExon;5'UTR	Island
cg19736128	0.640346	0.73612	0.73797	0.82182	0.670958	0.769304	0.67949	0.86895	0.61328	0.463966	0.871515	0.71481	0.86951	0.70343	0.65476	0.449689	0.0963041	0.186636	0.383356	0.192622	0.803685	0.0624649	0.01572	0.01889	0.03356	0.0589667	0.0564197	0.0699335	0.0721598	0.0698643	0.188021	0.146881	11	0.07208	cg19736128	14	EFS;EFS;EFS;EFS	NM_005864;NM_032459;NM_005864;NM_032459	1stExon;1stExon;5'UTR;5'UTR	Island
cg21868134	0.585238	0.70608	0.74605	0.77989	0.666667	0.691092	0.780509	0.70196	0.654037	0.55722	0.861093	0.7453	0.83658	0.75741	0.63066	0.633557	0.160861	0.668426	0.600108	0.272856	0.799144	0.0580612	0.07545	0.0409	0.02444	0.0671752	0.0717813	0.0758665	0.1602	0.0767637	0.105215	0.116431	11	0.0792986	cg21868134	1	HPDL;HPDL	NM_032756;NM_032756	1stExon;5'UTR	Island
cg18208707	0.693443	0.72794	0.65636	0.42816	0.878998	0.858681	0.883846	0.883586	0.77784	0.666306	0.87834	0.74788	0.11073	0.71776	0.59023	0.119578	0.0767702	0.223355	0.382127	0.184802	0.454052	0.0650162	0.00894	0.00605	0.00848	0.0875229	0.0657475	0.0864021	0.0789694	0.071487	0.141737	0.145944	11	0.0696633	cg18208707	17	B4GALNT2;B4GALNT2;B4GALNT2	NM_153446;NM_001159387;NM_001159388	TSS200;Body;5'UTR	Island
cg09611472	0.611472	0.71633	0.70396	0.72201	0.866508	0.730266	0.457216	0.819524	0.71706	0.578763	0.854923	0.77441	0.74774	0.74268	0.63702	0.148376	0.0579691	0.334757	0.225569	0.105466	0.706763	0.0466461	0.00714	0.02271	0.01903	0.0551225	0.0460108	0.0665112	0.0830738	0.0620077	0.113935	0.0956209	11	0.0561644	cg09611472	16	GNG13	NM_016541	5'UTR	Island
cg09254047	0.563801	0.66004	0.69088	0.76296	0.810082	0.755627	0.380591	0.857387	0.699346	0.5442	0.827313	0.6316	0.85294	0.71305	0.67799	0.628742	0.554581	0.733349	0.528903	0.575845	0.842608	0.0759523	0.0093	0.07316	0.0513	0.0705116	0.0954898	0.0846858	0.145327	0.0818202	0.133963	0.189254	11	0.0918875	cg09254047	11	CNIH2	NM_182553	TSS200	Island
cg12005098	0.559545	0.62904	0.62147	0.69913	0.785696	0.69037	0.87168	0.830201	0.625052	0.539432	0.759068	0.65599	0.77155	0.67922	0.56576	0.664738	0.0632493	0.74157	0.482188	0.238691	0.840433	0.0574216	0.01905	0.05464	0.03355	0.0535498	0.0623992	0.051268	0.072971	0.056717	0.145798	0.0872189	11	0.0631439	cg12005098	10	SLC16A12	NM_213606	TSS200	Island
cg12621203	0.718063	0.74105	0.7522	0.81964	0.856627	0.480673	0.0710867	0.853725	0.792741	0.698417	0.876694	0.78808	0.86189	0.79656	0.34069	0.735648	0.134096	0.146307	0.416667	0.152791	0.8882	0.121135	0.04062	0.0474	0.03474	0.151541	0.122113	0.0816438	0.183923	0.110472	0.163191	0.173316	11	0.111827	cg12621203	1	TCEA3	NM_003196	Body	Island
cg25074185	0.611429	0.7854	0.76888	0.01317	0.762317	0.73957	0.644065	0.855801	0.725252	0.608852	0.870281	0.80671	0.0295	0.80004	0.73238	0.503966	0.126261	0.315165	0.489334	0.399453	0.886066	0.0641554	0.0334	0.13935	0.04323	0.0691163	0.0587247	0.0815373	0.12308	0.0810021	0.14068	0.123205	11	0.0870437	cg25074185	11	PHOX2A	NM_005169	Body	Island
cg20309794	0.550228	0.63537	0.69126	0.44161	0.699415	0.729692	0.903697	0.879126	0.352976	0.522254	0.536196	0.66461	0.49941	0.69075	0.58155	0.616407	0.593295	0.778254	0.606527	0.612206	0.897021	0.039824	0.02315	0.06756	0.02672	0.0386343	0.0383851	0.0407828	0.061589	0.0347579	0.0888395	0.0616669	11	0.0474463	cg20309794	7	CLDN3	NM_001306	TSS200	Island
cg15473751	0.585502	0.70021	0.69725	0.75117	0.796328	0.70935	0.825196	0.812464	0.69218	0.588227	0.795412	0.72039	0.7989	0.72505	0.62	0.65304	0.0891677	0.0866515	0.241225	0.383204	0.835566	0.0706014	0.04554	0.17113	0.05209	0.0695024	0.0738268	0.0829428	0.0993428	0.0702552	0.0929405	0.0913483	11	0.0835928	cg15473751	14	CKB	NM_001823	Body	Island
cg16383592	0.547444	0.74659	0.71324	0.69354	0.78404	0.669323	0.903574	0.761396	0.648415	0.526424	0.887526	0.74927	0.80969	0.66647	0.6334	0.0761342	0.0839869	0.235834	0.258929	0.143052	0.837909	0.0555321	0.00416	0.05013	0.01845	0.0604579	0.0623569	0.0563948	0.107685	0.0659307	0.118412	0.155376	11	0.0686259	cg16383592	22				Island
cg08296831	0.597654	0.67522	0.68099	0.76918	0.676062	0.779783	0.794437	0.734798	0.684161	0.46818	0.879094	0.67686	0.82586	0.64845	0.58643	0.592934	0.491711	0.644959	0.406674	0.663533	0.835842	0.0609946	0.00984	0.03614	0.01359	0.0646512	0.0584422	0.0411919	0.0585714	0.0543617	0.0798162	0.116235	11	0.0539849	cg08296831	11	OVOL1	NM_004561	TSS1500	Island
cg02162886	0.599044	0.67429	0.69314	0.78192	0.800913	0.731376	0.76974	0.849577	0.732091	0.611421	0.789283	0.70645	0.86314	0.75262	0.56076	0.430729	0.493764	0.794596	0.354462	0.41505	0.879877	0.0921241	0.03922	0.03941	0.02528	0.0945811	0.0918296	0.0995252	0.105435	0.114543	0.14173	0.148441	11	0.0901926	cg02162886	14	SIX1	NM_005982	Body	Island
cg27234864	0.576662	0.66054	0.53151	0.70497	0.788814	0.69619	0.842957	0.855823	0.763741	0.586124	0.833703	0.74227	0.74556	0.68047	0.59601	0.516668	0.197506	0.736155	0.126825	0.496642	0.923634	0.0619632	0.01049	0.05416	0.05012	0.0629529	0.055316	0.0626976	0.0753654	0.0679863	0.142309	0.172172	11	0.0741393	cg27234864	13	IL17D	NM_138284	Body	Island
cg06270244	0.557917	0.7111	0.60839	0.67744	0.770804	0.81033	0.889224	0.87055	0.662095	0.528565	0.817827	0.74552	0.77748	0.68364	0.62879	0.498473	0.0876535	0.260766	0.185185	0.306689	0.88509	0.078623	0.00627	0.03596	0.03071	0.0945836	0.0803904	0.0795009	0.144283	0.0781416	0.137889	0.147089	11	0.08304	cg06270244	15	CHRNB4	NM_000750	Body	Island
cg26615127	0.674917	0.52478	0.79857	0.86254	0.835271	0.803307	0.838943	0.750602	0.710362	0.639433	0.876529	0.52457	0.88139	0.80743	0.63578	0.547299	0.181484	0.592743	0.311185	0.199675	0.86049	0.106137	0.0096	0.0432	0.01352	0.122756	0.0928125	0.107804	0.150519	0.0980869	0.132432	0.178442	11	0.0959373	cg26615127	1	DNAJC6	NM_014787	Body	Island
cg08015704	0.511116	0.79506	0.81489	0.43473	0.847973	0.803462	0.761956	0.828401	0.754986	0.689418	0.763707	0.83338	0.47655	0.84179	0.6916	0.603428	0.112031	0.280062	0.478544	0.225973	0.519882	0.0707117	0.02064	0.05149	0.0314	0.0692386	0.0676394	0.0520059	0.0704403	0.0823782	0.104233	0.144612	11	0.0695263	cg08015704	19	BEST2	NM_017682	Body	Island
cg11854806	0.589623	0.5477	0.12055	0.73945	0.807021	0.526564	0.890251	0.870309	0.708789	0.450411	0.858838	0.67934	0.79888	0.69992	0.57448	0.148208	0.0504274	0.104603	0.146799	0.0733606	0.795119	0.0416467	0.00796	0.01909	0.00926	0.0476113	0.0380489	0.0459496	0.0816971	0.0525381	0.0875024	0.100062	11	0.048306	cg11854806	10	DYDC2;DYDC1	NM_032372;NM_138812	TSS200;5'UTR	Island
cg23848131	0.614637	0.66112	0.70638	0.77911	0.647708	0.702503	0.313915	0.79342	0.690406	0.585309	0.829183	0.71176	0.8213	0.73741	0.64619	0.556058	0.642267	0.623471	0.569495	0.595678	0.873593	0.0554516	0.02339	0.06625	0.03344	0.0544848	0.0489412	0.056678	0.0668695	0.0588235	0.177961	0.0926518	11	0.0668129	cg23848131	19				Island
cg13072057	0.628786	0.78209	0.07847	0.86147	0.795719	0.75009	0.0733327	0.818202	0.20124	0.591038	0.37455	0.83205	0.89493	0.8167	0.68371	0.120256	0.0839938	0.570002	0.283742	0.139196	0.891552	0.0880294	0.01972	0.04093	0.05923	0.0804818	0.0740363	0.0789041	0.0897855	0.0836036	0.0887173	0.094166	11	0.0725095	cg13072057	3	B3GALNT1;B3GALNT1;B3GALNT1;B3GALNT1;B3GALNT1	NM_033167;NM_001038628;NM_003781;NM_033168;NM_033169	TSS200;TSS200;TSS200;TSS200;TSS1500	Island
cg06282270	0.649485	0.73664	0.73904	0.80481	0.817439	0.781256	0.882266	0.839362	0.78648	0.621747	0.887952	0.75271	0.83482	0.8015	0.68037	0.669813	0.755077	0.801202	0.733004	0.713425	0.885146	0.07602	0.03526	0.07717	0.02206	0.0660034	0.0635091	0.083505	0.191926	0.0913349	0.133333	0.181932	11	0.092914	cg06282270	11	VWCE	NM_152718	TSS200	Island
cg16704802	0.0538584	0.76938	0.768	0.00673	0.796446	0.756357	0.846667	0.875404	0.724123	0.650973	0.871084	0.78764	0.02052	0.60494	0.67947	0.589272	0.0630132	0.0842006	0.355958	0.0639894	0.0568805	0.0698318	0.02177	0.10265	0.02372	0.0560035	0.0467443	0.0668819	0.0651907	0.0644591	0.132221	0.156275	11	0.0732497	cg16704802	16	ABAT	NM_020686	TSS200	Island
cg25835669	0.11333	0.66638	0.50597	0.73666	0.748536	0.707554	0.841013	0.83782	0.715599	0.570605	0.860441	0.67101	0.8183	0.67112	0.60619	0.582427	0.11361	0.151141	0.376249	0.366263	0.904091	0.0510173	0.01876	0.02872	0.02278	0.0575545	0.0664795	0.0760752	0.0918367	0.0707023	0.123307	0.128131	11	0.0668512	cg25835669	22	TUBA8	NM_018943	TSS200	Island
cg15994026	0.639404	0.75958	0.6726	0.83002	0.693105	0.571758	0.595272	0.816997	0.861115	0.596879	0.737023	0.81092	0.87943	0.70764	0.64253	0.144285	0.0928461	0.347162	0.352056	0.121488	0.883653	0.0745387	0.03574	0.04918	0.02497	0.0763563	0.0730198	0.0853202	0.0919065	0.0841043	0.15481	0.162913	11	0.0829872	cg15994026	4	CD38	NM_001775	Body	Island
cg03364193	0.614454	0.66911	0.72048	0.73965	0.722578	0.716875	0.727944	0.780918	0.726822	0.558747	0.861487	0.71618	0.82011	0.71862	0.62998	0.589387	0.623819	0.732158	0.505	0.657118	0.805193	0.0733071	0.03684	0.12066	0.04171	0.0691801	0.0524691	0.0530363	0.0806261	0.0718959	0.19223	0.126492	11	0.0834952	cg03364193	7				Island
cg09675196	0.575596	0.67935	0.59357	0.72604	0.709937	0.68797	0.728984	0.819671	0.733052	0.475279	0.840878	0.71422	0.79835	0.70819	0.57833	0.13547	0.314677	0.644578	0.403354	0.328118	0.827732	0.0567018	0.01464	0.02603	0.01967	0.0447972	0.0562436	0.047373	0.0623616	0.0504087	0.0954904	0.092324	11	0.0514582	cg09675196	11	C11orf20	NM_001039496	TSS200	Island
cg06247015	0.510128	0.72803	0.58968	0.02559	0.808749	0.673219	0.855847	0.824837	0.809285	0.652134	0.879204	0.75049	0.05296	0.42434	0.45493	0.574767	0.0621314	0.0841831	0.258262	0.104398	0.91433	0.0452729	0.01583	0.05767	0.01659	0.0501244	0.0548107	0.0483772	0.079626	0.0568458	0.092131	0.126327	11	0.0585095	cg06247015	22	SERHL2	NM_014509	TSS200	Island
cg14416559	0.47919	0.75617	0.73026	0.77647	0.764599	0.567849	0.877411	0.844483	0.674172	0.485733	0.722175	0.8099	0.85272	0.7115	0.60156	0.312432	0.116494	0.330705	0.149901	0.27598	0.854274	0.0587496	0.00667	0.03618	0.01761	0.0592767	0.0562529	0.0555152	0.0718984	0.0694864	0.0865195	0.112503	11	0.0573329	cg14416559	18	CABYR;CABYR;CABYR;CABYR;CABYR;CABYR	NM_153768;NM_153770;NM_138643;NM_153769;NM_138644;NM_012189	5'UTR;5'UTR;5'UTR;5'UTR;TSS200;5'UTR	Island
cg20265661	0.650844	0.69727	0.74064	0.00757	0.744975	0.73764	0.733841	0.759791	0.785822	0.65736	0.868847	0.77056	0.00511	0.76885	0.64793	0.108496	0.166693	0.0898806	0.134673	0.559715	0.831797	0.0919063	0.0151	0.02051	0.02104	0.0765921	0.0674953	0.0942928	0.107814	0.0856564	0.111398	0.124632	11	0.0742215	cg20265661	2	LYPD1;LYPD1	NM_144586;NM_001077427	TSS200;5'UTR	Island
cg02916932	0.0816605	0.73919	0.70701	0.82647	0.0501744	0.759296	0.567305	0.779845	0.783412	0.615145	0.527631	0.79033	0.8571	0.79306	0.02936	0.430861	0.0427074	0.0803571	0.147617	0.169755	0.775629	0.040396	0.01493	0.03089	0.05446	0.0356626	0.0391223	0.0342772	0.0434931	0.0493371	0.0661876	0.0641539	11	0.0429918	cg02916932	16	PLLP	NM_015993	TSS1500	Island
cg13636373	0.571185	0.68911	0.74297	0.00114	0.725157	0.0441056	0.815551	0.87819	0.569544	0.577149	0.881995	0.74397	0.00954	0.76251	0.61309	0.0783915	0.0496751	0.0762884	0.189723	0.0533307	0.922647	0.0494407	0.00379	0.01001	0.01084	0.048982	0.0476273	0.0445774	0.0823642	0.061615	0.155208	0.146179	11	0.0600577	cg13636373	6	BAG2	NM_004282	TSS200	Island
cg05971966	0.632767	0.67718	0.69763	0.80073	0.75343	0.710424	0.865803	0.829291	0.796503	0.621935	0.881133	0.67684	0.85211	0.74017	0.66179	0.683428	0.314722	0.801119	0.421613	0.537381	0.898465	0.0958261	0.06734	0.12239	0.05452	0.0899165	0.103291	0.0887205	0.174725	0.0951079	0.135622	0.183437	11	0.110081	cg05971966	5	PTGER4	NM_000958	Body	Island
cg18723937	0.588476	0.72377	0.73815	0.80134	0.751104	0.628519	0.745883	0.798942	0.76093	0.593568	0.857056	0.72897	0.8422	0.74619	0.61961	0.309361	0.168506	0.711785	0.204743	0.206973	0.863517	0.127236	0.04175	0.0776	0.04486	0.0961812	0.0908444	0.081695	0.135386	0.0786983	0.183293	0.103772	11	0.0964833	cg18723937	7	SFRP4	NM_003014	1stExon	Island
cg12565637	0.543666	0.62829	0.69811	0.70838	0.734914	0.759465	0.895617	0.810524	0.676556	0.51406	0.785302	0.66461	0.78162	0.71171	0.63409	0.418339	0.330414	0.785534	0.384421	0.447518	0.914054	0.0680641	0.0221	0.02361	0.01797	0.0696899	0.0679568	0.0706249	0.181692	0.0664412	0.131769	0.174757	11	0.0813341	cg12565637	2	IHH	NM_002181	TSS200	Island
cg26426142	0.607355	0.65748	0.67521	0.73361	0.703051	0.708077	0.775102	0.809687	0.7536	0.624524	0.779182	0.72648	0.815	0.75161	0.63235	0.123907	0.101582	0.116976	0.119061	0.107915	0.102865	0.0770804	0.02043	0.04228	0.03894	0.106042	0.101414	0.0917847	0.18479	0.102084	0.122058	0.114167	11	0.0910064	cg26426142	6	HIST1H2BB;HIST1H3C	NM_021062;NM_003531	TSS1500;TSS1500	Island
cg03701745	0.529986	0.71966	0.78866	0.86144	0.717626	0.704039	0.505235	0.730389	0.547088	0.575686	0.848868	0.75689	0.88337	0.79057	0.70001	0.469699	0.297159	0.716157	0.464263	0.542081	0.822296	0.0823231	0.03247	0.06349	0.04428	0.0800217	0.109502	0.0792751	0.127197	0.0805622	0.097694	0.0792572	11	0.0796429	cg03701745	20	CDC25B;CDC25B;CDC25B	NM_021872;NM_021873;NM_004358	TSS200;TSS200;TSS200	Island
cg15071854	0.570935	0.62985	0.63706	0.67778	0.759141	0.736149	0.823595	0.849734	0.638811	0.522294	0.851243	0.65493	0.7588	0.66731	0.53893	0.704704	0.229986	0.692044	0.629516	0.397313	0.876537	0.0689284	0.05572	0.02811	0.01714	0.0523217	0.0651991	0.0666805	0.174569	0.0831782	0.115065	0.144404	11	0.0792106	cg15071854	1	HPDL;HPDL	NM_032756;NM_032756	1stExon;5'UTR	Island
cg06045408	0.58093	0.74766	0.73337	0.79174	0.674514	0.665672	0.526991	0.785016	0.736933	0.615586	0.838338	0.77462	0.8568	0.75541	0.65175	0.387736	0.0797635	0.666557	0.272032	0.207041	0.802973	0.0652939	0.01984	0.07042	0.03525	0.0669319	0.0614616	0.0663914	0.0915538	0.071982	0.158365	0.16825	11	0.0796127	cg06045408	11	HTATIP2;HTATIP2;HTATIP2;HTATIP2;HTATIP2	NM_001098520;NM_001098523;NM_006410;NM_001098521;NM_001098522	1stExon;TSS1500;5'UTR;5'UTR;TSS200	Island
cg17907238	0.571346	0.70556	0.71184	0.74118	0.560553	0.668779	0.846563	0.67628	0.705524	0.54304	0.863461	0.75636	0.7723	0.72828	0.61828	0.54448	0.154622	0.335811	0.268221	0.225021	0.808323	0.0567814	0.02372	0.03665	0.01521	0.0465341	0.0480293	0.0356151	0.0538208	0.0419934	0.061941	0.0763334	11	0.045148	cg17907238	1	HES4;HES4	NM_001142467;NM_021170	Body;Body	Island
cg13413755	0.527583	0.80548	0.78642	0.00126	0.0737004	0.714532	0.578755	0.766593	0.788663	0.620134	0.894226	0.83018	0.03045	0.75293	0.59894	0.115937	0.0792973	0.15674	0.128343	0.058512	0.878632	0.0471513	0.03135	0.02016	0.01896	0.0416123	0.0431457	0.0462679	0.0558685	0.0466453	0.0797901	0.096078	11	0.0479117	cg13413755	9	NFIL3	NM_005384	TSS1500	Island
cg00873050	0.558606	0.68417	0.65287	0.74055	0.750198	0.734429	0.874752	0.793756	0.686188	0.549965	0.852503	0.70278	0.80308	0.71445	0.53453	0.537559	0.652833	0.739165	0.719383	0.616226	0.877286	0.0813137	0.0402	0.05157	0.04884	0.106574	0.0663453	0.114663	0.0922708	0.0896043	0.142631	0.0949486	11	0.084451	cg00873050	1	TSSK3;LOC100128071;TSSK3	NM_052841;NM_001167676;NM_052841	1stExon;TSS200;5'UTR	Island
cg05173737	0.5414	0.64339	0.66372	0.73116	0.762092	0.679967	0.769011	0.772721	0.624951	0.496106	0.781809	0.71802	0.82969	0.71309	0.50819	0.337198	0.0520833	0.790558	0.380029	0.0704895	0.828353	0.0482054	0	0.02895	0.01959	0.0544426	0.0590273	0.052522	0.0609394	0.0682668	0.101909	0.130354	11	0.0567461	cg05173737	14	FLJ43390	NR_015358	TSS200	Island
cg00958884	0.675742	0.80274	0.57881	0.83402	0.844574	0.244843	0.783399	0.829239	0.810192	0.639306	0.848536	0.79453	0.89559	0.78861	0.6634	0.577529	0.110081	0.221979	0.313715	0.420866	0.882799	0.0999713	0.04084	0.07174	0.04589	0.0922661	0.105871	0.119133	0.155583	0.128783	0.189536	0.191659	11	0.112843	cg00958884	17	CYGB	NM_134268	TSS200	Island
cg17225129	0.540078	0.79777	0.85886	0.76585	0.727316	0.735584	0.268811	0.832244	0.61126	0.531628	0.899558	0.76024	0.80938	0.85188	0.33815	0.183424	0.280335	0.800546	0.426824	0.62152	0.915905	0.0684755	0.16423	0.04138	0	0.0879049	0.0771369	0.0754522	0.115065	0.0951846	0.169123	0.168782	11	0.0966122	cg17225129	6	B3GALT4	NM_003782	TSS200	Island
cg04395369	0.616167	0.69701	0.70806	0.75781	0.768381	0.73689	0.861255	0.88842	0.689763	0.602332	0.82509	0.7257	0.82622	0.73661	0.61675	0.516783	0.120378	0.392593	0.279974	0.151836	0.892138	0.0983697	0.01694	0.05347	0.03565	0.0885005	0.0895238	0.122769	0.125948	0.120659	0.171073	0.135639	11	0.0962311	cg04395369	19	LPAR2	NM_004720	TSS200	Island
cg04408595	0.578272	0.68961	0.68766	0.8154	0.581677	0.702554	0.810563	0.759832	0.699321	0.470733	0.801397	0.69192	0.87734	0.73799	0.58011	0.0988427	0.111062	0.731129	0.113541	0.176718	0.838353	0.09162	0.00895	0.02375	0.01877	0.104044	0.0595864	0.0790525	0.126971	0.0780898	0.110883	0.0769231	11	0.0707854	cg04408595	3	EIF4E3;EIF4E3;GPR27	NM_173359;NM_001134649;NM_018971	5'UTR;5'UTR;TSS1500	Island
cg16556906	0.613626	0.73735	0.46488	0.01767	0.796378	0.662335	0.783404	0.871435	0.763817	0.563666	0.875493	0.77337	0.01307	0.78531	0.63352	0.155513	0.0723696	0.12984	0.259677	0.0766547	0.853859	0.0585577	0.01158	0.02494	0.04166	0.0631469	0.0593164	0.071841	0.142647	0.0607882	0.123026	0.114716	11	0.0702017	cg16556906	6	B3GAT2;B3GAT2	NM_080742;NM_080742	1stExon;5'UTR	Island
cg19113641	0.535039	0.65395	0.68719	0.77172	0.795531	0.689272	0.531613	0.797936	0.641774	0.514934	0.816163	0.71155	0.82448	0.6706	0.63209	0.643819	0.363097	0.696192	0.425364	0.562288	0.849725	0.0443258	0.01226	0.03898	0.01063	0.0423174	0.0532886	0.056595	0.135558	0.0572101	0.102724	0.15425	11	0.0643763	cg19113641	2	GDF7	NM_182828	TSS200	Island
cg24158594	0.639047	0.63846	0.63761	0.83738	0.787719	0.545644	0.835562	0.875083	0.519051	0.50442	0.706314	0.64773	0.87696	0.78055	0.68195	0.244798	0.153084	0.791981	0.234711	0.203138	0.924401	0.0829927	0.00724	0.04586	0.02685	0.0917411	0.0692203	0.0729748	0.12348	0.0803545	0.118313	0.188564	11	0.0825083	cg24158594	8	TOX	NM_014729	Body	Island
cg07637123	0.617397	0.7173	0.71158	0.73317	0.728048	0.742246	0.763759	0.764446	0.742847	0.588553	0.835475	0.71916	0.79327	0.74396	0.62996	0.625668	0.0825097	0.203851	0.501913	0.122703	0.840503	0.0791236	0.03135	0.07791	0.04889	0.0622056	0.0791844	0.0839533	0.110397	0.0785484	0.145676	0.140353	11	0.0852356	cg07637123	6	PPP1R3G	NM_001145115	TSS200	Island
cg08750951	0.690565	0.61476	0.6686	0.61788	0.828513	0.766468	0.895252	0.845236	0.885316	0.6742	0.852681	0.61887	0.63729	0.74075	0.49826	0.367874	0.0667941	0.0921512	0.117001	0.181358	0.826021	0.0687213	0.00766	0.03194	0.0094	0.079091	0.0859085	0.067824	0.171366	0.0649307	0.164642	0.0851021	11	0.0760533	cg08750951	4	HERC5	NM_016323	Body	Island
cg14029489	0.621195	0.6505	0.60966	0.76986	0.813459	0.769305	0.900886	0.871441	0.81101	0.558372	0.848862	0.71724	0.82507	0.76123	0.67057	0.660737	0.573732	0.850506	0.62963	0.673765	0.910898	0.0980365	0.03759	0.1463	0.04194	0.13189	0.149925	0.100591	0.188236	0.0868733	0.160318	0.117936	11	0.114512	cg14029489	12	PRPH	NM_006262	1stExon	Island
cg19974445	0.601877	0.69675	0.71146	0.78377	0.654128	0.69864	0.557351	0.706567	0.776712	0.571404	0.840268	0.74763	0.8358	0.73012	0.63725	0.272962	0.101955	0.565692	0.349592	0.17319	0.795113	0.0739928	0.0109	0.0397	0.01294	0.0612864	0.0537533	0.0468499	0.0603777	0.0557049	0.109432	0.0629774	11	0.0534467	cg19974445	11	HTATIP2;HTATIP2;HTATIP2;HTATIP2;HTATIP2;HTATIP2;HTATIP2	NM_001098520;NM_001098520;NM_001098523;NM_001098521;NM_006410;NM_001098521;NM_001098522	1stExon;5'UTR;TSS1500;1stExon;5'UTR;5'UTR;TSS200	Island
cg14987048	0.394729	0.68954	0.50222	0.76242	0.734928	0.730835	0.413625	0.80115	0.777894	0.581767	0.850947	0.70933	0.83121	0.7274	0.57716	0.460232	0.213863	0.719991	0.257654	0.374462	0.898371	0.0627562	0.01887	0.03876	0.03566	0.0614633	0.0599987	0.0502501	0.071822	0.062743	0.0781111	0.101315	11	0.0583409	cg14987048	19	EPOR	NM_000121	Body	Island
cg17338430	0.472423	0.70602	0.68355	0.77492	0.751165	0.679338	0.855335	0.837814	0.604855	0.469438	0.853922	0.72873	0.83718	0.75104	0.5685	0.0710343	0.0787869	0.103928	0.193749	0.156889	0.860515	0.0868434	0.01788	0.04644	0.02538	0.0871746	0.0893471	0.0876356	0.0813551	0.0662801	0.15881	0.183901	11	0.0846406	cg17338430	5				Island
cg26146617	0.644067	0.74725	0.78821	0.03197	0.787677	0.769892	0.827185	0.834323	0.767605	0.615303	0.788308	0.78633	0.03666	0.79325	0.68503	0.196092	0.138566	0.111528	0.630754	0.184884	0.865182	0.117779	0.06026	0.18826	0.05451	0.095766	0.100985	0.0924257	0.102427	0.0863981	0.160501	0.123051	11	0.107488	cg26146617	2	B3GNT7	NM_145236	TSS200	Island
cg22388634	0.673432	0.72039	0.78039	0.28552	0.843158	0.761578	0.88325	0.884816	0.816727	0.703148	0.678452	0.7856	0.22737	0.70037	0.70353	0.10208	0.0923134	0.331999	0.222794	0.315988	0.907193	0.0883357	0.04696	0.04856	0.03532	0.0856129	0.0828645	0.0867212	0.188453	0.0877824	0.151923	0.137546	11	0.0945526	cg22388634	20	VSX1	NM_014588	Body	Island
cg15826437	0.581713	0.68014	0.71485	0.79641	0.699546	0.738735	0.725584	0.760867	0.791232	0.549253	0.838551	0.70982	0.86181	0.81327	0.69771	0.599881	0.597098	0.732825	0.490145	0.616867	0.844239	0.105506	0.01275	0.0614	0.02946	0.10056	0.108753	0.114473	0.196029	0.0758487	0.130082	0.144902	11	0.0981604	cg15826437	17	RAPGEFL1	NM_016339	TSS200	Island
cg04781274	0.490746	0.66406	0.53052	0.62122	0.801101	0.72881	0.810625	0.795591	0.76688	0.500385	0.850985	0.69552	0.7297	0.64243	0.2754	0.465749	0.0989332	0.79139	0.1557	0.219187	0.852249	0.0611761	0.00933	0.01387	0.00763	0.065378	0.0589249	0.0542417	0.077652	0.0612892	0.0830396	0.0844428	11	0.0524522	cg04781274	16	CES8	NM_173815	Body	Island
cg02221866	0.620226	0.77531	0.79827	0.69578	0.708454	0.740548	0.822683	0.829796	0.789844	0.642513	0.9057	0.77895	0.75896	0.78225	0.60722	0.144414	0.129368	0.112426	0.175799	0.113978	0.102608	0.108036	0.01209	0.04633	0.01252	0.12836	0.12664	0.130623	0.168398	0.122885	0.134527	0.1488	11	0.103564	cg02221866	6	HIST1H2BB;HIST1H3C	NM_021062;NM_003531	TSS1500;TSS1500	Island
cg13409645	0.59677	0.7726	0.83017	0.83173	0.804606	0.530814	0.863615	0.851698	0.843842	0.64776	0.852328	0.81418	0.88594	0.86156	0.73452	0.331918	0.145179	0.437248	0.343357	0.439868	0.907371	0.124611	0.07977	0.12347	0.09695	0.138605	0.150051	0.143173	0.13868	0.137973	0.194101	0.161202	11	0.135326	cg13409645	19	COX6B2	NM_144613	TSS200	Island
cg03249947	0.589935	0.73132	0.75662	0.82758	0.748016	0.734797	0.448161	0.813981	0.729233	0.634467	0.868125	0.76525	0.88906	0.55881	0.67325	0.102053	0.0755572	0.122853	0.24751	0.0777882	0.189725	0.0673191	0.00631	0.0184	0.01354	0.0676521	0.0628001	0.0733238	0.0781712	0.0698788	0.162168	0.11961	11	0.0671976	cg03249947	2	FBLN7;FBLN7;FBLN7;FBLN7	NM_001128165;NM_153214;NM_153214;NM_001128165	5'UTR;1stExon;5'UTR;1stExon	Island
cg05039004	0.543651	0.68902	0.66802	0.76597	0.744314	0.678798	0.854684	0.750152	0.640336	0.492343	0.810369	0.72078	0.81847	0.71244	0.56604	0.522047	0.487947	0.720011	0.309011	0.543923	0.804573	0.0613925	0.02204	0.08389	0.04502	0.0645137	0.0673733	0.0388419	0.0981839	0.0462592	0.118099	0.172859	11	0.0744066	cg05039004	1	PTPRU;PTPRU;PTPRU	NM_133178;NM_133177;NM_005704	Body;Body;Body	Island
cg10479082	0.621762	0.64994	0.60855	0.77333	0.699675	0.698741	0.778816	0.798472	0.794035	0.589411	0.825438	0.68422	0.83244	0.71295	0.57049	0.493169	0.326907	0.674737	0.304445	0.556587	0.855856	0.0748729	0.04378	0.1059	0.07283	0.0973947	0.0750641	0.0659751	0.0756744	0.0635922	0.110156	0.050946	11	0.0760169	cg10479082	7	TRIL	NM_014817	1stExon	Island
cg00400183	0.582651	0.66872	0.67974	0.76971	0.699816	0.735335	0.767373	0.832589	0.728311	0.582004	0.842815	0.7135	0.81692	0.71334	0.49428	0.747868	0.631354	0.741815	0.454751	0.632464	0.887072	0.10727	0.02621	0.03834	0.03105	0.104812	0.0862161	0.116716	0.175094	0.123248	0.161123	0.197015	11	0.106099	cg00400183	19	C19orf76;CPT1C;CPT1C	NM_001101340;NM_152359;NM_001136052	3'UTR;TSS200;TSS200	Island
cg19048426	0.550715	0.74705	0.72608	0.39386	0.617946	0.782763	0.894979	0.882993	0.749739	0.436695	0.793393	0.77379	0.38952	0.78654	0.66286	0.0622187	0.0652477	0.0605311	0.0812259	0.26002	0.0729643	0.0363652	0.008	0.03029	0.01349	0.048	0.0433841	0.0383013	0.0419927	0.0509097	0.0391974	0.0768898	11	0.0388018	cg19048426	11	HCCA2;DUSP8;LOC338651	NM_053005;NM_004420;NR_021489	Body;TSS1500;Body	Island
cg14087806	0.606053	0.78138	0.76384	0.85232	0.686451	0.733317	0.752819	0.768856	0.746298	0.597035	0.871586	0.8232	0.89773	0.81036	0.732	0.469734	0.463482	0.718022	0.177111	0.591895	0.828211	0.0811333	0.02034	0.04961	0.04553	0.0734065	0.0814774	0.0816021	0.0888652	0.0823052	0.12606	0.0832039	11	0.0739576	cg14087806	17				Island
cg22321237	0.524139	0.6756	0.71063	0.69837	0.799683	0.68169	0.856079	0.764824	0.65207	0.522819	0.860935	0.71157	0.78878	0.73188	0.47667	0.584914	0.585773	0.703452	0.568362	0.588763	0.863781	0.0871563	0.02085	0.06439	0.02781	0.0926721	0.101783	0.103545	0.085045	0.0998661	0.0917616	0.108945	11	0.0803477	cg22321237	8	SORBS3;SORBS3	NM_005775;NM_005775	1stExon;5'UTR	Island
cg23964682	0.546545	0.71545	0.70343	0.80424	0.730244	0.722338	0.743929	0.710357	0.640796	0.578763	0.798229	0.7331	0.85771	0.71229	0.60698	0.594717	0.165758	0.761284	0.218978	0.414174	0.83083	0.0737595	0.02276	0.01977	0.00946	0.0763032	0.0629441	0.0860404	0.122066	0.0744997	0.149592	0.158002	11	0.0777452	cg23964682	2	ANKMY1;ANKMY1	NM_017844;NM_016552	TSS200;TSS200	Island
cg01369278	0.645306	0.6424	0.64741	0.0037	0.808324	0.76416	0.900714	0.855386	0.810004	0.667043	0.877787	0.68052	0.00786	0.73079	0.59525	0.078559	0.0855492	0.0667768	0.211994	0.0840138	0.0612554	0.0635155	0.00735	0.03109	0.00737	0.058918	0.0671534	0.0635831	0.0649127	0.0672656	0.121188	0.099737	11	0.0592803	cg01369278	2	DLX2	NM_004405	TSS1500	Island
cg10366093	0.597248	0.79818	0.78999	0.8632	0.804053	0.756219	0.736735	0.846443	0.766105	0.602369	0.874022	0.8334	0.89812	0.81562	0.7648	0.499454	0.225668	0.800706	0.495164	0.381639	0.888978	0.0826381	0.03191	0.05548	0.0418	0.109535	0.0634844	0.0977573	0.0846445	0.0660633	0.142667	0.121027	11	0.0815461	cg10366093	11	YPEL4	NM_145008	Body	Island
cg04194674	0.543731	0.70869	0.57244	0.01664	0.790571	0.813269	0.601675	0.8505	0.776673	0.499586	0.878068	0.74286	0.00882	0.73409	0.35452	0.407485	0.536421	0.101941	0.316938	0.677756	0.911899	0.0624091	0.01958	0.02315	0.0054	0.0770177	0.0630451	0.0639633	0.0678314	0.0653356	0.122611	0.126974	11	0.0633925	cg04194674	17	SRCIN1	NM_025248	Body	Island
cg20042692	0.461314	0.74722	0.77575	0.83317	0.672593	0.659681	0.655435	0.724957	0.635852	0.578707	0.8373	0.77981	0.89074	0.76715	0.69162	0.558168	0.346154	0.73354	0.398189	0.532523	0.730769	0.0600479	0.1306	0.03871	0.03759	0.0547544	0.0692773	0.0514478	0.151585	0.0778666	0.0824202	0.180667	11	0.0849969	cg20042692	2	C2orf63;C2orf63	NM_152385;NM_001135598	5'UTR;5'UTR	Island
cg02918054	0.665905	0.70148	0.74115	0.80866	0.761086	0.739525	0.811755	0.830026	0.761678	0.541185	0.863927	0.76755	0.84947	0.7494	0.53575	0.152766	0.0799609	0.0929785	0.232447	0.119438	0.100703	0.0814018	0.05512	0.05018	0.05978	0.0912013	0.0726343	0.0998234	0.130058	0.0794559	0.141861	0.110848	11	0.0883967	cg02918054	14	SSTR1	NM_001049	5'UTR	Island
cg01070078	0.604287	0.64129	0.63751	0.72974	0.692373	0.667328	0.768744	0.807817	0.663581	0.578009	0.813383	0.67098	0.80074	0.6351	0.53385	0.618162	0.559722	0.662973	0.5267	0.614687	0.825002	0.0668914	0.02516	0.06518	0.02719	0.054272	0.065251	0.0692104	0.067894	0.0732908	0.0954879	0.0846966	11	0.0631386	cg01070078	17	HIC1;HIC1	NM_001098202;NM_006497	TSS1500;5'UTR	Island
cg11452571	0.553982	0.68061	0.68802	0.72575	0.684158	0.639428	0.436903	0.795663	0.363434	0.543049	0.838636	0.68347	0.82346	0.71823	0.01603	0.653801	0.619671	0.70208	0.554041	0.637061	0.825374	0.0824549	0.02589	0.03627	0.04285	0.0648817	0.0663357	0.055641	0.110924	0.054712	0.0975106	0.0962438	11	0.0667013	cg11452571	19	PHLDB3	NM_198850	3'UTR	Island
cg11960629	0.601038	0.61506	0.6216	0.70645	0.788962	0.730328	0.868629	0.802336	0.671658	0.511097	0.807577	0.63012	0.75763	0.65705	0.54694	0.634205	0.094252	0.747827	0.427305	0.195095	0.844546	0.0691707	0.01305	0.03919	0.02991	0.101992	0.0684302	0.0796199	0.101823	0.0695933	0.117128	0.0802885	11	0.0700177	cg11960629	10	SLC16A12	NM_213606	TSS200	Island
cg25875316	0.511075	0.72381	0.75956	0.83162	0.800089	0.596507	0.67439	0.831828	0.5695	0.578599	0.707482	0.76649	0.8738	0.75952	0.6749	0.50495	0.0696921	0.125698	0.21466	0.104097	0.886161	0.0615656	0.0306	0.12911	0.06745	0.071072	0.0731328	0.0748111	0.0894792	0.0718589	0.125488	0.180135	11	0.0886093	cg25875316	2				Island
cg04405332	0.626032	0.74278	0.77717	0.81019	0.73502	0.741696	0.81496	0.822122	0.819793	0.655829	0.885052	0.76885	0.87366	0.77856	0.0292	0.425374	0.248155	0.457809	0.210732	0.47719	0.842094	0.119927	0.02247	0.02953	0.03567	0.12747	0.146358	0.156144	0.143289	0.122931	0.148709	0.172139	11	0.111331	cg04405332	1	ADCY10;ADCY10	NM_001167749;NM_018417	Body;Body	Island
cg11908751	0.611026	0.74305	0.73612	0.60309	0.80075	0.801356	0.865423	0.862342	0.608209	0.519982	0.869182	0.7948	0.59288	0.805	0.69683	0.111878	0.0819939	0.0886058	0.480499	0.11983	0.623931	0.0743125	0.03086	0.08383	0.04237	0.106381	0.0816422	0.0817296	0.0901437	0.0848391	0.105539	0.162453	11	0.0858272	cg11908751	11	SYT12	NM_177963	TSS1500	Island
cg04710402	0.47722	0.72317	0.77149	0.01013	0.839255	0.745042	0.905909	0.875038	0.762615	0.60112	0.693722	0.75001	0.00067	0.78406	0.10871	0.0684401	0.0441386	0.0603659	0.216782	0.0836601	0.151665	0.050559	0.01397	0.06755	0.01977	0.0497264	0.0633737	0.0451779	0.0477677	0.0452292	0.149577	0.168992	11	0.0656085	cg04710402	7	RUNDC3B;RUNDC3B;ABCB1;RUNDC3B	NM_138290;NM_001134406;NM_000927;NM_001134405	TSS1500;TSS1500;5'UTR;TSS1500	Island
cg12266953	0.51963	0.65674	0.6799	0.74688	0.742027	0.65241	0.369319	0.742223	0.628494	0.495711	0.846769	0.70507	0.85571	0.69352	0.63001	0.599087	0.444979	0.707168	0.375618	0.5865	0.815642	0.0454545	0.01406	0.02889	0.01764	0.0417492	0.0466649	0.0510885	0.109048	0.0595187	0.0772982	0.136136	11	0.0570498	cg12266953	2	GDF7	NM_182828	TSS200	Island
cg18705408	0.623312	0.70088	0.77362	0.01672	0.773696	0.56687	0.889947	0.835085	0.729774	0.564101	0.858476	0.72463	0.04129	0.55741	0.63864	0.140441	0.169395	0.0950766	0.435587	0.149736	0.894725	0.0499951	0.01945	0.04558	0.02437	0.0578546	0.0649595	0.0491639	0.0570971	0.0561433	0.15224	0.178175	11	0.068639	cg18705408	2	MATN3	NM_002381	TSS200	Island
cg14305313	0.255093	0.68586	0.70164	0.75131	0.802923	0.722379	0.848183	0.774536	0.721914	0.553637	0.867926	0.72727	0.78296	0.73399	0.60132	0.113149	0.0667599	0.0607886	0.232068	0.0917304	0.0634231	0.0684481	0.01816	0.032	0.01557	0.0887444	0.0613551	0.0745731	0.0802239	0.0695182	0.0879251	0.103044	11	0.0635965	cg14305313	9				Island
cg12223582	0.555997	0.71472	0.75379	0.76506	0.748435	0.676247	0.863317	0.758103	0.690855	0.500801	0.751626	0.7316	0.82826	0.73491	0.66248	0.440705	0.57607	0.238401	0.23012	0.596039	0.857881	0.0650941	0.07736	0.19352	0.12071	0.073446	0.0636746	0.0493883	0.170195	0.0569402	0.169036	0.0502657	11	0.0990573	cg12223582	7	SRRM3	NM_001110199	Body	Island
cg00039801	0.521246	0.68944	0.63863	0.78779	0.684042	0.749588	0.792052	0.793576	0.716712	0.54209	0.836759	0.69736	0.80385	0.68371	0.59066	0.654871	0.0744554	0.18683	0.252006	0.212996	0.883409	0.0561634	0.01862	0.07167	0.02907	0.0738952	0.0753681	0.0552147	0.113406	0.0737615	0.120932	0.132149	11	0.0745681	cg00039801	17				Island
cg02782369	0.550679	0.69409	0.67632	0.78212	0.641354	0.682206	0.753479	0.764925	0.560193	0.515776	0.847325	0.70855	0.8162	0.58902	0.64229	0.562986	0.461789	0.81099	0.613808	0.60315	0.832936	0.0709424	0.01817	0.03987	0.03991	0.0793403	0.0647509	0.0760554	0.0723924	0.0731764	0.0878974	0.149986	11	0.0702264	cg02782369	19	PTGER1	NM_000955	3'UTR	Island
cg15198101	0.506835	0.69715	0.71676	0.75889	0.62273	0.694431	0.791299	0.728576	0.574931	0.507455	0.826702	0.6902	0.83395	0.74506	0.59161	0.200912	0.525839	0.126341	0.2274	0.574876	0.826294	0.0487051	0.00983	0.04832	0.01705	0.0504724	0.0552314	0.0536245	0.083775	0.0616921	0.0751777	0.0881932	11	0.0538247	cg15198101	7	SRRM3	NM_001110199	Body	Island
cg05747105	0.642983	0.7288	0.67049	0.74472	0.745643	0.732275	0.44301	0.839344	0.778568	0.631923	0.887372	0.79807	0.76756	0.82583	0.67786	0.161246	0.195943	0.287025	0.284621	0.465504	0.824397	0.091882	0.02305	0.04285	0.02672	0.11537	0.104441	0.0941451	0.0884649	0.101771	0.176264	0.0974677	11	0.0874933	cg05747105	6				Island
cg04138112	0.631748	0.74716	0.65261	0.66134	0.786564	0.753701	0.850355	0.865517	0.748794	0.560042	0.883091	0.78674	0.79115	0.77832	0.68887	0.527595	0.131961	0.192038	0.286872	0.325246	0.908538	0.0935988	0.02133	0.03815	0.02198	0.112899	0.123378	0.107429	0.157387	0.0865296	0.118844	0.145568	11	0.0933721	cg04138112	1	DUSP27	NM_001080426	Body	Island
cg04797323	0.556857	0.64777	0.62111	0.73705	0.714286	0.69858	0.756723	0.766125	0.656875	0.48956	0.883914	0.67246	0.83848	0.70314	0.66582	0.641811	0.146322	0.772737	0.240778	0.385104	0.877557	0.102488	0.05068	0.07434	0.07816	0.12644	0.109369	0.0752579	0.132169	0.103559	0.172928	0.14462	11	0.106365	cg04797323	12	SOCS2	NM_003877	Body	Island
cg11485451	0.620714	0.73629	0.72308	0.80458	0.697399	0.715862	0.576905	0.800219	0.677265	0.492853	0.861671	0.79187	0.87305	0.77927	0.63995	0.340899	0.289176	0.59019	0.291018	0.625615	0.846319	0.0910099	0.03112	0.0279	0.03819	0.0881536	0.110999	0.0990537	0.104955	0.107249	0.115657	0.185375	11	0.0908784	cg11485451	5	TCF7;TCF7;TCF7;TCF7;TCF7;TCF7;TCF7	NM_201632;NM_001134852;NM_001134851;NM_201633;NM_003202;NM_213648;NM_201634	TSS200;TSS1500;TSS1500;TSS200;Body;TSS200;TSS200	Island
cg15174311	0.54348	0.65653	0.68572	0.78555	0.721628	0.729724	0.804256	0.776398	0.726589	0.421868	0.840459	0.68753	0.83647	0.7194	0.65755	0.624088	0.465942	0.723953	0.529401	0.593763	0.883703	0.0759663	0.01907	0.06615	0.02964	0.0901909	0.0942498	0.0821155	0.0939338	0.0957176	0.138575	0.152155	11	0.0852513	cg15174311	12				Island
cg09537620	0.565015	0.65433	0.67093	0.75635	0.811172	0.709078	0.818669	0.838124	0.773651	0.520972	0.832448	0.68272	0.79143	0.68583	0.58491	0.580819	0.337657	0.79596	0.274394	0.538673	0.901415	0.103615	0.02768	0.054	0.02129	0.0892656	0.094018	0.077895	0.15517	0.065349	0.161241	0.123465	11	0.0884535	cg09537620	11	PAX6;PAX6;PAX6	NM_001604;NM_001127612;NM_000280	Body;Body;Body	Island
cg26437112	0.578198	0.76298	0.74748	0.81259	0.788153	0.739727	0.818575	0.778041	0.649487	0.615159	0.784365	0.83341	0.85439	0.76978	0.34006	0.364589	0.287058	0.599147	0.188206	0.226357	0.859672	0.0685788	0.09685	0.11026	0.03552	0.0692807	0.0841429	0.082351	0.0977755	0.12923	0.154447	0.199722	11	0.10256	cg26437112	11				Island
cg04293888	0.558418	0.69862	0.70634	0.76479	0.704055	0.686914	0.533552	0.752011	0.722886	0.554852	0.857366	0.71336	0.85997	0.74139	0.61212	0.298102	0.150415	0.641106	0.23571	0.450934	0.815533	0.089075	0.00821	0.04407	0.02547	0.0924636	0.0802136	0.069167	0.0657516	0.0706419	0.109502	0.062043	11	0.0651462	cg04293888	17	FGF11	NM_004112	Body	Island
cg09674251	0.441867	0.76316	0.79273	0.87182	0.570016	0.612952	0.740755	0.658129	0.498177	0.460938	0.813516	0.82331	0.89678	0.81684	0.66943	0.553501	0.114492	0.210889	0.212993	0.251949	0.748618	0.0605162	0.00444	0.03622	0.01409	0.0557627	0.0626368	0.0624138	0.0881279	0.0771504	0.12382	0.174926	11	0.0691003	cg09674251	1	KCNQ4;KCNQ4	NM_172163;NM_004700	TSS200;TSS200	Island
cg12041056	0.544595	0.70283	0.53723	0.69216	0.78444	0.663156	0.876464	0.808196	0.787669	0.58109	0.850442	0.74647	0.80568	0.68834	0.63417	0.124077	0.0848501	0.252897	0.499059	0.368775	0.898833	0.0842787	0.02073	0.05155	0.02061	0.0972408	0.0790341	0.0810534	0.173202	0.0845157	0.1237	0.107011	11	0.0839023	cg12041056	22	MIAT	NR_003491	TSS1500	Island
cg18567174	0.476039	0.62783	0.56354	0.6986	0.717682	0.749735	0.819122	0.79064	0.658039	0.51743	0.815338	0.62424	0.76969	0.53608	0.46035	0.616462	0.676098	0.849945	0.565785	0.647236	0.870199	0.0589401	0.0045	0.02767	0.01056	0.0730574	0.0702848	0.072583	0.0938101	0.10206	0.16502	0.150978	11	0.0754057	cg18567174	15	LBXCOR1	NM_001031807	Body	Island
cg02756676	0.577717	0.75105	0.72685	0.75678	0.706311	0.677802	0.8175	0.759526	0.680459	0.55209	0.858103	0.77513	0.81765	0.68237	0.58809	0.652782	0.562585	0.707819	0.359675	0.62666	0.883462	0.0722302	0.02862	0.04544	0.0261	0.103914	0.114047	0.101392	0.128957	0.111229	0.109548	0.181892	11	0.0930336	cg02756676	17	HIC1;HIC1	NM_001098202;NM_006497	TSS1500;TSS200	Island
cg00366837	0.595723	0.74564	0.74498	0.80318	0.208249	0.671165	0.75301	0.771926	0.669041	0.615867	0.837609	0.75552	0.85472	0.77315	0.61736	0.432646	0.377633	0.719096	0.522327	0.623901	0.825356	0.0963109	0.02897	0.03376	0.03799	0.0818734	0.0832019	0.071073	0.120365	0.0905219	0.115408	0.17563	11	0.0850094	cg00366837	19	JUNB	NM_002229	TSS1500	Island
cg07435294	0.653427	0.42003	0.25372	0.68684	0.788934	0.79173	0.894593	0.897467	0.837543	0.624249	0.882743	0.27784	0.73455	0.73111	0.65852	0.746089	0.238973	0.341915	0.429945	0.529778	0.919118	0.112357	0.03092	0.05117	0.02009	0.144278	0.141863	0.123549	0.128172	0.133028	0.121459	0.115571	11	0.102042	cg07435294	11	OVOL1	NM_004561	TSS200	Island
cg17470837	0.553119	0.70212	0.76446	0.85658	0.791172	0.0728376	0.901316	0.776415	0.738557	0.527751	0.591351	0.76009	0.88619	0.74331	0.67808	0.0867445	0.0607078	0.397351	0.324973	0.0650993	0.0875848	0.0530361	0.04711	0.07016	0.03557	0.0619253	0.0671023	0.0688193	0.105072	0.0758138	0.132227	0.144672	11	0.0783188	cg17470837	4	JAKMIP1;JAKMIP1	NM_001099433;NM_144720	5'UTR;5'UTR	Island
cg06976250	0.60664	0.77083	0.75041	0.78733	0.797964	0.751387	0.83863	0.847136	0.729351	0.571429	0.878981	0.8177	0.88466	0.81029	0.7162	0.553836	0.224929	0.70613	0.624073	0.26281	0.904008	0.0981595	0.02045	0.04563	0.01124	0.0919639	0.099685	0.0753652	0.135512	0.0808623	0.192257	0.136428	11	0.0897775	cg06976250	11	ANKK1	NM_178510	1stExon	Island
cg14002345	0.467135	0.66283	0.67771	0.7513	0.612963	0.652937	0.709293	0.776049	0.655956	0.450155	0.84106	0.70829	0.78945	0.73289	0.6055	0.333943	0.0730767	0.728398	0.251353	0.239851	0.850171	0.0597109	0.0157	0.04439	0.03302	0.0509802	0.0548271	0.0422389	0.0986338	0.0559558	0.0904717	0.073141	11	0.056279	cg14002345	11	PAX6;PAX6;PAX6	NM_000280;NM_001127612;NM_001604	TSS200;5'UTR;TSS200	Island
cg24722112	0.622429	0.64935	0.72504	0.75613	0.738717	0.733663	0.813911	0.737879	0.786463	0.61127	0.851808	0.72209	0.83243	0.72659	0.60614	0.621533	0.325716	0.784115	0.548581	0.561885	0.840057	0.180434	0.07349	0.08528	0.02219	0.10131	0.17644	0.131115	0.134167	0.120229	0.137266	0.0987856	11	0.11461	cg24722112	3	AMIGO3;AMIGO3;RNF123	NM_198722;NM_198722;NM_022064	5'UTR;1stExon;Body	Island
cg08151498	0.54515	0.55082	0.6218	0.73139	0.727942	0.66375	0.768285	0.803181	0.613021	0.445558	0.856324	0.68319	0.79934	0.6911	0.57686	0.401975	0.0598245	0.512582	0.0746951	0.2126	0.857089	0.0501258	0.00522	0.03886	0.01678	0.0562696	0.0476495	0.0495765	0.0517852	0.0543847	0.0664137	0.0954536	11	0.0484108	cg08151498	11	MDK;MDK;MDK;MDK	NM_001012333;NM_001012333;NM_001012334;NM_002391	1stExon;5'UTR;5'UTR;5'UTR	Island
cg15896339	0.633098	0.67998	0.67182	0.60234	0.55615	0.755558	0.879234	0.774944	0.67119	0.577364	0.897324	0.74219	0.46949	0.74868	0.30125	0.341444	0.571088	0.736121	0.529787	0.602504	0.893809	0.0772917	0.01605	0.02989	0.01277	0.0805715	0.0808256	0.0890577	0.0873944	0.0873528	0.115718	0.141391	11	0.074392	cg15896339	1	SAMD11	NM_152486	Body	Island
cg00100121	0.482265	0.77065	0.00699	0.86305	0.668419	0.0580259	0.866051	0.866704	0.888256	0.549121	0.838445	0.74411	0.88367	0.37422	0.29026	0.0770616	0.0671918	0.0769037	0.097538	0.0726991	0.0647787	0.0617181	0.00802	0.00269	0.00533	0.064	0.0596789	0.0697447	0.0874141	0.0713626	0.12033	0.0955346	11	0.0587112	cg00100121	1	C1orf114;C1orf114	NM_021179;NM_021179	1stExon;5'UTR	Island
cg25189074	0.401178	0.728	0.74854	0.77867	0.616454	0.720786	0.429906	0.773447	0.747428	0.51728	0.882634	0.74489	0.82924	0.49759	0.59382	0.635726	0.392615	0.679459	0.333922	0.612917	0.843905	0.0615761	0.01439	0.02769	0.03698	0.0598745	0.0707162	0.076714	0.0700553	0.0774169	0.0968773	0.13107	11	0.0657601	cg25189074	3	TMEM42;MIR564	NM_144638;NR_030290	TSS1500;TSS200	Island
cg25255293	0.683595	0.67937	0.7166	0.64238	0.846448	0.826633	0.778032	0.854116	0.719975	0.714286	0.871192	0.74686	0.72475	0.77113	0.50551	0.128843	0.0964873	0.231385	0.300998	0.569966	0.640591	0.0886461	0.00751	0.05051	0	0.0883131	0.0736637	0.0723632	0.166099	0.11021	0.151227	0.165545	11	0.0885534	cg25255293	6				Island
cg02900441	0.597625	0.74694	0.67156	0.82912	0.730449	0.722555	0.886687	0.817494	0.806301	0.562982	0.897594	0.77924	0.84942	0.79946	0.65903	0.582419	0.364997	0.473479	0.379269	0.573108	0.920158	0.064065	0.02561	0.02037	0.01737	0.0603777	0.0686142	0.0668972	0.0725107	0.0620648	0.145902	0.165123	11	0.0699004	cg02900441	1	AGMAT	NM_024758	Body	Island
cg12967914	0.662916	0.73012	0.78862	0.7644	0.831131	0.804695	0.861977	0.895325	0.837607	0.665497	0.895544	0.76058	0.8035	0.81614	0.59994	0.704729	0.357988	0.560697	0.219619	0.642816	0.924146	0.0607032	0.02711	0.06051	0.0115	0.0641706	0.0643803	0.0559752	0.100814	0.0557844	0.150955	0.12296	11	0.0704421	cg12967914	6	RNF39;RNF39	NM_025236;NM_170769	1stExon;1stExon	Island
cg00794178	0.626281	0.67286	0.68214	0.74759	0.73991	0.621238	0.726232	0.795356	0.622511	0.559428	0.815025	0.71971	0.80395	0.74022	0.61789	0.0599596	0.0936381	0.178997	0.533887	0.382858	0.848998	0.112069	0.02304	0.07579	0.04816	0.0631439	0.0496568	0.0665028	0.0646056	0.0606588	0.126442	0.182955	11	0.0793658	cg00794178	3	MCF2L2	NM_015078	Body	Island
cg11026555	0.629314	0.72478	0.671	0.7916	0.646389	0.704054	0.752886	0.763254	0.774619	0.502994	0.857848	0.76912	0.88043	0.8111	0.70082	0.659203	0.573492	0.815911	0.496644	0.634819	0.815007	0.0975788	0.03325	0.05564	0.04161	0.0654834	0.0892049	0.0733609	0.12464	0.0827376	0.191303	0.191253	11	0.0950964	cg11026555	12	DNAH10	NM_207437	Body	Island
cg20465143	0.636811	0.69242	0.75804	0.73982	0.703348	0.710274	0.792815	0.77114	0.650725	0.578139	0.834425	0.72319	0.80634	0.72236	0.65878	0.578596	0.662746	0.748921	0.574888	0.657723	0.823048	0.0872058	0.06205	0.06445	0.04723	0.0856887	0.0966109	0.0828276	0.0959817	0.09343	0.152367	0.145044	11	0.0920806	cg20465143	8	C8orf73	NM_001100878	Body	Island
cg16358679	0.458325	0.77057	0.77898	0.82323	0.731362	0.774058	0.835978	0.795783	0.556114	0.499926	0.807276	0.78204	0.86823	0.71344	0.638	0.530002	0.262347	0.480127	0.243332	0.255709	0.851675	0.079804	0.03283	0.06861	0.06657	0.08696	0.0744262	0.0978907	0.120624	0.0860215	0.148712	0.19337	11	0.0959835	cg16358679	15	DNAJA4;DNAJA4	NM_018602;NM_001130182	Body;TSS200	Island
cg10606490	0.635382	0.76503	0.68962	0.10957	0.796912	0.717289	0.827098	0.864164	0.804962	0.587587	0.850199	0.72197	0.22083	0.78081	0.67656	0.536106	0.125322	0.11431	0.242365	0.245267	0.891215	0.09809	0.00806	0.01974	0.02757	0.0810599	0.0892709	0.0879224	0.158749	0.098234	0.15245	0.187914	11	0.0917328	cg10606490	11	C11orf88;C11orf88	NM_207430;NM_001100388	TSS200;TSS200	Island
cg13635455	0.53809	0.68524	0.65636	0.76474	0.735248	0.612508	0.873671	0.679189	0.641006	0.507279	0.822042	0.71773	0.81376	0.72663	0.61566	0.411809	0.114673	0.0897436	0.273781	0.289162	0.828628	0.0564361	0.02441	0.07998	0.0401	0.0508739	0.057698	0.0606798	0.0423306	0.0489156	0.108614	0.154206	11	0.0658403	cg13635455	14				Island
cg11879536	0.528127	0.69395	0.60613	0.76644	0.78176	0.725616	0.733753	0.795269	0.673782	0.576575	0.789665	0.74415	0.82253	0.66432	0.55216	0.538876	0.0626219	0.395652	0.203407	0.221852	0.844259	0.0762692	0.01739	0.05256	0.02164	0.0660622	0.0739557	0.0546497	0.0676594	0.099418	0.110317	0.118394	11	0.0689377	cg11879536	19				Island
cg23817893	0.605369	0.68592	0.72464	0.77082	0.793434	0.729817	0.781836	0.8114	0.744215	0.561667	0.845242	0.74885	0.84322	0.7397	0.62831	0.600094	0.429326	0.795716	0.41375	0.584504	0.870777	0.10574	0.01901	0.03354	0.0243	0.158496	0.105994	0.141726	0.160202	0.103939	0.139883	0.0992375	11	0.0992788	cg23817893	11	CCDC81;CCDC81;CCDC81;CCDC81	NM_001156474;NM_001156474;NM_021827;NM_021827	1stExon;5'UTR;1stExon;5'UTR	Island
cg03244036	0.61915	0.70214	0.68965	0.76356	0.724962	0.682668	0.756141	0.724303	0.70163	0.542828	0.782623	0.7059	0.80698	0.63629	0.52605	0.658453	0.629792	0.74815	0.622159	0.620285	0.809955	0.105837	0.07176	0.09706	0.095	0.121762	0.124837	0.10321	0.165828	0.143708	0.172688	0.169843	11	0.124685	cg03244036	17	HIC1	NM_006497	TSS1500	Island
cg21039778	0.543078	0.60633	0.69533	0.7211	0.793139	0.684044	0.439088	0.813151	0.68398	0.526054	0.804683	0.65729	0.81437	0.68226	0.59812	0.642091	0.592435	0.697319	0.442234	0.627741	0.849782	0.0607385	0.01234	0.04102	0.02864	0.0580362	0.0511242	0.0590835	0.0953839	0.0757768	0.10391	0.162465	11	0.0680471	cg21039778	2	GDF7	NM_182828	TSS200	Island
cg06837311	0.62582	0.7003	0.72473	0.76612	0.712045	0.737737	0.747046	0.770225	0.735707	0.603015	0.860467	0.73664	0.84754	0.72471	0.65986	0.546765	0.12775	0.243476	0.269532	0.177766	0.829708	0.105158	0.01296	0.0696	0.03839	0.0729957	0.0879336	0.101863	0.106468	0.092359	0.166464	0.165262	11	0.0926775	cg06837311	2				Island
cg07780095	0.557405	0.67343	0.63947	0.76191	0.759771	0.668973	0.842112	0.785598	0.684353	0.538552	0.855146	0.72878	0.81298	0.73575	0.66969	0.0693655	0.0775068	0.0466546	0.352026	0.118783	0.55834	0.0734629	0.0208	0.05822	0.03732	0.076738	0.0657233	0.0762313	0.11493	0.0709416	0.103136	0.0739437	11	0.0701315	cg07780095	12	ALX1	NM_006982	Body	Island
cg24078451	0.601124	0.70199	0.67478	0.70854	0.786468	0.72301	0.777222	0.881179	0.681108	0.499595	0.850905	0.69903	0.79584	0.73342	0.57021	0.142144	0.25299	0.6293	0.432626	0.565465	0.89366	0.090423	0.012	0.05398	0.01341	0.101223	0.0906712	0.0888835	0.0926212	0.107975	0.15549	0.174805	11	0.0892256	cg24078451	6	PRR18;PRR18	NM_175922;NM_175922	1stExon;5'UTR	Island
cg23901444	0.649093	0.66321	0.54463	0.3692	0.828965	0.771314	0.880528	0.853389	0.728521	0.554666	0.802641	0.65641	0.26012	0.70593	0.55606	0.234743	0.296039	0.736669	0.58446	0.671549	0.902035	0.0733301	0.01615	0.0418	0.02031	0.0633942	0.099706	0.0786113	0.101067	0.083877	0.184272	0.171281	11	0.0848909	cg23901444	10	ARHGAP22;ARHGAP22	NM_021226;NM_021226	5'UTR;1stExon	Island
cg11098493	0.479926	0.56735	0.7057	0.77452	0.668359	0.671839	0.740014	0.623792	0.768955	0.533976	0.847759	0.63748	0.81899	0.70885	0.53061	0.492481	0.0846767	0.786887	0.160779	0.240858	0.771998	0.0612286	0.00261	0.01102	0.02655	0.057815	0.0537654	0.0695815	0.0919156	0.0710552	0.11732	0.077995	11	0.0582597	cg11098493	3	USP4;USP4;C3orf62	NM_003363;NM_199443;NM_198562	3'UTR;3'UTR;TSS200	Island
cg26945996	0.538772	0.69781	0.42553	0.71862	0.717186	0.770293	0.813388	0.88363	0.755503	0.50995	0.841122	0.76138	0.88147	0.48462	0.63643	0.486694	0.185742	0.686074	0.218341	0.331417	0.906373	0.0927712	0.01551	0.02732	0.0187	0.108159	0.0874561	0.0954	0.11976	0.117579	0.125198	0.124521	11	0.0847613	cg26945996	11	SYT9	NM_175733	TSS1500	Island
cg25622366	0.558326	0.65467	0.73457	0.81232	0.753069	0.706216	0.777293	0.739063	0.745832	0.536085	0.835451	0.70016	0.86181	0.66675	0.65712	0.562044	0.424433	0.601023	0.463857	0.480548	0.889415	0.0750571	0.03076	0.09797	0.04442	0.0968728	0.0812345	0.0689592	0.160705	0.0777972	0.196914	0.154679	11	0.0986699	cg25622366	2	OTX1	NM_014562	Body	Island
cg07862608	0.583857	0.70812	0.69198	0.76816	0.774861	0.715155	0.75551	0.779538	0.777329	0.59168	0.802782	0.74411	0.79648	0.72262	0.59946	0.662347	0.336279	0.709407	0.213757	0.492256	0.818967	0.0781467	0.03985	0.06998	0.04254	0.0843771	0.0725076	0.0831458	0.102496	0.0791883	0.127908	0.100186	11	0.0800297	cg07862608	16				Island
cg24009722	0.62362	0.7081	0.75913	0.82288	0.800369	0.651402	0.841305	0.821587	0.761073	0.574807	0.877986	0.75539	0.87272	0.76469	0.65989	0.129759	0.170153	0.180169	0.133101	0.310008	0.0913265	0.114522	0.04872	0.09295	0.07901	0.0943296	0.11676	0.124541	0.110228	0.0970428	0.173196	0.150386	11	0.109244	cg24009722	2	INHBB	NM_002193	Body	Island
cg03373419	0.577591	0.70536	0.47564	0.72781	0.821877	0.313842	0.81295	0.779028	0.759126	0.562861	0.854995	0.7407	0.77465	0.71091	0.50476	0.583049	0.115991	0.131313	0.199946	0.110601	0.872459	0.0718983	0.01696	0.03084	0.02971	0.0755471	0.0670546	0.0897664	0.0781693	0.0755982	0.0951551	0.117313	11	0.0680011	cg03373419	22	ADM2	NM_024866	TSS200	Island
cg08812555	0.550685	0.65037	0.68866	0.72229	0.724701	0.686851	0.825427	0.774897	0.71472	0.537986	0.79976	0.68254	0.80579	0.70299	0.59839	0.362533	0.272079	0.739479	0.203669	0.50812	0.875916	0.0592885	0.02005	0.0622	0.01932	0.0636747	0.0592179	0.0544447	0.0650342	0.0554339	0.13844	0.0769774	11	0.0612801	cg08812555	10	DKK1	NM_012242	Body	Island
cg00498591	0.578751	0.53912	0.61608	0.80636	0.831852	0.464225	0.832197	0.794276	0.791488	0.578589	0.786305	0.65229	0.85684	0.67849	0.53023	0.619452	0.0630162	0.0994957	0.491809	0.110566	0.658915	0.0605898	0.01716	0.05476	0.01745	0.0574876	0.0564666	0.0506696	0.109602	0.0728235	0.102604	0.136289	11	0.0669003	cg00498591	3				Island
cg15061530	0.574325	0.65822	0.64823	0.75433	0.737428	0.735402	0.846628	0.761307	0.656389	0.526197	0.86613	0.68381	0.81154	0.71407	0.52589	0.585886	0.666427	0.686678	0.571078	0.572623	0.857289	0.0913123	0.05587	0.09993	0.05056	0.0816411	0.0835798	0.093561	0.184811	0.0841489	0.141528	0.0938042	11	0.0964315	cg15061530	1	LOC100128071;LOC100128071;TSSK3	NM_001167676;NM_001167676;NM_052841	1stExon;5'UTR;TSS200	Island
cg27436264	0.0985114	0.689	0.72078	0.79213	0.724141	0.702937	0.800091	0.0686512	0.72299	0.600464	0.839284	0.74856	0.83951	0.73541	0.63	0.611403	0.353355	0.195834	0.481199	0.50089	0.857035	0.0763704	0.03293	0.07393	0.06615	0.08734	0.0985998	0.0907187	0.106836	0.0884099	0.170242	0.117299	11	0.0917114	cg27436264	20	TGM2;TGM2;TGM2;TGM2	NM_198951;NM_198951;NM_004613;NM_004613	5'UTR;1stExon;1stExon;5'UTR	Island
cg26506507	0.650198	0.76152	0.75935	0.02414	0.824576	0.599105	0.849427	0.653952	0.753799	0.666712	0.88894	0.7963	0.04341	0.80652	0.54684	0.122874	0.221032	0.610249	0.275789	0.284504	0.89946	0.0814	0.02346	0.04797	0.04336	0.101043	0.0873201	0.106917	0.111339	0.119283	0.166786	0.162386	11	0.0955695	cg26506507	8	LOXL2	NM_002318	TSS200	Island
cg13133420	0.563795	0.70305	0.69915	0.66506	0.754178	0.738845	0.832514	0.833405	0.727631	0.584395	0.813141	0.73224	0.74674	0.67618	0.61606	0.5487	0.0919508	0.384276	0.200474	0.133824	0.725594	0.070706	0.02361	0.02757	0.01678	0.0724038	0.0645108	0.0761347	0.0793458	0.0796501	0.114714	0.1382	11	0.0694205	cg13133420	18	CABYR;CABYR;CABYR;CABYR;CABYR;CABYR	NM_153768;NM_153770;NM_153769;NM_012189;NM_138644;NM_138643	TSS200;TSS200;TSS200;TSS200;TSS1500;TSS200	Island
cg22683038	0.671943	0.58238	0.59972	0.73087	0.719493	0.748616	0.863921	0.848191	0.831557	0.62207	0.887462	0.67352	0.73119	0.60944	0.37184	0.564698	0.659703	0.882609	0.610214	0.701163	0.891615	0.112511	0.01889	0.03561	0.01182	0.11253	0.115856	0.095339	0.138716	0.139416	0.191085	0.154336	11	0.102373	cg22683038	1	LHX4	NM_033343	Body	Island
cg22105332	0.630051	0.70765	0.7513	0.75329	0.813944	0.780356	0.88831	0.87292	0.780125	0.617278	0.882778	0.72602	0.8269	0.72828	0.58572	0.68917	0.223261	0.612158	0.272753	0.548939	0.906058	0.049043	0.01082	0.0443	0.01844	0.0584709	0.060909	0.0448143	0.0826654	0.0549662	0.119064	0.101958	11	0.0586773	cg22105332	6	RNF39;RNF39	NM_025236;NM_170769	1stExon;1stExon	Island
cg02503395	0.606205	0.70389	0.77506	0.84848	0.711538	0.720153	0.629893	0.720432	0.677504	0.59924	0.661807	0.78765	0.88403	0.82055	0.00845	0.687088	0.25289	0.689924	0.328774	0.314959	0.858319	0.0825596	0.02504	0.03408	0.01497	0.0776786	0.0868336	0.0978008	0.172622	0.096227	0.160487	0.18316	11	0.093769	cg02503395	8	C8orf73	NM_001100878	Body	Island
cg12624667	0.595557	0.68891	0.56354	0.77434	0.617178	0.679404	0.754295	0.666201	0.732358	0.558312	0.81319	0.71154	0.81563	0.59099	0.63441	0.577161	0.0701967	0.0869198	0.306076	0.254222	0.798908	0.0403174	0.02569	0.0961	0.01362	0.0383713	0.043041	0.039268	0.109866	0.0424375	0.0777932	0.179772	11	0.0642069	cg12624667	3	TRANK1	NM_014831	TSS200	Island
cg04486778	0.599811	0.69174	0.69647	0.75623	0.782976	0.618168	0.830375	0.802251	0.697842	0.48215	0.874606	0.71133	0.81465	0.6988	0.56894	0.299168	0.452071	0.71907	0.558741	0.491601	0.893198	0.0898527	0.04985	0.09087	0.05831	0.153609	0.129046	0.10489	0.096867	0.106943	0.0974775	0.123923	11	0.100149	cg04486778	21				Island
cg15128141	0.62963	0.76394	0.78274	0.86547	0.647782	0.595585	0.773769	0.75692	0.514817	0.378548	0.822774	0.82029	0.89587	0.79331	0.69843	0.299361	0.120141	0.6027	0.146493	0.470702	0.787811	0.111575	0.01792	0.01696	0.01893	0.0892712	0.1194	0.0831279	0.1494	0.0929902	0.159689	0.178222	11	0.0943168	cg15128141	12	GALNT9;GALNT9;GALNT9	NM_001122636;NM_021808;NM_021808	Body;1stExon;5'UTR	Island
cg16654143	0.506875	0.67779	0.6921	0.77156	0.561798	0.704463	0.783791	0.513285	0.585835	0.524187	0.866593	0.71811	0.84672	0.73948	0.59911	0.562886	0.124811	0.503775	0.158674	0.334625	0.802837	0.0402993	0.01502	0.03054	0.03064	0.0374539	0.0424606	0.0401703	0.044471	0.045022	0.068555	0.156258	11	0.050081	cg16654143	19	ZNF296	NM_145288	TSS200	Island
cg01054622	0.601714	0.80013	0.82563	0.84058	0.679237	0.748708	0.831377	0.752821	0.713361	0.51541	0.867257	0.82469	0.86781	0.81098	0.72785	0.563194	0.308118	0.582391	0.578683	0.546499	0.841722	0.0993991	0.02041	0.06167	0.03661	0.0953484	0.102112	0.0796253	0.118947	0.0789595	0.115654	0.13833	11	0.0860968	cg01054622	1	KIF17;KIF17	NM_020816;NM_001122819	TSS1500;TSS1500	Island
cg12178578	0.645835	0.63307	0.6211	0.73032	0.745246	0.727499	0.836724	0.753345	0.706538	0.525927	0.854655	0.65745	0.78927	0.68225	0.51211	0.667603	0.231131	0.716011	0.347385	0.430784	0.863189	0.090115	0.02779	0.02055	0.0173	0.0785026	0.0661936	0.0648008	0.145649	0.0864745	0.149196	0.171005	11	0.0834161	cg12178578	1	HPDL;HPDL	NM_032756;NM_032756	1stExon;5'UTR	Island
cg06345952	0.531222	0.69991	0.64484	0.77095	0.713939	0.670033	0.808737	0.797024	0.67822	0.485116	0.733377	0.73864	0.82948	0.6433	0.62469	0.0420758	0.0496439	0.407981	0.51812	0.155109	0.143899	0.0356675	0.0097	0.03299	0.03028	0.046293	0.0413008	0.0447395	0.0404251	0.0471099	0.0642374	0.183227	11	0.0523609	cg06345952	16	FAM57B	NM_031478	TSS1500	Island
cg13405332	0.534779	0.68979	0.66416	0.72259	0.743508	0.654845	0.871256	0.741721	0.580356	0.527879	0.796901	0.7225	0.78755	0.665	0.60126	0.545389	0.095824	0.462827	0.21413	0.330313	0.856039	0.0430185	0.03058	0.08824	0.04121	0.0391946	0.0447897	0.0444178	0.194076	0.0383401	0.0725758	0.0696161	11	0.0641872	cg13405332	17				Island
cg11591516	0.620286	0.66978	0.68411	0.00904	0.824663	0.784294	0.878686	0.861826	0.757999	0.569066	0.837923	0.72274	0.0119	0.73536	0.63403	0.0756174	0.0775122	0.0756923	0.297797	0.22932	0.14189	0.0985451	0.01408	0.04161	0.01558	0.0798606	0.0877668	0.0836764	0.0778119	0.0649832	0.0941426	0.0992117	11	0.0688426	cg11591516	10	PCDH21	NM_033100	TSS200	Island
cg03342114	0.623172	0.73976	0.74274	0.77015	0.662899	0.736646	0.816454	0.788358	0.780738	0.606138	0.859701	0.76825	0.84186	0.78262	0.63989	0.322656	0.211386	0.218519	0.273894	0.424052	0.8457	0.106787	0.03614	0.05038	0.02479	0.0949811	0.101767	0.133596	0.123581	0.105523	0.131602	0.104427	11	0.0921431	cg03342114	19	ICAM1;ICAM1	NM_000201;NM_000201	1stExon;5'UTR	Island
cg08047948	0.368627	0.82071	0.87445	0.82491	0.83062	0.555953	0.0827475	0.810216	0.859595	0.61918	0.918278	0.83674	0.83528	0.64534	0.73774	0.11757	0.358876	0.134309	0.324924	0.103793	0.147464	0.0816948	0.09638	0.06852	0.09083	0.104697	0.0748556	0.0588788	0.0951029	0.106674	0.157107	0.19477	11	0.102683	cg08047948	3				Island
cg27277463	0.559414	0.71404	0.65688	0.28368	0.812998	0.756586	0.885504	0.870195	0.71032	0.564484	0.828599	0.72987	0.12459	0.74193	0.65319	0.0834636	0.0845635	0.158782	0.212708	0.112831	0.827134	0.0764925	0.02189	0.03104	0.01895	0.0733696	0.0754817	0.0641818	0.0954337	0.074732	0.191622	0.100022	11	0.0748377	cg27277463	12	FAM19A2	NM_178539	5'UTR	Island
cg19700341	0.575317	0.68833	0.65025	0.77559	0.75848	0.701588	0.816327	0.794255	0.729165	0.512546	0.885978	0.74036	0.82565	0.71586	0.57602	0.611533	0.358142	0.721947	0.472194	0.591864	0.865435	0.0781938	0.05077	0.1011	0.06217	0.105199	0.0815712	0.0974236	0.150726	0.104761	0.149944	0.12933	11	0.101017	cg19700341	17	GRIN2C	NM_000835	TSS1500	Island
cg24580066	0.508118	0.65225	0.68053	0.76022	0.72884	0.684104	0.858768	0.775146	0.636218	0.562112	0.773924	0.71468	0.77241	0.56782	0.61093	0.565531	0.0408313	0.292485	0.29718	0.219773	0.830517	0.0565502	0.04657	0.07992	0.03681	0.0457219	0.0445447	0.0461354	0.0695689	0.0455647	0.0737845	0.0734259	11	0.056236	cg24580066	20	OVOL2	NM_021220	Body	Island
cg21574404	0.513437	0.63854	0.68728	0.54754	0.818265	0.73054	0.849986	0.855902	0.76695	0.542744	0.803674	0.69411	0.53009	0.38589	0.54879	0.364979	0.0581865	0.259651	0.115696	0.0726845	0.889182	0.0514483	0.01572	0.01105	0.01239	0.046301	0.0550602	0.0539671	0.0640064	0.0583433	0.102707	0.0898749	11	0.050988	cg21574404	19	CEBPA;LOC80054	NM_004364;NR_026887	1stExon;TSS1500	Island
cg08173692	0.615759	0.7534	0.77808	0.21586	0.754353	0.737889	0.833566	0.81461	0.585138	0.540658	0.897826	0.77026	0.06817	0.81386	0.67174	0.522176	0.121908	0.350273	0.527274	0.171072	0.862939	0.0621583	0.05223	0.09353	0.0433	0.0651202	0.0875859	0.0739731	0.0975957	0.0747267	0.178217	0.146706	11	0.0886493	cg08173692	6	PRR18	NM_175922	1stExon	Island
cg24932662	0.615391	0.78208	0.81167	0.85413	0.833947	0.78561	0.847987	0.823197	0.759808	0.604713	0.884323	0.79263	0.89867	0.81957	0.71436	0.603112	0.581502	0.823921	0.602687	0.660713	0.899931	0.132836	0.1352	0.14708	0.12004	0.123874	0.119314	0.0994676	0.110316	0.143982	0.188796	0.113877	11	0.130435	cg24932662	8	FOXH1	NM_003923	Body	Island
cg16987305	0.552636	0.70544	0.74082	0.83115	0.719594	0.642969	0.781284	0.621653	0.524956	0.515822	0.831349	0.73691	0.8481	0.76635	0.61274	0.0838764	0.0589746	0.384067	0.270704	0.158344	0.778335	0.0612965	0.00983	0.05581	0.02963	0.0689048	0.0522216	0.0521655	0.104995	0.0640186	0.118189	0.0858743	11	0.0639032	cg16987305	1	LEPR;LEPR;LEPR	NM_001003680;NM_001003679;NM_002303	5'UTR;5'UTR;5'UTR	Island
cg00971676	0.575238	0.6761	0.68227	0.75585	0.656638	0.684338	0.844213	0.768998	0.726749	0.54772	0.809487	0.73232	0.81817	0.63092	0.59912	0.0888264	0.0887563	0.6	0.171137	0.0914595	0.589467	0.0683832	0.01761	0.04769	0.03285	0.0641795	0.0627761	0.0739186	0.0840189	0.0707917	0.0840111	0.0883997	11	0.0631481	cg00971676	5	PRR7	NM_030567	5'UTR	Island
cg02367850	0.619017	0.18363	0.77415	0.01209	0.670609	0.0848325	0.72129	0.880364	0.82382	0.657618	0.61448	0.02722	0.01629	0.62399	0.61663	0.707601	0.238192	0.904641	0.209041	0.535874	0.937642	0.0779911	0.02653	0.02886	0.01979	0.0850754	0.0684073	0.0876047	0.102143	0.0654975	0.140647	0.148089	11	0.0773304	cg02367850	16				Island
cg08034379	0.551146	0.59296	0.65882	0.58022	0.799661	0.661941	0.803704	0.790047	0.697824	0.559311	0.709141	0.70197	0.68963	0.70735	0.56787	0.554403	0.156107	0.718546	0.171455	0.188814	0.837941	0.0380786	0.02253	0.07159	0.02004	0.0413912	0.0373052	0.043569	0.114623	0.0401719	0.125881	0.125154	11	0.0618485	cg08034379	2	WDR69	NM_178821	TSS200	Island
cg16022575	0.538198	0.72586	0.65763	0.79876	0.707023	0.645546	0.827111	0.72541	0.657167	0.582487	0.780804	0.73533	0.85507	0.74187	0.56607	0.539079	0.0840712	0.384022	0.241318	0.0895019	0.830436	0.063396	0.03734	0.08032	0.037	0.0637084	0.0723652	0.0529394	0.147107	0.0739734	0.140163	0.14814	11	0.0833139	cg16022575	1	FOXD2	NM_004474	1stExon	Island
cg25949958	0.567831	0.79717	0.79776	0.59478	0.573061	0.749428	0.835959	0.817235	0.669611	0.523906	0.888761	0.83265	0.47499	0.84067	0.75891	0.305043	0.10574	0.684291	0.372932	0.190807	0.895893	0.0804776	0.07722	0.07597	0.08955	0.0838376	0.0796796	0.0764056	0.0962986	0.0815789	0.135901	0.169484	11	0.0951275	cg25949958	11	PAX6;PAX6;PAX6	NM_000280;NM_001127612;NM_001604	TSS200;5'UTR;TSS200	Island
cg12749132	0.433146	0.65317	0.71638	0.72847	0.803171	0.0612245	0.057754	0.883782	0.709548	0.347765	0.753468	0.64665	0.81829	0.7091	0.58775	0.57479	0.532058	0.794528	0.483087	0.706765	0.875538	0.0784946	0.01359	0.07248	0.02831	0.100106	0.111187	0.0597786	0.0977139	0.0722767	0.195175	0.181009	11	0.0918292	cg12749132	1	LOC100132111;C2CD4D	NR_024237;NM_001136003	Body;Body	Island
cg02466830	0.309927	0.7425	0.68436	0.84894	0.792928	0.528973	0.82103	0.744635	0.730125	0.613315	0.898162	0.79572	0.8815	0.78659	0.66264	0.235066	0.104561	0.198593	0.409759	0.173844	0.854932	0.0944703	0.02638	0.04684	0.03949	0.104826	0.111949	0.0823003	0.128841	0.112158	0.165357	0.181213	11	0.0994387	cg02466830	3				Island
cg26013357	0.553061	0.77022	0.76828	0.74817	0.823092	0.784336	0.746716	0.73749	0.655734	0.61995	0.821051	0.79505	0.76512	0.81964	0.50253	0.440993	0.448112	0.143955	0.147018	0.305282	0.748659	0.0917727	0.0565	0.05981	0.07459	0.0988407	0.096009	0.0981805	0.102397	0.0894906	0.107871	0.104567	11	0.0890934	cg26013357	11	PHLDA2	NM_003311	TSS1500	Island
cg04737916	0.58239	0.7191	0.65207	0.79862	0.693093	0.756563	0.863056	0.878311	0.698246	0.517126	0.848416	0.69795	0.85614	0.75656	0.69685	0.584176	0.372213	0.494394	0.553947	0.548124	0.903135	0.104637	0.0246	0.06008	0.03019	0.13841	0.101934	0.105485	0.1618	0.0894442	0.123727	0.130992	11	0.0973908	cg04737916	12	P2RX2;P2RX2;P2RX2;P2RX2;P2RX2;P2RX2	NM_174872;NM_016318;NM_170683;NM_174873;NM_170682;NM_012226	Body;Body;Body;Body;Body;Body	Island
cg01197871	0.553858	0.66035	0.57553	0.70676	0.79926	0.667578	0.829926	0.842559	0.763137	0.498209	0.837889	0.68599	0.74938	0.63872	0.41552	0.706037	0.529371	0.781153	0.497413	0.568681	0.882537	0.0939015	0.02478	0.03975	0.01503	0.113079	0.122457	0.12849	0.161907	0.0967841	0.110527	0.137601	11	0.0949369	cg01197871	16				Island
cg08548396	0.56404	0.69899	0.66506	0.31335	0.861844	0.725034	0.885495	0.839044	0.679459	0.406203	0.826479	0.67727	0.35433	0.7351	0.48835	0.630135	0.120987	0.125521	0.156624	0.436424	0.868607	0.0942468	0.0132	0.04319	0.00551	0.0659196	0.0471245	0.0569662	0.132188	0.0474865	0.153953	0.0657574	11	0.0659584	cg08548396	6				Island
cg21532325	0.564062	0.61526	0.67718	0.65898	0.774467	0.675162	0.632835	0.788457	0.598585	0.50665	0.621839	0.653	0.76158	0.65955	0.57828	0.0734931	0.0534715	0.0753846	0.192784	0.113345	0.133155	0.0527903	0.02585	0.09809	0.04931	0.0546805	0.0673386	0.055878	0.1277	0.05764	0.142197	0.167281	11	0.0817051	cg21532325	7	WDR86	NM_198285	TSS1500	Island
cg27534281	0.595518	0.72256	0.6979	0.75769	0.721212	0.67218	0.797496	0.725884	0.67521	0.557322	0.800617	0.73829	0.78642	0.71378	0.65213	0.512584	0.314113	0.670242	0.53067	0.369071	0.80123	0.0782072	0.05082	0.12595	0.06325	0.0555522	0.0649439	0.0692876	0.111282	0.0511271	0.089278	0.126843	11	0.0805947	cg27534281	16				Island
cg13533340	0.513651	0.65848	0.63673	0.64498	0.80484	0.663863	0.817743	0.689516	0.69419	0.498046	0.800759	0.66723	0.72002	0.67066	0.59202	0.0697109	0.0569681	0.0609428	0.380439	0.0761597	0.880029	0.0395083	0.01224	0.04714	0.01064	0.0483414	0.0434365	0.0412823	0.133961	0.0480939	0.104055	0.17546	11	0.0640144	cg13533340	9	GDA	NM_004293	1stExon	Island
cg10594709	0.659026	0.6665	0.73086	0.67111	0.773259	0.214328	0.872	0.858392	0.699856	0.58195	0.822829	0.69858	0.50872	0.70559	0.72004	0.0737921	0.0607907	0.0904229	0.547325	0.0694506	0.640837	0.0664386	0.03163	0.12479	0.0378	0.0512996	0.0517241	0.0557414	0.0506804	0.0568538	0.106346	0.161685	11	0.0722717	cg10594709	8				Island
cg01950845	0.56032	0.72514	0.66384	0.04445	0.745707	0.742382	0.720566	0.825094	0.753614	0.602002	0.850756	0.75008	0.02253	0.72088	0.60189	0.619031	0.09404	0.210893	0.236573	0.381342	0.814205	0.0506615	0.02464	0.03607	0.02525	0.0608098	0.0536954	0.0480565	0.116205	0.0500752	0.0971033	0.079914	11	0.0584073	cg01950845	15	RGMA;RGMA	NM_001166287;NM_020211	TSS1500;TSS1500	Island
cg22879515	0.551034	0.69247	0.62888	0.46825	0.7307	0.68076	0.843177	0.802315	0.771439	0.588882	0.871015	0.74582	0.43721	0.712	0.62032	0.0758163	0.0729299	0.135765	0.194539	0.0910963	0.887741	0.0647394	0.0092	0.03393	0.01252	0.0542225	0.0610637	0.0665138	0.0969427	0.0732027	0.0958658	0.153136	11	0.0655761	cg22879515	11	MIR34B;BTG4;MIR34C	NR_029839;NM_017589;NR_029840	TSS200;TSS1500;TSS1500	Island
cg16863718	0.593044	0.66902	0.6618	0.71149	0.700509	0.729632	0.538273	0.793682	0.74914	0.573458	0.848728	0.71625	0.75312	0.71044	0.61942	0.119508	0.0960368	0.109366	0.158689	0.0925632	0.117352	0.0845972	0	0.03776	0.01528	0.0650342	0.0754535	0.0935356	0.10103	0.0921634	0.0874505	0.184377	11	0.0760619	cg16863718	11				Island
cg07690733	0.54177	0.61777	0.65687	0.72766	0.732868	0.670282	0.710119	0.801108	0.672046	0.515699	0.787176	0.69594	0.72675	0.68418	0.59522	0.246233	0.0510183	0.293932	0.221168	0.0951792	0.859474	0.0502733	0.0142	0.07048	0.01866	0.0378151	0.0370444	0.0421679	0.0427316	0.0415921	0.049457	0.0568885	11	0.0419373	cg07690733	19	HMHA1	NM_012292	TSS200	Island
cg08322205	0.6347	0.84647	0.82494	0.88918	0.815658	0.829163	0.925388	0.876436	0.738503	0.632283	0.886674	0.85448	0.92113	0.88834	0.75523	0.678086	0.244815	0.841744	0.592181	0.519486	0.949391	0.0709201	0.08276	0.11685	0.05234	0.0801603	0.0742386	0.0700823	0.100595	0.0649871	0.157967	0.189978	11	0.0964435	cg08322205	5				Island
cg02664812	0.508039	0.72512	0.74568	0.80614	0.691248	0.661118	0.664493	0.595572	0.5015	0.512959	0.762773	0.7263	0.87534	0.79049	0.66778	0.123513	0.0606118	0.102922	0.142219	0.108525	0.832049	0.0574979	0.02283	0.03479	0.01648	0.0694843	0.0633523	0.062465	0.09234	0.0673189	0.093787	0.0990194	11	0.0617604	cg02664812	1				Island
cg18703913	0.660142	0.77621	0.76374	0.68862	0.100572	0.692798	0.371724	0.751182	0.592537	0.565792	0.88522	0.80535	0.83558	0.80072	0.72406	0.502765	0.316346	0.525201	0.197755	0.506249	0.871296	0.0792257	0.02486	0.03884	0.03731	0.097096	0.0868523	0.0830784	0.0829852	0.0908768	0.0996227	0.154031	11	0.0795253	cg18703913	3	LOC401097	NM_001168214	TSS1500	Island
cg16877924	0.630247	0.66443	0.79049	0.56957	0.813698	0.762927	0.808841	0.794959	0.720524	0.668739	0.883686	0.698	0.53303	0.74934	0.6494	0.580979	0.545285	0.655917	0.557573	0.633177	0.892261	0.118309	0.022	0.02916	0.03855	0.0865519	0.0924675	0.08275	0.0956833	0.0917075	0.181252	0.174557	11	0.0920899	cg16877924	2	NOTO	NM_001134462	TSS200	Island
cg18044385	0.534991	0.56795	0.58729	0.65594	0.729709	0.607745	0.849848	0.754132	0.600087	0.504739	0.742187	0.62905	0.73902	0.64253	0.54382	0.538424	0.605204	0.73171	0.590816	0.533242	0.850726	0.036002	0.016	0.05396	0.03241	0.0378604	0.0450326	0.0426721	0.0636534	0.0363512	0.080979	0.092935	11	0.048896	cg18044385	19	KISS1R	NM_032551	Body	Island
cg15147435	0.572899	0.74801	0.74159	0.80164	0.689514	0.727375	0.72838	0.762712	0.720148	0.432652	0.792324	0.79423	0.84118	0.80173	0.71216	0.578506	0.407915	0.754969	0.434136	0.225624	0.839966	0.0699594	0.09261	0.10421	0.06877	0.0731821	0.0633495	0.0667269	0.13275	0.0820994	0.150663	0.149188	11	0.0957735	cg15147435	12	FKBP11;FKBP11;FKBP11	NM_016594;NM_001143781;NM_001143782	TSS200;TSS1500;TSS200	Island
cg16822939	0.630199	0.7243	0.76099	0.78044	0.741563	0.72844	0.801246	0.727959	0.746786	0.626783	0.802615	0.75574	0.83657	0.77528	0.66718	0.581805	0.0981484	0.408135	0.50402	0.280291	0.84894	0.10882	0.06418	0.12063	0.05061	0.108851	0.12623	0.0890869	0.120286	0.0889991	0.177914	0.151295	11	0.109718	cg16822939	20	MATN4;MATN4;MATN4	NM_030592;NM_003833;NM_030590	3'UTR;3'UTR;3'UTR	Island
cg12500891	0.615549	0.75142	0.709	0.54469	0.819839	0.762768	0.867513	0.839679	0.802126	0.53481	0.753468	0.78554	0.51849	0.77209	0.67971	0.131671	0.1496	0.110731	0.215591	0.47063	0.875951	0.100864	0.02171	0.04043	0.03012	0.0941695	0.0889165	0.0971335	0.127424	0.111989	0.135573	0.156419	11	0.0913408	cg12500891	11				Island
cg13412066	0.523423	0.58967	0.65667	0.80066	0.471517	0.733517	0.411129	0.78343	0.690957	0.567793	0.739204	0.70053	0.86689	0.75292	0.7064	0.481864	0.108986	0.704815	0.173313	0.171648	0.885805	0.0670251	0.00664	0.02051	0.01198	0.0702226	0.0597741	0.0613784	0.0777562	0.0796618	0.0988281	0.14067	11	0.0631315	cg13412066	12				Island
cg17984375	0.629398	0.63432	0.52136	0.62466	0.791479	0.750428	0.826222	0.859544	0.793953	0.65166	0.866764	0.6237	0.62772	0.67118	0.56253	0.102393	0.104076	0.185001	0.222192	0.0932553	0.887826	0.0859159	0.02104	0.01702	0.01797	0.0753698	0.0884278	0.0862017	0.093563	0.100835	0.0996553	0.139472	11	0.0750428	cg17984375	10	CH25H	NM_003956	TSS1500	Island
cg16570157	0.535162	0.75005	0.77506	0.77817	0.702201	0.470305	0.0404837	0.501475	0.673818	0.470664	0.868207	0.78723	0.7187	0.79063	0.59324	0.500124	0.0888607	0.792361	0.242356	0.540109	0.868414	0.0469308	0.03864	0.06376	0.04259	0.0630767	0.0705301	0.0498131	0.0733135	0.052627	0.118208	0.0794918	11	0.0635437	cg16570157	11	EFCAB4A	NM_173584	Body	Island
cg27268840	0.588419	0.73596	0.66193	0.76435	0.687327	0.588019	0.772397	0.780272	0.784133	0.570336	0.848732	0.78533	0.78699	0.75995	0.17938	0.521869	0.10034	0.805945	0.262483	0.336845	0.841286	0.105163	0.01366	0.03016	0.0149	0.113295	0.0908996	0.108226	0.109704	0.105607	0.140534	0.127414	11	0.0872329	cg27268840	16	ZFP90	NM_133458	TSS1500	Island
cg03442569	0.61286	0.67403	0.64001	0.62757	0.77359	0.702117	0.818254	0.806745	0.721951	0.559377	0.871061	0.6437	0.69919	0.73306	0.63428	0.272163	0.073999	0.154556	0.257318	0.144367	0.881249	0.0744495	0.02274	0.04198	0.0186	0.0846216	0.0749944	0.0834041	0.0824379	0.073406	0.134703	0.11182	11	0.0730143	cg03442569	6				Island
cg13945644	0.60221	0.6935	0.70817	0.01239	0.820409	0.711634	0.694684	0.848774	0.735934	0.594772	0.81751	0.72336	0.0148	0.72735	0.66657	0.123136	0.0659415	0.110899	0.304801	0.0730253	0.765922	0.0874273	0.01848	0.03678	0.01365	0.062837	0.0676727	0.0753633	0.0990839	0.0816265	0.121588	0.14812	11	0.0738753	cg13945644	19				Island
cg13042252	0.485799	0.68198	0.72858	0.79445	0.774175	0.751639	0.812431	0.846604	0.786853	0.544055	0.794498	0.72187	0.82391	0.71687	0.60404	0.543121	0.114358	0.480202	0.238472	0.206506	0.822276	0.0689227	0.02426	0.05875	0.04502	0.0867138	0.0746012	0.0810777	0.129845	0.0998141	0.167329	0.199122	11	0.0941323	cg13042252	8	C8orf84	NM_153225	TSS1500	Island
cg25110126	0.501005	0.71308	0.68908	0.00497	0.673711	0.721179	0.869305	0.737199	0.644167	0.540629	0.851765	0.70044	0.01182	0.77434	0.60472	0.163199	0.079402	0.191246	0.338381	0.449286	0.847344	0.0471421	0.02386	0.0391	0.02018	0.0511564	0.0521156	0.0499443	0.0570691	0.0606621	0.0843353	0.0781531	11	0.0512471	cg25110126	1				Island
cg11889692	0.531902	0.5758	0.57716	0.68811	0.744274	0.665605	0.730332	0.811297	0.451392	0.443071	0.827142	0.66877	0.77568	0.65726	0.42897	0.482737	0.560871	0.779372	0.55094	0.596032	0.849862	0.0599827	0.01182	0.01414	0.01422	0.0578196	0.0585049	0.0567331	0.0663788	0.0584628	0.103305	0.190871	11	0.0629307	cg11889692	14				Island
cg25318301	0.505489	0.66798	0.69592	0.77522	0.669421	0.672736	0.737286	0.655632	0.498473	0.486475	0.84401	0.71102	0.85024	0.72907	0.58965	0.522982	0.334717	0.715985	0.235484	0.519411	0.861834	0.0506473	0.03707	0.05015	0.03068	0.0560561	0.0582879	0.065038	0.0712886	0.0639568	0.1087	0.115344	11	0.0642927	cg25318301	1	OBSCN	NM_001098623	3'UTR	Island
cg21303803	0.653022	0.70627	0.69728	0.8122	0.7458	0.765887	0.543974	0.794498	0.702586	0.577628	0.546386	0.76405	0.8564	0.80817	0.64317	0.0985647	0.0960155	0.089638	0.425345	0.120949	0.621145	0.0775159	0.01209	0.06513	0.02114	0.0703273	0.0720831	0.0719416	0.101054	0.0840587	0.103754	0.151507	11	0.0755091	cg21303803	21				Island
cg27109129	0.582782	0.73788	0.7464	0.75878	0.73103	0.733315	0.811023	0.726873	0.723389	0.56546	0.846115	0.7708	0.81694	0.78495	0.64127	0.103989	0.0892479	0.184749	0.301251	0.13621	0.858451	0.0856638	0.03563	0.07954	0.15252	0.111248	0.0876684	0.101973	0.134966	0.0834003	0.155114	0.129845	11	0.105233	cg27109129	4	CXCL5	NM_002994	Body	Island
cg02719359	0.610114	0.75505	0.70716	0.78519	0.76613	0.729547	0.809823	0.812791	0.804253	0.500212	0.84007	0.78324	0.85501	0.70633	0.5696	0.656235	0.540355	0.790961	0.36061	0.622199	0.851306	0.085797	0.04465	0.09774	0.11562	0.0997613	0.130246	0.0686866	0.0963493	0.101672	0.189375	0.120851	11	0.104613	cg02719359	16				Island
cg12216208	0.500501	0.65417	0.68699	0.73902	0.804658	0.688957	0.841458	0.816493	0.597127	0.481468	0.840504	0.66563	0.78823	0.68192	0.61537	0.673623	0.37786	0.757464	0.581535	0.512923	0.893317	0.0909712	0.03748	0.08726	0.03206	0.090338	0.14201	0.0780637	0.113953	0.0520452	0.15261	0.0816467	11	0.0871307	cg12216208	12	ACRBP	NM_032489	Body	Island
cg23807890	0.63554	0.71537	0.74426	0.66359	0.848652	0.68656	0.898491	0.877043	0.801159	0.673083	0.807651	0.76726	0.78847	0.75036	0.63744	0.675736	0.109023	0.863074	0.219534	0.207047	0.905803	0.060603	0.0148	0.05675	0.02279	0.0567733	0.0528961	0.0400627	0.145295	0.0626691	0.101806	0.110345	11	0.06589	cg23807890	2	WDR69;WDR69	NM_178821;NM_178821	1stExon;5'UTR	Island
cg01088410	0.596083	0.56212	0.50762	0.84195	0.791746	0.4964	0.848166	0.87355	0.756548	0.607328	0.427122	0.73735	0.90169	0.73715	0.5978	0.0800144	0.122462	0.219796	0.388889	0.146891	0.93331	0.0915894	0.01544	0.06097	0.02288	0.0885448	0.0890649	0.0827195	0.136041	0.0766941	0.137619	0.12087	11	0.0838575	cg01088410	5				Island
cg23208152	0.54928	0.65815	0.50183	0.72338	0.724703	0.660296	0.823987	0.743744	0.602281	0.460528	0.83828	0.71741	0.80496	0.71968	0.56179	0.610758	0.436224	0.559927	0.3567	0.199618	0.802725	0.041271	0.02313	0.06593	0.01326	0.0561574	0.0486843	0.0429459	0.0484119	0.0480545	0.0700923	0.150748	11	0.055335	cg23208152	3	ZMYND10;ZMYND10	NM_015896;NM_015896	1stExon;5'UTR	Island
cg01420426	0.483375	0.64834	0.70568	0.77233	0.763706	0.691386	0.851112	0.713022	0.518315	0.434633	0.842943	0.67594	0.8375	0.73297	0.55179	0.148196	0.504943	0.262571	0.157854	0.445643	0.851013	0.0791928	0.02036	0.03312	0.03242	0.0617424	0.0928206	0.0689463	0.0789183	0.102421	0.0793834	0.125387	11	0.0704284	cg01420426	1				Island
cg10147666	0.591113	0.70525	0.72361	0.03196	0.744962	0.699673	0.764459	0.738435	0.767579	0.599334	0.826997	0.74203	0.02239	0.74801	0.65211	0.613124	0.44725	0.752571	0.476143	0.581098	0.856089	0.08409	0.03643	0.05754	0.026	0.110312	0.100414	0.0912614	0.12514	0.120563	0.132666	0.131194	11	0.0923282	cg10147666	2	CYP27A1;CYP27A1	NM_000784;NM_000784	5'UTR;1stExon	Island
cg02410200	0.520571	0.69781	0.6788	0.57107	0.651657	0.718138	0.842874	0.782719	0.557836	0.475525	0.849065	0.72834	0.57426	0.72564	0.58893	0.250957	0.180736	0.14846	0.227641	0.520381	0.892802	0.0444573	0.02209	0.04007	0.01941	0.0464754	0.0386632	0.0451587	0.0592111	0.0471084	0.0962821	0.0833929	11	0.0493017	cg02410200	16	RGS11;RGS11	NM_183337;NM_003834	Body;Body	Island
cg14383422	0.627969	0.69119	0.73429	0.83256	0.789105	0.772567	0.841035	0.826968	0.815013	0.666812	0.869212	0.75308	0.88193	0.74251	0.63956	0.646902	0.344074	0.722928	0.372353	0.523819	0.895688	0.0715222	0.02634	0.06492	0.03214	0.0854543	0.0728978	0.0757824	0.0855778	0.0817434	0.176231	0.148196	11	0.0837095	cg14383422	2	AOX1	NM_001159	Body	Island
cg00549463	0.549109	0.68217	0.67738	0.77018	0.644607	0.704345	0.83946	0.736625	0.588671	0.484288	0.848847	0.68889	0.86016	0.72896	0.53626	0.195898	0.160822	0.106332	0.433119	0.252181	0.818283	0.0493006	0.02831	0.03075	0.02568	0.0583251	0.0500088	0.0712691	0.0540172	0.0558162	0.167366	0.0880682	11	0.0617192	cg00549463	1	HES2	NM_019089	TSS1500	Island
cg05482942	0.503847	0.73454	0.65572	0.84309	0.743038	0.67991	0.791615	0.753362	0.791346	0.257229	0.836988	0.78958	0.88623	0.37927	0.70434	0.39098	0.125371	0.206713	0.214031	0.311382	0.869721	0.084542	0.02524	0.07329	0.03508	0.104642	0.126639	0.0777603	0.115246	0.110604	0.199952	0.166475	11	0.10177	cg05482942	10				Island
cg26859365	0.566912	0.61137	0.52951	0.70932	0.755684	0.677397	0.81269	0.801401	0.699733	0.508381	0.781589	0.63731	0.76094	0.67382	0.59485	0.0621827	0.0952648	0.528837	0.207423	0.429906	0.870049	0.0497501	0.02176	0.10874	0.03842	0.0433342	0.040997	0.0473329	0.0571429	0.0501366	0.116228	0.131484	11	0.0641206	cg26859365	12				Island
cg22557662	0.573066	0.62495	0.6496	0.74833	0.825052	0.710392	0.823223	0.831681	0.738543	0.576267	0.857528	0.72283	0.82772	0.72461	0.51682	0.627046	0.0617641	0.36551	0.507088	0.182016	0.876502	0.10567	0.0557	0.09045	0.0439	0.0723564	0.108386	0.11427	0.115454	0.0764094	0.1496	0.113314	11	0.0950464	cg22557662	19	PPP1R14A	NM_033256	TSS1500	Island
cg18721026	0.54386	0.61353	0.63268	0.71603	0.678523	0.728821	0.850856	0.841168	0.60298	0.497881	0.753251	0.64046	0.76297	0.6561	0.55921	0.0957637	0.0681357	0.534163	0.243802	0.287754	0.863755	0.047951	0.02159	0.04923	0.03097	0.0495583	0.062	0.0562549	0.0550424	0.0453389	0.0924126	0.0927782	11	0.0548297	cg18721026	3	VWA5B2	NM_138345	TSS200	Island
cg17284384	0.580871	0.64013	0.54247	0.00511	0.269691	0.750183	0.86779	0.876568	0.714644	0.564334	0.77577	0.7479	0.01324	0.77474	0.62541	0.408507	0.30502	0.67322	0.222554	0.555255	0.837956	0.0812889	0.00745	0.01288	0.0147	0.0667897	0.0599478	0.0522576	0.0620466	0.0567085	0.100923	0.137441	11	0.0593121	cg17284384	1	SLC45A3	NM_033102	TSS1500	Island
cg21014159	0.568861	0.68078	0.66598	0.75171	0.7027	0.749855	0.805403	0.725273	0.709439	0.571387	0.797971	0.71033	0.83753	0.73105	0.60692	0.532305	0.322137	0.774399	0.607677	0.434318	0.850806	0.0666803	0.02347	0.04734	0.03177	0.070858	0.103455	0.0822792	0.196012	0.0935591	0.182559	0.143057	11	0.0946399	cg21014159	11	DSCAML1	NM_020693	TSS200	Island
cg10944735	0.566895	0.66035	0.66248	0.75883	0.733265	0.669692	0.764832	0.744561	0.618841	0.580534	0.793233	0.70478	0.81795	0.71063	0.62321	0.595809	0.570454	0.68477	0.542141	0.595805	0.816876	0.0562458	0.02936	0.09946	0.05235	0.0685859	0.0652417	0.0841823	0.101711	0.0650661	0.10033	0.110116	11	0.0756954	cg10944735	2	DYSF;DYSF;DYSF;DYSF;DYSF;DYSF;DYSF	NM_001130981;NM_001130980;NM_001130978;NM_001130976;NM_001130977;NM_003494;NM_001130979	TSS200;TSS200;TSS200;TSS200;TSS200;TSS200;TSS200	Island
cg14380270	0.391576	0.83354	0.52541	0.68136	0.680607	0.663061	0.711282	0.754426	0.714258	0.636898	0.88542	0.83349	0.70562	0.79639	0.68564	0.295703	0.10445	0.645288	0.155627	0.206643	0.879327	0.106952	0.07225	0.08255	0.08327	0.0581349	0.104427	0.080895	0.0845571	0.0830974	0.0913029	0.119115	11	0.0878683	cg14380270	17	SLFN11;SLFN11;SLFN11;SLFN11;SLFN11	NM_001104590;NM_001104588;NM_152270;NM_001104587;NM_001104589	TSS200;TSS200;TSS200;TSS200;TSS200	Island
cg07230380	0.531815	0.66659	0.68059	0	0.686359	0.669315	0.836015	0.782474	0.680398	0.484437	0.821432	0.72526	0.03066	0.76465	0.61613	0.053891	0.0452303	0.0593852	0.228964	0.165187	0.832707	0.0639788	0.01136	0.01841	0.03516	0.0467173	0.0469967	0.050615	0.047401	0.0415675	0.0694926	0.0870617	11	0.04716	cg07230380	10	SCD	NM_005063	TSS1500	Island
cg07035145	0.568379	0.62265	0.63977	0.00454	0.713764	0.718763	0.0576385	0.834891	0.482131	0.450719	0.851308	0.71426	0	0.66625	0.4959	0.631315	0.554576	0.771952	0.536836	0.366631	0.863744	0.0482929	0.00223	0.01494	0.0013	0.0431805	0.0388798	0.0369489	0.0522428	0.0473909	0.123554	0.120858	11	0.0481652	cg07035145	14	PYGL;PYGL	NM_001163940;NM_002863	Body;Body	Island
cg16063519	0.552893	0.66346	0.67929	0.55168	0.73727	0.481049	0.856301	0.844729	0.632276	0.541394	0.832354	0.6923	0.54591	0.69462	0.61954	0.572451	0.106116	0.435807	0.168911	0.525719	0.898364	0.0594051	0.01511	0.0362	0.0227	0.0527603	0.0591207	0.0544528	0.0578228	0.0573555	0.090578	0.0984271	11	0.0549029	cg16063519	2	C2orf89	NM_001080824	Body	Island
cg00527440	0.604538	0.72593	0.72137	0.81346	0.740269	0.747147	0.804854	0.791543	0.712075	0.501368	0.786121	0.75311	0.81927	0.76268	0.66976	0.641149	0.374932	0.70423	0.544803	0.607393	0.835365	0.101317	0.07348	0.07574	0.06445	0.104671	0.100499	0.102418	0.107577	0.0986333	0.164211	0.121985	11	0.101362	cg00527440	2	THAP4;THAP4	NM_015963;NM_001164356	Body;Body	Island
cg02575948	0.514206	0.6997	0.26841	0.74733	0.82313	0.653938	0.809121	0.756685	0.726258	0.504052	0.853499	0.73208	0.77619	0.71502	0.68341	0.0989609	0.107783	0.0959485	0.238859	0.153682	0.859971	0.0884361	0.0071	0.04054	0.02197	0.072321	0.0876222	0.0849147	0.0951794	0.0993849	0.129963	0.172522	11	0.0818139	cg02575948	12				Island
cg02576468	0.637183	0.72309	0.69086	0.78848	0.747597	0.720728	0.840389	0.811027	0.713568	0.561784	0.8243	0.76525	0.65554	0.736	0.63787	0.522908	0.118718	0.784623	0.395604	0.260441	0.783594	0.0729038	0.05023	0.11504	0.0392	0.13758	0.0680178	0.0895149	0.143347	0.0898591	0.186225	0.113621	11	0.100504	cg02576468	19	SPTBN4	NM_020971	Body	Island
cg05347845	0.532989	0.67812	0.77664	0.35042	0.813171	0.779311	0.842892	0.838066	0.713899	0.625156	0.87485	0.62015	0.30008	0.84572	0.71098	0.111123	0.0702959	0.190476	0.53344	0.119325	0.631704	0.0653618	0.04004	0.09608	0.02884	0.081155	0.0674157	0.0740285	0.188109	0.082167	0.183825	0.115602	11	0.0929658	cg05347845	1	ACTA1	NM_001100	TSS200	Island
cg01016662	0.566021	0.6975	0.75745	0.82899	0.625823	0.630905	0.713288	0.697759	0.719364	0.525725	0.839339	0.75795	0.87701	0.60028	0.52672	0.135095	0.0744696	0.50378	0.192616	0.16481	0.718221	0.0477602	0.00471	0.0251	0.0143	0.061593	0.050107	0.0483794	0.139273	0.0720624	0.185082	0.173711	11	0.0747344	cg01016662	1				Island
cg22396755	0.533011	0.67173	0.71552	0.74308	0.706096	0.663155	0.821057	0.703367	0.698712	0.45414	0.84976	0.69778	0.84937	0.72023	0.56238	0.380519	0.498347	0.676899	0.41262	0.531161	0.855352	0.0635997	0.01539	0.04477	0.01439	0.0809189	0.0578375	0.0659741	0.105462	0.0659483	0.106874	0.100222	11	0.0655806	cg22396755	1	RAP1GAP;RAP1GAP	NM_002885;NM_001145657	5'UTR;5'UTR	Island
cg10480343	0.468759	0.69507	0.67462	0.74753	0.707478	0.700669	0.785811	0.780076	0.685928	0.477412	0.842896	0.70952	0.81257	0.66022	0.53111	0.577661	0.389975	0.535407	0.254163	0.487758	0.843711	0.0719774	0.01205	0.04819	0.02101	0.0623817	0.0701101	0.0732669	0.117241	0.0743353	0.0914526	0.0968898	11	0.0671731	cg10480343	15	FBN1	NM_000138	TSS1500	Island
cg09469667	0.665299	0.7234	0.78054	0.79251	0.774238	0.742131	0.830609	0.69634	0.749018	0.577577	0.862602	0.74071	0.86626	0.75455	0.63716	0.700946	0.114753	0.506051	0.398479	0.251571	0.821049	0.133809	0.04314	0.07456	0.06482	0.175169	0.166506	0.115695	0.138566	0.0955805	0.180061	0.17038	11	0.12348	cg09469667	3				Island
cg02907374	0.429938	0.72707	0.7786	0.21517	0.807363	0.751897	0.704687	0.832798	0.682158	0.597831	0.823841	0.78156	0.24803	0.77187	0.70216	0.125023	0.0540776	0.0513514	0.242569	0.0499448	0.0494476	0.0582812	0.02042	0.0464	0.01246	0.0528989	0.0417684	0.0453201	0.0613099	0.0488343	0.116861	0.075403	11	0.0527234	cg02907374	11	CALCB	NM_000728	TSS200	Island
cg25104512	0.615943	0.77696	0.80476	0.55211	0.549279	0.636902	0.795603	0.718874	0.736671	0.570581	0.863864	0.80671	0.83376	0.676	0.61848	0.591219	0.327966	0.50145	0.340784	0.562001	0.852292	0.0748797	0.02309	0.04908	0.02188	0.0716251	0.071485	0.0792092	0.124292	0.0890874	0.128922	0.1904	11	0.0839955	cg25104512	3	ALS2CL	NM_147129	TSS1500	Island
cg19716902	0.577609	0.66229	0.68681	0.7638	0.622102	0.585148	0.757615	0.624563	0.560143	0.52701	0.821109	0.69037	0.83656	0.7448	0.60595	0.535099	0.066085	0.636383	0.335886	0.1339	0.756388	0.0595745	0.0337	0.09993	0.05655	0.0505647	0.0447377	0.0512162	0.0473354	0.0516693	0.0783825	0.0918178	11	0.060498	cg19716902	1	TMEM200B	NM_001003682	TSS200	Island
cg01310267	0.0913096	0.38262	0.39218	0.88454	0.709707	0.797598	0.786002	0.85342	0.702465	0.474504	0.658387	0.51627	0.90173	0.8111	0.5487	0.0755595	0.0410097	0.628172	0.277819	0.102706	0.128845	0.0591541	0.0159	0.01377	0.02172	0.0420734	0.0436872	0.0440913	0.117585	0.0458348	0.0629421	0.0830565	11	0.0499831	cg01310267	X	GPM6B;GPM6B	NM_001001994;NM_001001994	1stExon;5'UTR	Island
cg14350382	0.550142	0.67409	0.0885	0.66593	0.0964633	0.713294	0.874857	0.880673	0.727363	0.540266	0.868907	0.70901	0.70519	0.68879	0.34451	0.693806	0.402153	0.785285	0.547145	0.600989	0.934219	0.0994251	0.0507	0.07509	0.05181	0.111601	0.111605	0.103723	0.11966	0.0934866	0.14296	0.145618	11	0.100516	cg14350382	9	ASS1;ASS1	NM_054012;NM_000050	5'UTR;5'UTR	Island
cg23975375	0.600398	0.60718	0.59954	0.60437	0.72008	0.741062	0.831337	0.726954	0.725559	0.553691	0.85651	0.67069	0.67093	0.67678	0.42366	0.5487	0.560582	0.838969	0.195599	0.606173	0.865788	0.106402	0.03091	0.03451	0.0433	0.0916049	0.110474	0.097175	0.192391	0.0786454	0.129166	0.12417	11	0.0944316	cg23975375	4	NHEDC2	NM_178833	5'UTR	Island
cg05728754	0.541235	0.56388	0.52018	0.65948	0.7375	0.640928	0.770015	0.735377	0.766768	0.540759	0.829137	0.69765	0.77337	0.65467	0.55033	0.586947	0.284609	0.794227	0.434219	0.610332	0.851187	0.058535	0.00849	0.01573	0.0091	0.0658248	0.0588182	0.0670588	0.102332	0.0857674	0.199566	0.129143	11	0.0727605	cg05728754	12				Island
cg19554555	0.573289	0.68267	0.68697	0.74266	0.77761	0.670794	0.798369	0.737647	0.768791	0.616918	0.715292	0.67577	0.80118	0.72724	0.4929	0.0668072	0.0533704	0.0820934	0.125257	0.0614216	0.238619	0.0558052	0.01428	0.02126	0.0088	0.0444671	0.0509838	0.0607636	0.0756701	0.0519654	0.0629614	0.091759	11	0.0489741	cg19554555	3				Island
cg22889573	0.579257	0.693	0.62331	0.73503	0.632728	0.708037	0.83165	0.779467	0.641816	0.494778	0.831409	0.67101	0.75318	0.71619	0.59021	0.5629	0.627397	0.733358	0.489768	0.605115	0.847823	0.0717489	0.02317	0.0465	0.03668	0.08125	0.0837911	0.0883914	0.175213	0.097773	0.158001	0.117833	11	0.0891228	cg22889573	3	KY	NM_178554	TSS200	Island
cg14897833	0.613406	0.66416	0.02026	0.5616	0.789997	0.705915	0.812453	0.863571	0.546744	0.506784	0.843563	0.68505	0.64811	0.7127	0.01305	0.0867477	0.0559149	0.0887882	0.201763	0.153489	0.830882	0.0575283	0.00714	0.02712	0.01038	0.0629125	0.0574759	0.0505692	0.18455	0.0708304	0.0678651	0.112908	11	0.06448	cg14897833	14	NID2	NM_007361	Body	Island
cg09952395	0.515532	0.65192	0.6728	0.72701	0.686567	0.646991	0.839142	0.738482	0.72479	0.514413	0.79806	0.67293	0.80868	0.70487	0.52476	0.552724	0.0793783	0.803482	0.283698	0.519345	0.862507	0.0712798	0.02637	0.06184	0.01598	0.0577933	0.0741898	0.082756	0.171254	0.0901614	0.148691	0.193753	11	0.0903698	cg09952395	11	HRASLS5;HRASLS5;HRASLS5	NM_001146728;NM_001146729;NM_054108	TSS200;TSS200;TSS200	Island
cg25908973	0.476326	0.6508	0.66771	0.76476	0.630612	0.637167	0.813661	0.753761	0.669919	0.49997	0.779776	0.67803	0.83894	0.67715	0.59135	0.451594	0.173421	0.719135	0.214097	0.300758	0.786852	0.056136	0.00805	0.03372	0.01458	0.046641	0.059847	0.04311	0.148649	0.0487001	0.0836464	0.0942138	11	0.0579357	cg25908973	15	LOC145663;GATM;GATM	NR_033252;NM_001482;NM_001482	TSS200;1stExon;5'UTR	Island
cg04828133	0.577464	0.69032	0.73872	0.18851	0.734891	0.742081	0.779248	0.857356	0.733686	0.559679	0.867904	0.72658	0.22695	0.73011	0.63247	0.335499	0.156025	0.500447	0.319939	0.0956302	0.806455	0.0584515	0.02573	0.05978	0.02531	0.0685598	0.0634538	0.0682311	0.0767965	0.0623367	0.10992	0.110836	11	0.0663096	cg04828133	7				Island
cg07352539	0.671782	0.7373	0.75676	0.01123	0.805975	0.613602	0.8187	0.611131	0.737987	0.619714	0.875601	0.79305	0.02833	0.79678	0.53968	0.123769	0.125547	0.36104	0.214095	0.185207	0.870515	0.0961303	0.0175	0.02005	0.02239	0.087664	0.113453	0.105257	0.11193	0.100832	0.17033	0.177772	11	0.093028	cg07352539	8	LOXL2;LOXL2	NM_002318;NM_002318	5'UTR;1stExon	Island
cg11688696	0.713298	0.6745	0.62783	0.57897	0.829607	0.817375	0.855288	0.913347	0.843162	0.685457	0.883075	0.68487	0.62119	0.71561	0.58499	0.148831	0.219287	0.221432	0.259944	0.166881	0.81612	0.109451	0.02881	0.03387	0.0329	0.0997812	0.119879	0.111466	0.167244	0.135989	0.173946	0.183686	11	0.10882	cg11688696	1	EFNA3	NM_004952	Body	Island
cg08234308	0.624412	0.74341	0.7609	0.79327	0.769972	0.744291	0.82648	0.720771	0.68	0.55889	0.798317	0.75951	0.85057	0.80096	0.63777	0.150685	0.110288	0.626674	0.386411	0.318966	0.80172	0.10493	0.06247	0.09284	0.05694	0.111288	0.0942337	0.142876	0.189386	0.13558	0.175316	0.180248	11	0.122373	cg08234308	1	LEPR;LEPR;LEPR	NM_001003680;NM_001003679;NM_002303	5'UTR;5'UTR;5'UTR	Island
cg20611882	0.486298	0.70414	0.70175	0.73323	0.797107	0.698261	0.852247	0.764338	0.599241	0.496506	0.841871	0.76986	0.82201	0.73696	0.55274	0.115607	0.081098	0.152605	0.209079	0.158785	0.440827	0.0819819	0.00868	0.0207	0.01842	0.130784	0.0769481	0.0761589	0.090936	0.0584135	0.0736499	0.0779407	11	0.0649648	cg20611882	1	GPR177;GPR177	NM_001002292;NM_024911	Body;Body	Island
cg09799983	0.59841	0.74037	0.80019	0.85925	0.873169	0.771524	0.935927	0.904529	0.736063	0.652897	0.541222	0.80539	0.91131	0.85819	0.73687	0.752956	0.570467	0.894896	0.6875	0.621678	0.948236	0.0923765	0.05117	0.1406	0.0405	0.113718	0.0903696	0.0785274	0.161381	0.12512	0.195925	0.172181	11	0.114715	cg09799983	2	CYP1B1	NM_000104	Body	Island
cg01576677	0.453735	0.67153	0.62633	0.85481	0.819514	0.577493	0.257647	0.80617	0.723905	0.520129	0.804196	0.74201	0.87302	0.77881	0.49324	0.122551	0.13369	0.742695	0.184295	0.259433	0.886514	0.0848359	0.01925	0.04064	0.03478	0.0827887	0.0850129	0.0794016	0.113543	0.093939	0.126558	0.129841	11	0.0809628	cg01576677	2				Island
cg20540209	0.542047	0.58285	0.71204	0.78413	0.621327	0.778391	0.72156	0.872417	0.670637	0.4673	0.825604	0.72515	0.88726	0.79867	0.52685	0.568811	0.156696	0.500903	0.388114	0.241252	0.854979	0.139901	0.00684	0.0567	0.01604	0.0639525	0.0743357	0.0781232	0.0986954	0.0881462	0.157306	0.149734	11	0.0845249	cg20540209	15	ISL2	NM_145805	Body	Island
cg11755107	0.556611	0.62866	0.72011	0.66259	0.737972	0.719481	0.836688	0.836311	0.68289	0.599334	0.837036	0.71913	0.76533	0.73882	0.47721	0.286237	0.2576	0.305371	0.15456	0.322391	0.887909	0.0717397	0.00961	0.04959	0.01446	0.0713505	0.0640542	0.0799554	0.0900517	0.0882679	0.145246	0.172301	11	0.0778751	cg11755107	8	C8orf41;C8orf41	NM_025115;NM_001102401	TSS1500;TSS1500	Island
cg26915774	0.590572	0.73681	0.77391	0.83899	0.742061	0.722011	0.801347	0.781628	0.767392	0.606862	0.847705	0.76162	0.89389	0.76632	0.66316	0.60431	0.412756	0.732768	0.127781	0.632752	0.883048	0.0607994	0.00663	0.06513	0.01673	0.0561656	0.0731961	0.0496796	0.0673351	0.0476444	0.0910541	0.11251	11	0.0588067	cg26915774	2				Island
cg22777062	0.107446	0.68206	0.72728	0.78196	0.119203	0.595793	0.602597	0.893942	0.56456	0.594206	0.605035	0.73836	0.87285	0.76473	0.02849	0.657275	0.137454	0.129076	0.0783496	0.433985	0.918891	0.0736954	0.018	0.02342	0.03357	0.0952678	0.0672842	0.0712158	0.112266	0.068148	0.105061	0.136459	11	0.073126	cg22777062	21	HLCS	NM_000411	5'UTR	Island
cg11270070	0.562728	0.63462	0.52933	0.7099	0.728616	0.662652	0.879696	0.815845	0.638449	0.502689	0.814617	0.66074	0.75652	0.66131	0.53811	0.60436	0.529706	0.57477	0.429316	0.241522	0.832486	0.0583916	0.02674	0.07536	0.02101	0.0453464	0.0605725	0.0546054	0.0737642	0.0578056	0.0979021	0.169466	11	0.0673603	cg11270070	3	ZMYND10;ZMYND10	NM_015896;NM_015896	1stExon;5'UTR	Island
cg05385047	0.575823	0.65441	0.65678	0.73835	0.673294	0.690094	0.754154	0.741695	0.70953	0.513008	0.815037	0.69484	0.77718	0.71495	0.58877	0.537599	0.0741497	0.215332	0.201766	0.146164	0.765304	0.0582596	0.0329	0.04441	0.03773	0.0572372	0.0633795	0.0510251	0.0667901	0.0542586	0.0792771	0.0530483	11	0.0543923	cg05385047	10	C10orf114	NM_001010911	3'UTR	Island
cg14993276	0.60368	0.70039	0.73362	0.80282	0.688602	0.686171	0.789497	0.844592	0.695024	0.548894	0.771044	0.73822	0.89096	0.76927	0.66856	0.311449	0.18799	0.320087	0.22654	0.52974	0.856277	0.101605	0.03222	0.04	0.03417	0.0913172	0.086454	0.10013	0.0792267	0.112965	0.106577	0.190554	11	0.0886563	cg14993276	19	ICAM4;ICAM4;ICAM4	NM_001544;NM_022377;NM_001039132	TSS200;TSS200;TSS200	Island
cg03061682	0.440094	0.67015	0.68617	0.00811	0.735379	0.438091	0.889412	0.87986	0.698225	0.596424	0.61542	0.64385	0.01669	0.73278	0.60046	0.628459	0.0665156	0.152747	0.547108	0.138645	0.878975	0.0471183	0.01952	0.09023	0.02377	0.0458729	0.0387565	0.0438519	0.154563	0.0486781	0.194873	0.0898876	11	0.0724655	cg03061682	15				Island
cg03434149	0.0613981	0.42775	0.63912	0.75765	0.870105	0.607591	0.662451	0.811371	0.768358	0.613522	0.866435	0.3829	0.82563	0.74602	0.57614	0.229946	0.24263	0.210561	0.191776	0.354004	0.859153	0.0709628	0.01395	0.01296	0.01438	0.063976	0.0564864	0.0632746	0.0864595	0.0702111	0.100261	0.119549	11	0.0611337	cg03434149	1	MFSD2A;MFSD2A	NM_032793;NM_001136493	TSS200;TSS200	Island
cg08441931	0.563667	0.64115	0.51173	0.75668	0.714635	0.718145	0.776502	0.78397	0.7506	0.4945	0.790994	0.69167	0.77895	0.67891	0.63945	0.086422	0.0688194	0.50954	0.130254	0.137368	0.735986	0.0672887	0.02449	0.03477	0.01293	0.0856093	0.0602116	0.0635316	0.0770492	0.0700962	0.0775862	0.104149	11	0.0616101	cg08441931	7				Island
cg08244085	0.557986	0.66048	0.62391	0.7625	0.696145	0.71038	0.495131	0.798665	0.692591	0.520343	0.844876	0.68317	0.84411	0.69528	0.63126	0.642558	0.385305	0.794401	0.434966	0.619619	0.891983	0.109203	0.02639	0.0473	0.02922	0.151046	0.113506	0.126649	0.170582	0.137704	0.113892	0.0832517	11	0.100795	cg08244085	12				Island
cg02173749	0.540125	0.64405	0.67603	0.73002	0.736898	0.66703	0.807112	0.827041	0.61354	0.481123	0.785841	0.66275	0.80437	0.68151	0.6107	0.0807789	0.0611089	0.519435	0.282415	0.178666	0.812373	0.0573819	0.03348	0.12525	0.07217	0.0529285	0.0534919	0.0579508	0.0518717	0.0504729	0.132635	0.0856561	11	0.070299	cg02173749	2	INHBB	NM_002193	1stExon	Island
cg01554060	0.585417	0.74631	0.73911	0.55618	0.706223	0.746266	0.81593	0.748594	0.667016	0.559695	0.878742	0.77939	0.54819	0.77784	0.62188	0.652143	0.329659	0.699054	0.432877	0.492992	0.821892	0.0825755	0.06468	0.08986	0.05717	0.089625	0.0593768	0.0849245	0.0690688	0.114701	0.115916	0.112537	11	0.0854941	cg01554060	5	TMED7-TICAM2;TICAM2;TICAM2;TMED7-TICAM2	NM_001164468;NM_021649;NM_021649;NM_001164469	Body;1stExon;5'UTR;Body	Island
cg13761375	0.502869	0.62613	0.62923	0.74001	0.776665	0.632652	0.75714	0.778082	0.616646	0.532511	0.805124	0.68027	0.84098	0.69582	0.58175	0.469011	0.370304	0.763416	0.247914	0.290556	0.847317	0.0672547	0.0159	0.01487	0.0222	0.0625	0.0805281	0.0843908	0.0989981	0.103062	0.0928463	0.142857	11	0.0714006	cg13761375	19	ABCA7	NM_019112	Body	Island
cg14558431	0.562327	0.75056	0.5093	0.06851	0.479109	0.523454	0.775623	0.770405	0.65385	0.544417	0.85267	0.78218	0.01816	0.7487	0.6357	0.364821	0.0406215	0.689389	0.160611	0.112558	0.852535	0.0396571	0.02097	0.04889	0.01502	0.0403149	0.0442676	0.0374561	0.0457737	0.0501743	0.090318	0.0683436	11	0.0455623	cg14558431	9	C9orf170	NM_001001709	TSS200	Island
cg14123923	0.251568	0.26967	0.54029	0.79055	0.803073	0.628565	0.871331	0.844516	0.682442	0.474316	0.618553	0.09413	0.87564	0.72909	0.59201	0.0618754	0.0419699	0.409683	0.0716332	0.0882427	0.740655	0.0347884	0.0209	0.02963	0.00953	0.0355813	0.0375405	0.0317911	0.068386	0.0491642	0.0885762	0.074827	11	0.0437013	cg14123923	13	POU4F1	NM_006237	Body	Island
cg17648210	0.620928	0.72505	0.76292	0.81368	0.739063	0.742249	0.702485	0.839575	0.747274	0.541334	0.824464	0.76217	0.83739	0.79708	0.65926	0.147757	0.0984679	0.143873	0.603701	0.267096	0.589493	0.0988973	0.05278	0.18607	0.05875	0.0931801	0.0897055	0.0874709	0.167368	0.108836	0.15285	0.161635	11	0.114322	cg17648210	21				Island
cg22535307	0.449525	0.6484	0.58152	0.74855	0.691847	0.674274	0.776697	0.788775	0.675161	0.501426	0.851258	0.71182	0.81076	0.67655	0.56182	0.539966	0.2765	0.493195	0.250744	0.429169	0.751616	0.0433735	0.01453	0.03877	0.00835	0.0442113	0.0447898	0.0519669	0.0910576	0.0606616	0.0809482	0.0855019	11	0.0512873	cg22535307	15	FBN1	NM_000138	TSS1500	Island
cg10684547	0.572645	0.6209	0.63945	0.67477	0.79093	0.69062	0.843825	0.792155	0.600576	0.557746	0.791748	0.66248	0.75076	0.65475	0.58212	0.531039	0.538511	0.698706	0.332802	0.61568	0.854402	0.0603693	0.03728	0.16123	0.03655	0.0633277	0.0587356	0.0731074	0.140209	0.0536937	0.197462	0.126006	11	0.0916338	cg10684547	7				Island
cg11657970	0.546948	0.45318	0.61941	0.77214	0.824955	0.477313	0.887101	0.463381	0.585454	0.516091	0.836766	0.44048	0.81787	0.71564	0.57696	0.32206	0.0441442	0.112704	0.167961	0.0621057	0.874043	0.0487057	0.00592	0.02237	0.02908	0.0378501	0.0463162	0.0315086	0.0455909	0.0383161	0.0718711	0.0694417	11	0.0406337	cg11657970	5	ABLIM3;ABLIM3	NM_014945;NM_014945	5'UTR;1stExon	Island
cg02353165	0.113522	0.74069	0.76197	0.01254	0.881252	0.80155	0.881628	0.866681	0.648078	0.56742	0.130369	0.78142	0.10035	0.72501	0.38622	0.102418	0.0589744	0.145157	0.607237	0.0876124	0.723743	0.0636593	0.00938	0.03892	0.01581	0.0743204	0.0535018	0.0660284	0.0697097	0.0784105	0.155172	0.156672	11	0.0710531	cg02353165	6	GNMT	NM_018960	TSS200	Island
cg19752627	0.59408	0.71537	0.71934	0.71793	0.711626	0.747476	0.810475	0.827231	0.686168	0.573566	0.646531	0.63928	0.80538	0.71404	0.66156	0.638852	0.160038	0.232655	0.37768	0.298684	0.864581	0.0773815	0.02304	0.07612	0.03286	0.0901225	0.0728287	0.0912521	0.170941	0.0851838	0.106771	0.145365	11	0.0883515	cg19752627	7	TMEM130;TMEM130;TMEM130	NM_001134451;NM_152913;NM_001134450	Body;Body;Body	Island
cg15457058	0.464842	0.69576	0.67385	0.79688	0.731711	0.682918	0.820421	0.725734	0.429081	0.397328	0.778655	0.69314	0.85637	0.69755	0.54588	0.43416	0.0428495	0.206	0.13777	0.0629778	0.710332	0.042178	0.00796	0.03158	0.00905	0.0515497	0.0410895	0.0429814	0.141696	0.050412	0.105368	0.0931034	11	0.056088	cg15457058	1	FOXE3	NM_012186	1stExon	Island
cg20460797	0.545565	0.71368	0.71012	0.01607	0.752877	0.686326	0.744716	0.762535	0.749574	0.546548	0.847201	0.73995	0.00352	0.70587	0.58998	0.05714	0.0316151	0.0745245	0.585283	0.197032	0.0514144	0.0478192	0.01364	0.05819	0.0168	0.0408841	0.0372592	0.0411581	0.108038	0.0420278	0.0918562	0.0793948	11	0.0524606	cg20460797	4	D4S234E;D4S234E	NM_001040101;NM_014392	TSS200;TSS200	Island
cg12243597	0.484802	0.71442	0.65918	0.16727	0.797829	0.765984	0.85528	0.869299	0.775702	0.556099	0.862341	0.74934	0.04571	0.76294	0.68768	0.259171	0.0838423	0.0980947	0.167181	0.0887089	0.0782697	0.0689054	0.00931	0.03666	0.02129	0.0843693	0.0653423	0.0742188	0.142992	0.0879514	0.142467	0.126593	11	0.0781908	cg12243597	12	FAM19A2;FAM19A2	NM_178539;NM_178539	5'UTR;1stExon	Island
cg05010179	0.55847	0.80459	0.75781	0.00465	0.577569	0.567185	0.865049	0.825495	0.680445	0.567605	0.783852	0.80169	0.00653	0.7294	0.69407	0.0632799	0.0510623	0.0915308	0.383089	0.154678	0.0862813	0.0473714	0.00854	0.03038	0.01163	0.0532958	0.0438812	0.0536893	0.0566728	0.0568783	0.10792	0.0795778	11	0.0499851	cg05010179	15	CYP1A1	NM_000499	TSS1500	Island
cg24810439	0.618444	0.69632	0.64405	0.57289	0.809912	0.73819	0.794092	0.78867	0.701681	0.595993	0.77378	0.69178	0.57712	0.73078	0.63192	0.0576198	0.052886	0.0509712	0.284972	0.0567	0.0391056	0.0448118	0.01912	0.10759	0.02962	0.0470101	0.0442016	0.0555987	0.0620928	0.0478525	0.116275	0.0810738	11	0.0595678	cg24810439	12	HRK	NM_003806	3'UTR	Island
cg07629454	0.621765	0.64227	0.30718	0.77388	0.769762	0.47114	0.836698	0.797727	0.651788	0.502672	0.87478	0.66671	0.84037	0.57776	0.58043	0.536867	0.702807	0.828024	0.539736	0.694628	0.884502	0.0761462	0.03034	0.03138	0.07693	0.0860191	0.104673	0.0893531	0.134051	0.0810141	0.136852	0.153465	11	0.0909295	cg07629454	3	CASR	NM_000388	5'UTR	Island
cg14334298	0.596724	0.68968	0.7707	0.72713	0.720007	0.750391	0.615326	0.805296	0.717728	0.575086	0.843453	0.70484	0.81688	0.71511	0.67075	0.542343	0.199086	0.786709	0.349843	0.30635	0.870129	0.104224	0.02911	0.0663	0.04457	0.1243	0.116148	0.105307	0.128803	0.0756184	0.161261	0.11587	11	0.0974102	cg14334298	2	MOGAT1;MOGAT1	NM_058165;NM_058165	5'UTR;1stExon	Island
cg11059239	0.0572409	0.65988	0.68822	0.52587	0.745486	0.716651	0.819323	0.0800588	0.647717	0.588911	0.833542	0.70672	0.73866	0.71263	0.61649	0.544426	0.0809652	0.134701	0.493179	0.192139	0.862486	0.0591146	0.01655	0.04426	0.01306	0.0618703	0.0558345	0.0674188	0.0939262	0.0685372	0.0637011	0.109117	11	0.0593991	cg11059239	20	TGM2;TGM2	NM_004613;NM_198951	TSS200;TSS200	Island
cg27166381	0.638001	0.75305	0.71379	0.83658	0.794412	0.660543	0.84782	0.88233	0.746306	0.547051	0.785878	0.80475	0.86286	0.79017	0.72391	0.71938	0.199356	0.815023	0.441958	0.368168	0.871445	0.0781	0.01801	0.04538	0.04303	0.0716635	0.0611817	0.0712382	0.0788849	0.0777688	0.101358	0.175603	11	0.0747471	cg27166381	12	STAC3	NM_145064	3'UTR	Island
cg19753526	0.490229	0.78508	0.78187	0.02112	0.803116	0.0582869	0.851075	0.850397	0.448186	0.55128	0.572956	0.78404	0.0123	0.80285	0.56906	0.0696137	0.0625791	0.343336	0.127363	0.150332	0.876362	0.0647551	0.00967	0.04975	0.02033	0.0539047	0.0604989	0.0544397	0.045913	0.0604285	0.0994876	0.122682	11	0.0583509	cg19753526	2	FHL2;FHL2;FHL2;FHL2;FHL2;FHL2;FHL2	NM_001039492;NM_201557;NM_001039492;NM_001450;NM_001450;NM_201555;NM_201555	1stExon;5'UTR;5'UTR;1stExon;5'UTR;5'UTR;1stExon	Island
cg13951572	0.660269	0.74893	0.73341	0.76129	0.819627	0.779325	0.883658	0.854238	0.779268	0.672484	0.887416	0.77077	0.80711	0.80277	0.50162	0.709886	0.761342	0.823427	0.647511	0.721544	0.88352	0.074268	0.04462	0.08065	0.05502	0.0793117	0.077131	0.0767448	0.0932975	0.0906519	0.129382	0.197224	11	0.0907546	cg13951572	8	SORBS3	NM_005775	TSS1500	Island
cg14953397	0.620106	0.72703	0.75714	0.55363	0.723531	0.733792	0.832624	0.734426	0.433924	0.603913	0.59327	0.76411	0.58069	0.76814	0.661	0.564966	0.373797	0.737466	0.411321	0.568808	0.828962	0.07798	0.01864	0.06555	0.0131	0.0688127	0.0711133	0.0770459	0.108192	0.0837638	0.117277	0.0876399	11	0.0717377	cg14953397	7	CLDN3	NM_001306	TSS1500	Island
cg00580047	0.520704	0.62594	0.61826	0.71815	0.771198	0.705148	0.50794	0.721406	0.734941	0.54493	0.816334	0.65694	0.78968	0.6862	0.60199	0.435712	0.0718065	0.532453	0.163613	0.167019	0.879627	0.0509125	0.01129	0.01714	0.02281	0.055028	0.0622756	0.0511323	0.0767774	0.0573379	0.0745105	0.0929116	11	0.0520114	cg00580047	11	HTATIP2;HTATIP2;HTATIP2;HTATIP2;HTATIP2;HTATIP2	NM_001098520;NM_001098522;NM_001098522;NM_006410;NM_001098521;NM_001098523	Body;5'UTR;1stExon;5'UTR;5'UTR;TSS200	Island
cg18531004	0.599011	0.74725	0.77068	0.84546	0.647658	0.73738	0.724899	0.747667	0.653829	0.557433	0.845617	0.77138	0.8727	0.79221	0.68384	0.579061	0.275205	0.654043	0.477739	0.411068	0.787884	0.0909554	0.05875	0.11053	0.07398	0.100818	0.086444	0.12666	0.127235	0.115201	0.15873	0.175662	11	0.111361	cg18531004	3				Island
cg23757899	0.623412	0.76139	0.75159	0.8273	0.789478	0.736062	0.823576	0.797699	0.732373	0.573648	0.8659	0.8009	0.8422	0.78746	0.69105	0.658516	0.428907	0.782647	0.292429	0.57348	0.861231	0.0911636	0.02501	0.06036	0.04601	0.0791478	0.0676546	0.0772405	0.119087	0.0755143	0.122089	0.121539	11	0.0804378	cg23757899	11	P2RY2;P2RY2;P2RY2	NM_176071;NM_002564;NM_176072	TSS1500;TSS200;TSS200	Island
cg12024969	0.521884	0.68946	0.72793	0.77106	0.639501	0.728577	0.737124	0.79828	0.726291	0.53303	0.848992	0.76572	0.82795	0.71653	0.58139	0.146408	0.145097	0.147272	0.144004	0.334329	0.812488	0.109021	0.05018	0.06592	0.04499	0.0728033	0.0956453	0.0747175	0.0892923	0.0611892	0.100661	0.148555	11	0.0829977	cg12024969	19	SH2D3A	NM_005490	TSS1500	Island
cg20122470	0.459247	0.64459	0.61631	0.77424	0.682143	0.665641	0.804295	0.769911	0.671345	0.534186	0.817394	0.71909	0.83711	0.73144	0.58798	0.478081	0.0903311	0.572635	0.258685	0.472508	0.81228	0.0688745	0.02427	0.07147	0.02492	0.0689732	0.0753593	0.0822755	0.085053	0.074432	0.0934717	0.120557	11	0.0717869	cg20122470	11	ATPGD1;ATPGD1	NM_001166222;NM_020811	TSS200;TSS200	Island
cg10445911	0.533565	0.65294	0.67995	0.73737	0.647571	0.62944	0.719577	0.753301	0.627594	0.510648	0.814505	0.71231	0.80273	0.70833	0.60317	0.303938	0.452274	0.698887	0.51112	0.577868	0.787193	0.0689296	0.02471	0.08144	0.02881	0.0667098	0.0715152	0.064586	0.0545199	0.0740599	0.078709	0.0598777	11	0.0612606	cg10445911	1				Island
cg10385411	0.575583	0.71349	0.73641	0.21356	0.785345	0.682933	0.870909	0.89141	0.61728	0.517619	0.836191	0.77994	0.28903	0.55281	0.50598	0.219029	0.11527	0.114286	0.351089	0.406759	0.803931	0.0473702	0.01089	0.03425	0.01357	0.0599318	0.0550549	0.0524976	0.06981	0.0542727	0.073304	0.108049	11	0.0526363	cg10385411	19	GRIN2D	NM_000836	TSS1500	Island
cg23939808	0.547219	0.60428	0.64473	0.62987	0.712432	0.684499	0.802796	0.82479	0.671507	0.534614	0.792231	0.64172	0.72319	0.64896	0.46933	0.602835	0.293078	0.443419	0.18616	0.527924	0.869005	0.0429448	0.01075	0.05767	0.03312	0.0490443	0.0498511	0.0506548	0.0867388	0.0535544	0.0657556	0.0766857	11	0.0524336	cg23939808	6	RNF39;RNF39	NM_025236;NM_170769	1stExon;1stExon	Island
cg22617773	0.55644	0.81845	0.822	0.06959	0.727893	0.632341	0.744563	0.354131	0.72755	0.513169	0.894367	0.83713	0.11677	0.80083	0.67815	0.577315	0.0815787	0.60319	0.241791	0.0853439	0.894586	0.158746	0.09364	0.09827	0.09089	0.0825324	0.136847	0.0737682	0.0542697	0.0723873	0.193889	0.092734	11	0.104361	cg22617773	6				Island
cg10512745	0.53257	0.774	0.70184	0.37542	0.662408	0.723965	0.86003	0.851109	0.512229	0.615158	0.540224	0.78599	0.77942	0.82354	0.60913	0.473822	0.103085	0.217315	0.256445	0.169439	0.875647	0.0612875	0.0279	0.09803	0.02558	0.0650085	0.0680237	0.0880319	0.152315	0.0679562	0.12228	0.0931439	11	0.0790506	cg10512745	1	DMRTA2	NM_032110	Body	Island
cg18262616	0.627875	0.69315	0.68207	0.01611	0.765336	0.722837	0.838792	0.720956	0.606653	0.551044	0.822527	0.74274	0.01404	0.7207	0.55339	0.581597	0.0878135	0.330847	0.286934	0.128526	0.868923	0.0718903	0.01858	0.06027	0.03178	0.0740234	0.0873262	0.0766603	0.0698758	0.0722823	0.11192	0.093062	11	0.0697882	cg18262616	1	GJB3;GJB3	NM_001005752;NM_024009	TSS1500;5'UTR	Island
cg23220551	0.576237	0.64992	0.68873	0.71948	0.742331	0.67629	0.766041	0.752718	0.49727	0.487888	0.85122	0.672	0.83216	0.67159	0.63071	0.487624	0.0963886	0.581173	0.366043	0.365735	0.809411	0.0595915	0.00807	0.06902	0.02732	0.054107	0.0608454	0.0512264	0.0850283	0.0684608	0.150536	0.12097	11	0.0686523	cg23220551	2	MFSD2B	NM_001080473	TSS200	Island
cg02999108	0.601485	0.68811	0.70244	0.80594	0.685134	0.739181	0.524519	0.744498	0.781235	0.555207	0.852637	0.7348	0.82874	0.74648	0.64346	0.351543	0.0778529	0.339953	0.176251	0.241304	0.825769	0.0807402	0.05039	0.0729	0.0562	0.0997736	0.0843207	0.0866919	0.072681	0.101829	0.112015	0.135071	11	0.0866012	cg02999108	11	HTATIP2;HTATIP2;HTATIP2;HTATIP2;HTATIP2;HTATIP2	NM_001098520;NM_001098522;NM_001098522;NM_006410;NM_001098521;NM_001098523	Body;5'UTR;1stExon;5'UTR;5'UTR;TSS200	Island
cg20753954	0.562937	0.70975	0.77236	0.85238	0.725386	0.73531	0.781483	0.787334	0.824891	0.588245	0.885608	0.77756	0.90277	0.77115	0.65258	0.351969	0.410128	0.814225	0.233161	0.686309	0.870181	0.0972571	0.03089	0.0421	0.03028	0.0800399	0.089799	0.106433	0.114148	0.100788	0.159842	0.191181	11	0.0947962	cg20753954	7				Island
cg03611007	0.608385	0.69023	0.71959	0.00829	0.78312	0.764119	0.849453	0.838375	0.715569	0.571327	0.847831	0.60704	0.00739	0.8029	0.68286	0.0889798	0.0601939	0.105396	0.365614	0.154719	0.114568	0.112957	0.00239	0.04405	0.02286	0.0669165	0.0561716	0.0732374	0.0859304	0.090501	0.134105	0.150449	11	0.0763244	cg03611007	10	PCDH21	NM_033100	TSS200	Island
cg10409248	0.492288	0.63009	0.61387	0.72318	0.75352	0.588617	0.773323	0.804968	0.670751	0.467127	0.790767	0.70032	0.783	0.68119	0.56576	0.0924827	0.0643416	0.535601	0.122857	0.238486	0.856135	0.0723458	0.02646	0.07723	0.03012	0.0884932	0.0771348	0.0592762	0.0594281	0.0603936	0.104137	0.11901	11	0.0703663	cg10409248	17				Island
cg24673771	0.515758	0.65783	0.68351	0.79818	0.795655	0.636647	0.789821	0.743536	0.673096	0.426561	0.813648	0.69262	0.84957	0.67345	0.58823	0.604822	0.159967	0.364254	0.250348	0.51149	0.836902	0.0559635	0.03621	0.04946	0.06147	0.059053	0.0687915	0.0832281	0.0717756	0.0733273	0.126147	0.101816	11	0.0715674	cg24673771	2				Island
cg13298116	0.559531	0.70786	0.70827	0.80488	0.691898	0.704404	0.765108	0.774227	0.598299	0.49913	0.865999	0.75747	0.87908	0.53855	0.61401	0.637065	0.443457	0.734963	0.572531	0.589176	0.84443	0.0873411	0.02155	0.03999	0.04269	0.122013	0.0771156	0.0926117	0.120276	0.0700219	0.121077	0.158331	11	0.0866379	cg13298116	11	EML3;MTA2	NM_153265;NM_004739	3'UTR;TSS1500	Island
cg16011583	0.104351	0.73996	0.04336	0.80215	0.711315	0.684725	0.608241	0.788231	0.521784	0.592844	0.619431	0.74489	0.85094	0.74893	0.53634	0.654678	0.304152	0.705195	0.323449	0.643733	0.861743	0.0730799	0.02975	0.07039	0.03792	0.0832026	0.099532	0.0843418	0.105125	0.0863297	0.134991	0.0988411	11	0.0821367	cg16011583	17	C17orf82;C17orf82	NM_203425;NM_203425	1stExon;5'UTR	Island
cg13457890	0.243069	0.68658	0.68965	0.82472	0.807208	0.790392	0.860119	0.81492	0.706596	0.542997	0.897882	0.73699	0.8654	0.79078	0.67164	0.438175	0.307589	0.75475	0.238297	0.328279	0.905058	0.129273	0.02034	0.03281	0.05986	0.163776	0.168192	0.154548	0.157315	0.163567	0.164244	0.197178	11	0.128282	cg13457890	11	LRDD;LRDD;LRDD	NM_018494;NM_145887;NM_145886	5'UTR;TSS1500;5'UTR	Island
cg20923245	0.598383	0.63591	0.52198	0.70902	0.841221	0.778354	0.866458	0.811825	0.784955	0.704875	0.512192	0.637	0.76637	0.63865	0.57356	0.673476	0.697673	0.843503	0.665548	0.693238	0.919774	0.108366	0.06071	0.04878	0.05887	0.169102	0.128824	0.138548	0.145904	0.113769	0.142225	0.172834	11	0.117085	cg20923245	12	TXNRD1;TXNRD1;TXNRD1;EID3;TXNRD1;TXNRD1	NM_182729;NM_182743;NM_001093771;NM_001008394;NM_003330;NM_182742	5'UTR;5'UTR;Body;TSS200;Body;5'UTR	Island
cg11112419	0.597445	0.68219	0.73267	0.54745	0.704883	0.648954	0.754733	0.810804	0.653183	0.590087	0.827775	0.70489	0.57917	0.71487	0.64918	0.289574	0.0741691	0.602925	0.432526	0.2239	0.866578	0.0698473	0.02193	0.05734	0.03044	0.0596766	0.0563213	0.0561313	0.0538755	0.0726392	0.164036	0.0701581	11	0.0647632	cg11112419	7	CDCA7L;CDCA7L;CDCA7L	NM_001127370;NM_001127371;NM_018719	TSS200;TSS200;TSS200	Island
cg07843056	0.479598	0.71018	0.57557	0.74492	0.646341	0.650626	0.684738	0.761126	0.393624	0.490183	0.816858	0.75113	0.84095	0.79063	0.63043	0.387366	0.0668021	0.111006	0.211487	0.138501	0.81944	0.0511868	0.0013	0.0339	0.0241	0.0453023	0.0466702	0.0550071	0.0682462	0.0553019	0.0826816	0.126778	11	0.0536795	cg07843056	6	FKBP5;FKBP5;FKBP5;FKBP5	NM_001145777;NM_001145776;NM_004117;NM_001145775	TSS200;TSS200;TSS200;5'UTR	Island
cg19741456	0.366257	0.64576	0.68651	0.7482	0.727835	0.675532	0.742478	0.690784	0.56014	0.54313	0.823595	0.66606	0.8108	0.71752	0.55111	0.109527	0.104618	0.6311	0.274979	0.351427	0.846093	0.052668	0.00523	0.02074	0.01711	0.057998	0.0533511	0.0613027	0.0717781	0.05837	0.0945021	0.107446	11	0.0545905	cg19741456	1	FBXO6	NM_018438	TSS200	Island
cg14996783	0.606348	0.67698	0.64683	0.8092	0.700666	0.544069	0.698549	0.692942	0.712662	0.582529	0.780771	0.76729	0.85341	0.74043	0.64203	0.609065	0.23179	0.670218	0.242908	0.573788	0.833124	0.128801	0.01397	0.06025	0.03304	0.108668	0.0951112	0.119578	0.132561	0.0883074	0.147421	0.143723	11	0.0974028	cg14996783	7	TRIL	NM_014817	1stExon	Island
cg10426464	0.49563	0.68286	0.5682	0.76371	0.691444	0.599526	0.820021	0.848094	0.720728	0.554891	0.847714	0.70909	0.81825	0.65184	0.57423	0.56511	0.606929	0.721337	0.542474	0.600317	0.783549	0.133451	0.03974	0.05703	0.03275	0.143494	0.130026	0.100263	0.0789198	0.0939122	0.184506	0.101224	11	0.0995741	cg10426464	15	C2CD4B	NM_001007595	TSS200	Island
cg14291622	0.454042	0.6363	0.64824	0.64236	0.732926	0.631086	0.775951	0.833357	0.589833	0.497703	0.860296	0.65474	0.74848	0.62471	0.54874	0.515977	0.0594349	0.421164	0.304805	0.135922	0.806388	0.0399208	0.01587	0.02487	0.01474	0.0384163	0.0425416	0.0564487	0.057879	0.0511744	0.0749318	0.0775875	11	0.0449436	cg14291622	9	PLIN2;PLIN2	NM_001122;NM_001122	5'UTR;1stExon	Island
cg13930105	0.597248	0.67666	0.6015	0.00738	0.788657	0.707933	0.843456	0.810555	0.663976	0.528285	0.826944	0.68577	0.01156	0.73885	0.63741	0.363946	0.0902092	0.608529	0.294547	0.242413	0.867962	0.0634546	0.01455	0.01597	0.02051	0.067623	0.067918	0.0704172	0.0994053	0.0895076	0.145447	0.157126	11	0.0738118	cg13930105	1				Island
cg24480695	0.565233	0.67147	0.64492	0.73745	0.731471	0.70407	0.791075	0.84059	0.640176	0.510211	0.820299	0.69655	0.82781	0.72056	0.60881	0.165118	0.0752518	0.50248	0.173959	0.197637	0.768669	0.0660796	0.07706	0.07777	0.01849	0.0606344	0.0717222	0.0693531	0.084381	0.0668412	0.0931824	0.0817803	11	0.069754	cg24480695	11	IGSF22	NM_173588	Body	Island
cg12364324	0.658327	0.72101	0.65301	0.75592	0.814508	0.772406	0.8854	0.827273	0.757199	0.605288	0.850967	0.71021	0.82396	0.73171	0.55662	0.431706	0.748775	0.827907	0.700321	0.767704	0.908489	0.0986547	0.02362	0.07421	0.04095	0.101078	0.0969134	0.101516	0.122007	0.113271	0.145914	0.176169	11	0.0994821	cg12364324	5	FGF18	NM_003862	Body	Island
cg14912728	0.600836	0.72804	0.69397	0.47823	0.80344	0.721148	0.868506	0.842492	0.653872	0.493715	0.863216	0.77091	0.7008	0.47133	0.61242	0.107482	0.174632	0.066767	0.206706	0.0825569	0.751878	0.071684	0.00365	0.02879	0.02133	0.0964494	0.0869631	0.0803915	0.080432	0.0793682	0.0849745	0.164746	11	0.0726163	cg14912728	17	PMP22;PMP22;PMP22	NM_153321;NM_153322;NM_000304	5'UTR;TSS1500;5'UTR	Island
cg16721191	0.60023	0.66865	0.69452	0.41783	0.764319	0.674441	0.782982	0.819426	0.726846	0.561453	0.828443	0.70183	0.47967	0.7282	0.66839	0.614221	0.557375	0.774125	0.611356	0.649551	0.870778	0.0940412	0.04414	0.05842	0.03783	0.104128	0.0841186	0.100564	0.110581	0.0939568	0.181332	0.190425	11	0.099958	cg16721191	1	HMCN1	NM_031935	TSS200	Island
cg09401099	0.590033	0.61439	0.62041	0.73019	0.679447	0.712202	0.817423	0.766144	0.564518	0.517237	0.831247	0.61428	0.80288	0.6776	0.59217	0.543492	0.366563	0.720605	0.2659	0.403641	0.850976	0.0850331	0.02228	0.03992	0.01955	0.102958	0.0643804	0.0493945	0.0978811	0.0571791	0.117388	0.0822286	11	0.0671084	cg09401099	3				Island
cg03180780	0.542187	0.66929	0.66537	0.78282	0.691381	0.676095	0.802432	0.627992	0.661441	0.50868	0.792921	0.71924	0.79006	0.68674	0.58346	0.415546	0.606829	0.677188	0.327567	0.612974	0.824726	0.0635894	0.03657	0.12642	0.06291	0.0526364	0.0576292	0.0750842	0.0643131	0.0692209	0.083955	0.123118	11	0.0741315	cg03180780	1	SAMD11	NM_152486	TSS200	Island
cg16484943	0.628093	0.8138	0.83531	0.82316	0.745615	0.582047	0.818314	0.833045	0.775266	0.634838	0.562933	0.86411	0.86243	0.86694	0.75222	0.184829	0.0542962	0.279846	0.182271	0.0812373	0.058741	0.0585542	0	0.05992	0.02409	0.0453945	0.0544175	0.0412984	0.0701873	0.0526002	0.182427	0.133018	11	0.0656279	cg16484943	11	PLA2G16;PLA2G16	NM_007069;NM_001128203	TSS200;TSS200	Island
cg14203525	0.612503	0.72351	0.70739	0.13382	0.770398	0.718496	0.742514	0.812461	0.649988	0.566955	0.874319	0.70599	0.17983	0.76676	0.62413	0.576387	0.409703	0.469457	0.334997	0.642675	0.855021	0.0716675	0.02513	0.04233	0.03373	0.0679581	0.0653739	0.0664344	0.0694384	0.082178	0.103361	0.176471	11	0.0730974	cg14203525	3	GAP43;GAP43	NM_002045;NM_001130064	Body;5'UTR	Island
cg25125441	0.622079	0.68932	0.67342	0.01008	0.697883	0.538533	0.830194	0.844026	0.743584	0.563878	0.837612	0.70242	0.01466	0.72023	0.497	0.398191	0.0813975	0.247748	0.167059	0.140721	0.859948	0.0631857	0.01134	0.02136	0.0191	0.0709653	0.0703181	0.0529162	0.0693699	0.0549733	0.0884312	0.101354	11	0.0566649	cg25125441	14				Island
cg00437985	0.531731	0.63977	0.62067	0.76916	0.804785	0.750858	0.828431	0.793101	0.782967	0.651826	0.761524	0.67615	0.83051	0.75409	0.60806	0.46363	0.0974253	0.197036	0.369803	0.187752	0.770567	0.0883061	0.02587	0.04691	0.05375	0.0898899	0.0868784	0.0924719	0.0950275	0.088186	0.128571	0.157877	11	0.0867035	cg00437985	16	CRYM	NM_001014444	5'UTR	Island
cg17573068	0.555171	0.70177	0.6902	0.76203	0.673697	0.654569	0.645924	0.740213	0.646594	0.474075	0.779391	0.6941	0.83934	0.71708	0.62441	0.527366	0.616716	0.661089	0.47195	0.590262	0.781574	0.066976	0.01882	0.09228	0.02992	0.0568485	0.0589253	0.0503424	0.0969224	0.0699873	0.0978029	0.139342	11	0.0707424	cg17573068	11	CNIH2	NM_182553	TSS200	Island
cg20399509	0.510848	0.64871	0.64868	0.7486	0.631351	0.672877	0.752716	0.765965	0.680336	0.530183	0.858238	0.65309	0.79297	0.74233	0.51684	0.585099	0.546991	0.688946	0.514667	0.48135	0.869977	0.0710997	0.02124	0.06551	0.03217	0.065719	0.0534428	0.0677691	0.110935	0.0722254	0.121443	0.15772	11	0.0762977	cg20399509	21	C21orf57	NM_058181	3'UTR	Island
cg24575245	0.596966	0.69195	0.68554	0.52696	0.774243	0.738587	0.0573095	0.83839	0.76536	0.590939	0.864727	0.70397	0.403	0.64194	0.60513	0.385278	0.233943	0.613599	0.364994	0.303175	0.842782	0.0548738	0.00668	0.00305	0.00759	0.0625372	0.0568597	0.0656965	0.0752627	0.0614292	0.0888485	0.103839	11	0.0533334	cg24575245	11	ARHGAP20	NM_020809	Body	Island
cg22219225	0.532312	0.65453	0.56562	0.7461	0.743556	0.642901	0.713009	0.786252	0.631693	0.501841	0.816255	0.70093	0.80734	0.71789	0.56432	0.134594	0.0767205	0.437619	0.314982	0.248007	0.891368	0.0643711	0.01975	0.05455	0.02566	0.067902	0.0647803	0.0706238	0.0835298	0.0637598	0.1035	0.085193	11	0.0639654	cg22219225	19	ZNF114	NM_153608	5'UTR	Island
cg12120729	0.591837	0.69882	0.7023	0.75053	0.695658	0.709078	0.721797	0.74808	0.68763	0.599677	0.784571	0.74037	0.81211	0.73546	0.55932	0.19988	0.105563	0.609827	0.131889	0.177312	0.815098	0.0918394	0.03788	0.04412	0.08125	0.0718262	0.084333	0.0859006	0.107955	0.0730549	0.196914	0.109551	11	0.0895112	cg12120729	19				Island
cg05366459	0.567206	0.64855	0.66542	0.72794	0.723764	0.738628	0.79303	0.725325	0.687569	0.563029	0.807047	0.66934	0.79182	0.66802	0.59637	0.115346	0.0680042	0.115965	0.524924	0.246454	0.802909	0.0644586	0.0179	0.0878	0.0608	0.065453	0.0688699	0.0692432	0.112735	0.068136	0.116573	0.0934622	11	0.0750391	cg05366459	15	SNX22;SNX22	NM_024798;NM_024798	1stExon;5'UTR	Island
cg25535587	0.620502	0.73813	0.75434	0.8075	0.739528	0.734412	0.763433	0.751897	0.75497	0.581263	0.836572	0.80866	0.86014	0.64395	0.72954	0.156478	0.109276	0.428783	0.269636	0.34188	0.244562	0.0906545	0.06986	0.13793	0.06096	0.0902553	0.0806623	0.0840623	0.152213	0.084588	0.121209	0.122121	11	0.0995014	cg25535587	10	DYDC2;DYDC1	NM_032372;NM_138812	TSS200;5'UTR	Island
cg11108676	0.488275	0.74249	0.73318	0.57574	0.789145	0.723141	0.829148	0.800907	0.788028	0.549147	0.811255	0.78007	0.54045	0.6806	0.59757	0.454141	0.0709646	0.149232	0.164032	0.100607	0.532689	0.0681038	0.00858	0.02315	0.02144	0.079921	0.0860235	0.0790698	0.101115	0.0786446	0.0923021	0.109844	11	0.0680176	cg11108676	15	NTRK3;NTRK3;NTRK3	NM_002530;NM_001007156;NM_001012338	TSS1500;TSS1500;TSS1500	Island
cg02515468	0.570872	0.64205	0.70355	0.77414	0.620423	0.71651	0.78809	0.816371	0.682339	0.542268	0.760937	0.71597	0.80518	0.48999	0.63917	0.407445	0.0978732	0.25523	0.219702	0.209709	0.850209	0.0758566	0.02393	0.08011	0.01395	0.0753584	0.0667374	0.0657459	0.0911866	0.060372	0.127941	0.157561	11	0.07625	cg02515468	11	IGSF22	NM_173588	Body	Island
cg02062409	0.534279	0.63511	0.64986	0.7393	0.770121	0.636765	0.751944	0.766242	0.69126	0.537277	0.805663	0.6804	0.79456	0.67536	0.61056	0.215125	0.177321	0.070716	0.209696	0.29476	0.784006	0.0527404	0.01677	0.06197	0.01682	0.0498931	0.086916	0.0510708	0.128771	0.0473366	0.0735817	0.127032	11	0.0648093	cg02062409	12				Island
cg12258919	0.538791	0.72825	0.72475	0.53348	0.635621	0.705396	0.733606	0.688274	0.629568	0.526253	0.819403	0.75301	0.58159	0.75698	0.59234	0.342253	0.64514	0.662416	0.642658	0.611124	0.771027	0.0690451	0.03223	0.10519	0.03786	0.0517472	0.0642441	0.0664633	0.0693814	0.0588631	0.110446	0.139197	11	0.0731515	cg12258919	16	NTN3	NM_006181	TSS200	Island
cg20296461	0.597672	0.68894	0.67488	0.7433	0.782601	0.765213	0.75243	0.159151	0.738634	0.623041	0.567669	0.71171	0.8241	0.70494	0.4722	0.515666	0.0937876	0.603895	0.398087	0.538201	0.881923	0.0737867	0.02202	0.05034	0.02854	0.070841	0.0788452	0.0759982	0.11659	0.0834686	0.151265	0.112716	11	0.0785828	cg20296461	10				Island
cg00912598	0.608106	0.68512	0.70474	0.7676	0.764913	0.75772	0.720797	0.846399	0.765689	0.606219	0.792465	0.67783	0.78685	0.72042	0.63017	0.714923	0.648207	0.732168	0.675099	0.677496	0.855913	0.112364	0.08314	0.11063	0.07167	0.129792	0.119193	0.119424	0.16635	0.122702	0.192499	0.16759	11	0.12685	cg00912598	2	DNMT3A;DNMT3A;DNMT3A	NM_022552;NM_153759;NM_175629	Body;TSS200;Body	Island
cg24442740	0.568885	0.70593	0.72443	0.80954	0.659378	0.661969	0.821466	0.679981	0.705415	0.546469	0.836547	0.75003	0.85983	0.7708	0.54559	0.353191	0.0728059	0.680081	0.363288	0.290135	0.801182	0.0708822	0.01536	0.01663	0.04524	0.149678	0.0680721	0.107513	0.105527	0.0710655	0.160516	0.133313	11	0.0857996	cg24442740	1	AHDC1	NM_001029882	5'UTR	Island
cg23685712	0.592741	0.62431	0.61567	0.7032	0.78958	0.663096	0.841601	0.777962	0.731339	0.600499	0.779933	0.62643	0.77242	0.66158	0.54766	0.0596456	0.0584673	0.0843909	0.112265	0.0724088	0.556437	0.0563502	0.02685	0.0542	0.02994	0.0467017	0.0526763	0.0659319	0.0616798	0.0549128	0.163468	0.0723117	11	0.0622747	cg23685712	20	CYP24A1;CYP24A1	NM_001128915;NM_000782	1stExon;1stExon	Island
cg00060320	0.649089	0.68113	0.27291	0.34862	0.499377	0.56873	0.857834	0.845767	0.732532	0.540145	0.826929	0.69554	0.46257	0.69981	0.58721	0.570446	0.621472	0.740115	0.629987	0.651415	0.890741	0.08	0.01318	0.02436	0.0147	0.0829724	0.065594	0.0675541	0.120169	0.0821769	0.157783	0.165332	11	0.0794382	cg00060320	3	KY	NM_178554	TSS200	Island
cg20647610	0.668513	0.71992	0.71679	0.66279	0.887314	0.797908	0.923823	0.864138	0.835477	0.660156	0.835586	0.76149	0.78187	0.75773	0.61223	0.689163	0.30398	0.903301	0.243526	0.327716	0.923588	0.0708433	0.01374	0.0486	0.02261	0.0618446	0.0687008	0.0681847	0.169269	0.0733484	0.160042	0.188102	11	0.085935	cg20647610	2	WDR69	NM_178821	TSS200	Island
cg13836638	0.475569	0.47009	0.68987	0.71948	0.75731	0.657457	0.84383	0.768533	0.499953	0.478148	0.651062	0.51475	0.79766	0.70329	0.59627	0.489532	0.343257	0.615785	0.563347	0.36868	0.846678	0.0358403	0.01574	0.06466	0.0151	0.0344123	0.0363535	0.0390018	0.0944502	0.0469091	0.0622391	0.122548	11	0.0515686	cg13836638	22				Island
cg10990312	0.564153	0.66001	0.57671	0.00663	0.79458	0.63681	0.82606	0.837659	0.804777	0.636965	0.879874	0.71841	0.00753	0.78764	0.44308	0.0793691	0.0630424	0.141047	0.190265	0.0761097	0.619076	0.0742942	0.01803	0.02113	0.01302	0.0623195	0.0563068	0.0623969	0.0655829	0.0688753	0.0984474	0.133523	11	0.061266	cg10990312	2	C2orf89	NM_001080824	TSS200	Island
cg14572967	0.541178	0.63817	0.62996	0.67038	0.759478	0.680878	0.813613	0.858317	0.799703	0.53824	0.833617	0.67958	0.7903	0.58053	0.58056	0.552553	0.219873	0.263338	0.308077	0.601223	0.835498	0.0992033	0.01406	0.03997	0.01092	0.0575306	0.0824094	0.073732	0.126121	0.0946535	0.103018	0.187333	11	0.0808137	cg14572967	9	CD72	NM_001782	Body	Island
cg08575330	0.482701	0.66907	0.80522	0.75563	0.723146	0.694215	0.139303	0.761072	0.675328	0.558943	0.502695	0.70576	0.85137	0.769	0.382	0.0589556	0.043209	0.107331	0.0725425	0.151051	0.817144	0.0539132	0.0118	0.05414	0.02161	0.0434417	0.0532345	0.0450501	0.0814868	0.0559766	0.0712154	0.0750559	11	0.0515385	cg08575330	2	SP9	NM_001145250	1stExon	Island
cg27601198	0.5593	0.6858	0.61245	0.69709	0.806637	0.600632	0.661559	0.865563	0.704475	0.629533	0.759308	0.71794	0.70511	0.70967	0.37434	0.676659	0.159354	0.854242	0.275782	0.488042	0.890484	0.107881	0.01749	0.07792	0.03269	0.0672629	0.0808222	0.0755844	0.154185	0.086115	0.168593	0.165899	11	0.0940402	cg27601198	16				Island
cg03880509	0.440587	0.71275	0.42488	0.00976	0.6384	0.673793	0.835961	0.878974	0.737338	0.556321	0.669018	0.77533	0.0033	0.73135	0.57513	0.0848896	0.0608591	0.11425	0.295426	0.108722	0.903034	0.056574	0.00921	0.01317	0.02016	0.0545068	0.0553659	0.0471377	0.0864872	0.0533657	0.0593661	0.0926209	11	0.0498149	cg03880509	6	LTB;LTB	NM_002341;NM_009588	Body;3'UTR	Island
cg08920068	0.621143	0.73738	0.57861	0	0.816721	0.75002	0.872665	0.839778	0.810382	0.635805	0.887102	0.70157	0.03622	0.76052	0.52059	0.0914879	0.0904322	0.305572	0.173494	0.0927835	0.0554381	0.0779421	0.04788	0.03391	0.03017	0.0947172	0.0839924	0.0738055	0.0819722	0.094199	0.126084	0.142338	11	0.0806372	cg08920068	5	LOX	NM_002317	TSS200	Island
cg26770917	0.475287	0.63785	0.65578	0.71405	0.739164	0.58941	0.718627	0.719665	0.501714	0.43096	0.804472	0.66114	0.82492	0.72124	0.48985	0.504942	0.0379089	0.374628	0.0867882	0.0476979	0.831869	0.0498904	0.0087	0.00906	0.00878	0.0442648	0.0498065	0.0480239	0.0499008	0.0502632	0.0700588	0.0826568	11	0.042855	cg26770917	21	OLIG1;OLIG1	NM_138983;NM_138983	1stExon;3'UTR	Island
cg24928391	0.659629	0.72072	0.67754	0.10554	0.831881	0.614844	0.858263	0.817069	0.777482	0.57802	0.879745	0.75923	0.10366	0.76892	0.68899	0.134117	0.0920105	0.081232	0.259336	0.0796534	0.288889	0.0882628	0.0389	0.06955	0.03048	0.0725851	0.0816643	0.0742729	0.192977	0.0631336	0.128722	0.121969	11	0.0875016	cg24928391	8	SOX17	NM_022454	TSS200	Island
cg03135061	0.561141	0.58602	0.69263	0.69478	0.763835	0.674784	0.782873	0.791777	0.65388	0.521504	0.790653	0.64574	0.79995	0.66221	0.55026	0.598955	0.392802	0.566658	0.463329	0.554898	0.871784	0.0795731	0.02049	0.05344	0.01903	0.0872818	0.0738416	0.0789686	0.175553	0.0807095	0.0695051	0.100907	11	0.0763	cg03135061	2	DYSF;DYSF;DYSF;DYSF;DYSF;DYSF;DYSF;DYSF;DYSF;DYSF;DYSF;DYSF;DYSF;DYSF	NM_001130978;NM_001130977;NM_001130981;NM_001130980;NM_001130979;NM_001130977;NM_001130980;NM_001130979;NM_001130976;NM_003494;NM_003494;NM_001130981;NM_001130978;NM_001130976	5'UTR;1stExon;5'UTR;1stExon;1stExon;5'UTR;5'UTR;5'UTR;1stExon;5'UTR;1stExon;1stExon;1stExon;5'UTR	Island
cg19414598	0.42993	0.82551	0.77612	0.82286	0.758297	0.687589	0.787661	0.727657	0.745157	0.655748	0.811738	0.81835	0.8534	0.68696	0.78102	0.536649	0.142441	0.340352	0.27082	0.537104	0.846131	0.118292	0.02996	0.10538	0.05413	0.11085	0.116513	0.10248	0.152303	0.0903857	0.149912	0.133492	11	0.105791	cg19414598	22	DMC1	NM_007068	5'UTR	Island
cg13498289	0.640541	0.83403	0.87922	0.05836	0.731	0.808835	0.836026	0.818158	0.723388	0.52372	0.879313	0.88618	0.04092	0.00847	0.4222	0.239037	0.0763304	0.119248	0.305546	0.114352	0.0939844	0.0842268	0.02862	0.10441	0.02133	0.0777293	0.0784184	0.0911663	0.165746	0.0928527	0.148926	0.173347	11	0.0969793	cg13498289	6	BMP6	NM_001718	Body	Island
cg20931042	0.572954	0.6714	0.6972	0.78491	0.724402	0.734929	0.737827	0.782919	0.681046	0.540369	0.814435	0.70614	0.82053	0.71754	0.64045	0.569442	0.5787	0.712703	0.653356	0.661353	0.86078	0.132399	0.08332	0.11963	0.10108	0.111581	0.0724013	0.0966497	0.155124	0.091732	0.153105	0.123843	11	0.112806	cg20931042	11	DRD4	NM_000797	TSS200	Island
cg24984653	0.592293	0.67278	0.61584	0.00793	0.772789	0.732676	0.760368	0.789761	0.69481	0.576253	0.856146	0.69541	0.00756	0.75269	0.61259	0.26777	0.0792959	0.082211	0.195625	0.151784	0.852122	0.0780275	0.02225	0.01951	0.01431	0.0616127	0.0742174	0.0742271	0.0931001	0.0953266	0.152294	0.136241	11	0.0746469	cg24984653	5	HAPLN1	NM_001884	TSS1500	Island
cg07821354	0.608721	0.72971	0.7107	0.65936	0.752258	0.779968	0.624435	0.8428	0.730408	0.514302	0.79992	0.75213	0.66901	0.77871	0.65922	0.0967496	0.101342	0.14826	0.544432	0.162604	0.803575	0.11862	0.06555	0.08448	0.05095	0.102996	0.104855	0.0906077	0.100739	0.0887781	0.0971131	0.159118	11	0.0967096	cg07821354	19	SH2D3A	NM_005490	TSS1500	Island
cg03101021	0.558875	0.56403	0.68829	0.73156	0.740053	0.710564	0.866833	0.799443	0.739671	0.645423	0.799607	0.67243	0.80599	0.65745	0.59097	0.569612	0.213309	0.672646	0.217818	0.5164	0.897378	0.130476	0.02252	0.02427	0.02955	0.112925	0.14819	0.111586	0.12949	0.0965761	0.13995	0.114234	11	0.0963426	cg03101021	7	GRM8	NM_001127323	5'UTR	Island
cg21989213	0.455817	0.72074	0.01663	0.47791	0.778943	0.539294	0.83747	0.887057	0.748859	0.473139	0.747068	0.85383	0.74328	0.07088	0.57951	0.0561268	0.0910833	0.451161	0.214378	0.0359903	0.0377441	0.0388759	0.01711	0.03436	0.00452	0.0367368	0.035752	0.0331842	0.0432549	0.0496749	0.0742438	0.0785423	11	0.0405686	cg21989213	17	MPP2	NM_005374	5'UTR	Island
cg15554007	0.52068	0.66156	0.62941	0.61461	0.762912	0.633985	0.820727	0.819105	0.631135	0.518445	0.798222	0.66241	0.71701	0.62574	0.56737	0.0911233	0.132273	0.187264	0.294118	0.43632	0.849541	0.0491684	0.01093	0.03766	0.01138	0.0438909	0.0422327	0.0458416	0.0545989	0.0479288	0.131353	0.105715	11	0.0527908	cg15554007	22	MAPK11	NM_002751	TSS200	Island
cg26681211	0.586804	0.63464	0.70222	0.77437	0.795429	0.685001	0.560567	0.766005	0.80132	0.571624	0.854818	0.68411	0.83571	0.74485	0.64476	0.463486	0.182075	0.717883	0.234986	0.23779	0.885347	0.113226	0.04189	0.03156	0.02726	0.136645	0.124069	0.11155	0.155526	0.109939	0.109553	0.150565	11	0.101071	cg26681211	11	HTATIP2;HTATIP2;HTATIP2;HTATIP2;HTATIP2;HTATIP2	NM_001098520;NM_001098522;NM_001098522;NM_006410;NM_001098521;NM_001098523	Body;5'UTR;1stExon;5'UTR;5'UTR;TSS200	Island
cg01227006	0.639199	0.72747	0.715	0.73852	0.771704	0.747174	0.220943	0.802909	0.741839	0.604909	0.863212	0.77447	0.82362	0.75551	0.67905	0.144474	0.148966	0.617039	0.243695	0.230613	0.733562	0.121979	0.02645	0.0348	0.03615	0.116667	0.107084	0.132067	0.177139	0.112557	0.145768	0.168165	11	0.107166	cg01227006	10	LRRC20;LRRC20;LRRC20	NM_018239;NM_018205;NM_207119	5'UTR;5'UTR;TSS200	Island
cg18857062	0.572564	0.59989	0.67741	0.61595	0.786008	0.726296	0.795326	0.852977	0.654391	0.514527	0.823653	0.6725	0.72047	0.66492	0.52628	0.613123	0.573039	0.857959	0.683133	0.625362	0.873938	0.114069	0.02855	0.05951	0.04873	0.151199	0.144298	0.137752	0.118095	0.120854	0.126443	0.102661	11	0.104742	cg18857062	6	CRIP3	NM_206922	Body	Island
cg18790597	0.536581	0.54431	0.57385	0.67337	0.787954	0.678106	0.861349	0.774874	0.70847	0.519634	0.785905	0.6213	0.78882	0.64733	0.41685	0.245793	0.0442268	0.264307	0.209843	0.0809269	0.849262	0.0355358	0.01488	0.02558	0.01546	0.0481228	0.0480114	0.0635749	0.13601	0.0509994	0.139625	0.126997	11	0.0640724	cg18790597	4	FAM184B	NM_015688	TSS200	Island
cg19875969	0.564996	0.59895	0.60821	0.03625	0.708257	0.687347	0.747817	0.795074	0.626977	0.554033	0.86383	0.70283	0.03054	0.69843	0.50988	0.610149	0.645563	0.782318	0.619809	0.611022	0.844048	0.0681911	0.02431	0.03486	0.03503	0.0726182	0.0716586	0.0970819	0.100472	0.111635	0.102092	0.161656	11	0.079964	cg19875969	5	FAM172A;FAM172A;FAM172A;FAM172A;MIR2277	NR_028080;NM_032042;NM_001163418;NM_001163417;NR_031754	Body;3'UTR;3'UTR;3'UTR;TSS200	Island
cg10725121	0.110906	0.66604	0.68223	0.74617	0.623921	0.673128	0.587668	0.709202	0.660488	0.52208	0.80349	0.70995	0.82228	0.71459	0.61283	0.0651669	0.059322	0.0858405	0.234409	0.0562365	0.737812	0.0494576	0.018	0.06472	0.03029	0.0444153	0.0469678	0.0413048	0.0532987	0.059545	0.0589368	0.082336	11	0.0499338	cg10725121	17	MAPT;MAPT;LOC100128977;MAPT;MAPT;MAPT;LOC100130148;MAPT	NM_001123067;NM_016835;NR_024559;NM_016834;NM_016841;NM_005910;NR_024560;NM_001123066	5'UTR;5'UTR;TSS1500;5'UTR;5'UTR;5'UTR;TSS200;5'UTR	Island
cg19649564	0.486218	0.46024	0.75453	0.02627	0.805427	0.758202	0.853364	0.892302	0.764496	0.582882	0.881463	0.41439	0.01513	0.7773	0.71175	0.0816929	0.0920896	0.0963941	0.295241	0.103382	0.0768804	0.067671	0.01601	0.02687	0.01454	0.0816303	0.0749385	0.0753083	0.0633431	0.0715944	0.106844	0.115642	11	0.0649447	cg19649564	11	SLC37A2;SLC37A2	NM_198277;NM_001145290	TSS200;TSS200	Island
cg03699182	0.567668	0.68536	0.68113	0.76187	0.774208	0.723133	0.866201	0.809933	0.695734	0.547516	0.796253	0.70691	0.82868	0.6918	0.63948	0.356413	0.26965	0.275027	0.272802	0.131309	0.742923	0.078601	0.04648	0.15771	0.08553	0.0808535	0.0773094	0.0675892	0.0800574	0.0702562	0.12234	0.0901361	11	0.0869875	cg03699182	2	INHBB	NM_002193	1stExon	Island
cg08838671	0.534968	0.71898	0.65807	0.77785	0.705718	0.689546	0.865425	0.670893	0.767039	0.523514	0.866176	0.76282	0.82425	0.74893	0.58095	0.349301	0.35722	0.0803604	0.18419	0.492051	0.897315	0.143218	0.06579	0.09105	0.04773	0.087927	0.123936	0.0869961	0.134784	0.0789474	0.153511	0.131631	11	0.104138	cg08838671	22				Island
cg06473927	0.633241	0.67238	0.20927	0.61288	0.720417	0.23407	0.898943	0.871844	0.516512	0.517535	0.869872	0.67815	0.73758	0.38473	0.52653	0.14305	0.141056	0.801179	0.666155	0.235057	0.824185	0.0792614	0.02158	0.03259	0.0172	0.0782259	0.0795004	0.0715519	0.0994621	0.0840324	0.148478	0.125912	11	0.0761631	cg06473927	11	HCCA2	NM_053005	Body	Island
cg06647562	0.513569	0.65067	0.5152	0.75318	0.664895	0.549414	0.728339	0.764037	0.652559	0.458336	0.807534	0.69	0.83794	0.67784	0.55003	0.0836448	0.0713486	0.123857	0.403665	0.0866496	0.914959	0.0715374	0.01076	0.02104	0.01165	0.0698842	0.0693625	0.0591269	0.0956054	0.0786336	0.0776926	0.0824764	11	0.0588881	cg06647562	1	GFI1;GFI1;GFI1	NM_001127216;NM_005263;NM_001127215	5'UTR;5'UTR;TSS1500	Island
cg08258259	0.566253	0.72143	0.68553	0.72971	0.598708	0.673384	0.70964	0.696134	0.642873	0.560244	0.843467	0.75227	0.82332	0.76025	0.62957	0.527419	0.288603	0.666308	0.376296	0.474194	0.790804	0.0984935	0.02443	0.05948	0.03318	0.0914822	0.0633233	0.0931704	0.12658	0.0808388	0.093107	0.1256	11	0.0808805	cg08258259	1	TMEM200B	NM_001003682	5'UTR	Island
cg24305584	0.548859	0.65689	0.67406	0.75734	0.66293	0.708076	0.773197	0.682616	0.690871	0.522886	0.816868	0.71248	0.81976	0.71539	0.62072	0.494546	0.178196	0.753949	0.489169	0.379596	0.796603	0.0812817	0.03945	0.07036	0.04413	0.0889361	0.0740028	0.0786557	0.0854713	0.076154	0.106679	0.0998185	11	0.0768127	cg24305584	10	SLC16A12	NM_213606	5'UTR	Island
cg12790592	0.578523	0.66002	0.68354	0.78103	0.469495	0.68968	0.746532	0.774214	0.625934	0.53341	0.843704	0.67735	0.82265	0.71549	0.56628	0.434452	0.462399	0.715709	0.430441	0.503088	0.797573	0.0772136	0.01933	0.03568	0.03275	0.0837678	0.0913191	0.0892593	0.0782902	0.0724106	0.109199	0.127836	11	0.0742778	cg12790592	14	FOXN3;FOXN3	NM_005197;NM_001085471	TSS1500;5'UTR	Island
cg24385733	0.580972	0.59096	0.74267	0.6222	0.740251	0.755454	0.773263	0.863242	0.65545	0.659745	0.85393	0.73923	0.52738	0.65237	0.36799	0.218441	0.260051	0.257923	0.382705	0.503295	0.84527	0.0600707	0.02703	0.03246	0.03429	0.0631068	0.0735616	0.0592601	0.0844115	0.0733153	0.111936	0.0980479	11	0.0652264	cg24385733	1				Island
cg19595750	0.645049	0.76291	0.75359	0.79603	0.720693	0.751507	0.873505	0.815082	0.756718	0.623095	0.870517	0.78566	0.86434	0.79178	0.72316	0.355852	0.287383	0.184707	0.360827	0.600965	0.863339	0.182277	0.09565	0.16438	0.17866	0.0991239	0.191372	0.197048	0.143499	0.137773	0.199442	0.141784	11	0.157365	cg19595750	12	FBRSL1	NM_001142641	TSS1500	Island
cg18692149	0.597825	0.60488	0.58776	0.71308	0.775456	0.67812	0.778645	0.721795	0.761164	0.564009	0.727842	0.65994	0.7783	0.65879	0.54651	0.105355	0.440935	0.875313	0.474154	0.593377	0.854891	0.0743861	0.01702	0.03379	0.0288	0.148057	0.0398878	0.149516	0.0497312	0.0712495	0.158165	0.093625	11	0.0785662	cg18692149	19				Island
cg06409432	0.55182	0.66301	0.69621	0	0.69996	0.695537	0.78136	0.795986	0.685432	0.547083	0.816059	0.70367	0.0078	0.64284	0.62064	0.0736059	0.115332	0.0866411	0.220404	0.463585	0.846987	0.0641984	0.02333	0.06441	0.01558	0.0587291	0.0679132	0.0612723	0.170582	0.0509321	0.0508548	0.127337	11	0.068649	cg06409432	11	RASGRP2;RASGRP2;RASGRP2	NM_001098671;NM_153819;NM_001098670	TSS1500;5'UTR;5'UTR	Island
cg16794576	0.60448	0.70115	0.76188	0.69336	0.689235	0.710071	0.559155	0.75487	0.641818	0.525063	0.713972	0.7831	0.80574	0.77071	0.63307	0.629197	0.485653	0.640629	0.392231	0.599406	0.801872	0.0755956	0.02721	0.08704	0.04312	0.0805809	0.0771507	0.0730199	0.196015	0.0714159	0.130841	0.0867412	11	0.0862482	cg16794576	6	HLA-J;NCRNA00171	NR_024240;NR_026751	Body;Body	Island
cg12319602	0.622353	0.64275	0.67115	0.7192	0.708182	0.663571	0.769079	0.755823	0.645695	0.513602	0.86037	0.66411	0.80892	0.69229	0.60329	0.493457	0.313138	0.713835	0.349328	0.612653	0.85922	0.135792	0.03835	0.0938	0.06043	0.0982314	0.128317	0.109869	0.114653	0.119983	0.139599	0.138766	11	0.107072	cg12319602	5				Island
cg01697732	0.591114	0.19987	0.71329	0.00221	0.810582	0.622582	0.853749	0.799695	0.661306	0.581115	0.793587	0.25166	0.00337	0.81337	0.48976	0.0705091	0.0649926	0.539616	0.14751	0.0566844	0.854901	0.0584223	0.01333	0.03161	0.01165	0.0510928	0.0602498	0.0462287	0.0532141	0.0664624	0.0775958	0.132901	11	0.0547961	cg01697732	17	FAM20A	NM_017565	TSS1500	Island
cg09988062	0.519669	0.70527	0.7244	0.76363	0.645523	0.652859	0.795424	0.682704	0.579101	0.464104	0.812353	0.73949	0.80909	0.74237	0.60539	0.505517	0.53012	0.693777	0.516457	0.55846	0.788223	0.0747383	0.01876	0.03755	0.0247	0.0705781	0.0870668	0.0968062	0.110069	0.0807802	0.100403	0.139871	11	0.0764838	cg09988062	1	SAMD11	NM_152486	Body	Island
cg06359703	0.65277	0.59245	0.64212	0.71958	0.844508	0.73695	0.883125	0.817308	0.85006	0.645197	0.848667	0.58562	0.81182	0.64161	0.36835	0.693979	0.131148	0.627273	0.492855	0.500621	0.899026	0.121652	0.03603	0.03334	0.05467	0.139758	0.149616	0.160391	0.163536	0.108143	0.164492	0.156017	11	0.117059	cg06359703	1				Island
cg11482794	0.642075	0.71061	0.72845	0.57263	0.777256	0.741914	0.831226	0.798988	0.73658	0.600011	0.872952	0.74426	0.56251	0.75993	0.6289	0.435279	0.106491	0.226594	0.385859	0.154859	0.865203	0.0877463	0.02707	0.08611	0.04527	0.133751	0.0950055	0.0793596	0.100252	0.0956248	0.162824	0.0919743	11	0.0913624	cg11482794	5	TGFBI	NM_000358	1stExon	Island
cg01779765	0.645287	0.70532	0.79154	0.77413	0.798859	0.781942	0.822911	0.848604	0.76846	0.60295	0.873163	0.76979	0.84962	0.8022	0.69074	0.689952	0.226219	0.860776	0.581799	0.543525	0.85608	0.0953174	0.02173	0.08747	0.01672	0.0883335	0.085648	0.0718678	0.0989514	0.080326	0.182761	0.14653	11	0.0886959	cg01779765	14	FLJ43390	NR_015358	TSS1500	Island
cg19089314	0.629422	0.68253	0.61084	0.68565	0.804257	0.652609	0.8149	0.765785	0.763291	0.590429	0.847593	0.71468	0.76591	0.69112	0.59603	0.625877	0.161193	0.160588	0.250609	0.183128	0.853084	0.113133	0.02786	0.02863	0.0216	0.091413	0.110467	0.138928	0.161374	0.090709	0.153249	0.16428	11	0.100149	cg19089314	22	ADM2	NM_024866	TSS200	Island
cg24996482	0.546274	0.7176	0.40511	0.03281	0.757523	0.75211	0.917751	0.814563	0.702437	0.581251	0.705058	0.73197	0.07473	0.78702	0.56571	0.05	0.0404853	0.28924	0.425887	0.0493762	0.57823	0.0431222	0.01939	0.0874	0.01108	0.0499055	0.0545032	0.0493796	0.0572108	0.0485351	0.105348	0.06882	11	0.0540632	cg24996482	5				Island
cg01086895	0.596006	0.68071	0.62369	0.82002	0.832077	0.771719	0.806523	0.869772	0.720903	0.472547	0.867578	0.68877	0.84643	0.70788	0.50219	0.34027	0.140889	0.606397	0.213373	0.149847	0.559276	0.12935	0	0.014	0.00219	0.0847706	0.0896348	0.115458	0.146266	0.139479	0.180788	0.174084	11	0.0978201	cg01086895	11	DCHS1	NM_003737	5'UTR	Island
cg06570025	0.649046	0.64099	0.65613	0.76541	0.516245	0.697524	0.792303	0.827539	0.822257	0.598114	0.806975	0.67165	0.79269	0.65348	0.56385	0.617285	0.0865993	0.476624	0.125467	0.071418	0.846154	0.0916172	0.02039	0.0323	0.03151	0.119109	0.0922708	0.0965244	0.100081	0.0974633	0.110252	0.106228	11	0.0816132	cg06570025	21	OLIG1;OLIG1	NM_138983;NM_138983	1stExon;3'UTR	Island
cg14525688	0.562872	0.69515	0.72016	0.76482	0.608515	0.740647	0.770935	0.776418	0.597028	0.581196	0.848955	0.7216	0.81722	0.67483	0.60986	0.642691	0.511587	0.682907	0.579348	0.587576	0.797867	0.0834956	0.04905	0.10956	0.04112	0.0915039	0.0915643	0.0961562	0.10847	0.102943	0.166719	0.18425	11	0.102257	cg14525688	15	PAK6;PAK6;C15orf56;PAK6	NM_020168;NM_001128628;NM_001039905;NM_001128629	5'UTR;5'UTR;Body;5'UTR	Island
cg01837657	0.559164	0.68953	0.73474	0.02072	0.809629	0.656843	0.833576	0.846482	0.802604	0.570088	0.851887	0.71352	0.01575	0.43321	0.61363	0.193348	0.0797004	0.114323	0.353767	0.0833707	0.813973	0.076208	0.01884	0.05311	0.03575	0.0781571	0.0791135	0.0911967	0.120493	0.0836886	0.151747	0.129697	11	0.0834546	cg01837657	15	RHCG	NM_016321	TSS200	Island
cg09396196	0.599899	0.7308	0.74721	0.7973	0.746417	0.741003	0.839875	0.836106	0.734177	0.580699	0.819113	0.76877	0.83524	0.79087	0.69424	0.543884	0.674665	0.684005	0.48062	0.60662	0.855754	0.0908284	0.03972	0.12662	0.03859	0.07701	0.0813156	0.0787885	0.173634	0.071193	0.0961734	0.141051	11	0.0922659	cg09396196	11	KCNK4	NM_033310	5'UTR	Island
cg03896436	0.626252	0.68886	0.67155	0.78367	0.724159	0.628437	0.783057	0.765759	0.661948	0.56006	0.852466	0.7484	0.85566	0.7921	0.59832	0.670245	0.555228	0.687872	0.106025	0.577118	0.818344	0.097812	0.03223	0.04893	0.04601	0.0988555	0.107235	0.105773	0.124102	0.10309	0.165575	0.131589	11	0.0964729	cg03896436	5				Island
cg13457172	0.553224	0.67476	0.03679	0.75184	0.792837	0.703488	0.862754	0.721492	0.637035	0.530741	0.59501	0.70263	0.81483	0.66296	0.57389	0.135249	0.105812	0.452993	0.245155	0.102023	0.841127	0.0739161	0.00629	0.05627	0.02146	0.0795166	0.0641875	0.0577892	0.101131	0.0732168	0.0901672	0.0964259	11	0.0654882	cg13457172	10	VAX1;VAX1	NM_001112704;NM_199131	TSS200;TSS200	Island
cg12177793	0.581494	0.70087	0.72198	0.75679	0.808825	0.643359	0.659237	0.82812	0.614715	0.559009	0.759865	0.72961	0.80902	0.7654	0.64335	0.45707	0.0944023	0.32007	0.252847	0.341902	0.758393	0.0783724	0.0135	0.04599	0.04327	0.0682305	0.0859903	0.0817331	0.189381	0.0805067	0.132945	0.160646	11	0.0891423	cg12177793	14	NFATC4;NFATC4	NM_001136022;NM_004554	Body;Body	Island
cg18444347	0.0623341	0.83866	0.83339	0.89293	0.745661	0.682887	0.0662405	0.544563	0.769981	0.564439	0.523393	0.80905	0.92488	0.25587	0.59689	0.0707071	0.0697725	0.0726338	0.188285	0.0743516	0.0665877	0.0757066	0.02953	0.04679	0.06172	0.0779321	0.0626552	0.0625841	0.0619381	0.0731046	0.0927736	0.0726587	11	0.0652175	cg18444347	2	EHD3	NM_014600	TSS200	Island
cg17338501	0.588179	0.7027	0.68277	0.78608	0.752659	0.748958	0.724022	0.776962	0.683179	0.570017	0.841254	0.76929	0.84088	0.7632	0.67764	0.556145	0.143475	0.505138	0.171846	0.204453	0.842755	0.105953	0.02712	0.04254	0.04552	0.131758	0.13001	0.120487	0.1573	0.118412	0.182011	0.18137	11	0.112953	cg17338501	3	SGEF	NM_015595	Body	Island
cg04917511	0.648733	0.68824	0.67694	0	0.707115	0.589858	0.87613	0.854436	0.749951	0.599047	0.754034	0.70852	0.01131	0.60979	0.6578	0.271191	0.0550117	0.222066	0.51592	0.168558	0.646701	0.042481	0.02539	0.05704	0.03599	0.0451982	0.0575112	0.0510986	0.0510577	0.0645995	0.177364	0.138854	11	0.0678712	cg04917511	2	C2orf70	NM_001105519	TSS200	Island
cg27336026	0.693376	0.67143	0.5272	0.70864	0.706173	0.702645	0.777723	0.85553	0.825295	0.588298	0.695231	0.64661	0.79788	0.50149	0.60532	0.132783	0.0770068	0.62558	0.199705	0.273033	0.88629	0.0764523	0.028	0.0405	0.04376	0.094855	0.0767312	0.097333	0.0771704	0.075181	0.174783	0.174169	11	0.087176	cg27336026	6	FOXQ1	NM_033260	TSS200	Island
cg04425920	0.497916	0.75226	0.78757	0.77503	0.646797	0.800146	0.801553	0.851744	0.734735	0.6074	0.625313	0.74987	0.8263	0.78956	0.73783	0.400376	0.0927771	0.221548	0.168177	0.18217	0.90695	0.124846	0.0314	0.06745	0.03643	0.183863	0.0856758	0.0901007	0.171927	0.0795855	0.165381	0.132154	11	0.106256	cg04425920	10				Island
cg08276889	0.436125	0.59767	0.64169	0.73715	0.700533	0.63235	0.802562	0.77966	0.647088	0.533756	0.824863	0.60548	0.80163	0.62439	0.59346	0.602346	0.447895	0.694006	0.398341	0.583213	0.818155	0.067355	0.01753	0.04886	0.0319	0.0733689	0.0592054	0.0573336	0.0849812	0.0731409	0.0992489	0.0856284	11	0.0635047	cg08276889	2	LOC100133985	NR_024444	Body	Island
cg17298239	0.474651	0.56761	0.63522	0.65005	0.705873	0.674215	0.861276	0.812932	0.741255	0.525878	0.787894	0.59952	0.77936	0.56918	0.57179	0.5128	0.211048	0.814218	0.101053	0.297901	0.863717	0.0685099	0.01043	0.02318	0.00892	0.197095	0.0734584	0.0359815	0.072389	0.0499303	0.150053	0.108488	11	0.0725849	cg17298239	18	DLGAP1;DLGAP1	NM_001003809;NM_004746	Body;Body	Island
cg22510337	0.573313	0.69706	0.65286	0.74456	0.733632	0.73224	0.730729	0.843251	0.679213	0.533098	0.792663	0.70625	0.84311	0.7121	0.5188	0.638185	0.310771	0.430557	0.104534	0.275779	0.56677	0.077486	0.00054	0.02576	0.00428	0.0874232	0.0790243	0.0720474	0.0744173	0.0887793	0.0805454	0.107014	11	0.0633924	cg22510337	19	ZNF814	NM_001144989	Body	Island
cg24269074	0.609071	0.67948	0.73163	0.70528	0.807286	0.780389	0.839827	0.832351	0.773617	0.602183	0.871598	0.67808	0.83448	0.72422	0.57259	0.110121	0.117477	0.260901	0.306655	0.167904	0.662959	0.114808	0.02086	0.05135	0.02908	0.10963	0.112047	0.140013	0.184994	0.109178	0.173347	0.142413	11	0.107975	cg24269074	2				Island
cg10283825	0.538245	0.75677	0.68443	0.04714	0.898979	0.794882	0.780511	0.891463	0.724991	0.612316	0.872996	0.77771	0.04021	0.77161	0.65979	0.143172	0.126244	0.602348	0.175612	0.199169	0.128216	0.116824	0	0.04077	0.00266	0.110007	0.110052	0.169269	0.142508	0.131192	0.175355	0.172647	11	0.10648	cg10283825	6	TRIM31	NM_007028	3'UTR	Island
cg18064852	0.59872	0.67844	0.67493	0.79401	0.740602	0.709299	0.796662	0.720774	0.701296	0.556405	0.838729	0.7331	0.83568	0.74205	0.58761	0.49501	0.137256	0.51424	0.173735	0.52915	0.834882	0.111246	0.03559	0.05857	0.0471	0.121357	0.111951	0.120587	0.188455	0.122452	0.152621	0.14631	11	0.110567	cg18064852	5				Island
cg20935165	0.559118	0.63844	0.58219	0.80385	0.727861	0.695596	0.780037	0.768326	0.712153	0.54626	0.787788	0.73773	0.86185	0.71411	0.58876	0.330333	0.115507	0.191885	0.283591	0.419616	0.869299	0.0941939	0.03375	0.06584	0.01944	0.0741683	0.0763071	0.077852	0.127983	0.0705746	0.163324	0.156198	11	0.0872392	cg20935165	2				Island
cg22474464	0.566163	0.71024	0.70303	0.01662	0.78294	0.747102	0.771494	0.804458	0.710154	0.596563	0.552053	0.75997	0.02537	0.77294	0.6585	0.379996	0.0737928	0.307392	0.418825	0.107647	0.819556	0.0691695	0.00985	0.06482	0.02093	0.0637869	0.0698786	0.0757057	0.10915	0.0605712	0.121523	0.166844	11	0.0756572	cg22474464	20	NKX2-2	NM_002509	Body	Island
cg27014380	0.557758	0.65486	0.78833	0.68055	0.792487	0.625173	0.860627	0.801486	0.721058	0.55188	0.765397	0.70764	0.78216	0.71056	0.63317	0.126049	0.0635552	0.106127	0.420256	0.0851907	0.369925	0.049039	0.02143	0.13383	0.06406	0.0531091	0.0692065	0.0628492	0.197178	0.0598024	0.161323	0.109063	11	0.0891718	cg27014380	3				Island
cg11528978	0.194755	0.47362	0.78764	0.8153	0.784732	0.744249	0.83704	0.750693	0.692904	0.566508	0.563366	0.72825	0.87618	0.77081	0.54588	0.383103	0.127121	0.305811	0.219536	0.164604	0.796281	0.0672613	0.02265	0.02647	0.02275	0.0739214	0.0785733	0.0674336	0.0886224	0.0857796	0.151475	0.143261	11	0.0752907	cg11528978	1	ATPAF1;ATPAF1	NM_001042546;NM_022745	TSS1500;TSS1500	Island
cg08900833	0.6337	0.7268	0.7045	0.62624	0.734293	0.744356	0.814205	0.830913	0.757012	0.616188	0.844924	0.76071	0.54731	0.73954	0.64827	0.116939	0.0914195	0.119697	0.211078	0.0974403	0.257485	0.0767518	0.01454	0.06281	0.01724	0.0801994	0.104364	0.103358	0.12535	0.0907489	0.0925373	0.179791	11	0.0861537	cg08900833	17	LIMD2	NM_030576	5'UTR	Island
cg05527491	0.615265	0.73838	0.65041	0.74816	0.761462	0.760185	0.844113	0.841923	0.775454	0.616789	0.885141	0.74944	0.80781	0.72956	0.51314	0.658978	0.73294	0.782562	0.713111	0.653219	0.894885	0.102508	0.03548	0.07109	0.05943	0.0735697	0.0845859	0.0911661	0.139036	0.100542	0.115858	0.135242	11	0.0916825	cg05527491	16	B3GNT9	NM_033309	TSS200	Island
cg24569637	0.583512	0.56738	0.5964	0.72114	0.810108	0.766599	0.758244	0.823478	0.764126	0.618102	0.801257	0.62088	0.7837	0.60397	0.50318	0.622674	0.363166	0.713451	0.469446	0.536817	0.85716	0.103949	0.0245	0.03268	0.00976	0.0945984	0.082473	0.0911384	0.117729	0.107329	0.13041	0.136737	11	0.0846639	cg24569637	2	AOX1	NM_001159	TSS200	Island
cg13800209	0.483874	0.91122	0.52401	0.91478	0.691024	0.661611	0.840775	0.78654	0.816297	0.629816	0.882505	0.91471	0.93788	0.8774	0.84896	0.583126	0.114578	0.266374	0.226581	0.0607495	0.859647	0.0580585	0.04434	0.14848	0.09122	0.0734348	0.0543845	0.0596137	0.0913616	0.0573463	0.131569	0.157645	11	0.0879503	cg13800209	15	MEIS2;MEIS2;MEIS2;MEIS2;MEIS2;MEIS2;MEIS2	NM_172315;NM_170674;NM_170675;NM_172316;NM_002399;NM_170677;NM_170676	1stExon;Body;Body;5'UTR;Body;Body;Body	Island
cg00006948	0.539106	0.7097	0.71443	0.00724	0.751092	0.752234	0.818142	0.732135	0.738009	0.503642	0.850209	0.72224	0.02485	0.73982	0.587	0.120088	0.184134	0.516385	0.219733	0.237814	0.817612	0.0687626	0.02858	0.06387	0.03023	0.0760362	0.0752733	0.0830283	0.105821	0.0734399	0.130951	0.125689	11	0.0783346	cg00006948	4				Island
cg20248458	0.493332	0.7001	0.33908	0.75335	0.678641	0.628317	0.790274	0.806557	0.722248	0.575246	0.82726	0.75742	0.84566	0.00745	0.66819	0.0838715	0.0847045	0.0551378	0.109107	0.0901102	0.073028	0.0957961	0.01233	0.01754	0.01497	0.0716795	0.083058	0.0770582	0.0797688	0.0772632	0.0603732	0.0822645	11	0.0611001	cg20248458	2	C2orf43	NM_021925	5'UTR	Island
cg13568946	0.523892	0.80427	0.08473	0.79858	0.862066	0.228839	0.858121	0.729237	0.680489	0.59138	0.386756	0.80196	0.87074	0.01923	0.59853	0.078747	0.0545897	0.0883217	0.327136	0.0631788	0.618936	0.0573321	0	0.03702	0.01331	0.056993	0.0620919	0.0498828	0.0962823	0.0721844	0.135122	0.137277	11	0.0652268	cg13568946	8				Island
cg02939508	0.603256	0.55954	0.78211	0.85094	0.711674	0.220333	0.727184	0.0780971	0.650347	0.451544	0.0737074	0.54871	0.88891	0.79161	0.68344	0.530291	0.0561122	0.0750503	0.090618	0.357425	0.842749	0.054559	0.01764	0.03171	0.02287	0.0474001	0.0481861	0.047418	0.0673341	0.0561864	0.0829777	0.0902204	11	0.0515002	cg02939508	14	RNASE4;ANG;ANG;RNASE4	NM_002937;NM_001145;NM_001145;NM_002937	1stExon;5'UTR;1stExon;5'UTR	Island
cg07367232	0.596531	0.63948	0.27941	0.69368	0.769537	0.730589	0.472673	0.8386	0.748691	0.571063	0.804519	0.70446	0.78831	0.18331	0.48587	0.688412	0.693262	0.799692	0.547227	0.676844	0.822935	0.0781604	0.05116	0.06223	0.05129	0.0822341	0.0797671	0.0818672	0.126303	0.0927185	0.120464	0.124225	11	0.0864018	cg07367232	17	KCNAB3	NM_004732	3'UTR	Island
cg08934846	0.619307	0.68123	0.50526	0.60558	0.835587	0.671612	0.793004	0.843168	0.740229	0.638694	0.810325	0.72104	0.76235	0.764	0.63978	0.467887	0.147524	0.283907	0.184857	0.155188	0.87936	0.104191	0.0347	0.07146	0.02723	0.110646	0.10273	0.112236	0.165321	0.102507	0.179797	0.170401	11	0.107384	cg08934846	16	CLDN6	NM_021195	TSS200	Island
cg06679347	0.34757	0.69663	0.72598	0.3969	0.81057	0.750096	0.805548	0.849442	0.711693	0.526556	0.865612	0.78078	0.38167	0.71572	0.59577	0.338605	0.164795	0.600581	0.115385	0.216026	0.871395	0.0781045	0.02003	0.02825	0.04416	0.111312	0.0684653	0.0734765	0.108734	0.0783642	0.11469	0.131224	11	0.0778919	cg06679347	4	VEGFC	NM_005429	TSS1500	Island
cg21185289	0.444819	0.58006	0.68587	0.76791	0.792529	0.531517	0.79798	0.797582	0.570559	0.504627	0.79485	0.50429	0.81855	0.33434	0.50099	0.586657	0.0495875	0.462051	0.124294	0.188577	0.836405	0.044941	0.01747	0.05468	0.00769	0.03601	0.0475	0.0409735	0.113216	0.0431587	0.094468	0.0780089	11	0.052556	cg21185289	2	TLX2	NM_016170	3'UTR	Island
cg27045447	0.473669	0.70708	0.63983	0.7295	0.703797	0.582939	0.70305	0.667938	0.502247	0.478344	0.836169	0.71225	0.79063	0.67524	0.55481	0.102477	0.0894231	0.0680029	0.281122	0.134365	0.817152	0.0462655	0.01173	0.02822	0.0153	0.0480403	0.0432683	0.0432864	0.0549918	0.0568105	0.0647207	0.0677543	11	0.0436716	cg27045447	22	MN1	NM_002430	TSS1500	Island
cg05036032	0.0857975	0.33938	0.65628	0.01284	0.635972	0.709493	0.845506	0.802013	0.638301	0.56568	0.853011	0.39332	0.00896	0.60054	0.55465	0.621753	0.606957	0.778163	0.578429	0.654075	0.841225	0.0753608	0.01491	0.06373	0.01026	0.0753108	0.0772956	0.0759424	0.112474	0.0872284	0.0853092	0.146415	11	0.0749306	cg05036032	15	GRAMD2	NM_001012642	Body	Island
cg11188318	0.509918	0.67486	0.68567	0.73128	0.64718	0.626887	0.663689	0.724104	0.526059	0.475968	0.826416	0.72554	0.79124	0.73353	0.60748	0.505223	0.557675	0.639136	0.603247	0.556013	0.801922	0.0798063	0.04084	0.10591	0.05058	0.0609788	0.0506256	0.0571114	0.063043	0.066293	0.10283	0.0901564	11	0.069834	cg11188318	3	RARRES1;RARRES1	NM_206963;NM_002888	Body;Body	Island
cg25020286	0.662619	0.74169	0.72589	0.76163	0.66321	0.711395	0.873534	0.81012	0.828597	0.639973	0.72616	0.80233	0.82042	0.73041	0.63619	0.533656	0.107509	0.382847	0.340585	0.216963	0.896986	0.146058	0.01734	0.04918	0.02104	0.157401	0.151193	0.131511	0.137231	0.133703	0.161424	0.172811	11	0.116263	cg25020286	1	PAX7;PAX7;PAX7	NM_013945;NM_001135254;NM_002584	TSS1500;TSS1500;TSS1500	Island
cg07207099	0.566599	0.70104	0.75295	0.76399	0.683417	0.646341	0.743139	0.639655	0.714122	0.526432	0.844169	0.71233	0.82328	0.7527	0.60842	0.594773	0.190404	0.694488	0.325184	0.433562	0.795637	0.10021	0.053	0.08767	0.04523	0.0826983	0.0808964	0.0891621	0.127958	0.089102	0.120989	0.104432	11	0.0892134	cg07207099	3	USP4;USP4;C3orf62	NM_003363;NM_199443;NM_198562	3'UTR;3'UTR;TSS1500	Island
cg25199850	0.605857	0.75446	0.36368	0.52613	0.652736	0.636027	0.881863	0.922229	0.806141	0.607559	0.658447	0.82606	0.43678	0.23375	0.43923	0.0924982	0.0928701	0.105852	0.16	0.201562	0.918992	0.0570797	0.01371	0.0139	0.00669	0.0500315	0.0567651	0.0547629	0.0731754	0.0753386	0.116369	0.143037	11	0.0600781	cg25199850	11				Island
cg01070985	0.524171	0.64799	0.65137	0.72232	0.657872	0.630962	0.71332	0.72905	0.582423	0.510884	0.816761	0.70928	0.76948	0.61138	0.55979	0.535696	0.604919	0.687861	0.571917	0.579638	0.779289	0.0648484	0.01839	0.06008	0.04273	0.0623374	0.0666954	0.0453052	0.0602634	0.0655913	0.13406	0.119626	11	0.0672661	cg01070985	17	HIC1	NM_006497	TSS1500	Island
cg05205953	0.669005	0.74131	0.72355	0.61951	0.745682	0.781726	0.780312	0.693853	0.783294	0.637672	0.853857	0.75437	0.75699	0.78913	0.55168	0.578351	0.393463	0.766066	0.430211	0.574335	0.79965	0.139117	0.00735	0.02323	0.03348	0.12057	0.124306	0.158406	0.147927	0.124713	0.146129	0.188134	11	0.110306	cg05205953	4	CXCL2	NM_002089	TSS200	Island
cg12605662	0.57988	0.75182	0.7378	0.70811	0.242827	0.663686	0.877097	0.884028	0.775648	0.640997	0.57248	0.80699	0.70513	0.7305	0.47149	0.0797468	0.0651069	0.115998	0.122485	0.0817945	0.295795	0.066326	0	0.01946	0.01916	0.066211	0.0718343	0.0549657	0.199814	0.0702028	0.119512	0.141403	11	0.0753535	cg12605662	18	RAX	NM_013435	3'UTR	Island
cg16508199	0.371214	0.71698	0.57351	0.75413	0.603007	0.690581	0.754837	0.771026	0.539503	0.410485	0.852297	0.76041	0.83115	0.75854	0.36767	0.559332	0.402838	0.418533	0.1947	0.329584	0.842151	0.0590263	0.02867	0.05597	0.06077	0.0680706	0.0555556	0.0532602	0.0521634	0.0702562	0.0968607	0.0849309	11	0.0623212	cg16508199	11	ESAM	NM_138961	TSS200	Island
cg25150519	0.609909	0.71295	0.16983	0.76112	0.785061	0.688455	0.84334	0.749813	0.793129	0.643404	0.781179	0.65934	0.82394	0.76115	0.64397	0.174157	0.105806	0.103702	0.141442	0.255887	0.418139	0.0634015	0.04428	0.02332	0.02628	0.0708946	0.0732288	0.153465	0.100832	0.0851002	0.103686	0.0862237	11	0.0755192	cg25150519	12				Island
cg09871079	0.620278	0.52146	0.64876	0.78176	0.803812	0.767508	0.82085	0.80311	0.713776	0.549165	0.782028	0.51299	0.82492	0.76633	0.60035	0.542936	0.0912529	0.233278	0.436803	0.155994	0.831855	0.0871996	0.04788	0.08106	0.05499	0.100631	0.0788048	0.0875766	0.123636	0.0788447	0.157829	0.121918	11	0.0927609	cg09871079	1	HPCA	NM_002143	Body	Island
cg02711647	0.624699	0.69659	0.68021	0.06483	0.51991	0.783965	0.733375	0.590187	0.688005	0.428173	0.92167	0.80973	0.07458	0.80395	0.64061	0.154731	0.0714762	0.191438	0.177612	0.112776	0.857788	0.0764396	0.00292	0.02624	0.00772	0.0941155	0.0719399	0.0678658	0.0698784	0.0687032	0.144333	0.131384	11	0.0692308	cg02711647	2	SIX2	NM_016932	TSS1500	Island
cg10169177	0.558319	0.73999	0.78124	0.81975	0.732137	0.683103	0.842922	0.799119	0.737679	0.556536	0.722292	0.7416	0.87149	0.46281	0.61142	0.326041	0.217478	0.563961	0.208299	0.278116	0.866186	0.0912701	0.07575	0.11767	0.09383	0.122766	0.0987456	0.105453	0.0964167	0.101735	0.141634	0.11879	11	0.105824	cg10169177	7				Island
cg07896312	0.505591	0.7031	0.30178	0.7581	0.676114	0.619143	0.739839	0.771069	0.608625	0.428915	0.821528	0.73764	0.78165	0.71931	0.53833	0.518222	0.323878	0.526987	0.376365	0.445714	0.797217	0.0557829	0.01188	0.04979	0.01508	0.0493727	0.053778	0.0494025	0.0660444	0.0435434	0.0578575	0.129072	11	0.0528731	cg07896312	8	SORBS3	NM_005775	TSS200	Island
cg12271981	0.543681	0.67149	0.58556	0.69647	0.77957	0.748302	0.80404	0.777482	0.77975	0.554882	0.860701	0.74476	0.82661	0.69185	0.61999	0.567976	0.547969	0.862015	0.290113	0.370123	0.900268	0.14084	0.06174	0.05764	0.05053	0.131517	0.135193	0.113385	0.19452	0.120766	0.193689	0.14167	11	0.121954	cg12271981	13	SLITRK5	NM_015567	5'UTR	Island
cg27648738	0.158287	0.70182	0.72307	0.01214	0.666247	0.717439	0.830016	0.83595	0.536394	0.452884	0.842612	0.76098	0.02694	0.66983	0.52658	0.594599	0.0886722	0.237541	0.244669	0.353513	0.856206	0.0585451	0.0211	0.02872	0.01027	0.0520222	0.0459919	0.0592975	0.146639	0.0523759	0.101684	0.135052	11	0.0646998	cg27648738	15	SH3GL3;SH3GL3	NM_003027;NR_026799	TSS1500;TSS1500	Island
cg04281464	0.600158	0.74078	0.77398	0.09959	0.621928	0.587874	0.831378	0.861703	0.638811	0.482029	0.757594	0.71979	0.47222	0.64277	0.6323	0.109468	0.0410367	0.217911	0.282384	0.130185	0.839915	0.0538055	0.00843	0.0491	0	0.0403056	0.045117	0.0476909	0.178287	0.0514106	0.107228	0.14731	11	0.0662441	cg04281464	14				Island
cg08044516	0.638255	0.67414	0.68199	0.75115	0.766599	0.75	0.773691	0.820671	0.736187	0.560982	0.780991	0.71826	0.8051	0.71127	0.58412	0.54403	0.410972	0.781818	0.543643	0.482001	0.809141	0.0722644	0.06431	0.04961	0.0582	0.10212	0.0870224	0.0946819	0.185884	0.0928729	0.171878	0.168271	11	0.104283	cg08044516	17	SARM1;VTN	NM_015077;NM_000638	TSS1500;TSS1500	Island
cg20291436	0.578736	0.63415	0.56558	0.01881	0.771965	0.679549	0.837009	0.754713	0.773757	0.557667	0.831949	0.63538	0.02278	0.62805	0.44881	0.0941583	0.0595622	0.0518962	0.14582	0.108496	0.863758	0.0631589	0.01065	0.01834	0.00425	0.0585349	0.0615096	0.0606925	0.0794702	0.0652154	0.0903876	0.0859475	11	0.0543779	cg20291436	4	PITX2;PITX2;PITX2	NM_000325;NM_153426;NM_153427	Body;Body;Body	Island
cg03292388	0.639346	0.77493	0.65624	0.21123	0.651654	0.301622	0.933778	0.892595	0.82134	0.635041	0.705505	0.80913	0.19161	0.22863	0.64361	0.114003	0.0585677	0.119137	0.328648	0.245235	0.760516	0.0567477	0.01029	0.05877	0.01663	0.0777993	0.0580281	0.0531092	0.0740413	0.0589172	0.119487	0.187806	11	0.0701478	cg03292388	4	CPZ;CPZ;CPZ;CPZ;CPZ;CPZ	NM_001014448;NM_001014447;NM_001014448;NM_003652;NM_001014447;NM_003652	5'UTR;1stExon;1stExon;1stExon;5'UTR;5'UTR	Island
cg04678565	0.570646	0.70633	0.74014	0.66252	0.756823	0.683599	0.607355	0.832199	0.710363	0.556992	0.826012	0.73117	0.76935	0.18917	0.57594	0.645166	0.182294	0.667051	0.256342	0.195051	0.543826	0.0793798	0.01172	0.03133	0.02377	0.0664793	0.0739231	0.0753603	0.0987261	0.0697489	0.0951481	0.0993261	11	0.0659011	cg04678565	6				Island
cg12368524	0.583424	0.75048	0.79807	0.78931	0.754303	0.628334	0.660542	0.813499	0.642207	0.543446	0.865861	0.78799	0.59401	0.81444	0.6026	0.137873	0.0982538	0.227481	0.253122	0.217464	0.771278	0.091191	0.02602	0.08311	0.06853	0.0909554	0.104964	0.109164	0.108507	0.0981074	0.154405	0.138256	11	0.0975646	cg12368524	5	IL12B	NM_002187	TSS1500	Island
cg09601770	0.460311	0.57741	0.63489	0.75089	0.754782	0.666565	0.768486	0.786998	0.688483	0.608663	0.80863	0.65725	0.85095	0.69603	0.57434	0.558547	0.296276	0.665199	0.213168	0.466925	0.872628	0.0912314	0.02799	0.0175	0.01181	0.110881	0.112936	0.103664	0.146058	0.0953503	0.118132	0.112998	11	0.0862319	cg09601770	2	DPP4;DPP4	NM_001935;NM_001935	1stExon;5'UTR	Island
cg18988170	0.260417	0.68037	0.70234	0.73476	0.727249	0.700915	0.710076	0.788362	0.689753	0.535188	0.803242	0.69707	0.77879	0.69937	0.61924	0.549086	0.0716036	0.292898	0.356531	0.162964	0.819908	0.0809465	0.03944	0.07322	0.03888	0.0688943	0.0583603	0.0687538	0.0791182	0.0641883	0.0896438	0.129984	11	0.0719481	cg18988170	18	CABYR;CABYR;CABYR;CABYR;CABYR;CABYR	NM_153768;NM_153770;NM_138643;NM_153769;NM_138644;NM_012189	5'UTR;5'UTR;5'UTR;5'UTR;TSS200;5'UTR	Island
cg00559018	0.498539	0.72162	0.57242	0.03216	0.851129	0.680582	0.533066	0.854799	0.755395	0.615552	0.853259	0.78514	0.07205	0.35602	0.12042	0.551992	0.082247	0.100906	0.188702	0.103479	0.907726	0.0666843	0.01115	0.02382	0.01146	0.0752562	0.0865294	0.0807066	0.101775	0.0783752	0.0926893	0.122166	11	0.0682375	cg00559018	22	SERHL2	NM_014509	TSS200	Island
cg20022589	0.4672	0.7073	0.68842	0.70039	0.675867	0.691805	0.856526	0.814473	0.585755	0.468185	0.81372	0.71954	0.78556	0.63765	0.56496	0.402925	0.106741	0.443316	0.23667	0.271645	0.861842	0.0847413	0.01971	0.02886	0.02748	0.0666863	0.0693971	0.0736449	0.0917103	0.0864382	0.116819	0.164666	11	0.0754685	cg20022589	18	CABYR;CABYR;CABYR;CABYR;CABYR;CABYR	NM_153768;NM_153770;NM_138643;NM_153769;NM_138644;NM_012189	5'UTR;5'UTR;5'UTR;5'UTR;TSS200;5'UTR	Island
cg07931391	0.534607	0.74445	0.56338	0.68679	0.712366	0.325762	0.761035	0.760016	0.776725	0.474963	0.841351	0.75913	0.71963	0.58722	0.61737	0.569552	0.12029	0.810131	0.270623	0.269563	0.874468	0.0759053	0.04424	0.05082	0.02078	0.0817044	0.0642287	0.0746393	0.138926	0.0793426	0.199497	0.134894	11	0.0877252	cg07931391	13				Island
cg21231789	0.548402	0.61165	0.59608	0.65038	0.671099	0.683624	0.819689	0.782595	0.605798	0.494029	0.772484	0.63293	0.72737	0.63807	0.50346	0.617467	0.0773736	0.614375	0.452169	0.26438	0.814688	0.0551462	0.01123	0.05343	0.01947	0.0490853	0.0459267	0.0495147	0.101767	0.0525476	0.0903944	0.0726653	11	0.0546525	cg21231789	14	KCNK13;KCNK13	NM_022054;NM_022054	5'UTR;1stExon	Island
cg09177106	0.647365	0.68817	0.68577	0.75203	0.803842	0.765133	0.0969443	0.811478	0.756863	0.578907	0.800351	0.70663	0.79388	0.71766	0.6285	0.641247	0.556177	0.728565	0.340409	0.682237	0.845591	0.109636	0.06604	0.07464	0.06469	0.122156	0.0960056	0.119055	0.109981	0.107697	0.167417	0.17313	11	0.110041	cg09177106	11				Island
cg02202600	0.515769	0.6932	0.63506	0.72231	0.848832	0.69762	0.709866	0.827968	0.759838	0.568347	0.728388	0.71974	0.78022	0.70476	0.41596	0.412907	0.0764871	0.52777	0.257384	0.128028	0.569693	0.0731979	0.01274	0.02008	0.01453	0.076333	0.0857241	0.069712	0.102104	0.0917554	0.0995833	0.107964	11	0.0685203	cg02202600	16	CDH3;CDH3	NM_001793;NM_001793	1stExon;5'UTR	Island
cg18335243	0.476278	0.62138	0.02883	0.77074	0.628414	0.705096	0.821141	0.783006	0.806989	0.618009	0.857882	0.72196	0.82756	0.67534	0.05244	0.0864748	0.0946827	0.164035	0.119587	0.1001	0.481317	0.0684113	0	0.01681	0.0117	0.0797608	0.0876251	0.0825393	0.0994519	0.086634	0.0943906	0.114331	11	0.0674231	cg18335243	1	PTGS2;PTGS2	NM_000963;NM_000963	5'UTR;1stExon	Island
cg16246366	0.559055	0.68363	0.65048	0.74655	0.688137	0.699618	0.684228	0.790187	0.622703	0.554901	0.822305	0.71853	0.75678	0.67725	0.53612	0.18348	0.234562	0.0956761	0.1598	0.436361	0.833776	0.0722522	0.01935	0.02507	0.03071	0.068553	0.072	0.0742996	0.0837932	0.0723813	0.083689	0.163508	11	0.0696005	cg16246366	17	RND2	NM_005440	TSS1500	Island
cg18233416	0.0729167	0.69758	0.12173	0.72433	0.0919503	0.678692	0.827413	0.804906	0.719803	0.545091	0.854459	0.75675	0.74951	0.75956	0.2606	0.248378	0.129231	0.2199	0.189287	0.564143	0.862498	0.0748252	0.01415	0.02101	0.0186	0.0857725	0.114171	0.0795266	0.117603	0.0893317	0.13003	0.172781	11	0.0834365	cg18233416	5	SPRY4;SPRY4	NM_030964;NM_001127496	TSS1500;TSS1500	Island
cg19006429	0.544697	0.59379	0.69239	0.64318	0.736362	0.734458	0.792822	0.788735	0.674318	0.504654	0.854698	0.62417	0.73431	0.65677	0.4787	0.57783	0.297612	0.527595	0.238157	0.522244	0.850465	0.0664631	0.01011	0.04983	0.03055	0.0741402	0.0725261	0.0731393	0.0940057	0.0696993	0.11832	0.114691	11	0.0703158	cg19006429	6	RNF39;RNF39	NM_025236;NM_170769	1stExon;1stExon	Island
cg19900615	0.561715	0.67769	0.70108	0.72862	0.67382	0.67338	0.743452	0.741747	0.669481	0.525355	0.784793	0.70962	0.77739	0.7255	0.58973	0.599822	0.3624	0.650647	0.396485	0.544415	0.805552	0.0792079	0.0531	0.13185	0.05952	0.0552827	0.0588171	0.0632874	0.172625	0.0580534	0.0830272	0.169621	11	0.0894901	cg19900615	1	KCNQ4;KCNQ4	NM_004700;NM_172163	Body;Body	Island
cg00157796	0.643838	0.70783	0.60967	0.69706	0.64387	0.720795	0.656951	0.784918	0.613868	0.50407	0.842811	0.72858	0.81421	0.75015	0.53822	0.579744	0.113296	0.478137	0.199804	0.494511	0.880427	0.0823483	0.02598	0.05476	0.04203	0.0804808	0.122742	0.107871	0.115819	0.081692	0.106596	0.112233	11	0.0847775	cg00157796	6	FNDC1	NM_032532	TSS200	Island
cg15387132	0.620682	0.69235	0.73598	0.67897	0.663226	0.741196	0.697483	0.776962	0.6811	0.544753	0.814508	0.75582	0.68919	0.74333	0.51933	0.143714	0.0769723	0.074349	0.0953582	0.102949	0.0865747	0.0856875	0.01936	0.04787	0.03942	0.0823684	0.0863527	0.0765929	0.131018	0.0811982	0.113975	0.110587	11	0.0794936	cg15387132	6	HIST1H2BB;HIST1H3C	NM_021062;NM_003531	TSS1500;TSS1500	Island
cg21881273	0.532244	0.64996	0.67952	0.7927	0.738434	0.651785	0.626201	0.792083	0.591019	0.497083	0.835414	0.6944	0.82763	0.67159	0.48151	0.454005	0.482054	0.405496	0.240968	0.234988	0.846523	0.0590659	0.02408	0.02973	0.02259	0.0700608	0.0663389	0.0681674	0.0629139	0.0784196	0.0735147	0.0998863	11	0.0595243	cg21881273	17	SLC43A2	NM_152346	TSS1500	Island
cg03324578	0.422315	0.72996	0.74357	0	0.594547	0.632089	0.786682	0.681164	0.709352	0.348247	0.863945	0.76508	0.05687	0.72277	0.57554	0.52014	0.548924	0.780181	0.420714	0.494566	0.811966	0.0543707	0.01743	0.09225	0.03006	0.0717131	0.0554156	0.0492703	0.0882093	0.0789081	0.150525	0.141011	11	0.0753785	cg03324578	3				Island
cg04614296	0.596441	0.70004	0.70289	0.77945	0.707085	0.710384	0.79675	0.77724	0.698469	0.577956	0.841949	0.71347	0.86714	0.6177	0.62845	0.524316	0.279848	0.750516	0.472156	0.555314	0.823336	0.0963001	0.0441	0.09914	0.05224	0.0953025	0.08504	0.0917931	0.12442	0.0932678	0.17398	0.101918	11	0.0961365	cg04614296	17	NAGS	NM_153006	Body	Island
cg08575922	0.552063	0.65916	0.70339	0.79562	0.707334	0.706579	0.786519	0.79928	0.682237	0.463592	0.857708	0.69618	0.83757	0.73101	0.65267	0.6324	0.558467	0.443726	0.440371	0.623511	0.827869	0.0964912	0.02825	0.04979	0.03139	0.126042	0.131076	0.160414	0.155439	0.147998	0.119914	0.182692	11	0.111772	cg08575922	12	DHH	NM_021044	1stExon	Island
cg08915603	0.572873	0.67179	0.64653	0.64859	0.721916	0.657457	0.870726	0.687534	0.65065	0.47356	0.770921	0.69886	0.7115	0.61795	0.53204	0.0737252	0.047419	0.0632826	0.194802	0.0640366	0.840745	0.0511593	0.00563	0.01621	0.01156	0.0767142	0.042953	0.0524511	0.170514	0.0515932	0.116272	0.0957808	11	0.0628034	cg08915603	4	MTNR1A	NM_005958	TSS200	Island
cg02390319	0.474352	0.63339	0.70965	0.71232	0.763561	0.397956	0.786863	0.720741	0.69988	0.44779	0.682967	0.71305	0.74881	0.69847	0.53882	0.423673	0.440819	0.690222	0.395788	0.535775	0.841568	0.0543106	0.02829	0.04955	0.03767	0.0596141	0.0981885	0.0545939	0.144088	0.0510157	0.13241	0.107234	11	0.0742696	cg02390319	1	PRDM16;PRDM16	NM_022114;NM_199454	Body;Body	Island
cg14045872	0.582248	0.68792	0.72736	0.52084	0.689272	0.736367	0.825249	0.802269	0.717224	0.599982	0.716182	0.73792	0.59119	0.74019	0.63407	0.234581	0.0921505	0.532982	0.192228	0.0928023	0.934973	0.0869338	0.02501	0.06475	0.05216	0.0878665	0.094707	0.0948114	0.149846	0.087927	0.146425	0.134334	11	0.0931609	cg14045872	7	VWC2	NM_198570	TSS200	Island
cg13912117	0.456114	0.66616	0.68475	0.78142	0.654298	0.611452	0.791776	0.836391	0.52606	0.488824	0.819711	0.75522	0.85033	0.68575	0.33586	0.0595238	0.0490543	0.0740198	0.418399	0.159071	0.0477021	0.047395	0.00778	0.04441	0.00463	0.0587002	0.0449973	0.0428511	0.182699	0.0544138	0.101729	0.112076	11	0.0637893	cg13912117	8				Island
cg08368654	0.52818	0.71572	0.71456	0.69152	0.685697	0.691579	0.773934	0.797203	0.607418	0.516645	0.789916	0.73486	0.78767	0.71134	0.44163	0.40644	0.0703104	0.237179	0.185474	0.113618	0.848592	0.0978315	0.02015	0.03742	0.02821	0.0896376	0.0744531	0.0800724	0.0874031	0.0770202	0.177454	0.10538	11	0.0795484	cg08368654	6				Island
cg09654997	0.591001	0.63378	0.68164	0.43766	0.745196	0.688798	0.869925	0.81944	0.717979	0.495731	0.805236	0.68024	0.468	0.68277	0.58277	0.170688	0.0884621	0.521716	0.324475	0.207488	0.86797	0.0527351	0.01805	0.01936	0.02474	0.0522097	0.0574977	0.059776	0.062627	0.0723714	0.113216	0.154336	11	0.0624472	cg09654997	11				Island
cg15014826	0.108253	0.68893	0.72199	0.76936	0.723555	0.716951	0.446557	0.763764	0.658057	0.554364	0.78986	0.70721	0.8178	0.75636	0.67005	0.483032	0.424786	0.783999	0.379916	0.581798	0.839137	0.0848599	0.03765	0.04975	0.03858	0.0924433	0.0825297	0.0876424	0.116463	0.0839224	0.135493	0.139803	11	0.0862852	cg15014826	19				Island
cg23928824	0.477517	0.64438	0.61594	0.78805	0.535431	0.739491	0.556732	0.746042	0.511925	0.356809	0.796691	0.67069	0.88969	0.60627	0.4493	0.450688	0.417131	0.754302	0.32504	0.646641	0.766033	0.0450816	0.00025	0.01738	0.01193	0.0441569	0.0479879	0.0442667	0.116157	0.0612062	0.0816412	0.152198	11	0.0565687	cg23928824	14	GALNTL1;GALNTL1	NM_020692;NM_001168368	TSS1500;TSS1500	Island
cg21415643	0.42496	0.65673	0.6651	0.73924	0.603711	0.597579	0.752716	0.704286	0.527063	0.515587	0.777291	0.7432	0.80283	0.73886	0.58406	0.0589005	0.0509447	0.279745	0.276865	0.0587125	0.795509	0.0540308	0.00992	0.03091	0.02662	0.0484225	0.0501018	0.0555957	0.0708215	0.0566434	0.082198	0.0960717	11	0.0528487	cg21415643	1	HIVEP3;HIVEP3	NM_024503;NM_001127714	5'UTR;5'UTR	Island
cg06974871	0.191898	0.61524	0.69138	0.7802	0.719476	0.695652	0.0782748	0.608835	0.440146	0.542971	0.664754	0.66145	0.84957	0.63982	0.36663	0.10338	0.063771	0.790269	0.076659	0.0726516	0.869565	0.0523673	0	0.02118	0.01943	0.0509252	0.0478871	0.0421178	0.0568014	0.0482413	0.0596582	0.0597321	11	0.0416673	cg06974871	11	BSCL2	NM_001130702	TSS1500	Island
cg04361551	0.601041	0.73146	0.56827	0.4654	0.706807	0.624313	0.850226	0.812491	0.69717	0.572156	0.862368	0.77124	0.55452	0.72002	0.66596	0.579861	0.328108	0.552195	0.403445	0.566468	0.874107	0.0893331	0.0267	0.11255	0.0354	0.0975343	0.090692	0.0882593	0.129242	0.0949247	0.117722	0.175014	11	0.0961246	cg04361551	3				Island
cg06530338	0.596958	0.72264	0.73242	0.81625	0.725447	0.701955	0.649273	0.636396	0.652535	0.609575	0.832162	0.72895	0.85172	0.76974	0.65843	0.483348	0.106872	0.68686	0.185449	0.512961	0.768934	0.104483	0.02089	0.0548	0.04888	0.100321	0.137737	0.0958124	0.133205	0.109237	0.145865	0.128715	11	0.0981769	cg06530338	2				Island
cg08408994	0.615798	0.63046	0.66982	0.73674	0.818884	0.751726	0.816433	0.876263	0.709778	0.550107	0.613921	0.52412	0.83505	0.75018	0.49278	0.122091	0.0660511	0.623095	0.368308	0.222564	0.642539	0.0902352	0.02862	0.05343	0.04146	0.100653	0.0595437	0.0842716	0.125213	0.0678397	0.108368	0.113052	11	0.079335	cg08408994	11	ALX4	NM_021926	Body	Island
cg22241593	0.592411	0.60411	0.65052	0.53181	0.740781	0.71485	0.771189	0.784063	0.746355	0.568389	0.840656	0.68281	0.57516	0.01758	0.57773	0.520478	0.168755	0.664018	0.274468	0.338694	0.845025	0.056633	0.01793	0.03472	0.01506	0.0459307	0.0430871	0.0397109	0.0574639	0.0463167	0.0609912	0.0725195	11	0.0445785	cg22241593	17	NAGS	NM_153006	Body	Island
cg26077100	0.617631	0.70253	0.67841	0.02505	0.79465	0.722196	0.740603	0.864585	0.663059	0.576543	0.77691	0.70363	0.03558	0.7347	0.51412	0.0792302	0.0539921	0.07704	0.35954	0.0642938	0.31075	0.0459413	0.0182	0.03829	0.01163	0.0481805	0.0439298	0.0526364	0.0915794	0.0463555	0.0657277	0.0971728	11	0.0508767	cg26077100	8	SOX7	NM_031439	1stExon	Island
cg18425434	0.573087	0.68869	0.72092	0.79647	0.808267	0.744847	0.349406	0.772662	0.751345	0.569208	0.850125	0.70963	0.87347	0.72345	0.59642	0.534057	0.327312	0.785906	0.280102	0.390945	0.797581	0.106665	0.04015	0.11727	0.05464	0.127783	0.104449	0.136615	0.11432	0.0934177	0.151298	0.110674	11	0.105207	cg18425434	10	C10orf82	NM_144661	TSS200	Island
cg07930469	0.525999	0.65726	0.71948	0.61647	0.787728	0.662	0.825294	0.829564	0.791952	0.584924	0.828442	0.71676	0.59666	0.69934	0.64562	0.114488	0.0974594	0.110662	0.498892	0.197028	0.810359	0.104284	0.04419	0.07757	0.05169	0.114514	0.11315	0.0932883	0.146266	0.107359	0.185138	0.185768	11	0.111202	cg07930469	20	COL9A3	NM_001853	TSS1500	Island
cg01815671	0.590585	0.70856	0.48626	0.78824	0.744262	0.458933	0.753323	0.798991	0.620259	0.476616	0.795682	0.73243	0.85373	0.66107	0.61207	0.527259	0.116636	0.495781	0.257543	0.6229	0.85751	0.06024	0.02261	0.05222	0.02599	0.0725199	0.054568	0.0818567	0.117753	0.0675385	0.0922003	0.123792	11	0.0701171	cg01815671	3	CCDC37	NM_182628	TSS200	Island
cg19766441	0.535265	0.58093	0.57457	0.66298	0.836339	0.71553	0.87622	0.684534	0.75814	0.531475	0.771722	0.63803	0.76114	0.68678	0.50186	0.564623	0.0652519	0.446072	0.233211	0.105981	0.880038	0.066323	0.01446	0.03614	0.01581	0.0801348	0.0799528	0.102902	0.0698062	0.0786411	0.109675	0.167886	11	0.0747028	cg19766441	4	SLC34A2	NM_006424	TSS200	Island
cg11639849	0.455083	0.64589	0.71129	0.7818	0.728849	0.671261	0.062595	0.66641	0.485431	0.524381	0.597649	0.74606	0.83166	0.56912	0.35468	0.632435	0.0483834	0.249102	0.0888731	0.111677	0.896239	0.0342698	0.00496	0.02215	0.01849	0.0437481	0.040137	0.0401841	0.0597738	0.0404491	0.0702034	0.0672702	11	0.0401487	cg11639849	5	EIF4EBP3;ANKHD1-EIF4EBP3	NM_003732;NM_020690	Body;Body	Island
cg21293611	0.575651	0.81647	0.78464	0.01606	0.566247	0.727719	0.776529	0.737736	0.713032	0.611676	0.582231	0.83665	0.03773	0.83239	0.75538	0.167527	0.261547	0.355196	0.530042	0.225654	0.821937	0.0695782	0.02413	0.04265	0.02751	0.0824216	0.0868484	0.0959913	0.172262	0.0884938	0.142703	0.189779	11	0.0929425	cg21293611	22	PRR5;PRR5	NM_001017529;NM_001017528	TSS1500;TSS1500	Island
cg13019878	0.0679989	0.06703	0.74218	0.01367	0.820089	0.747991	0.75585	0.813465	0.538383	0.497552	0.601417	0.04206	0.01537	0.56912	0.44591	0.672018	0.496121	0.836436	0.358556	0.595968	0.845215	0.0552329	0.01798	0.0284	0.01185	0.0500363	0.0474362	0.0507979	0.0755927	0.0548332	0.117789	0.18805	11	0.0634544	cg13019878	14				Island
cg01773059	0.542516	0.67972	0.6791	0.74255	0.692253	0.675904	0.664948	0.775168	0.703379	0.498885	0.833156	0.72722	0.8268	0.73075	0.5388	0.520283	0.141548	0.534076	0.211964	0.531143	0.797801	0.0829633	0.01433	0.02864	0.02463	0.0721298	0.0831111	0.0920609	0.13026	0.101368	0.111402	0.140853	11	0.0801589	cg01773059	14	ESR2;ESR2;ESR2	NM_001040275;NM_001437;NM_001040276	TSS200;TSS200;5'UTR	Island
cg14522427	0.488282	0.68295	0.65296	0.72231	0.693379	0.558513	0.616353	0.824492	0.551284	0.51777	0.866876	0.7093	0.79933	0.69355	0.61694	0.0928282	0.0722634	0.349813	0.56277	0.0933765	0.639051	0.0638581	0.01238	0.04019	0.0359	0.0608137	0.072664	0.0725004	0.0509516	0.0714237	0.076062	0.0633955	11	0.0563763	cg14522427	10	CDH23;C10orf54	NM_022124;NM_022153	Body;TSS200	Island
cg24783211	0.601416	0.67918	0.67868	0.76328	0.678207	0.676327	0.822258	0.742334	0.662808	0.482759	0.826167	0.71601	0.82914	0.79174	0.59347	0.162181	0.252896	0.222402	0.26622	0.345813	0.821408	0.113545	0.04063	0.09786	0.03611	0.109465	0.0713878	0.0740804	0.116098	0.0787349	0.123046	0.123904	11	0.0895328	cg24783211	4				Island
cg16529268	0.522662	0.78117	0.73968	0.80268	0.786291	0.717615	0.832161	0.796823	0.778386	0.561386	0.875	0.77777	0.87219	0.77498	0.65642	0.585587	0.28998	0.174664	0.36151	0.5794	0.796474	0.109654	0.08228	0.16275	0.06876	0.185779	0.164258	0.158838	0.151812	0.0830939	0.168037	0.111944	11	0.131564	cg16529268	19	CBLC;CBLC	NM_012116;NM_001130852	1stExon;1stExon	Island
cg08193322	0.537899	0.64108	0.66353	0.77163	0.806828	0.723921	0.597621	0.81645	0.715269	0.570741	0.865562	0.62861	0.86966	0.6939	0.60471	0.607233	0.251981	0.650297	0.182594	0.40472	0.878583	0.122793	0.0355	0.04036	0.03446	0.1249	0.122148	0.147421	0.169821	0.126394	0.118707	0.153266	11	0.108706	cg08193322	2	LOC151534;LBX2	NR_024606;NM_001009812	Body;TSS200	Island
cg01162104	0.606193	0.70304	0.72351	0.01632	0.776791	0.462105	0.847441	0.838211	0.706135	0.544862	0.869406	0.74628	0.03896	0.74566	0.65863	0.093173	0.0554594	0.0875373	0.18912	0.0904958	0.228241	0.0551874	0.01277	0.05551	0.01983	0.0522526	0.0643344	0.0538189	0.126735	0.0670593	0.164134	0.101279	11	0.0702646	cg01162104	11				Island
cg00735239	0.428585	0.62353	0.56803	0.63727	0.743466	0.647274	0.83109	0.769915	0.58536	0.474184	0.864276	0.63695	0.73262	0.57324	0.53058	0.0795865	0.0812023	0.355695	0.262793	0.329708	0.855996	0.043999	0.00345	0.02324	0.00775	0.0423349	0.0457046	0.0544791	0.0718616	0.0523457	0.0969113	0.102391	11	0.049497	cg00735239	22	MAPK11	NM_002751	TSS200	Island
cg07925282	0.573854	0.49339	0.66352	0.72476	0.742989	0.558059	0.822264	0.814959	0.710338	0.571567	0.760685	0.45579	0.75129	0.6165	0.59676	0.370935	0.431906	0.700475	0.405146	0.446059	0.853279	0.0482826	0.0293	0.05154	0.02902	0.0625825	0.0579847	0.0574372	0.0689152	0.0639742	0.150685	0.0895522	11	0.0644794	cg07925282	7	CAV1;CAV1	NM_001753;NM_001753	5'UTR;1stExon	Island
cg03612722	0.50031	0.66169	0.68808	0.71027	0.746372	0.651218	0.816858	0.740116	0.61994	0.509324	0.840888	0.70582	0.77979	0.66647	0.60018	0.266371	0.0902899	0.524263	0.299865	0.196681	0.827222	0.0667859	0.03989	0.09771	0.04389	0.0512857	0.0711959	0.0633945	0.115222	0.0791798	0.116753	0.166451	11	0.0828871	cg03612722	22	MIAT	NR_003491	TSS200	Island
cg12727374	0.464396	0.76427	0.75096	0.82568	0.635992	0.678082	0.747706	0.785358	0.603338	0.485491	0.73689	0.7881	0.84402	0.78202	0.69193	0.557589	0.699342	0.719082	0.55814	0.620519	0.827325	0.0930954	0.07301	0.08987	0.09921	0.141167	0.086666	0.104515	0.111209	0.116718	0.172035	0.179078	11	0.115143	cg12727374	3	MAP6D1	NM_024871	Body	Island
cg10899904	0.472636	0.66591	0.70205	0.74222	0.725698	0.662877	0.81238	0.783518	0.687249	0.515167	0.798808	0.71636	0.83407	0.70074	0.63202	0.442128	0.0967605	0.123025	0.311614	0.149986	0.853037	0.0859526	0.02321	0.11343	0.06253	0.0851461	0.104723	0.128405	0.147308	0.108251	0.115016	0.108707	11	0.0984253	cg10899904	8	C8orf84	NM_153225	TSS200	Island
cg15444947	0.606527	0.67795	0.65682	0.77845	0.624783	0.693519	0.741144	0.762089	0.735282	0.540425	0.799889	0.69149	0.83622	0.70785	0.61466	0.512788	0.272016	0.586732	0.153287	0.527175	0.860633	0.0902165	0.03236	0.07269	0.05414	0.108929	0.102303	0.101003	0.11441	0.0886897	0.133355	0.107596	11	0.0914265	cg15444947	7	TRIL	NM_014817	1stExon	Island
cg20232102	0.556791	0.62188	0.63371	0.67958	0.743352	0.61857	0.753898	0.804772	0.645747	0.54294	0.770471	0.67241	0.76312	0.65561	0.5704	0.586632	0.0405438	0.0866487	0.566949	0.259778	0.851537	0.0732975	0.0386	0.11788	0.04766	0.0484552	0.042004	0.0476729	0.134857	0.0522111	0.160279	0.199792	11	0.0875189	cg20232102	19	PPP1R14A	NM_033256	TSS200	Island
cg17210929	0.56758	0.73103	0.75326	0.79295	0.702288	0.682238	0.773903	0.692964	0.684435	0.605963	0.658426	0.76659	0.83631	0.76375	0.68166	0.479607	0.42398	0.544392	0.371725	0.494783	0.801384	0.0798569	0.04655	0.15228	0.06783	0.0751186	0.077153	0.0938126	0.0781126	0.0761355	0.174537	0.0843902	11	0.0914342	cg17210929	1	ESPNP	NR_026567	Body	Island
cg21417510	0.556848	0.69558	0.731	0.7928	0.662729	0.644223	0.52697	0.634046	0.571709	0.502657	0.84253	0.75977	0.87312	0.70755	0.58593	0.227952	0.480978	0.595966	0.414301	0.523075	0.7624	0.0617872	0.04526	0.02526	0.01455	0.0691907	0.0802256	0.075556	0.074117	0.0889484	0.0700261	0.135825	11	0.0673406	cg21417510	1	PPM1J	NM_005167	Body	Island
cg19001794	0.592966	0.68229	0.69775	0.75749	0.687359	0.67005	0.7471	0.743861	0.697294	0.495411	0.770875	0.72048	0.8135	0.67842	0.55685	0.627279	0.387838	0.601632	0.413835	0.47912	0.828828	0.0704616	0.02975	0.06327	0.0437	0.0796305	0.0670708	0.0661987	0.102723	0.0788072	0.13882	0.113475	11	0.0776279	cg19001794	17	HIC1;HIC1	NM_001098202;NM_006497	TSS1500;TSS1500	Island
cg22861279	0.571628	0.58671	0.61016	0.72345	0.716803	0.683606	0.753141	0.782288	0.647499	0.458312	0.625498	0.66668	0.80439	0.61597	0.50687	0.617013	0.479467	0.738185	0.307789	0.539267	0.830533	0.0712931	0.01359	0.02412	0.02382	0.0753064	0.0801179	0.0790276	0.119509	0.0749623	0.103997	0.134544	11	0.0727534	cg22861279	14	CRIP1	NM_001311	TSS200	Island
cg25189564	0.382022	0.69189	0.71652	0.76024	0.740423	0.658813	0.76458	0.797268	0.521683	0.634515	0.8212	0.40819	0.81967	0.75102	0.68701	0.541354	0.0750812	0.199305	0.319502	0.185891	0.840666	0.0872545	0.0648	0.0937	0.06351	0.0785384	0.0901639	0.0841067	0.184507	0.0731317	0.096372	0.112212	11	0.0934815	cg25189564	7	VIPR2	NM_003382	TSS1500	Island
cg03585778	0.381659	0.67014	0.76717	0.75833	0.733716	0.777453	0.29231	0.860463	0.791254	0.578091	0.560438	0.7152	0.85322	0.77412	0.63607	0.445999	0.109897	0.197824	0.326287	0.283804	0.890815	0.140487	0.07312	0.10281	0.05303	0.11904	0.124357	0.0594392	0.1231	0.098664	0.112143	0.108948	11	0.101376	cg03585778	1	MFSD4	NM_181644	TSS1500	Island
cg22863209	0.577415	0.73715	0.78736	0.8042	0.721034	0.71561	0.608014	0.744988	0.586554	0.464917	0.679505	0.78269	0.84798	0.56948	0.67493	0.612954	0.42741	0.209463	0.430366	0.537593	0.807799	0.0857055	0.02633	0.07979	0.04754	0.0754067	0.10134	0.0922451	0.11809	0.0974634	0.113099	0.16873	11	0.0914309	cg22863209	8				Island
cg03774514	0.586638	0.6633	0.68837	0.70708	0.735373	0.716912	0.825879	0.777877	0.701126	0.569345	0.809717	0.68639	0.77693	0.69617	0.60415	0.511695	0.320381	0.408919	0.422147	0.633719	0.839707	0.084087	0.05318	0.10534	0.07626	0.105315	0.0643541	0.11145	0.108449	0.0689585	0.18464	0.108818	11	0.0973501	cg03774514	20	FOXA2;FOXA2	NM_021784;NM_153675	Body;Body	Island
cg06367659	0.602254	0.7109	0.66293	0.74536	0.783833	0.72871	0.823236	0.673729	0.656649	0.544417	0.855313	0.76196	0.80628	0.70558	0.58482	0.488321	0.255094	0.238137	0.49878	0.511339	0.851362	0.0918133	0.03011	0.05432	0.03075	0.0881563	0.108698	0.088654	0.0961387	0.10992	0.139298	0.149135	11	0.0897267	cg06367659	22	ADM2	NM_024866	TSS200	Island
cg00107682	0.540922	0.76019	0.73515	0.81988	0.737361	0.676955	0.754144	0.786808	0.741129	0.52964	0.818818	0.77543	0.8367	0.68272	0.63505	0.582664	0.195117	0.75135	0.51643	0.42468	0.830341	0.115009	0.07101	0.08153	0.06729	0.126405	0.100858	0.0933078	0.127753	0.112333	0.152977	0.118939	11	0.106128	cg00107682	15				Island
cg26608883	0.592302	0.70368	0.76764	0.40168	0.78455	0.715872	0.711061	0.810092	0.740273	0.602843	0.751461	0.75423	0.4005	0.76016	0.68026	0.21243	0.0654177	0.046101	0.17327	0.0719356	0.0636356	0.0711787	0.02193	0.03408	0.01685	0.0656119	0.0696632	0.0627146	0.0829641	0.0581898	0.127509	0.0917859	11	0.0638616	cg26608883	11	CALCB	NM_000728	TSS200	Island
cg16112844	0.467558	0.6583	0.66332	0.75367	0.768145	0.643742	0.817524	0.58542	0.628289	0.567211	0.771635	0.67444	0.7529	0.74919	0.61948	0.520584	0.0614331	0.119139	0.116667	0.0923715	0.862477	0.07174	0.03087	0.02863	0.03515	0.0836025	0.0699902	0.0952263	0.0877307	0.0716315	0.104898	0.183747	11	0.0784742	cg16112844	11	PHLDA2;PHLDA2	NM_003311;NM_003311	5'UTR;1stExon	Island
cg26614816	0.626857	0.62589	0.5691	0.75028	0.833782	0.745236	0.808848	0.82976	0.664369	0.512836	0.550101	0.69524	0.75403	0.66692	0.62478	0.620411	0.623053	0.803623	0.563359	0.65249	0.898209	0.109966	0.03207	0.04721	0.04591	0.135684	0.10966	0.115503	0.122123	0.109592	0.191027	0.15197	11	0.106429	cg26614816	12	TXNRD1;TXNRD1;TXNRD1;EID3;TXNRD1;TXNRD1	NM_182729;NM_182743;NM_001093771;NM_001008394;NM_003330;NM_182742	5'UTR;5'UTR;Body;TSS200;Body;5'UTR	Island
cg05930881	0.609394	0.76413	0.46027	0.52779	0.788351	0.63972	0.764738	0.845612	0.772608	0.528392	0.324046	0.7965	0.61649	0.73574	0.60318	0.415365	0.0514417	0.192388	0.287825	0.127156	0.894288	0.0690254	0.06977	0.1423	0.05672	0.0660103	0.0626345	0.0478401	0.0644988	0.0758769	0.131244	0.0720504	11	0.0779973	cg05930881	8	GATA4	NM_002052	TSS1500	Island
cg06947082	0.528507	0.64591	0.50732	0.70924	0.738336	0.665074	0.636893	0.801871	0.600372	0.48591	0.797794	0.6367	0.79689	0.66436	0.58351	0.526806	0.0874202	0.0850897	0.171411	0.284668	0.833196	0.0508596	0.02763	0.06808	0.02008	0.0501972	0.0545883	0.0616172	0.0586429	0.0448051	0.0941322	0.082703	11	0.0557578	cg06947082	12	PLEKHG6;PLEKHG6	NM_001144856;NM_018173	TSS1500;5'UTR	Island
cg18552861	0.591173	0.62769	0.6515	0.72023	0.751695	0.728501	0.508981	0.766663	0.663318	0.576172	0.820919	0.67501	0.7837	0.6621	0.5614	0.634739	0.645434	0.742138	0.57188	0.650866	0.861745	0.0737581	0.03343	0.08721	0.03901	0.0656878	0.0733746	0.0651949	0.184593	0.0704021	0.1845	0.0901616	11	0.0879384	cg18552861	2	GDF7	NM_182828	TSS1500	Island
cg27580026	0.574935	0.6558	0.48876	0.70027	0.721968	0.73747	0.801074	0.780729	0.640137	0.558038	0.77151	0.69888	0.76305	0.71029	0.58534	0.0727399	0.0608578	0.0762772	0.392666	0.0690192	0.304535	0.0879821	0.02139	0.09201	0.03147	0.0493371	0.0556901	0.0505295	0.0772779	0.0584197	0.0518213	0.0758347	11	0.0592511	cg27580026	2	FNDC4;FNDC4	NM_022823;NM_022823	1stExon;5'UTR	Island
cg26163368	0.57226	0.69448	0.67546	0.77304	0.724113	0.711782	0.49358	0.749544	0.710899	0.555758	0.821682	0.74642	0.84464	0.68533	0.57348	0.49299	0.478316	0.683093	0.281501	0.618726	0.852892	0.0797353	0.03478	0.05248	0.04768	0.116266	0.0896472	0.0907438	0.114939	0.11686	0.174567	0.0937169	11	0.0919468	cg26163368	17	MAPT;MAPT;MAPT;MAPT;MAPT;MAPT	NM_001123067;NM_016835;NM_016834;NM_001123066;NM_005910;NM_016841	5'UTR;5'UTR;5'UTR;5'UTR;5'UTR;5'UTR	Island
cg23847109	0.64971	0.68139	0.54134	0.45825	0.789089	0.761444	0.829787	0.827843	0.826744	0.618586	0.898301	0.61188	0.76931	0.29972	0.67995	0.201437	0.196684	0.163142	0.692979	0.480633	0.826939	0.087935	0.03685	0.14275	0.03959	0.100732	0.0708044	0.0830283	0.101093	0.0750567	0.179099	0.11098	11	0.0934471	cg23847109	1	COL9A2	NM_001852	TSS200	Island
cg04588774	0.617911	0.70464	0.66414	0.67161	0.84078	0.726265	0.840084	0.853581	0.769593	0.643218	0.857538	0.71616	0.70811	0.698	0.46438	0.37312	0.212817	0.709412	0.292091	0.363552	0.9098	0.121001	0	0.04558	0.02559	0.131121	0.145866	0.138561	0.151648	0.121542	0.157027	0.192435	11	0.111852	cg04588774	16				Island
cg05096436	0.363387	0.84836	0.69144	0.72493	0.691578	0.568164	0.783108	0.708223	0.560762	0.49797	0.284241	0.85803	0.78754	0.77693	0.63829	0.493017	0.232602	0.638038	0.301908	0.523633	0.786569	0.0574765	0.12847	0.06254	0.03599	0.0550869	0.0505439	0.0639782	0.0720461	0.0641768	0.121241	0.191548	11	0.0820998	cg05096436	2	AGAP1;AGAP1	NM_014914;NM_001037131	Body;Body	Island
cg16393726	0.564417	0.689	0.67781	0.02189	0.829979	0.758619	0.796419	0.807938	0.745604	0.58687	0.830013	0.68931	0.02083	0.69811	0.49436	0.0748031	0.06307	0.141776	0.300642	0.106549	0.565773	0.0717336	0.01503	0.0682	0.02807	0.050346	0.0426136	0.0527953	0.111301	0.0561511	0.17401	0.196333	11	0.0787803	cg16393726	16	MT3;MT3	NM_005954;NM_005954	5'UTR;1stExon	Island
cg06610849	0.630994	0.7535	0.70462	0.52709	0.796704	0.600071	0.719449	0.839089	0.809944	0.610331	0.861079	0.77057	0.5272	0.76954	0.64155	0.646304	0.193893	0.591476	0.420677	0.290919	0.879286	0.129554	0.03399	0.09539	0.03384	0.144554	0.120246	0.122833	0.134975	0.120625	0.169382	0.082841	11	0.108021	cg06610849	19				Island
cg20291855	0.651665	0.78155	0.28748	0.73317	0.768495	0.753002	0.857463	0.782919	0.760148	0.560882	0.59831	0.81707	0.80182	0.6357	0.71843	0.12973	0.159881	0.219237	0.342706	0.24422	0.118782	0.0804959	0.02758	0.08344	0.02717	0.0725566	0.0895326	0.0827126	0.136214	0.10335	0.190269	0.160111	11	0.0957666	cg20291855	4				Island
cg14722140	0.571556	0.58371	0.63375	0.62097	0.791037	0.708473	0.73168	0.807564	0.679996	0.550701	0.782786	0.58511	0.68586	0.61731	0.52524	0.565597	0.483099	0.748736	0.196943	0.580114	0.836175	0.086514	0.0111	0.04827	0.03833	0.0807384	0.0853659	0.0961663	0.113133	0.0844475	0.14326	0.113333	11	0.081878	cg14722140	6	C6orf141	NM_001145652	1stExon	Island
cg08355316	0.558295	0.66199	0.66784	0.77768	0.709047	0.732598	0.808107	0.846129	0.608051	0.453328	0.81558	0.69365	0.82399	0.727	0.51496	0.118102	0.156519	0.145701	0.272752	0.0924835	0.400076	0.0629018	0.0116	0.01533	0.00656	0.0749208	0.0643093	0.0695665	0.119522	0.101918	0.149609	0.197627	11	0.0794422	cg08355316	19	SELV	NM_182704	TSS200	Island
cg20640373	0.46623	0.6497	0.62685	0.70631	0.654659	0.645342	0.754664	0.696703	0.634477	0.493704	0.773966	0.69722	0.80225	0.65968	0.61884	0.491348	0.138583	0.732816	0.314815	0.301983	0.874395	0.0893432	0.00307	0.02499	0.00937	0.0700326	0.0697738	0.0834469	0.0789359	0.0747536	0.0971584	0.127458	11	0.066212	cg20640373	12	STAC3	NM_145064	3'UTR	Island
cg13617591	0.50436	0.68245	0.7202	0.75058	0.773642	0.75872	0.599365	0.815408	0.72865	0.547491	0.842747	0.72933	0.82134	0.68006	0.59862	0.606721	0.657548	0.783326	0.579955	0.668099	0.850835	0.143472	0.06024	0.09749	0.06961	0.14947	0.124853	0.103604	0.124472	0.121399	0.145305	0.122108	11	0.114729	cg13617591	15				Island
cg24597705	0.562715	0.6528	0.71723	0.75609	0.646857	0.704083	0.872261	0.523152	0.574995	0.496557	0.827008	0.69022	0.79367	0.74658	0.57118	0.0960111	0.157587	0.215641	0.371146	0.465554	0.832288	0.0826628	0.01608	0.07877	0.03497	0.089058	0.0775102	0.0708988	0.0999905	0.0736605	0.0670557	0.162474	11	0.0775573	cg24597705	1	FBXO6	NM_018438	5'UTR	Island
cg00394793	0.361133	0.69166	0.61237	0.66145	0.654417	0.549264	0.805573	0.816152	0.575558	0.539772	0.849188	0.69603	0.73743	0.56179	0.47541	0.0685416	0.240768	0.496836	0.192104	0.158896	0.805552	0.044977	0.01511	0.03808	0.00438	0.0543007	0.0510866	0.0433099	0.0415991	0.0433299	0.0575137	0.0757891	11	0.0426796	cg00394793	15	TLE3;TLE3;TLE3	NM_020908;NM_001105192;NM_005078	TSS1500;TSS1500;TSS1500	Island
cg03735847	0.546567	0.64939	0.64581	0.5079	0.782798	0.662479	0.828884	0.692392	0.699778	0.52949	0.758902	0.67435	0.52646	0.69772	0.55537	0.328662	0.194702	0.666667	0.263626	0.531272	0.74584	0.0375463	0.01369	0.06573	0.01841	0.0420683	0.0455415	0.0486629	0.0532763	0.0426176	0.0832744	0.088078	11	0.0489905	cg03735847	1	SAMD11	NM_152486	TSS200	Island
cg07495363	0.57587	0.70455	0.7479	0.78122	0.736945	0.492828	0.675793	0.759025	0.555413	0.56441	0.801989	0.71445	0.87157	0.68831	0.52366	0.453376	0.0532819	0.224672	0.3695	0.209472	0.753426	0.061088	0.01678	0.05283	0.0301	0.0605113	0.0837929	0.0647551	0.172109	0.0704463	0.116222	0.094906	11	0.0748674	cg07495363	2	BOLL;BOLL	NM_197970;NM_033030	TSS200;TSS1500	Island
cg13782728	0.499564	0.65751	0.60594	0.73765	0.702274	0.627187	0.715632	0.732026	0.598628	0.508258	0.805424	0.68561	0.83625	0.64434	0.5251	0.0856017	0.0956943	0.211065	0.112807	0.10459	0.804361	0.0491293	0.00593	0.02888	0.02417	0.0590562	0.0600218	0.0626083	0.0717322	0.0545801	0.0870916	0.0980487	11	0.0546589	cg13782728	17				Island
cg09112514	0.654967	0.69393	0.73074	0.84121	0.747612	0.569002	0.830629	0.791932	0.751408	0.489155	0.638171	0.71533	0.86928	0.80375	0.53021	0.430807	0.168584	0.421442	0.380483	0.307229	0.842034	0.116586	0.02561	0.03164	0.03232	0.121135	0.115392	0.13231	0.195789	0.141356	0.142776	0.15812	11	0.110276	cg09112514	4	PDGFRA	NM_006206	5'UTR	Island
cg27452341	0.581461	0.66194	0.62833	0.76016	0.76977	0.633199	0.797694	0.820601	0.786921	0.570438	0.757649	0.7246	0.78743	0.46245	0.60031	0.580084	0.144355	0.140765	0.251867	0.234814	0.794018	0.0624875	0.03409	0.04869	0.02587	0.0799508	0.0770957	0.0728494	0.114015	0.0960591	0.167829	0.13564	11	0.0831434	cg27452341	7	CLCN1	NM_000083	Body	Island
cg17291435	0.521953	0.72195	0.75144	0	0.781512	0.0471294	0.845603	0.811115	0.446488	0.543146	0.598225	0.75666	0.00397	0.72113	0.53683	0.07031	0.053673	0.0672202	0.169108	0.0828335	0.830019	0.0714209	0.02421	0.02406	0.01998	0.0546102	0.0469937	0.043083	0.0504907	0.0582236	0.0890959	0.0863418	11	0.0516827	cg17291435	2	FHL2;FHL2;FHL2;FHL2;FHL2;FHL2;FHL2	NM_001039492;NM_201557;NM_001039492;NM_001450;NM_001450;NM_201555;NM_201555	1stExon;5'UTR;5'UTR;1stExon;5'UTR;5'UTR;1stExon	Island
cg20147819	0.554467	0.50284	0.59195	0.73693	0.644385	0.637906	0.770725	0.753992	0.606716	0.488017	0.831633	0.4852	0.8037	0.66946	0.58831	0.601846	0.118473	0.595161	0.468237	0.563995	0.832646	0.0699983	0.00814	0.02316	0.03215	0.0675014	0.0700554	0.0747664	0.0787908	0.0677284	0.138459	0.12168	11	0.0684027	cg20147819	17				Island
cg08290108	0.58358	0.64714	0.64039	0.71664	0.681342	0.662641	0.658873	0.754731	0.657976	0.58764	0.787018	0.68639	0.76285	0.68768	0.58746	0.119602	0.0780681	0.231839	0.307651	0.265261	0.81867	0.0804282	0.01492	0.04446	0.03021	0.0467156	0.0561719	0.0533507	0.0584845	0.0530371	0.0926966	0.111179	11	0.0583321	cg08290108	10				Island
cg26840598	0.548169	0.70051	0.69074	0.51017	0.786404	0.709068	0.654913	0.783586	0.448757	0.51163	0.849153	0.73607	0.48566	0.75271	0.58258	0.281323	0.32326	0.581854	0.204975	0.5217	0.85933	0.0589153	0.01201	0.0303	0.0209	0.0715766	0.0756704	0.0513121	0.0735795	0.0627289	0.0734	0.0900588	11	0.0564047	cg26840598	1	SH2D5;SH2D5;SH2D5;SH2D5	NM_001103160;NM_001103161;NM_001103161;NM_001103160	5'UTR;5'UTR;1stExon;1stExon	Island
cg02878891	0.652371	0.77465	0.68381	0.82497	0.678215	0.555537	0.671293	0.695238	0.728122	0.603623	0.835062	0.77734	0.84452	0.79987	0.70737	0.636645	0.289367	0.637764	0.294995	0.426104	0.800078	0.119561	0.05695	0.12269	0.05989	0.110724	0.12278	0.108891	0.19	0.121226	0.161801	0.189045	11	0.12396	cg02878891	2	RFX8	NM_001145664	5'UTR	Island
cg12049688	0.605442	0.68452	0.71558	0.78111	0.770093	0.765398	0.751697	0.753904	0.74806	0.613971	0.766625	0.72573	0.81561	0.75066	0.5925	0.44131	0.120776	0.155905	0.213003	0.14934	0.814462	0.0951739	0.05137	0.07384	0.05803	0.11734	0.0829047	0.0988272	0.121266	0.116168	0.150709	0.115754	11	0.0983075	cg12049688	1	RNF220	NM_018150	Body	Island
cg07078841	0.616322	0.72818	0.73717	0.82033	0.772864	0.736758	0.744594	0.798379	0.725848	0.617183	0.494254	0.73542	0.86616	0.6323	0.69196	0.646529	0.280494	0.780682	0.495561	0.466521	0.839589	0.116317	0.06222	0.12504	0.09942	0.134874	0.128117	0.15152	0.14032	0.127005	0.154213	0.147409	11	0.126041	cg07078841	2	CYP1B1;CYP1B1	NM_000104;NM_000104	1stExon;5'UTR	Island
cg15553598	0.54954	0.68225	0.55241	0.71231	0.707047	0.64988	0.771405	0.729484	0.604634	0.545461	0.758487	0.69238	0.80145	0.7101	0.62128	0.242945	0.114829	0.445939	0.391539	0.229768	0.882618	0.0626714	0.03382	0.16989	0.03494	0.0446278	0.0493424	0.050299	0.0986835	0.050534	0.0817838	0.105358	11	0.0710863	cg15553598	5	ARL10	NM_173664	Body	Island
cg17270520	0.573012	0.49492	0.0219	0.76916	0.754328	0.728334	0.416165	0.781104	0.731178	0.585306	0.849915	0.48365	0.84494	0.72767	0.62017	0.400147	0.414229	0.495468	0.338627	0.539521	0.883191	0.0682415	0.01443	0.02316	0.02665	0.0778328	0.077366	0.0802005	0.0997546	0.0782223	0.128097	0.114049	11	0.0716367	cg17270520	11	MTL5;MTL5;MTL5;MTL5	NM_004923;NM_001039656;NM_004923;NM_001039656	1stExon;1stExon;5'UTR;5'UTR	Island
cg10347032	0.585412	0.6095	0.58994	0.68112	0.736451	0.708099	0.783386	0.784785	0.5684	0.531909	0.797681	0.61546	0.75546	0.63258	0.54941	0.616325	0.597403	0.77158	0.573201	0.619388	0.858656	0.0757775	0.03142	0.05722	0.03189	0.119831	0.0749171	0.0682685	0.130843	0.0821382	0.198687	0.125415	11	0.0905825	cg10347032	3	MAP6D1	NM_024871	TSS1500	Island
cg05139649	0.564715	0.70399	0.7071	0.77437	0.679743	0.648819	0.0665017	0.785272	0.653951	0.0462904	0.564632	0.73339	0.81494	0.71334	0.67225	0.0833577	0.0547426	0.0545428	0.0449851	0.510426	0.511112	0.0615016	0.00689	0.02579	0.02725	0.0781846	0.0669152	0.0683298	0.0788331	0.07274	0.0589573	0.0587128	11	0.0549186	cg05139649	11	KDELC2	NM_153705	1stExon	Island
cg05366118	0.622138	0.70104	0.71169	0.77196	0.743184	0.756409	0.785354	0.786791	0.739839	0.572914	0.772063	0.74271	0.81263	0.52284	0.61814	0.266805	0.101922	0.588356	0.565967	0.114982	0.771881	0.078272	0.05656	0.10737	0.06783	0.0998713	0.0859803	0.099088	0.0999299	0.0984416	0.148059	0.177255	11	0.101696	cg05366118	8				Island
cg07733620	0.310284	0.68309	0.67226	0.61882	0.669003	0.621739	0.767274	0.790803	0.565465	0.485582	0.802182	0.73532	0.778	0.59342	0.53141	0.456582	0.0499791	0.159076	0.191251	0.203356	0.848518	0.0460819	0.02235	0.01629	0.01958	0.0482849	0.0516854	0.0435264	0.0463075	0.0623239	0.0829022	0.0937885	11	0.0484655	cg07733620	16	C16orf72	NM_014117	TSS1500	Island
cg02072885	0.0828025	0.76984	0.72441	0.60754	0.798277	0.66917	0.3801	0.852325	0.647604	0.439356	0.613983	0.82234	0.58447	0.81435	0.6147	0.0509666	0.0453822	0.0704785	0.346176	0.0446871	0.042062	0.0476673	0.01595	0.05231	0.02287	0.0432508	0.0485616	0.0524641	0.0498982	0.0487171	0.095816	0.0914437	11	0.0517226	cg02072885	3	LAMP3;LAMP3	NM_014398;NM_014398	5'UTR;1stExon	Island
cg01656048	0.453389	0.7999	0.87252	0.41168	0.711704	0.83804	0.641688	0.888054	0.685452	0.469724	0.900684	0.85379	0.41926	0.82211	0.73862	0.115878	0.12853	0.251693	0.528979	0.37891	0.689328	0.132446	0.03523	0.10204	0.05582	0.115111	0.10901	0.122612	0.153026	0.119132	0.188284	0.18913	11	0.120167	cg01656048	2	OTX1	NM_014562	TSS200	Island
cg27375198	0.629486	0.69176	0.57232	0.4059	0.80229	0.693923	0.828923	0.855892	0.783854	0.61761	0.673692	0.69305	0.41684	0.67937	0.54966	0.392152	0.109147	0.486939	0.259706	0.377781	0.868763	0.0825597	0.01049	0.03355	0.01579	0.0727746	0.0713294	0.0781719	0.130556	0.0714353	0.113133	0.158335	11	0.0761932	cg27375198	17	PYY	NM_004160	5'UTR	Island
cg04874113	0.64554	0.65304	0.65379	0.70934	0.747843	0.732405	0.6984	0.73313	0.529742	0.611737	0.577772	0.70479	0.75152	0.72559	0.63773	0.0821402	0.0978286	0.126371	0.181602	0.220704	0.885473	0.0653511	0.027	0.02152	0.02384	0.0835414	0.0716999	0.0678141	0.0777979	0.0819317	0.0997737	0.160256	11	0.0709569	cg04874113	1				Island
cg09029526	0.63349	0.72753	0.73154	0.75214	0.565735	0.690281	0.569551	0.704451	0.748162	0.604102	0.49749	0.7724	0.76765	0.72679	0.61707	0.423054	0.0625647	0.383454	0.191516	0.162508	0.633577	0.0490998	0.00685	0.01607	0.01925	0.0537624	0.0540587	0.0526737	0.0648596	0.0647215	0.134587	0.0846571	11	0.0545991	cg09029526	6				Island
cg07812877	0.564172	0.69042	0.72556	0.80625	0.663462	0.655003	0.712565	0.69786	0.666064	0.559723	0.806687	0.7431	0.87373	0.7739	0.66334	0.561	0.419652	0.766735	0.525037	0.553454	0.815062	0.126833	0.03168	0.06393	0.04395	0.12395	0.13689	0.148004	0.182048	0.122656	0.171667	0.170311	11	0.120174	cg07812877	19	RGL3;RGL3;CCDC151	NM_001035223;NM_001161616;NM_145045	TSS1500;TSS1500;3'UTR	Island
cg22281380	0.549053	0.71285	0.74817	0.68328	0.74201	0.718471	0.324962	0.747613	0.747955	0.531591	0.857366	0.76282	0.6834	0.73195	0.65848	0.444625	0.197464	0.460284	0.169019	0.539576	0.785612	0.0881711	0.01479	0.03218	0.03871	0.0886887	0.101982	0.105684	0.146379	0.106674	0.117719	0.150585	11	0.0901421	cg22281380	7	GRB10	NM_001001555	TSS1500	Island
cg13051071	0.53422	0.59174	0.59712	0.66994	0.631419	0.569232	0.781946	0.754643	0.631013	0.444611	0.814636	0.66606	0.77457	0.66413	0.53966	0.575266	0.17972	0.666582	0.266656	0.372942	0.845859	0.0714604	0.01409	0.07436	0.03375	0.0554715	0.0593493	0.0673951	0.0994861	0.0544083	0.055839	0.176765	11	0.0693068	cg13051071	1	ANKRD34A	NM_001039888	Body	Island
cg08568720	0.680101	0.6768	0.6984	0.52221	0.819822	0.657256	0.621762	0.908605	0.693617	0.602346	0.889807	0.71262	0.61451	0.34936	0.63488	0.0882096	0.0684011	0.211433	0.454483	0.115764	0.603051	0.071809	0	0.059	0.00512	0.0694996	0.0601142	0.0530489	0.102687	0.0771767	0.0927379	0.139298	11	0.0664082	cg08568720	20	GATA5	NM_080473	TSS1500	Island
cg00836482	0.581937	0.64713	0.62068	0.69318	0.757989	0.661499	0.817809	0.818073	0.662456	0.540272	0.816878	0.68909	0.72812	0.68316	0.60477	0.575791	0.314672	0.579206	0.308169	0.409317	0.85875	0.0729637	0.03012	0.0969	0.03778	0.0656504	0.0768016	0.0704483	0.196317	0.0774694	0.17929	0.183179	11	0.0988108	cg00836482	3	NR1I2;NR1I2;NR1I2	NM_033013;NM_003889;NM_022002	Body;Body;Body	Island
cg18175880	0.550374	0.67754	0.7933	0.66992	0.814934	0.684266	0.385699	0.683395	0.650048	0.625378	0.773339	0.68818	0.7058	0.79327	0.55707	0.180611	0.135777	0.0911629	0.14906	0.350157	0.842522	0.0645378	0.05754	0.0559	0.06752	0.063904	0.0696568	0.0758592	0.0730377	0.0761283	0.0993252	0.111915	11	0.0741203	cg18175880	11	PHLDA2	NM_003311	TSS1500	Island
cg07347092	0.513832	0.59825	0.596	0.63936	0.524646	0.638955	0.793596	0.776192	0.620642	0.486752	0.745645	0.63302	0.7339	0.64839	0.57891	0.581751	0.618171	0.651043	0.44225	0.599173	0.826848	0.0564059	0.03284	0.11581	0.04533	0.0525274	0.0551306	0.0568543	0.0884673	0.0617309	0.108779	0.0668346	11	0.0673373	cg07347092	12	DNAH10	NM_207437	TSS200	Island
cg08455275	0.55786	0.74816	0.8101	0.8371	0.7323	0.69535	0.727149	0.722273	0.706514	0.57453	0.850577	0.79436	0.89451	0.8168	0.70129	0.469882	0.164096	0.16914	0.179003	0.210872	0.51278	0.113834	0.0325	0.03735	0.05104	0.12091	0.133365	0.12524	0.15544	0.108884	0.145039	0.182965	11	0.109688	cg08455275	8	PLEC1;PLEC1	NM_000445;NM_201378	Body;TSS1500	Island
cg17468312	0.518483	0.65877	0.65378	0.73359	0.684179	0.652508	0.79264	0.634293	0.599225	0.405583	0.803954	0.6804	0.78929	0.68535	0.54198	0.394372	0.254343	0.699427	0.200845	0.529648	0.798685	0.0704907	0.00704	0.02207	0.01246	0.0661557	0.063519	0.068667	0.079614	0.0775032	0.0729027	0.123529	11	0.0603592	cg17468312	1				Island
cg02108033	0.411741	0.58407	0.60216	0.69276	0.808556	0.702175	0.885337	0.769346	0.650696	0.489939	0.75185	0.65427	0.6989	0.61906	0.36585	0.215361	0.0559122	0.144587	0.204211	0.0867692	0.805785	0.0536671	0.01335	0.02243	0.0109	0.0627751	0.0547765	0.0621845	0.138899	0.06628	0.10901	0.119611	11	0.0648984	cg02108033	4	FAM184B	NM_015688	TSS200	Island
cg11333886	0.571652	0.67108	0.69652	0.75133	0.75038	0.739006	0.806729	0.735259	0.730739	0.503053	0.736964	0.71744	0.79248	0.75115	0.7216	0.569034	0.504304	0.766925	0.625699	0.6116	0.784099	0.092696	0.03935	0.09009	0.05205	0.119089	0.132406	0.0941624	0.199034	0.103101	0.195215	0.12697	11	0.113106	cg11333886	11	DSCAML1	NM_020693	TSS200	Island
cg03753681	0.570339	0.64921	0.71421	0.72182	0.703566	0.666176	0.0816942	0.678591	0.579637	0.548661	0.769143	0.69249	0.78114	0.70409	0.64144	0.302889	0.0916015	0.700588	0.557851	0.271437	0.777921	0.0759064	0.03691	0.08582	0.04751	0.0525514	0.0520255	0.0602544	0.0627012	0.0611282	0.10843	0.164016	11	0.0733867	cg03753681	2	GDF7;GDF7	NM_182828;NM_182828	1stExon;5'UTR	Island
cg16520288	0.596717	0.70879	0.11328	0.69404	0.500886	0.543189	0.704038	0.852418	0.768262	0.509822	0.542355	0.73782	0.74677	0.56698	0.64303	0.674869	0.466463	0.808849	0.339455	0.662178	0.781222	0.0770189	0.01685	0.01699	0.01091	0.080548	0.101692	0.115798	0.0889553	0.073809	0.181621	0.193193	11	0.087035	cg16520288	12	SLC26A10	NM_133489	Body	Island
cg09133028	0.580848	0.66192	0.39028	0.11468	0.708403	0.687224	0.73869	0.775841	0.725935	0.516974	0.85831	0.71779	0.02935	0.71698	0.64255	0.391477	0.0821745	0.0978371	0.177969	0.0637494	0.818115	0.0596202	0.01603	0.01895	0.00839	0.0498866	0.0611734	0.0561808	0.0690793	0.0600425	0.108435	0.1582	11	0.0605443	cg09133028	12	PTPRB;PTPRB	NM_001109754;NM_002837	Body;TSS1500	Island
cg14051592	0.55178	0.73126	0.71995	0.79585	0.632108	0.65782	0.736883	0.747963	0.647217	0.561221	0.826554	0.7458	0.8623	0.76759	0.6454	0.46963	0.143196	0.166029	0.208842	0.276956	0.826914	0.115448	0.01902	0.07068	0.02416	0.0965104	0.100622	0.145509	0.174684	0.122341	0.194766	0.197212	11	0.114632	cg14051592	17				Island
cg18892517	0.506294	0.59955	0.60749	0.78239	0.784867	0.697524	0.778648	0.756175	0.775327	0.548473	0.85683	0.63364	0.8091	0.60914	0.53853	0.630007	0.469259	0.665816	0.382855	0.54346	0.864967	0.117785	0.02439	0.03711	0.05703	0.100735	0.104789	0.120513	0.16934	0.142637	0.16989	0.170372	11	0.110417	cg18892517	2	DPP4	NM_001935	Body	Island
cg13414212	0.560907	0.61071	0.65037	0.75294	0.731759	0.738234	0.832318	0.813429	0.722171	0.495817	0.784302	0.66637	0.77251	0.68293	0.59514	0.61469	0.642872	0.78	0.571121	0.614859	0.838187	0.0955009	0.06135	0.09239	0.07604	0.116845	0.0928571	0.087434	0.105609	0.105788	0.190807	0.148684	11	0.106664	cg13414212	2	C2orf39;C2orf39	NM_145038;NM_145038	5'UTR;1stExon	Island
cg12907379	0.312713	0.68579	0.04193	0.71546	0.81412	0.635507	0.831335	0.820039	0.674958	0.4652	0.815018	0.72038	0.77397	0.65745	0.60602	0.0787905	0.0771139	0.0698563	0.189469	0.0767715	0.275113	0.077885	0.00649	0.03395	0.01238	0.0587022	0.0775938	0.0634998	0.127408	0.0586694	0.104013	0.111776	11	0.0665788	cg12907379	13	ZIC5;ZIC5	NM_033132;NM_033132	1stExon;5'UTR	Island
cg00002719	0.404581	0.69761	0	0.79216	0.191657	0.0592135	0.88537	0.866789	0.85586	0.4615	0.876805	0.75783	0.83866	0.38708	0.19491	0.0806302	0.048913	0.0675105	0.132278	0.0628419	0.0600312	0.0558666	0.01115	0.01202	0.01116	0.0517608	0.0485019	0.0528761	0.0883696	0.0642001	0.0992549	0.148452	11	0.0585102	cg00002719	1	C1orf114	NM_021179	TSS200	Island
cg23692087	0.525049	0.61338	0.44693	0.65498	0.754074	0.698854	0.833418	0.825184	0.78605	0.516823	0.836891	0.57566	0.78262	0.64431	0.5759	0.615756	0.449199	0.702025	0.528879	0.277367	0.872608	0.0822718	0.04723	0.05953	0.06283	0.101781	0.100827	0.0873063	0.0962179	0.0978991	0.154268	0.166055	11	0.0960196	cg23692087	12	FKBP11;FKBP11;FKBP11;FKBP11	NM_001143782;NM_016594;NM_001143781;NM_001143781	Body;Body;5'UTR;1stExon	Island
cg00133595	0.569643	0.7485	0.53819	0.23201	0.755481	0.604259	0.817467	0.785859	0.789034	0.558579	0.834653	0.77294	0.29667	0.71012	0.65221	0.505984	0.0658516	0.190037	0.491855	0.104096	0.87658	0.0811754	0.01433	0.14067	0.02265	0.145635	0.161642	0.141119	0.138263	0.106342	0.159871	0.198248	11	0.119086	cg00133595	16	TRIM72;PYDC1	NM_001008274;NM_152901	Body;3'UTR	Island
cg14673256	0.543783	0.67049	0.65646	0.71457	0.678924	0.663122	0.804535	0.781124	0.633739	0.520886	0.744862	0.69122	0.76177	0.67666	0.5942	0.472549	0.597027	0.687213	0.392393	0.588227	0.769407	0.0625637	0.0487	0.17629	0.0643	0.0594304	0.0558945	0.0490579	0.155448	0.0589269	0.130454	0.16495	11	0.0932741	cg14673256	11	KCNK4	NM_033310	5'UTR	Island
cg26008007	0.545845	0.59669	0.60582	0.61894	0.690358	0.631229	0.799008	0.83553	0.555854	0.53807	0.743904	0.60796	0.6926	0.61704	0.5792	0.578258	0.242344	0.0656656	0.500352	0.484976	0.825467	0.0391821	0.02903	0.14994	0.0427	0.0389228	0.0396306	0.0402032	0.0541142	0.0395475	0.0761428	0.076027	11	0.0568582	cg26008007	2				Island
cg26569144	0.46478	0.6851	0.61835	0.72374	0.701648	0.35178	0.765009	0.799186	0.582131	0.482291	0.731694	0.7057	0.73265	0.68184	0.60489	0.0885848	0.580836	0.743486	0.269923	0.409889	0.832082	0.087125	0.0109	0.05069	0.01749	0.0767802	0.076582	0.0818487	0.0857224	0.0866886	0.0973738	0.0963693	11	0.0697791	cg26569144	5	FGF18	NM_003862	TSS200	Island
cg00824141	0.540667	0.70723	0.71769	0.00298	0.792225	0.041921	0.819523	0.832075	0.47946	0.571239	0.58655	0.75652	0.01762	0.74463	0.56515	0.0707928	0.0638592	0.0635875	0.169514	0.132218	0.843605	0.0598029	0.01525	0.06438	0.0147	0.05	0.0710345	0.0599738	0.0576406	0.0520617	0.131675	0.101771	11	0.0616627	cg00824141	2	FHL2;FHL2;FHL2;FHL2;FHL2;FHL2;FHL2	NM_001039492;NM_201557;NM_001039492;NM_001450;NM_001450;NM_201555;NM_201555	1stExon;5'UTR;5'UTR;1stExon;5'UTR;5'UTR;1stExon	Island
cg15871441	0.529449	0.60352	0.66049	0.72418	0.756654	0.681891	0.795584	0.777445	0.523045	0.51072	0.796959	0.61982	0.80798	0.6819	0.58892	0.489377	0.0752591	0.470092	0.373675	0.216161	0.814767	0.0631018	0.02175	0.08164	0.03194	0.0675257	0.0606184	0.0631664	0.0980919	0.0597372	0.171675	0.138561	11	0.0779825	cg15871441	2	MFSD2B	NM_001080473	TSS200	Island
cg24426072	0.544431	0.64167	0.73574	0.71597	0.654378	0.710427	0.72086	0.724369	0.638683	0.501248	0.889337	0.6765	0.79907	0.67332	0.61587	0.535383	0.336426	0.551023	0.414164	0.571044	0.849772	0.0835018	0.06422	0.1151	0.07451	0.084572	0.0974489	0.0777674	0.090157	0.09611	0.0845866	0.105373	11	0.0884861	cg24426072	7	TRIL	NM_014817	1stExon	Island
cg15336765	0.503944	0.59678	0.59786	0.67786	0.774173	0.680441	0.844316	0.724411	0.622737	0.508587	0.761362	0.62072	0.76118	0.65495	0.56449	0.539282	0.398928	0.710476	0.243854	0.622908	0.838358	0.0637312	0.03645	0.10838	0.04042	0.0642754	0.0703597	0.0848763	0.117864	0.063583	0.107386	0.1099	11	0.0788387	cg15336765	12	AQP5;AQP5	NM_001651;NM_001651	1stExon;5'UTR	Island
cg21981270	0.660127	0.6633	0.68684	0.72026	0.75628	0.745041	0.794828	0.81553	0.737322	0.565954	0.795325	0.70565	0.75326	0.68851	0.62025	0.728	0.471459	0.732876	0.27475	0.690624	0.834878	0.0967311	0.04147	0.0647	0.06713	0.108833	0.129193	0.12054	0.167388	0.162465	0.177937	0.185917	11	0.120209	cg21981270	10	ALOX5	NM_000698	Body	Island
cg17354190	0.48569	0.63397	0.63025	0.68416	0.705384	0.607706	0.708709	0.736353	0.549923	0.445044	0.730375	0.68488	0.763	0.65065	0.55625	0.310052	0.0522829	0.706057	0.188113	0.441995	0.750979	0.0403226	0.01903	0.04222	0.02141	0.0408179	0.0409229	0.0391605	0.0487239	0.0410612	0.0495649	0.12161	11	0.0458949	cg17354190	17	GRIN2C	NM_000835	TSS200	Island
cg18642499	0.474504	0.61421	0.67723	0.75401	0.727478	0.659924	0.725862	0.730945	0.589409	0.476594	0.832408	0.66151	0.83811	0.64857	0.60441	0.256964	0.0901753	0.0847458	0.174757	0.0887536	0.818536	0.0761865	0.00557	0.02313	0.02549	0.0596636	0.0608989	0.0661276	0.0993802	0.0747857	0.0995025	0.165807	11	0.0687765	cg18642499	2	FAM150B	NM_001002919	TSS1500	Island
cg26720389	0.529453	0.61927	0.62595	0.69565	0.750975	0.614358	0.764752	0.736861	0.467532	0.492462	0.784456	0.65399	0.76687	0.67668	0.56346	0.046493	0.0591474	0.445665	0.412172	0.08523	0.805446	0.0468032	0.02186	0.14996	0.03268	0.040513	0.0436639	0.0417813	0.0482463	0.0437199	0.193946	0.086919	11	0.0681902	cg26720389	5	ARL10;ARL10	NM_173664;NM_173664	1stExon;5'UTR	Island
cg08986711	0.504244	0.62625	0.5967	0.69495	0.770047	0.661918	0.51558	0.806367	0.58428	0.45796	0.716631	0.66221	0.79272	0.61794	0.59552	0.499805	0.578837	0.6405	0.429717	0.535556	0.808185	0.0488526	0.02447	0.08392	0.04748	0.0378788	0.0447146	0.0480031	0.0678395	0.0518868	0.096689	0.12009	11	0.0610749	cg08986711	11	CNIH2	NM_182553	TSS200	Island
cg20583684	0.222129	0.16234	0.62132	0.70796	0.80018	0.514478	0.1554	0.873268	0.738599	0.584963	0.49865	0.43514	0.8383	0.64112	0.00514	0.623078	0.0828025	0.755135	0.298186	0.0657318	0.85252	0.0451941	0.00715	0.01805	0.01275	0.053344	0.0568966	0.0479001	0.0842532	0.0555044	0.0647427	0.123894	11	0.051789	cg20583684	11	C11orf91	NM_001166692	TSS1500	Island
cg14036830	0.52107	0.68496	0.68698	0.59473	0.276746	0.464892	0.86266	0.80028	0.654898	0.555278	0.785198	0.73021	0.60886	0.68632	0.59851	0.620739	0.575991	0.765672	0.522517	0.654895	0.849572	0.0619315	0.02142	0.06185	0.03882	0.0597628	0.0640192	0.0807955	0.156427	0.0904733	0.106462	0.147548	11	0.0808644	cg14036830	19	GRIK5	NM_002088	Body	Island
cg07945002	0.643604	0.55435	0.7742	0.56953	0.819246	0.0777908	0.878301	0.898638	0.773041	0.581525	0.87181	0.49909	0.5818	0.0156	0.68379	0.101032	0.106546	0.61214	0.306194	0.125015	0.605276	0.0918853	0.02093	0.08355	0.01241	0.0888671	0.0885997	0.0694799	0.108871	0.0864303	0.106987	0.106682	11	0.0786084	cg07945002	1	MIR92B	NR_030281	Body	Island
cg11721249	0.610991	0.72527	0.65701	0.78526	0.70561	0.74377	0.771017	0.794843	0.728	0.506801	0.791102	0.77864	0.79675	0.75973	0.66612	0.620207	0.100771	0.368472	0.329803	0.206919	0.820041	0.0991668	0.06451	0.07218	0.0477	0.122192	0.0878895	0.0905144	0.125902	0.116107	0.158407	0.192739	11	0.107028	cg11721249	12	KRT86	NM_002284	Body	Island
cg13379827	0.586024	0.71746	0.74115	0.0232	0.729856	0.711104	0.434831	0.758429	0.657839	0.586397	0.678237	0.77939	0.01656	0.77972	0.57597	0.481953	0.520986	0.708021	0.344081	0.552469	0.878607	0.153544	0.09725	0.05667	0.0582	0.139747	0.142256	0.12893	0.160764	0.125644	0.120135	0.15678	11	0.121811	cg13379827	1				Island
cg21845957	0.583168	0.59289	0.66055	0.7048	0.71281	0.754992	0.7568	0.798169	0.661108	0.547686	0.847157	0.7188	0.77441	0.67473	0.5841	0.57985	0.109777	0.102351	0.461739	0.124902	0.808782	0.123448	0.05623	0.07265	0.05587	0.120374	0.091947	0.101176	0.105381	0.105033	0.11901	0.131209	11	0.0983935	cg21845957	14	CKB	NM_001823	Body	Island
cg00927231	0.42134	0.65453	0.65502	0.71794	0.641961	0.621212	0.676331	0.686875	0.656793	0.471142	0.78775	0.6652	0.79187	0.68953	0.58122	0.513168	0.257237	0.649036	0.215704	0.492304	0.826623	0.0558133	0.01928	0.08564	0.04153	0.0458776	0.063687	0.0484214	0.0669502	0.0413631	0.0686039	0.0821376	11	0.0563004	cg00927231	16				Island
cg01505590	0.473621	0.62236	0.64838	0.7174	0.757956	0.65816	0.78189	0.57237	0.524069	0.512663	0.763491	0.66757	0.73915	0.65804	0.57616	0.465121	0.0553023	0.0795934	0.0981073	0.0761252	0.839291	0.0537718	0.01068	0.01662	0.02151	0.0558054	0.046136	0.0554154	0.0592372	0.0528235	0.124403	0.134961	11	0.0573967	cg01505590	11	PHLDA2;PHLDA2	NM_003311;NM_003311	5'UTR;1stExon	Island
cg25533556	0.567295	0.59244	0.64359	0.71536	0.66275	0.699962	0.554218	0.700503	0.67048	0.545553	0.803217	0.66506	0.76604	0.6967	0.61744	0.0998118	0.0549653	0.314053	0.38844	0.130931	0.772399	0.0827259	0.02647	0.05468	0.04344	0.0419308	0.0503732	0.0444485	0.0588401	0.0450315	0.110046	0.0768629	11	0.0577135	cg25533556	11	HTATIP2;HTATIP2;HTATIP2;HTATIP2;HTATIP2;HTATIP2;HTATIP2	NM_001098520;NM_006410;NM_001098523;NM_001098521;NM_006410;NM_001098521;NM_001098522	TSS200;1stExon;TSS1500;1stExon;5'UTR;5'UTR;TSS200	Island
cg02467990	0.60944	0.67235	0.7218	0.15934	0.723496	0.531156	0.838494	0.833289	0.721757	0.634885	0.62091	0.76105	0.32119	0.70955	0.59222	0.333333	0.101736	0.680671	0.295142	0.150195	0.912807	0.0724142	0.02077	0.02641	0.01396	0.0723753	0.0548589	0.072124	0.194087	0.0764736	0.127321	0.191497	11	0.0838447	cg02467990	7	VWC2	NM_198570	TSS200	Island
cg01108392	0.562825	0.67892	0.69522	0.75723	0.690507	0.608074	0.786728	0.779097	0.538379	0.542678	0.82264	0.69472	0.83906	0.7022	0.59466	0.177043	0.179336	0.780498	0.247938	0.276531	0.736666	0.110026	0.02034	0.0302	0.03201	0.0901408	0.111728	0.109523	0.12672	0.109697	0.13216	0.122249	11	0.0904357	cg01108392	20	PPDPF	NM_024299	TSS1500	Island
cg14388195	0.13539	0.69971	0.6718	0.73135	0.6942	0.662858	0.786155	0.748753	0.568285	0.579967	0.774665	0.71858	0.70576	0.68463	0.63418	0.59685	0.614627	0.662282	0.597185	0.614831	0.789229	0.0813194	0.04123	0.12995	0.05174	0.0873811	0.0951236	0.0914463	0.161381	0.0930767	0.121652	0.186863	11	0.103742	cg14388195	17	SCARF1;SCARF1;SCARF1;SCARF1;SCARF1	NM_145352;NR_028075;NM_003693;NR_028076;NM_145350	Body;Body;Body;Body;Body	Island
cg00697033	0.570487	0.62084	0.47261	0.74649	0.593464	0.717782	0.726522	0.704098	0.613369	0.501892	0.664845	0.61137	0.80781	0.69151	0.57571	0.0545027	0.0473993	0.0798189	0.115955	0.0633705	0.810979	0.0512347	0.01283	0.04852	0.02438	0.0464476	0.0548959	0.0517462	0.0927342	0.0530948	0.054316	0.0691175	11	0.050847	cg00697033	1	GFI1;GFI1;GFI1	NM_001127216;NM_005263;NM_001127215	5'UTR;5'UTR;TSS1500	Island
cg07067659	0.546337	0.65265	0.62796	0.72873	0.725451	0.672697	0.58405	0.775804	0.639261	0.560179	0.784335	0.70985	0.77468	0.67131	0.55435	0.341878	0.0530113	0.308835	0.282707	0.177742	0.798863	0.0636066	0.03446	0.10965	0.05176	0.0530922	0.0565811	0.0462829	0.0539919	0.0462988	0.142545	0.0566172	11	0.0649896	cg07067659	16	SLC7A5	NM_003486	1stExon	Island
cg15977719	0.578348	0.72838	0.75969	0.79987	0.701255	0.684489	0.689409	0.774012	0.761148	0.568069	0.801196	0.75559	0.85827	0.75953	0.62801	0.633295	0.304933	0.474633	0.234969	0.329468	0.837159	0.14299	0.09583	0.11554	0.11429	0.0986391	0.105121	0.104782	0.159651	0.122794	0.151905	0.170314	11	0.125623	cg15977719	7				Island
cg09397900	0.613031	0.63514	0.63756	0.70772	0.69301	0.723887	0.835317	0.80276	0.651475	0.451658	0.809432	0.69742	0.76494	0.62172	0.56535	0.419345	0.139083	0.454644	0.427245	0.175454	0.797797	0.0589878	0.04464	0.10123	0.04336	0.055431	0.0585195	0.0567287	0.0763408	0.0640925	0.143646	0.127917	11	0.0755358	cg09397900	16	NPW	NM_001099456	Body	Island
cg25167838	0.538955	0.60008	0.63983	0.00404	0.796029	0.582829	0.82321	0.774758	0.720881	0.578537	0.781575	0.61739	0.00867	0.64158	0.54993	0.0510629	0.0499083	0.0554967	0.105534	0.0673868	0.710046	0.0445409	0.00623	0.01902	0.01628	0.0555403	0.0552688	0.0517928	0.0545403	0.053673	0.0747086	0.0787481	11	0.0463948	cg25167838	7	SHH	NM_000193	TSS200	Island
cg05372730	0.586967	0.66518	0.609	0.24889	0.714255	0.73275	0.799379	0.658269	0.692702	0.56382	0.871059	0.70951	0.61285	0.7505	0.62728	0.106546	0.104371	0.18878	0.217748	0.447895	0.85648	0.0725877	0.01174	0.02693	0.01444	0.083948	0.0774071	0.0762598	0.0784742	0.0725338	0.174172	0.138614	11	0.0751915	cg05372730	10				Island
cg09996288	0.509845	0.61237	0.62284	0.61756	0.654974	0.664241	0.76565	0.75394	0.610924	0.456722	0.787581	0.62683	0.69676	0.62282	0.5156	0.580166	0.48199	0.685066	0.422148	0.519528	0.846865	0.0454194	0.00878	0.04195	0.01446	0.0408124	0.0513672	0.0493571	0.0647494	0.0469013	0.108916	0.166331	11	0.0580949	cg09996288	6	TNXB	NM_019105	Body	Island
cg17757602	0.606724	0.69318	0.64125	0.71266	0.733202	0.740449	0.846917	0.741523	0.709988	0.586531	0.874251	0.70423	0.81148	0.71103	0.58826	0.625224	0.146395	0.288645	0.26605	0.158774	0.887291	0.141603	0.06334	0.08515	0.07197	0.0926518	0.142493	0.0930233	0.167657	0.105113	0.128428	0.169755	11	0.114653	cg17757602	5				Island
cg21237313	0.511272	0.78856	0.678	0.81544	0.693628	0.697627	0.576856	0.739441	0.710189	0.514848	0.85059	0.82582	0.88053	0.7605	0.65407	0.268141	0.111529	0.228503	0.24364	0.158228	0.61505	0.0998233	0.01493	0.0379	0.03746	0.105662	0.0992421	0.106637	0.111342	0.0955644	0.142993	0.188784	11	0.0945762	cg21237313	17	NEUROD2	NM_006160	TSS200	Island
cg06962944	0.541735	0.63775	0.68212	0.72523	0.542461	0.652102	0.811931	0.718448	0.669359	0.488303	0.786511	0.69705	0.79589	0.68468	0.62255	0.513825	0.0623812	0.415655	0.341535	0.498425	0.816467	0.0522241	0.03217	0.12382	0.03007	0.0535725	0.0467567	0.0629303	0.170431	0.0539456	0.0997557	0.093032	11	0.074428	cg06962944	20	TOX2;TOX2;TOX2	NM_001098796;NM_001098797;NM_032883	TSS200;Body;TSS200	Island
cg05999245	0.494174	0.579	0.56241	0.67596	0.701658	0.682209	0.738443	0.719426	0.601046	0.456532	0.824735	0.64884	0.77104	0.66263	0.56066	0.523378	0.460971	0.747965	0.417251	0.218064	0.846229	0.0656012	0.02028	0.04484	0.01824	0.0572951	0.051108	0.0516502	0.102472	0.0595889	0.0904298	0.191124	11	0.0684208	cg05999245	12	FKBP11;FKBP11;FKBP11	NM_016594;NM_001143781;NM_001143782	TSS200;TSS1500;TSS200	Island
cg25211525	0.572341	0.71029	0.7224	0.01363	0.652591	0.489167	0.732157	0.825774	0.36592	0.517148	0.045995	0.74001	0.01503	0.74346	0.65737	0.0517151	0.034774	0.0399856	0.0847372	0.0406819	0.859573	0.0434259	0.01443	0.01903	0.0123	0.0341235	0.0404535	0.0293444	0.0398383	0.0359167	0.044755	0.0454926	11	0.0326463	cg25211525	6	C6orf145	NM_183373	1stExon	Island
cg05841659	0.517984	0.69687	0.72796	0.01845	0.643014	0.728717	0.815997	0.801656	0.611683	0.555238	0.832306	0.71015	0.02873	0.75726	0.65059	0.0964349	0.0829699	0.267351	0.188946	0.132385	0.670882	0.0675754	0.02805	0.05894	0.02204	0.0926678	0.0767871	0.0658436	0.0607466	0.0756563	0.0753943	0.094559	11	0.0652964	cg05841659	7				Island
cg00852573	0.54654	0.68489	0.60313	0.72402	0.65876	0.637502	0.732546	0.835195	0.48352	0.45357	0.857358	0.73819	0.81532	0.71878	0.55863	0.140052	0.100678	0.133176	0.377924	0.132006	0.791199	0.0754677	0.01933	0.03928	0.00581	0.100237	0.106567	0.0918159	0.10021	0.0892403	0.110762	0.140722	11	0.0799492	cg00852573	6	KCNQ5;KCNQ5;KCNQ5;KCNQ5;KCNQ5	NM_019842;NM_001160132;NM_001160130;NM_001160134;NM_001160133	TSS200;TSS200;TSS200;TSS200;TSS200	Island
cg10303487	0.485001	0.60057	0.15735	0.65982	0.57639	0.56523	0.858817	0.762342	0.572189	0.447766	0.811678	0.66546	0.75705	0.65548	0.57583	0.0513119	0.0356684	0.510551	0.419907	0.0974178	0.839122	0.0503759	0.00989	0.03073	0.025	0.0543281	0.0380993	0.0376886	0.116554	0.0431496	0.0620451	0.113469	11	0.0528482	cg10303487	8	DPYS	NM_001385	1stExon	Island
cg08487399	0.535354	0.7329	0.67012	0.00965	0.659818	0.627583	0.662606	0.726355	0.588776	0.582934	0.849371	0.78043	0.02087	0.75484	0.62899	0.0767963	0.0581207	0.0785347	0.349477	0.0661255	0.74089	0.0505041	0.01826	0.07647	0.01911	0.0540062	0.0531634	0.0465295	0.0509365	0.0501802	0.0747961	0.102915	11	0.054261	cg08487399	17				Island
cg06435046	0.616748	0.69693	0.69696	0.0043	0.685981	0.0568577	0.592223	0.829625	0.527787	0.548187	0.859971	0.70047	0.01078	0.73595	0.6187	0.0896057	0.0496823	0.072844	0.194413	0.0602466	0.883592	0.0615242	0.00668	0.03403	0.0146	0.0593523	0.0654952	0.0635823	0.0959813	0.064723	0.146098	0.127688	11	0.0672504	cg06435046	6	BAG2	NM_004282	TSS200	Island
cg00361495	0.522809	0.58257	0.5539	0.73521	0.654491	0.584004	0.72648	0.790461	0.750856	0.557474	0.768176	0.67948	0.7772	0.73886	0.64709	0.54101	0.0903984	0.377661	0.297244	0.413616	0.8526	0.0942965	0.04525	0.05757	0.03868	0.0914319	0.108051	0.0675541	0.0803056	0.1032	0.0847289	0.108038	11	0.0799186	cg00361495	7	TRIL	NM_014817	1stExon	Island
cg12529672	0.601272	0.67559	0.68531	0.44064	0.761093	0.708128	0.804789	0.784188	0.715947	0.632987	0.833829	0.70158	0.32179	0.66603	0.63193	0.579082	0.362267	0.65428	0.462963	0.551349	0.856066	0.102608	0.01608	0.0289	0.0221	0.0774885	0.101068	0.0912748	0.12112	0.0947578	0.142433	0.154766	11	0.0865997	cg12529672	2	NOTO	NM_001134462	TSS200	Island
cg11424456	0.533155	0.63188	0.62916	0.64043	0.485091	0.653936	0.666125	0.71329	0.740976	0.430886	0.826013	0.6784	0.73156	0.60356	0.4459	0.292598	0.0397351	0.0643091	0.475253	0.116642	0.862016	0.0351499	0.009	0.05604	0.01939	0.0397858	0.0392604	0.0348744	0.0410973	0.0373353	0.0694875	0.0752296	11	0.0415137	cg11424456	17				Island
cg01261798	0.504324	0.62669	0.64296	0.68675	0.688181	0.688382	0.825815	0.746499	0.64088	0.515453	0.822383	0.63845	0.78348	0.64231	0.57891	0.0539317	0.0423131	0.0808155	0.341854	0.0805752	0.326198	0.0591419	0.01437	0.05173	0.0228	0.0514326	0.0385685	0.0460013	0.0787996	0.0362454	0.151337	0.0630439	11	0.05577	cg01261798	10	DPYSL4	NM_006426	TSS1500	Island
cg10865856	0.636517	0.65897	0.65349	0.68258	0.743841	0.761318	0.525437	0.785709	0.70453	0.560633	0.847277	0.70737	0.76536	0.73454	0.53847	0.600135	0.168112	0.165059	0.2897	0.355696	0.863875	0.113465	0.01374	0.04599	0.02463	0.0762923	0.13213	0.132269	0.136894	0.1299	0.178649	0.164654	11	0.104419	cg10865856	6	RNF39;RNF39	NM_025236;NM_170769	1stExon;1stExon	Island
cg11762839	0.557063	0.65593	0.63692	0.73845	0.635156	0.719456	0.835197	0.754456	0.655192	0.486441	0.540525	0.68649	0.81729	0.45956	0.6206	0.514228	0.0903022	0.111576	0.157782	0.232837	0.874851	0.0620256	0.02963	0.04556	0.02568	0.080724	0.0637681	0.0571009	0.0994624	0.0589778	0.0987837	0.0752769	11	0.0633627	cg11762839	11	USH1C;USH1C;USH1C;USH1C	NM_153676;NM_005709;NM_153676;NM_005709	1stExon;5'UTR;5'UTR;1stExon	Island
cg14507337	0.566667	0.7396	0.68128	0.62407	0.681009	0.505047	0.821109	0.868774	0.601197	0.588204	0.605444	0.76339	0.74079	0.61383	0.60374	0.122241	0.0663717	0.133124	0.243237	0.474051	0.886875	0.102644	0.03883	0.06059	0.02259	0.0734967	0.0858577	0.0657961	0.126322	0.0779512	0.183633	0.133268	11	0.0882708	cg14507337	14	SIX6	NM_007374	3'UTR	Island
cg19289599	0.584168	0.63926	0.65455	0.01073	0.647852	0.646874	0.722604	0.722025	0.346959	0.510136	0.849204	0.65915	0.01864	0.70129	0.59386	0.56457	0.606119	0.691523	0.585816	0.629003	0.785074	0.0713469	0.01536	0.05785	0.00776	0.0821743	0.0847351	0.0826636	0.0958142	0.0832018	0.0787149	0.104111	11	0.0694302	cg19289599	19	ISYNA1;ISYNA1;ISYNA1;ISYNA1	NM_016368;NM_001170938;NM_001170939;NM_001170939	5'UTR;5'UTR;1stExon;5'UTR	Island
cg05228276	0.555236	0.62111	0.64751	0.62667	0.721954	0.624912	0.696416	0.724576	0.587654	0.533214	0.787215	0.6706	0.76192	0.65564	0.6015	0.460543	0.521496	0.7092	0.507777	0.435665	0.778984	0.0477948	0.03402	0.09612	0.03794	0.0457055	0.055636	0.056236	0.0584508	0.0517764	0.15121	0.116392	11	0.0682983	cg05228276	2	WDR54	NM_032118	Body	Island
cg27510182	0.554776	0.63662	0.03294	0.70997	0.760743	0.663158	0.854501	0.735044	0.508133	0.506468	0.770874	0.66791	0.77707	0.71189	0.5333	0.532025	0.265687	0.713099	0.142023	0.375753	0.0781806	0.0492141	0.01554	0.05544	0.03006	0.0506413	0.0454755	0.0599946	0.0835487	0.0552252	0.172817	0.149906	11	0.0698057	cg27510182	1	DAB1	NM_021080	5'UTR	Island
cg01464969	0.587729	0.71759	0.71323	0.00712	0.76198	0.481153	0.688475	0.597073	0.686102	0.499239	0.862035	0.7409	0.01262	0.72509	0.61676	0.0955839	0.114544	0.220148	0.55283	0.273519	0.875022	0.0665521	0.03447	0.09567	0.02479	0.0800257	0.0750297	0.06904	0.0534175	0.0758611	0.0640632	0.0939652	11	0.0666259	cg01464969	4				Island
cg16831085	0.544012	0.60455	0.58948	0.68812	0.717981	0.648004	0.766041	0.767159	0.606883	0.518588	0.756477	0.63532	0.75669	0.63962	0.5527	0.590179	0.47045	0.68306	0.287261	0.59271	0.823014	0.0674666	0.0188	0.08185	0.04657	0.0580524	0.0629383	0.0766187	0.151838	0.0723602	0.129467	0.0823985	11	0.0771236	cg16831085	10	ALOX5	NM_000698	Body	Island
cg09357847	0.619999	0.66535	0.69055	0.73435	0.631414	0.669343	0.725209	0.732677	0.59448	0.517134	0.833891	0.70707	0.80179	0.72628	0.63734	0.555092	0.432127	0.725446	0.402506	0.564401	0.802809	0.104415	0.03252	0.08028	0.03436	0.0881573	0.092327	0.117917	0.154356	0.109017	0.137699	0.117036	11	0.0970986	cg09357847	3	RBP1;RBP1;RBP1	NM_001130992;NM_001130993;NM_002899	TSS200;TSS200;TSS200	Island
cg09799633	0.458713	0.6407	0.79975	0.85266	0.129785	0.552672	0.624254	0.637943	0.564505	0.532566	0.773739	0.67584	0.89912	0.8422	0.63783	0.18534	0.388484	0.615926	0.245656	0.469984	0.710514	0.0591143	0.03424	0.07519	0.04781	0.0848695	0.114223	0.0722786	0.0604928	0.0627755	0.186132	0.0877216	11	0.0804407	cg09799633	5	DUSP1	NM_004417	TSS1500	Island
cg23930334	0.549904	0.74873	0.50957	0.58105	0.813923	0.526344	0.604876	0.860388	0.584551	0.534474	0.883043	0.77821	0.60095	0.79018	0.71554	0.629157	0.430799	0.14929	0.428535	0.507609	0.899877	0.0654607	0.02656	0.11378	0.03144	0.064118	0.0909511	0.0721992	0.178799	0.0733221	0.0904411	0.0943922	11	0.0819512	cg23930334	11	SLC22A20	NM_001004326	Body	Island
cg08885647	0.114593	0.61977	0.67851	0.01422	0.613991	0.787918	0.865454	0.826592	0.554701	0.525992	0.817935	0.64474	0.0355	0.59897	0.57773	0.632373	0.729133	0.785862	0.556174	0.701967	0.846945	0.125972	0.04156	0.04509	0.03265	0.122867	0.127185	0.137747	0.168699	0.119005	0.175372	0.185554	11	0.116518	cg08885647	15	GRAMD2	NM_001012642	Body	Island
cg07438288	0.521021	0.75768	0.6082	0.10717	0.718837	0.77242	0.6138	0.79082	0.892487	0.717261	0.816492	0.80762	0.06825	0.46847	0.65613	0.618003	0.618665	0.879303	0.476209	0.65404	0.270429	0.111474	0.04999	0.07145	0.07203	0.124223	0.106791	0.110017	0.115318	0.116938	0.170119	0.143813	11	0.108378	cg07438288	3	ATP2B2;ATP2B2;ATP2B2;ATP2B2	NM_001001331;NM_001683;NM_001001331;NM_001683	1stExon;1stExon;5'UTR;5'UTR	Island
cg26702929	0.568826	0.60771	0.42386	0.00983	0.778041	0.737254	0.894985	0.833647	0.63927	0.490423	0.847181	0.64486	0.00484	0.70462	0.4058	0.245564	0.132867	0.0946507	0.229651	0.314631	0.840877	0.0794085	0.01236	0.04783	0.0168	0.0508973	0.0745392	0.0882545	0.135092	0.0600054	0.0855641	0.118581	11	0.0699392	cg26702929	8	HR;HR;HR;HR	NM_018411;NM_005144;NM_005144;NM_018411	1stExon;5'UTR;1stExon;5'UTR	Island
cg04374711	0.447549	0.68622	0.66074	0.75565	0.689336	0.649624	0.652075	0.721633	0.695561	0.565059	0.778836	0.72576	0.80189	0.69126	0.58529	0.336882	0.087269	0.168259	0.181118	0.182135	0.786779	0.059763	0.03769	0.0551	0.04198	0.0742995	0.0812435	0.0827184	0.100911	0.121874	0.0876913	0.118916	11	0.0783806	cg04374711	16	STX1B	NM_052874	Body	Island
cg16822216	0.510874	0.65947	0.65808	0.7165	0.673435	0.67325	0.78924	0.664317	0.54597	0.535286	0.81718	0.70772	0.76493	0.69782	0.54258	0.0712012	0.0776737	0.165548	0.225746	0.0924722	0.782082	0.063594	0.01778	0.05722	0.03578	0.0600637	0.0692661	0.0848001	0.0875638	0.0782142	0.113976	0.163646	11	0.0756276	cg16822216	1	RNF220	NM_018150	5'UTR	Island
cg26360792	0.550871	0.61607	0.63287	0.69803	0.726241	0.666309	0.705446	0.747523	0.596159	0.506018	0.797138	0.61725	0.78067	0.65891	0.56778	0.611256	0.540593	0.70662	0.483234	0.56432	0.796095	0.071676	0.03079	0.08087	0.06688	0.0643347	0.0733378	0.0682862	0.119058	0.0693423	0.121447	0.107939	11	0.079451	cg26360792	2	HAAO	NM_012205	TSS1500	Island
cg16743811	0.535379	0.7025	0.73629	0.00692	0.765204	0.329005	0.732037	0.847769	0.386641	0.5325	0.0475577	0.7728	0.0207	0.73841	0.01711	0.0589746	0.049058	0.0505571	0.727224	0.175166	0.77878	0.0447057	0.01348	0.0479	0.01163	0.0428021	0.0461929	0.0410146	0.0444273	0.0375127	0.050611	0.0840875	11	0.0422149	cg16743811	6	C6orf145	NM_183373	TSS200	Island
cg21830313	0.701383	0.66038	0.65452	0.12262	0.808534	0.802479	0.849702	0.860322	0.748529	0.618972	0.721271	0.69176	0.05674	0.04169	0.60927	0.13206	0.098368	0.152575	0.375493	0.100217	0.115022	0.0728589	0.00967	0.01938	0.0095	0.0818794	0.0763967	0.0853121	0.0959027	0.0928124	0.11097	0.146635	11	0.072847	cg21830313	1	MEGF6	NM_001409	TSS200	Island
cg09012406	0.467825	0.71498	0.42837	0.59668	0.602599	0.547722	0.827692	0.764273	0.718271	0.473197	0.842862	0.73436	0.60872	0.63642	0.58234	0.0891732	0.246056	0.610113	0.259076	0.508699	0.849963	0.0678408	0.01337	0.01199	0.01261	0.0740793	0.0708173	0.0617597	0.0810685	0.0752453	0.0878964	0.114386	11	0.0610057	cg09012406	11	KCNJ5	NM_000890	TSS200	Island
cg20618622	0.596935	0.65195	0.52399	0.00856	0.736048	0.684147	0.843532	0.700574	0.666892	0.515646	0.84038	0.6903	0.01072	0.68399	0.57876	0.0807391	0.0606795	0.0504352	0.263612	0.0934415	0.702066	0.0567905	0.00824	0.04604	0.01089	0.0604414	0.055253	0.0603945	0.0561395	0.0537444	0.0665644	0.103749	11	0.0525679	cg20618622	4	NPY5R	NM_006174	TSS200	Island
cg27270388	0.48905	0.67814	0.69467	0.73724	0.686417	0.630231	0.788804	0.592877	0.511984	0.491082	0.758854	0.70298	0.80647	0.71295	0.61755	0.0583715	0.0637803	0.490831	0.378587	0.299672	0.783617	0.0490214	0.04417	0.10539	0.10371	0.0441555	0.0522388	0.0433495	0.0570269	0.0510585	0.0766018	0.106041	11	0.0666149	cg27270388	3	VWA5B2	NM_138345	TSS200	Island
cg10131657	0.539279	0.7553	0.76236	0.73107	0.696583	0.698609	0.694615	0.71913	0.589822	0.457656	0.907054	0.81489	0.66356	0.80561	0.61709	0.161692	0.111895	0.483333	0.167025	0.172829	0.303827	0.077557	0.01375	0.02056	0.00907	0.0873071	0.0688536	0.0853799	0.141667	0.0969968	0.164511	0.16227	11	0.0843566	cg10131657	8	PKHD1L1	NM_177531	TSS200	Island
cg05031195	0.395467	0.63573	0.73544	0.75433	0.671719	0.64694	0.674103	0.770308	0.632896	0.537037	0.773455	0.69414	0.82935	0.7119	0.6027	0.0864329	0.0668923	0.0853565	0.156546	0.0783426	0.6583	0.0924476	0.0054	0.02338	0.0136	0.0642356	0.0612381	0.0688617	0.102004	0.083398	0.0909944	0.147242	11	0.0684365	cg05031195	7	NACAD	NM_001146334	TSS1500	Island
cg24481381	0.571286	0.6084	0.61412	0.68125	0.733243	0.668775	0.772344	0.692827	0.592214	0.515217	0.777264	0.64414	0.75058	0.642	0.50979	0.51758	0.228325	0.36524	0.361483	0.456928	0.820367	0.0475007	0.02231	0.05721	0.02603	0.0455342	0.0447498	0.0405603	0.055635	0.0488725	0.0668269	0.0792692	11	0.0485908	cg24481381	1	FAM46B	NM_052943	TSS200	Island
cg15460093	0.596876	0.62638	0.62199	0.64245	0.621949	0.635068	0.743943	0.75721	0.65259	0.534974	0.770156	0.643	0.7182	0.64912	0.5844	0.563438	0.514386	0.641002	0.599466	0.605453	0.808758	0.0429125	0.05069	0.16325	0.12274	0.0466248	0.0532293	0.0452314	0.164077	0.0613346	0.183647	0.0697856	11	0.0912293	cg15460093	10	ADAM8;ADAM8;ADAM8;ADAM8;ADAM8;ADAM8	NM_001164489;NM_001109;NM_001164490;NM_001164490;NM_001164489;NM_001109	1stExon;1stExon;5'UTR;1stExon;5'UTR;5'UTR	Island
cg08640252	0.539864	0.62037	0.67942	0.67714	0.653362	0.640296	0.496892	0.760704	0.419157	0.542477	0.79523	0.73789	0.74318	0.71462	0.63325	0.529745	0.34898	0.638975	0.501877	0.497926	0.764269	0.0426419	0.01496	0.04441	0.01995	0.0598647	0.0329651	0.0312359	0.0504363	0.0478802	0.129425	0.0912284	11	0.0513634	cg08640252	16	NME3	NM_002513	Body	Island
cg22352818	0.482324	0.59498	0.68439	0.75978	0.680691	0.649279	0.776886	0.772497	0.541976	0.418909	0.858836	0.63225	0.83628	0.70413	0.53051	0.567324	0.264416	0.120058	0.364225	0.432444	0.860941	0.0712691	0.02309	0.06251	0.03349	0.0749886	0.0784372	0.0751094	0.152496	0.102688	0.0968468	0.115852	11	0.080616	cg22352818	2				Island
cg08184652	0.594488	0.60934	0.64047	0.74399	0.766695	0.679749	0.747296	0.819386	0.750389	0.5752	0.767853	0.66925	0.78357	0.67319	0.57336	0.60042	0.508328	0.742665	0.584779	0.614364	0.859955	0.106562	0.04659	0.07827	0.09373	0.114712	0.106626	0.0928793	0.115615	0.112698	0.174412	0.184853	11	0.11154	cg08184652	2				Island
cg02079377	0.579593	0.64769	0.63763	0.73489	0.684048	0.701157	0.789125	0.709638	0.608611	0.488904	0.82551	0.67193	0.81209	0.7188	0.62338	0.521131	0.110151	0.697919	0.357783	0.218713	0.785325	0.0818606	0.01544	0.03435	0.02092	0.0955877	0.107975	0.11868	0.133018	0.11089	0.15551	0.138129	11	0.0920327	cg02079377	10	SLC16A12	NM_213606	TSS200	Island
cg22820285	0.583636	0.72453	0.62713	0.55171	0.686324	0.64761	0.751438	0.751	0.691584	0.504155	0.837802	0.74922	0.55249	0.68293	0.62929	0.366957	0.611958	0.538899	0.51051	0.59376	0.838299	0.0770714	0.03106	0.05418	0.05237	0.0665327	0.0762372	0.0677616	0.092625	0.0793983	0.168278	0.147477	11	0.0829992	cg22820285	1				Island
cg10911865	0.348551	0.70708	0.72236	0.743	0.544662	0.662164	0.3787	0.682127	0.617414	0.471514	0.847817	0.68951	0.82457	0.47273	0.57905	0.61526	0.537243	0.673195	0.395489	0.63482	0.810988	0.0628529	0.02399	0.01634	0.0251	0.0680753	0.0715387	0.0544296	0.0709365	0.0766264	0.110586	0.118715	11	0.0635627	cg10911865	3	MIR564;TMEM42	NR_030290;NM_144638	TSS200;TSS200	Island
cg12323850	0.658315	0.68905	0.69158	0.2566	0.81392	0.769634	0.850591	0.814306	0.73885	0.615694	0.805459	0.71831	0.34103	0.72518	0.64406	0.107828	0.0987561	0.10399	0.199296	0.12016	0.621041	0.0909201	0.03686	0.08522	0.04023	0.0955264	0.0921181	0.0820924	0.108767	0.0942294	0.173533	0.107708	11	0.0915641	cg12323850	11				Island
cg27424226	0.589181	0.70628	0.70031	0.01196	0.734491	0.664263	0.813361	0.769984	0.689735	0.551439	0.818472	0.76533	0.01598	0.75079	0.65099	0.169171	0.101077	0.100356	0.34424	0.108795	0.58149	0.0975267	0.03531	0.08066	0.02807	0.065479	0.0747683	0.0692499	0.085789	0.0732894	0.107138	0.11952	11	0.0760728	cg27424226	22	H1F0;H1F0	NM_005318;NM_005318	1stExon;5'UTR	Island
cg14528318	0.554003	0.68211	0.69368	0.73731	0.667148	0.621719	0.691515	0.727501	0.629894	0.504089	0.832275	0.7116	0.81601	0.73282	0.62274	0.516636	0.397568	0.495604	0.406017	0.521363	0.802352	0.077129	0.05428	0.08574	0.05963	0.0685723	0.0650552	0.0858532	0.112673	0.089217	0.0869405	0.172474	11	0.0870513	cg14528318	11	RASGRP2;RASGRP2;RASGRP2	NM_001098670;NM_001098671;NM_153819	TSS1500;TSS1500;TSS200	Island
cg19752094	0.578569	0.63842	0.58059	0.75374	0.794668	0.648064	0.816495	0.82835	0.632024	0.54579	0.830626	0.73852	0.8313	0.76265	0.62335	0.120987	0.122884	0.1906	0.494385	0.118474	0.728533	0.120668	0.05869	0.10963	0.06957	0.127689	0.116651	0.110009	0.117383	0.16149	0.162093	0.165527	11	0.119945	cg19752094	11	LRRC32;LRRC32	NM_005512;NM_001128922	TSS1500;TSS200	Island
cg11167537	0.557882	0.61926	0.61871	0.69689	0.684051	0.684649	0.80779	0.696712	0.679722	0.497655	0.829675	0.65762	0.7769	0.66052	0.52709	0.571793	0.571542	0.603268	0.412352	0.558606	0.831531	0.0718497	0.02783	0.05307	0.03366	0.0739191	0.0758458	0.114566	0.160096	0.0928795	0.105133	0.103705	11	0.0829594	cg11167537	1	LOC100128071;TSSK3	NM_001167676;NM_052841	Body;TSS1500	Island
cg26147351	0.540735	0.64567	0.6607	0.75482	0.73466	0.718806	0.731286	0.793939	0.580458	0.508588	0.783708	0.72741	0.82082	0.72176	0.60015	0.597525	0.0980181	0.300962	0.588424	0.286396	0.840284	0.0977184	0.02366	0.05856	0.04903	0.0910811	0.0862996	0.0886232	0.121578	0.0860828	0.135419	0.178148	11	0.0923818	cg26147351	14	PAPLN	NM_173462	5'UTR	Island
cg08154437	0.632432	0.73223	0.74366	0.54017	0.704594	0.654394	0.691629	0.787016	0.748066	0.619958	0.884702	0.72838	0.57229	0.58338	0.67884	0.170844	0.0662319	0.563797	0.563961	0.0848592	0.414254	0.0609982	0.01876	0.05907	0.02564	0.0612038	0.141015	0.0870261	0.0967437	0.0763133	0.159742	0.189456	11	0.0887244	cg08154437	19	CPAMD8	NM_015692	Body	Island
cg22952210	0.0757937	0.71504	0.72611	0.00399	0.799109	0.697447	0.817584	0.798805	0.664967	0.58746	0.56234	0.76915	0.00859	0.7695	0.66938	0.0927137	0.0789666	0.240289	0.12064	0.0921921	0.067029	0.0709629	0.01189	0.0215	0.00831	0.0597905	0.0587982	0.0717725	0.0956679	0.0819876	0.0764442	0.108604	11	0.0605207	cg22952210	12	ARNTL2	NM_020183	TSS1500	Island
cg24034005	0.58245	0.73283	0.69187	0.52901	0.797499	0.54269	0.837304	0.86125	0.671716	0.500055	0.739435	0.6813	0.62382	0.36277	0.52786	0.561545	0.154435	0.670348	0.244775	0.223404	0.86461	0.0569556	0.14651	0.09478	0.02973	0.0363698	0.0641997	0.0620592	0.191422	0.0960404	0.117526	0.105545	11	0.0910126	cg24034005	14				Island
cg22389730	0.641319	0.55407	0.03946	0.64375	0.0602105	0.744876	0.869386	0.8485	0.694409	0.643744	0.753098	0.51294	0.76603	0.76383	0.68548	0.107763	0.0697832	0.100936	0.364689	0.15716	0.052563	0.072176	0.02298	0.03794	0.0509	0.0687568	0.0573412	0.0551031	0.0938691	0.0760414	0.12411	0.14579	11	0.0731825	cg22389730	1	FCRLB	NM_001002901	Body	Island
cg03349020	0.618169	0.42524	0.15938	0.78852	0.834471	0.770342	0.687292	0.839862	0.592778	0.629338	0.600129	0.45929	0.82814	0.71371	0.6374	0.682705	0.134988	0.579217	0.381241	0.652273	0.862265	0.0978466	0.02227	0.09414	0.0538	0.0974135	0.108028	0.0925803	0.12771	0.103501	0.170323	0.136724	11	0.100394	cg03349020	16	FBXL16	NM_153350	Body	Island
cg02067846	0.53429	0.58891	0.64631	0.65737	0.64612	0.642697	0.77174	0.714887	0.631122	0.52704	0.771084	0.61958	0.72985	0.64088	0.49002	0.123816	0.0618557	0.05813	0.147927	0.17249	0.134676	0.0464268	0.01384	0.07626	0.0161	0.0427684	0.042279	0.0503006	0.0352899	0.0452313	0.0959704	0.0745827	11	0.0490045	cg02067846	3	PLCD1	NM_006225	TSS1500	Island
cg06361272	0.455291	0.54181	0.64836	0.48666	0.469731	0.655051	0.653188	0.77744	0.602819	0.436351	0.833203	0.69271	0.46916	0.67424	0.54987	0.561465	0.205504	0.761171	0.28496	0.53042	0.862696	0.0399395	0.01046	0.02961	0.01403	0.0510157	0.0351173	0.035426	0.0560496	0.0481875	0.0509132	0.101591	11	0.0429399	cg06361272	1	HMCN1	NM_031935	TSS200	Island
cg15732502	0.624055	0.6247	0.60998	0.75034	0.800788	0.739579	0.81039	0.843483	0.770627	0.622692	0.854514	0.70749	0.82821	0.66174	0.60072	0.343363	0.164519	0.468897	0.387476	0.300645	0.883702	0.113718	0.05154	0.07984	0.05238	0.126661	0.147706	0.150619	0.193266	0.148826	0.162763	0.121015	11	0.122576	cg15732502	10				Island
cg14725952	0.485307	0.61764	0.72737	0.7155	0.607377	0.731328	0.847291	0.800068	0.590717	0.472597	0.822407	0.67072	0.81936	0.69469	0.37971	0.470367	0.385056	0.825904	0.539392	0.542987	0.885891	0.0998207	0.05607	0.10106	0.09243	0.123482	0.10496	0.110907	0.0962875	0.109237	0.159253	0.135634	11	0.108104	cg14725952	19	PTPRS;PTPRS;PTPRS;PTPRS	NM_130853;NM_130855;NM_130854;NM_002850	5'UTR;5'UTR;5'UTR;5'UTR	Island
cg04439623	0.582381	0.67821	0.68674	0.65655	0.482401	0.71845	0.84478	0.775842	0.589287	0.551812	0.848521	0.73129	0.63917	0.75219	0.63224	0.402032	0.0792513	0.431165	0.175916	0.354443	0.460141	0.0718102	0.00457	0.04427	0.01915	0.064753	0.0665361	0.0533477	0.0636089	0.0619331	0.0837727	0.0826216	11	0.0560339	cg04439623	1	CR2;CR2	NM_001877;NM_001006658	TSS200;TSS200	Island
cg12400781	0.57611	0.58525	0.61572	0.6825	0.660259	0.769097	0.797529	0.794846	0.722471	0.477244	0.514114	0.6581	0.77027	0.65522	0.44858	0.617771	0.681875	0.743253	0.618043	0.628195	0.81405	0.0618873	0.04219	0.05277	0.04583	0.0962444	0.0760668	0.0754771	0.09388	0.0753974	0.157158	0.198356	11	0.0886597	cg12400781	19	APC2	NM_005883	3'UTR	Island
cg06973595	0.589524	0.7261	0.74157	0.73982	0.672997	0.59484	0.752723	0.805458	0.748094	0.539325	0.693498	0.7631	0.8257	0.53667	0.61182	0.101382	0.103369	0.101163	0.183883	0.128109	0.325706	0.0684659	0.0157	0.04607	0.03396	0.106812	0.079253	0.0700252	0.142542	0.0711089	0.0827303	0.12978	11	0.0769497	cg06973595	4				Island
cg04021697	0.564021	0.70983	0.7925	0.81522	0.669268	0.615649	0.797261	0.637756	0.559992	0.563047	0.741277	0.68534	0.86484	0.70313	0.6928	0.128437	0.0808746	0.624111	0.423053	0.134214	0.26087	0.063981	0.01385	0.08471	0.03351	0.0829004	0.0745455	0.117318	0.0767024	0.06868	0.114516	0.137437	11	0.0789227	cg04021697	1	WDR8	NM_017818	TSS1500	Island
cg02679809	0.61207	0.69195	0.67271	0.29881	0.744064	0.73575	0.80065	0.814565	0.719951	0.547357	0.83291	0.77242	0.14271	0.72492	0.60414	0.205486	0.140983	0.651051	0.356708	0.31906	0.855461	0.092724	0.01951	0.05068	0.03122	0.137563	0.1194	0.106503	0.119788	0.109005	0.171197	0.183798	11	0.103763	cg02679809	11	PAX6	NM_001127612	5'UTR	Island
cg09745440	0.53907	0.66531	0.65248	0.70414	0.688103	0.659401	0.769847	0.381598	0.609665	0.514691	0.859157	0.73078	0.78583	0.67408	0.58293	0.235951	0.148526	0.698022	0.318566	0.197345	0.84946	0.089401	0.02708	0.06395	0.03696	0.0774092	0.0861283	0.0789589	0.108388	0.0820029	0.0906705	0.0980443	11	0.0762721	cg09745440	22	SMTN;SMTN;SMTN	NM_006932;NM_134269;NM_134270	Body;Body;Body	Island
cg09616463	0.406561	0.59766	0.61582	0.69324	0.672208	0.673156	0.714232	0.747037	0.581911	0.499958	0.81075	0.60863	0.75292	0.59145	0.45362	0.414994	0.345576	0.746307	0.468771	0.352089	0.858281	0.066701	0.0275	0.01794	0.01917	0.0465194	0.0432325	0.0421762	0.0511502	0.0552371	0.10052	0.0914133	11	0.0510509	cg09616463	15	BRUNOL6	NM_052840	TSS200	Island
cg00940786	0.364506	0.65026	0.56484	0.78322	0.553489	0.517983	0.681715	0.690724	0.65989	0.472384	0.839422	0.6802	0.87727	0.69165	0.51317	0.156524	0.350046	0.463864	0.118372	0.447115	0.783049	0.0451443	0.01537	0.00263	0.00632	0.0495601	0.0539773	0.0533655	0.0559105	0.0605848	0.0670951	0.0988241	11	0.0462529	cg00940786	17	ARSG;SLC16A6	NM_014960;NM_004694	5'UTR;5'UTR	Island
cg05853632	0.478123	0.63031	0.68807	0.6686	0.695533	0.714235	0.784712	0.753506	0.700204	0.543211	0.81355	0.669	0.76362	0.68591	0.54847	0.625811	0.266165	0.287697	0.195088	0.454554	0.815787	0.0922266	0.02363	0.0507	0.02924	0.090326	0.0800497	0.108082	0.121628	0.0948629	0.128644	0.0959931	11	0.0832166	cg05853632	6	RNF39;RNF39	NM_025236;NM_170769	1stExon;1stExon	Island
cg00610583	0.551495	0.71889	0.72102	0.7176	0.645791	0.665294	0.729983	0.683008	0.722617	0.652006	0.830479	0.72282	0.74311	0.77937	0.64497	0.386414	0.0836964	0.191307	0.284951	0.118995	0.755945	0.0874875	0.06086	0.04662	0.03514	0.099955	0.0883798	0.0771497	0.0881438	0.0704418	0.172238	0.155184	11	0.0892364	cg00610583	4	CXCL1	NM_001511	TSS200	Island
cg17896129	0.602465	0.65315	0.74369	0.7551	0.781799	0.753829	0.3212	0.794799	0.710098	0.495338	0.880893	0.72676	0.82183	0.75694	0.53199	0.201566	0.0774479	0.122497	0.213654	0.107455	0.732605	0.105955	0.06475	0.09075	0.09753	0.103802	0.135182	0.102739	0.106786	0.129441	0.125356	0.197221	11	0.114501	cg17896129	1	SSBP3;SSBP3;SSBP3	NM_001009955;NM_018070;NM_145716	Body;Body;Body	Island
cg04108939	0.588479	0.42979	0.70355	0.75606	0.74129	0.707043	0.495695	0.667304	0.679931	0.574321	0.818572	0.50616	0.8342	0.75646	0.64117	0.681585	0.231521	0.502566	0.381717	0.609039	0.771497	0.0775208	0.02125	0.07346	0.02733	0.0857693	0.0881612	0.0939484	0.111262	0.096051	0.11103	0.163599	11	0.0863074	cg04108939	1	BEST4	NM_153274	Body	Island
cg21347053	0.52945	0.61791	0.6392	0.62239	0.657238	0.614603	0.556544	0.728617	0.605677	0.500816	0.812926	0.67761	0.72132	0.69584	0.55582	0.529525	0.0653016	0.768142	0.248669	0.166908	0.870334	0.058379	0.01295	0.04942	0.01896	0.0596816	0.0625338	0.0698881	0.105322	0.0690506	0.0989212	0.142104	11	0.0679281	cg21347053	6	GMDS	NM_001500	Body	Island
cg23511432	0.553653	0.66371	0.58993	0.45126	0.729892	0.654452	0.781036	0.672236	0.690511	0.556992	0.811735	0.70815	0.65361	0.74567	0.56601	0.0789072	0.0487665	0.0967371	0.380133	0.150694	0.835888	0.0514735	0.01061	0.05497	0.02663	0.043414	0.0469775	0.0488213	0.165414	0.0535506	0.196732	0.130701	11	0.0753904	cg23511432	5	GFRA3	NM_001496	TSS200	Island
cg14583869	0.13413	0.7325	0.67625	0.00994	0.786066	0.527182	0.852603	0.630208	0.626375	0.60781	0.871091	0.76412	0.00525	0.75526	0.60963	0.0651651	0.0464495	0.0750254	0.240427	0.0613963	0.0812001	0.0497035	0.0193	0.02096	0.0058	0.0512662	0.0500082	0.0471222	0.0627471	0.0496682	0.143806	0.159119	11	0.0599546	cg14583869	9				Island
cg06241292	0.454901	0.56223	0.70267	0.73099	0.670327	0.676136	0.745609	0.675332	0.793775	0.522486	0.855715	0.59146	0.76828	0.67399	0.47488	0.485034	0.100555	0.760212	0.163543	0.203958	0.806639	0.0913038	0.03316	0.02257	0.04426	0.0998994	0.079682	0.0911942	0.110619	0.0977183	0.113518	0.105921	11	0.0808951	cg06241292	3	USP4;USP4;C3orf62	NM_003363;NM_199443;NM_198562	3'UTR;3'UTR;TSS200	Island
cg23526973	0.488592	0.61345	0.66341	0.84214	0.703433	0.590775	0.794484	0.659483	0.17182	0.667756	0.378727	0.6632	0.89933	0.62035	0.68166	0.0950745	0.0833599	0.111448	0.206404	0.097219	0.781127	0.062865	0.00439	0.01773	0.02648	0.0598308	0.0599837	0.0781751	0.0935732	0.0915798	0.111951	0.169836	11	0.0705812	cg23526973	2				Island
cg00650856	0.344305	0.57165	0.61367	0.6478	0.651474	0.711221	0.7384	0.754578	0.69881	0.390502	0.754103	0.68435	0.72913	0.61859	0.41505	0.085851	0.0411086	0.10123	0.247229	0.0573596	0.842555	0.0408768	0.00156	0.01628	0.01084	0.0521784	0.0382506	0.0437625	0.0655654	0.0590387	0.0768568	0.139983	11	0.0495629	cg00650856	4	D4S234E;D4S234E	NM_014392;NM_001040101	Body;Body	Island
cg23901852	0.552433	0.57197	0.60332	0.48905	0.755307	0.690722	0.777168	0.737906	0.669633	0.475241	0.810578	0.61848	0.60345	0.64224	0.48842	0.516415	0.172064	0.813274	0.294539	0.358228	0.818769	0.0635249	0.01482	0.03169	0.00948	0.075319	0.0667822	0.0580384	0.106923	0.06204	0.115192	0.0693043	11	0.0611922	cg23901852	4	FAT4	NM_024582	1stExon	Island
cg15974416	0.515243	0.73242	0.56002	0.65528	0.622715	0.567173	0.810966	0.757225	0.637485	0.560877	0.73547	0.76044	0.80597	0.15102	0.4667	0.1779	0.191241	0.0837229	0.1457	0.456258	0.763241	0.0569168	0.01051	0.02997	0.0136	0.0656361	0.0616779	0.0563237	0.0495135	0.0558579	0.0892136	0.074854	11	0.0512794	cg15974416	22				Island
cg23558842	0.641855	0.68466	0.67762	0.53707	0.820422	0.766048	0.825174	0.810789	0.727739	0.516074	0.850182	0.75584	0.57258	0.72747	0.63284	0.230265	0.0936035	0.219638	0.286139	0.120182	0.232348	0.0860454	0.02318	0.03211	0.02652	0.0863562	0.072445	0.107854	0.11069	0.113667	0.191341	0.184913	11	0.094102	cg23558842	11	CALCB;CALCB	NM_000728;NM_000728	1stExon;5'UTR	Island
cg19235339	0.539653	0.69489	0.67675	0.72917	0.641349	0.647002	0.715666	0.763278	0.628268	0.507055	0.519298	0.7171	0.80697	0.75036	0.64066	0.422782	0.220332	0.0770677	0.10556	0.488661	0.856235	0.079081	0.00612	0.04053	0.02692	0.0910643	0.0802318	0.0871656	0.0954641	0.0692333	0.138806	0.10671	11	0.074666	cg19235339	10	RNLS;RNLS	NM_001031709;NM_018363	1stExon;1stExon	Island
cg25851671	0.621204	0.72732	0.7393	0.82892	0.680744	0.719301	0.520241	0.682484	0.739634	0.585275	0.797632	0.74132	0.8545	0.76683	0.60624	0.602531	0.268888	0.761269	0.273983	0.422837	0.751912	0.112595	0.07104	0.05885	0.07289	0.111714	0.0974864	0.104943	0.141083	0.0954144	0.162831	0.124876	11	0.104884	cg25851671	21				Island
cg05562381	0.561566	0.75943	0.23186	0.59272	0.74321	0.561583	0.773206	0.812042	0.685217	0.540044	0.80674	0.78863	0.59004	0.71155	0.56148	0.322009	0.0786635	0.183469	0.258518	0.219705	0.890459	0.078848	0.01956	0.02529	0.03127	0.0645381	0.0722459	0.0740249	0.0890894	0.0831391	0.142057	0.181261	11	0.0783022	cg05562381	17				Island
cg25874034	0.607535	0.76485	0.76031	0.51039	0.676559	0.757931	0.813013	0.818891	0.76776	0.614554	0.772126	0.8082	0.55854	0.69651	0.62781	0.116196	0.104808	0.114734	0.223641	0.0876298	0.414983	0.089053	0.03158	0.05835	0.04203	0.0939636	0.0779844	0.0917268	0.115102	0.0974336	0.157377	0.173375	11	0.0934522	cg25874034	17	ALOX12B	NM_001139	Body	Island
cg07871590	0.524184	0.64178	0.69572	0.71858	0.660685	0.645056	0.75482	0.765278	0.703516	0.534822	0.7401	0.69241	0.79355	0.69381	0.61287	0.619278	0.616343	0.623284	0.523299	0.640324	0.850381	0.096261	0.04032	0.09412	0.04074	0.107224	0.104938	0.106282	0.189602	0.0979976	0.145141	0.157541	11	0.107288	cg07871590	7	LRRC4;SND1	NM_022143;NM_014390	TSS200;Body	Island
cg14093065	0.592361	0.69556	0.48269	0.77246	0.745876	0.493079	0.701004	0.764823	0.740335	0.572092	0.841575	0.73637	0.8493	0.38559	0.64034	0.514055	0.544454	0.541106	0.538369	0.642584	0.834165	0.10219	0.03665	0.08704	0.06451	0.0979974	0.0968478	0.114396	0.191005	0.117236	0.152528	0.118215	11	0.107147	cg14093065	17				Island
cg18192294	0.599235	0.75592	0.67232	0.7366	0.714814	0.48642	0.799654	0.805291	0.67269	0.526292	0.479856	0.73404	0.82055	0.68157	0.64252	0.238744	0.176025	0.0723404	0.148163	0.27185	0.623864	0.065127	0.01026	0.01886	0.01428	0.0741408	0.0547278	0.0701377	0.116398	0.0699725	0.100464	0.15898	11	0.0684861	cg18192294	10	RNLS;RNLS	NM_001031709;NM_018363	TSS200;TSS200	Island
cg15846316	0.565846	0.66548	0.6445	0.72634	0.723445	0.662208	0.650111	0.637514	0.667229	0.519547	0.78898	0.68481	0.78768	0.66112	0.52023	0.568464	0.481818	0.715588	0.446854	0.576292	0.822571	0.0806247	0.03384	0.05149	0.04588	0.0747507	0.0821616	0.0976734	0.197045	0.0778478	0.105753	0.0888151	11	0.0850801	cg15846316	4	ARL9	NM_206919	5'UTR	Island
cg26365854	0.589669	0.64774	0.44355	0.62447	0.809698	0.713594	0.212154	0.834484	0.791687	0.514202	0.803791	0.64445	0.62936	0.74421	0.47649	0.0646654	0.0736984	0.586201	0.171657	0.0973845	0.668535	0.0504587	0.01761	0.02375	0.0109	0.059878	0.0507071	0.0684756	0.0777459	0.0648742	0.103702	0.104517	11	0.0575108	cg26365854	11	ALX4	NM_021926	Body	Island
cg00682386	0.524102	0.67707	0.70275	0.76867	0.663631	0.696864	0.730939	0.732722	0.528295	0.496759	0.84152	0.7174	0.82301	0.7231	0.58668	0.622017	0.147161	0.242532	0.354499	0.456013	0.771868	0.0670956	0.02957	0.03433	0.03274	0.0865745	0.074709	0.0814892	0.0967008	0.0796744	0.182559	0.192145	11	0.0870534	cg00682386	1	KCNQ4;KCNQ4	NM_172163;NM_004700	TSS200;TSS200	Island
cg02271560	0.37374	0.65289	0.65994	0.73762	0.606193	0.614827	0.777152	0.730102	0.565375	0.520236	0.820457	0.67083	0.81243	0.68412	0.57703	0.565856	0.398524	0.684488	0.244204	0.601313	0.807369	0.0626902	0.15419	0.05671	0.0398	0.0674167	0.0718039	0.0895476	0.182478	0.0847871	0.0810575	0.134543	11	0.093184	cg02271560	2	C2orf63;C2orf63	NM_152385;NM_001135598	5'UTR;5'UTR	Island
cg02513409	0.622302	0.72679	0.75649	0.03715	0.592964	0.760872	0.793876	0.824341	0.734114	0.500422	0.799432	0.76515	0.04556	0.76662	0.66202	0.250824	0.090562	0.132255	0.48578	0.204741	0.834707	0.117363	0.05417	0.09739	0.05869	0.097178	0.11059	0.110829	0.113772	0.0975297	0.151482	0.181957	11	0.108268	cg02513409	19				Island
cg06847146	0.588249	0.69625	0.72309	0.54109	0.701883	0.674126	0.754496	0.760934	0.685602	0.577051	0.792837	0.69161	0.53252	0.69101	0.61611	0.377221	0.0615559	0.24555	0.386245	0.172703	0.847973	0.0551287	0.026	0.05646	0.03231	0.0467188	0.0783517	0.0647128	0.0656033	0.0684364	0.199067	0.0854318	11	0.0707473	cg06847146	7	CDCA7L;CDCA7L;CDCA7L	NM_001127370;NM_001127371;NM_018719	TSS200;TSS200;TSS200	Island
cg18486102	0.549033	0.60163	0.60176	0.64971	0.695917	0.685547	0.814631	0.725885	0.531836	0.471634	0.806935	0.62547	0.70387	0.63656	0.58911	0.579078	0.597451	0.589759	0.322623	0.5975	0.767134	0.0562726	0.02009	0.09042	0.04343	0.0577987	0.0575632	0.0592288	0.114149	0.0521236	0.148615	0.138944	11	0.0762395	cg18486102	12	FAIM2	NM_012306	TSS200	Island
cg04635736	0.578792	0.68402	0.69789	0.76176	0.782827	0.742733	0.789682	0.815288	0.828182	0.521099	0.797982	0.74687	0.79789	0.71508	0.60489	0.412354	0.452804	0.70649	0.533443	0.538385	0.825716	0.0920395	0.10083	0.11099	0.13982	0.102819	0.151065	0.0886985	0.150346	0.105154	0.182851	0.189045	11	0.128514	cg04635736	17	FGF11	NM_004112	Body	Island
cg06722589	0.616778	0.75639	0.74343	0.69024	0.728055	0.711317	0.662646	0.736097	0.681623	0.544673	0.721329	0.75221	0.74007	0.77978	0.60715	0.298802	0.168617	0.234932	0.362533	0.437425	0.800772	0.0854843	0.03431	0.0746	0.05426	0.0790609	0.0864502	0.0769394	0.132345	0.173893	0.139037	0.121554	11	0.0961758	cg06722589	16	CASKIN1	NM_020764	TSS1500	Island
cg11200965	0.601643	0.67168	0.67013	0.43764	0.66429	0.693415	0.820265	0.844598	0.745188	0.572149	0.833946	0.70051	0.46724	0.38954	0.56327	0.497108	0.288766	0.23271	0.0920233	0.183776	0.858562	0.0680492	0.02701	0.04471	0.01598	0.0567014	0.0651889	0.071892	0.0645392	0.0691345	0.0843281	0.155783	11	0.065756	cg11200965	11	ACCS;ACCS	NM_001127219;NM_032592	TSS200;TSS200	Island
cg14776114	0.548784	0.57821	0.51749	0.5639	0.655172	0.548917	0.719097	0.781236	0.602569	0.436252	0.824997	0.62346	0.67681	0.36002	0.43491	0.665579	0.0475739	0.688368	0.224292	0.0521968	0.860578	0.0417023	0.00367	0.02668	0.00559	0.042297	0.0417276	0.0487525	0.0948379	0.0442888	0.112052	0.0909669	11	0.0502332	cg14776114	6				Island
cg24847829	0.55068	0.53204	0.64872	0.0167	0.843327	0.697106	0.913821	0.906703	0.673683	0.534278	0.862818	0.54046	0.02761	0.76542	0.64474	0.109105	0.0979905	0.0956296	0.343637	0.105815	0.306587	0.0732327	0.03197	0.0518	0.02598	0.0891527	0.0710426	0.0835709	0.148479	0.0963239	0.131089	0.147958	11	0.086418	cg24847829	5	SPOCK1	NM_004598	5'UTR	Island
cg26663651	0.558421	0.64689	0.65925	0.7093	0.72252	0.601751	0.859119	0.838141	0.644603	0.541969	0.808314	0.65689	0.77666	0.68612	0.62492	0.145477	0.112509	0.304195	0.404693	0.177278	0.853871	0.105331	0.03501	0.10936	0.03502	0.0969934	0.101467	0.131504	0.0943629	0.106273	0.11167	0.192972	11	0.101815	cg26663651	7	KLRG2	NM_198508	1stExon	Island
cg23010302	0.591902	0.65642	0.63554	0.73245	0.720048	0.705792	0.763566	0.708001	0.668703	0.568745	0.796959	0.68108	0.79333	0.70876	0.60647	0.601538	0.130512	0.355746	0.290653	0.189848	0.825469	0.0873378	0.02716	0.0799	0.04284	0.0821839	0.0989493	0.0868979	0.194578	0.0996074	0.114859	0.120619	11	0.0940848	cg23010302	17	CA4	NM_000717	TSS200	Island
cg19446018	0.410454	0.78952	0.37062	0.01501	0.738592	0.739655	0.892088	0.898561	0.581224	0.589332	0.779426	0.80421	0.01852	0.61847	0.01679	0.117581	0.0992497	0.235356	0.341497	0.124768	0.733324	0.0891887	0.01386	0.04709	0.00662	0.0705219	0.0647633	0.0772532	0.0908683	0.0874768	0.156589	0.174707	11	0.0799035	cg19446018	5				Island
cg14278853	0.553549	0.80665	0.74588	0.03496	0.716778	0.590688	0.748748	0.236126	0.71183	0.520559	0.896936	0.80584	0.08149	0.7733	0.65333	0.569702	0.0801026	0.480428	0.231478	0.0905702	0.869978	0.118782	0.08826	0.0909	0.01914	0.0980335	0.167383	0.0874589	0.0823907	0.0830751	0.183389	0.109047	11	0.102533	cg14278853	6				Island
cg17594860	0.515717	0.61478	0.62362	0.73645	0.630758	0.5777	0.804667	0.591232	0.662156	0.443315	0.76313	0.65605	0.77883	0.70176	0.5118	0.429122	0.54744	0.750215	0.323077	0.57052	0.782356	0.0443587	0.02172	0.05671	0.03095	0.0584118	0.0911849	0.049899	0.0608157	0.0584945	0.164321	0.133712	11	0.0700526	cg17594860	1	AKR7A3	NM_012067	TSS200	Island
cg15897970	0.555991	0.53689	0.58621	0.61769	0.776949	0.701511	0.746923	0.781001	0.644273	0.509854	0.763181	0.60506	0.69647	0.60522	0.4621	0.497648	0.0960425	0.746238	0.410244	0.242764	0.839116	0.066516	0.00892	0.03074	0.02727	0.0612808	0.0620408	0.0641416	0.0716875	0.065331	0.111093	0.114492	11	0.0621375	cg15897970	14	FLJ43390	NR_015358	TSS200	Island
cg13765939	0.552908	0.72145	0.73584	0.71106	0.734433	0.64841	0.80932	0.727634	0.644485	0.537702	0.809822	0.75322	0.78458	0.64356	0.60045	0.221184	0.0915233	0.501892	0.475725	0.23718	0.843416	0.0918266	0.03843	0.10855	0.05047	0.105997	0.0856676	0.0743143	0.133394	0.0844697	0.123936	0.131521	11	0.0935069	cg13765939	22	MIAT	NR_003491	TSS1500	Island
cg13501359	0.517524	0.52362	0.60156	0.67229	0.738714	0.642316	0.789004	0.797155	0.562559	0.46838	0.797424	0.54958	0.75355	0.65715	0.47382	0.069526	0.0825899	0.0641356	0.0992797	0.0770426	0.865869	0.0696075	0.01313	0.03282	0.019	0.0699529	0.0665207	0.0661778	0.0664658	0.067157	0.0820084	0.102941	11	0.0596165	cg13501359	1	LHX9	NM_001014434	TSS200	Island
cg01121712	0.53266	0.59196	0.53328	0.64301	0.736544	0.627828	0.780128	0.804007	0.67275	0.526041	0.807137	0.61813	0.70693	0.5961	0.43078	0.59585	0.478507	0.613424	0.311882	0.537189	0.807609	0.0630381	0.01513	0.03389	0.0199	0.0722665	0.0685728	0.0596483	0.0851627	0.0636272	0.0861239	0.11596	11	0.06212	cg01121712	16	TPPP3;TPPP3;TPPP3;TPPP3	NM_015964;NM_016140;NM_015964;NM_016140	5'UTR;5'UTR;1stExon;1stExon	Island
cg26047313	0.598798	0.68068	0.75029	0.77202	0.781167	0.69598	0.776329	0.77681	0.740049	0.571048	0.834286	0.73109	0.82426	0.73661	0.59776	0.112312	0.16621	0.554999	0.171096	0.481615	0.829641	0.122145	0.07384	0.12691	0.12353	0.123581	0.179398	0.100815	0.113867	0.13082	0.196711	0.122979	11	0.1286	cg26047313	8	HEY1;HEY1	NM_001040708;NM_012258	Body;Body	Island
cg20733436	0.570274	0.68215	0.65008	0.51097	0.668981	0.678228	0.809859	0.765283	0.605546	0.453422	0.847999	0.72339	0.47985	0.71955	0.55569	0.631777	0.478143	0.693452	0.419576	0.576137	0.828823	0.0993823	0.02367	0.04255	0.0138	0.12462	0.122257	0.105543	0.117597	0.113619	0.117749	0.120104	11	0.0909902	cg20733436	5	TMED7-TICAM2;TICAM2;TMED7-TICAM2	NM_001164468;NM_021649;NM_001164469	Body;5'UTR;Body	Island
cg10864145	0.453956	0.62116	0.57252	0.7635	0.640997	0.710332	0.249747	0.811575	0.364601	0.548748	0.538671	0.68887	0.84835	0.75477	0.52522	0.581994	0.0646022	0.472178	0.195606	0.46096	0.884035	0.0608219	0.02609	0.05276	0.00851	0.0464042	0.0437162	0.0620504	0.105569	0.0509741	0.0572595	0.0881007	11	0.0547505	cg10864145	5	CCL28	NM_148672	Body	Island
cg17319007	0.612311	0.75859	0.76639	0.04377	0.65255	0.680454	0.75714	0.805468	0.656691	0.622037	0.839249	0.80586	0.07011	0.83598	0.68015	0.285843	0.133363	0.252617	0.211912	0.255509	0.762596	0.0947953	0.03552	0.03114	0.0286	0.112292	0.0998317	0.0980781	0.124431	0.104456	0.158811	0.19344	11	0.0983087	cg17319007	14	FBLN5	NM_006329	TSS1500	Island
cg24977462	0.0611369	0.71436	0.70906	0.47592	0.687431	0.726388	0.732301	0.788972	0.700941	0.473161	0.581112	0.73766	0.54829	0.61334	0.59068	0.606164	0.492999	0.754842	0.171063	0.619502	0.830183	0.0926334	0.03276	0.0325	0.02145	0.101989	0.128766	0.0742111	0.100958	0.0858415	0.117071	0.116321	11	0.0822273	cg24977462	15				Island
cg27657429	0.597378	0.60732	0.0668	0.0921	0.789723	0.736178	0.842008	0.814832	0.725659	0.51472	0.838619	0.6258	0.0453	0.37117	0.4982	0.189785	0.0893886	0.553824	0.291676	0.513689	0.892834	0.061089	0.01835	0.02289	0.01954	0.0587812	0.0981319	0.0606287	0.087147	0.0813423	0.158908	0.156927	11	0.0748851	cg27657429	10	ARHGAP22;ARHGAP22	NM_021226;NM_021226	5'UTR;1stExon	Island
cg25740437	0.636531	0.74307	0.57941	0	0.724331	0.734951	0.838569	0.863099	0.694977	0.23552	0.873751	0.73051	0.01027	0.00377	0.46193	0.0824575	0.048626	0.0636267	0.286146	0.0639661	0.0609001	0.060761	0.01562	0.01917	0	0.0587189	0.0585733	0.0696106	0.0733376	0.0680111	0.0635521	0.0854631	11	0.0520743	cg25740437	19	PPFIA3	NM_003660	3'UTR	Island
cg07582470	0.540931	0.54335	0.66353	0.58783	0.680442	0.655725	0.529045	0.767899	0.66556	0.558782	0.818872	0.66258	0.58715	0.71195	0.60892	0.0354572	0.113771	0.326868	0.100527	0.121689	0.773416	0.0444224	0.01083	0.00904	0.0197	0.0558481	0.0454821	0.0321712	0.0684551	0.0350814	0.0744004	0.0647861	11	0.0418379	cg07582470	2	SATB2	NM_015265	5'UTR	Island
cg07834574	0.501665	0.63323	0.60099	0.66578	0.607585	0.635373	0.433709	0.782423	0.548365	0.486057	0.810818	0.66395	0.74266	0.70054	0.49769	0.601175	0.589812	0.672759	0.575931	0.533842	0.868888	0.0469869	0.04988	0.06353	0.01473	0.045497	0.0580095	0.0981188	0.0817504	0.0691311	0.0941086	0.156952	11	0.0707904	cg07834574	17	CHRNE;C17orf107	NM_000080;NM_001145536	Body;TSS200	Island
cg13673164	0.56824	0.70616	0.48091	0.75644	0.74961	0.274746	0.726362	0.777138	0.520644	0.475592	0.575304	0.75432	0.82151	0.18463	0.6163	0.155846	0.0678354	0.654073	0.428078	0.451979	0.723064	0.0548467	0.01253	0.03811	0.01009	0.0649588	0.0408525	0.0365892	0.0574331	0.0434846	0.1052	0.0859599	11	0.0500049	cg13673164	1	SYPL2	NM_001040709	1stExon	Island
cg23513814	0.507638	0.65177	0.60206	0.71323	0.761971	0.699259	0.835144	0.758931	0.649688	0.560252	0.798487	0.67379	0.77647	0.66362	0.58194	0.578355	0.412984	0.647363	0.443207	0.651214	0.862298	0.10207	0.03474	0.08515	0.03818	0.107957	0.107247	0.120406	0.138614	0.0962025	0.175685	0.156362	11	0.105692	cg23513814	17	GRIN2C	NM_000835	TSS1500	Island
cg22927510	0.568473	0.67964	0.64446	0.6936	0.667636	0.587859	0.833474	0.688335	0.649908	0.535633	0.815484	0.69015	0.72296	0.65023	0.56157	0.566708	0.494421	0.444984	0.493898	0.430377	0.800464	0.0746971	0.02156	0.04725	0.02153	0.0633177	0.0936133	0.0700138	0.078636	0.0881037	0.123858	0.169685	11	0.0774786	cg22927510	22	TYMP;TYMP;TYMP	NM_001113755;NM_001953;NM_001113756	5'UTR;5'UTR;TSS200	Island
cg00281977	0.563513	0.63647	0.65636	0.74353	0.587252	0.690005	0.744846	0.690981	0.687771	0.580393	0.814678	0.71951	0.82379	0.71858	0.65281	0.386278	0.260107	0.689957	0.290983	0.33951	0.574684	0.0839107	0.04445	0.03726	0.02039	0.087791	0.0711824	0.100643	0.102974	0.0886617	0.112539	0.102382	11	0.0774712	cg00281977	10				Island
cg23493510	0.683804	0.80938	0.06877	0.14875	0.202624	0.667905	0.840904	0.841218	0.698835	0.603808	0.76431	0.84692	0.02862	0.15029	0.66801	0.132273	0.0618178	0.149664	0.183383	0.135998	0.739154	0.0681578	0.00766	0.04102	0.01578	0.0600854	0.0607662	0.0621604	0.109151	0.0776276	0.145545	0.199391	11	0.0770313	cg23493510	17	DLX4;DLX4	NM_138281;NM_001934	Body;TSS1500	Island
cg01612057	0.589903	0.61144	0.57272	0.66463	0.695787	0.686795	0.764613	0.765419	0.724899	0.514908	0.771916	0.67234	0.76606	0.67849	0.56095	0.647064	0.55606	0.715023	0.618195	0.276144	0.805838	0.0899646	0.0473	0.06142	0.03388	0.0810215	0.0731445	0.0728167	0.138831	0.0787785	0.145667	0.0954868	11	0.0834827	cg01612057	12	FKBP11;FKBP11;FKBP11	NM_001143782;NM_016594;NM_001143781	Body;Body;TSS200	Island
cg22889584	0.613975	0.63969	0.66228	0.68256	0.666611	0.691025	0.0401825	0.789722	0.635221	0.0584607	0.583204	0.68708	0.77257	0.67342	0.62972	0.0458207	0.0400211	0.0432277	0.0355884	0.407737	0.581893	0.0510949	0.00352	0.02655	0.02802	0.0439317	0.0395567	0.0235274	0.042291	0.0392331	0.0607205	0.0516627	11	0.0372826	cg22889584	11	KDELC2	NM_153705	TSS200	Island
cg20129994	0.518594	0.716	0.68597	0.45674	0.630307	0.148241	0.68262	0.803683	0.785504	0.602834	0.671042	0.76249	0.2125	0.64714	0.52828	0.495152	0.275923	0.752226	0.14019	0.396162	0.900523	0.0801446	0.0148	0.02964	0.01647	0.0591981	0.0752481	0.0732691	0.0851439	0.0771063	0.126877	0.0952111	11	0.0666462	cg20129994	15	RGMA;RGMA;RGMA;RGMA;RGMA;RGMA	NM_001166286;NM_020211;NM_001166288;NM_001166289;NM_001166287;NM_001166283	TSS200;Body;5'UTR;5'UTR;5'UTR;Body	Island
cg24129382	0.455235	0.79914	0.78842	0.86554	0.490596	0.234228	0.454671	0.565768	0.562268	0.467203	0.818961	0.81832	0.88411	0.83618	0.70732	0.375532	0.100904	0.248154	0.218052	0.20216	0.671179	0.0532462	0.08153	0.09937	0.04168	0.0765725	0.060992	0.0680911	0.0845165	0.0849179	0.138902	0.141488	11	0.0846642	cg24129382	3	NR1I2;NR1I2;NR1I2	NM_033013;NM_003889;NM_022002	Body;Body;Body	Island
cg21552528	0.534596	0.68154	0.66925	0.56867	0.687858	0.718346	0.819338	0.803712	0.639632	0.510172	0.819951	0.71063	0.60956	0.66723	0.6358	0.0998908	0.0717667	0.100518	0.516176	0.30679	0.792427	0.0619278	0.02359	0.06507	0.02444	0.0586495	0.0677465	0.0711491	0.0831675	0.0751644	0.161466	0.167244	11	0.0781467	cg21552528	15	SNX22	NM_024798	TSS200	Island
cg14028892	0.428097	0.72155	0.71708	0.74664	0.696444	0.618707	0.808176	0.548121	0.505849	0.440031	0.852586	0.73357	0.81386	0.76054	0.64117	0.134023	0.106118	0.139473	0.154151	0.122425	0.808696	0.101115	0.01216	0.02796	0.04394	0.0834359	0.0972258	0.0987019	0.105479	0.0984473	0.130162	0.182434	11	0.0891873	cg14028892	1	FAM129A	NM_052966	Body	Island
cg14363146	0.496812	0.71956	0.06005	0	0.595018	0.640515	0.735682	0.773813	0.757822	0.585745	0.876648	0.76671	0.0106	0.62879	0.65079	0.0692176	0.0453212	0.0560475	0.0700379	0.146161	0.607809	0.053826	0.01835	0.01605	0.0082	0.0428376	0.0499416	0.0684256	0.0486663	0.0500121	0.134608	0.151371	11	0.0583898	cg14363146	9				Island
cg05064297	0.0575632	0.80417	0.71101	0.83981	0.0712074	0.706852	0.845264	0.822367	0.610888	0.576078	0.475858	0.70843	0.85693	0.32801	0.69765	0.0989189	0.0605116	0.1649	0.118086	0.0785385	0.511265	0.0702003	0	0.07224	0.04044	0.0544884	0.0529426	0.0700478	0.119705	0.0750665	0.135802	0.162839	11	0.0776157	cg05064297	16				Island
cg08346159	0.598464	0.69465	0.69099	0.02051	0.751581	0.709971	0.829305	0.74307	0.643181	0.542724	0.756544	0.72592	0.01905	0.71333	0.60276	0.0896084	0.0679502	0.0762833	0.267458	0.125953	0.556077	0.0614954	0.03312	0.05332	0.02301	0.0652686	0.0719252	0.0712784	0.0890427	0.0764933	0.0723742	0.115225	11	0.0665957	cg08346159	4	NPY5R	NM_006174	TSS200	Island
cg00257271	0.631437	0.65172	0.60948	0.81201	0.705637	0.744933	0.548145	0.784383	0.745074	0.657959	0.0882915	0.70374	0.80503	0.70567	0.50663	0.693589	0.3153	0.515537	0.166563	0.592722	0.897651	0.151787	0.04081	0.12294	0.08065	0.139473	0.150388	0.12811	0.173571	0.163401	0.1458	0.130851	11	0.129798	cg00257271	5	C5orf39;LOC153684	NM_001014279;NR_015447	TSS1500;TSS1500	Island
cg00815093	0.52121	0.72052	0.68663	0.73414	0.624684	0.589492	0.66967	0.721109	0.652257	0.518275	0.785575	0.76293	0.84032	0.67805	0.56178	0.578649	0.571846	0.703631	0.474397	0.561183	0.759473	0.0802078	0.01891	0.08324	0.03587	0.104735	0.0981158	0.102495	0.132227	0.091789	0.15477	0.152465	11	0.0958931	cg00815093	17	HIC1	NM_006497	TSS1500	Island
cg16528511	0.574275	0.6773	0.73359	0.01712	0.478138	0.777117	0.874806	0.88809	0.744874	0.609745	0.758161	0.67503	0.01019	0.55786	0.65048	0.0864972	0.0618262	0.125023	0.321165	0.0985401	0.347927	0.0651733	0.01601	0.03997	0.01076	0.0742385	0.0589427	0.0670281	0.0716225	0.0568581	0.0992486	0.0954902	11	0.0595765	cg16528511	6	RIPPLY2	NM_001009994	TSS200	Island
cg09592603	0.49733	0.44874	0.78817	0.79762	0.705187	0.714646	0.219101	0.520519	0.245826	0.589551	0.779985	0.43823	0.84029	0.77436	0.64969	0.508808	0.0779506	0.328179	0.232385	0.140162	0.851121	0.0676171	0.01684	0.05174	0.01174	0.0511925	0.0657016	0.0466294	0.0907069	0.065613	0.0819926	0.0834694	11	0.0575675	cg09592603	20	CDC25B;CDC25B;CDC25B	NM_021872;NM_021873;NM_004358	TSS200;TSS200;TSS200	Island
cg27290624	0.491227	0.60918	0.5791	0.67163	0.666989	0.611241	0.778557	0.713646	0.540842	0.450727	0.789361	0.62888	0.75083	0.66518	0.54162	0.489435	0.308934	0.646177	0.165461	0.546393	0.821009	0.0828132	0.04415	0.09348	0.02124	0.0778401	0.0727317	0.0523256	0.157305	0.0598344	0.0719094	0.102025	11	0.0759686	cg27290624	3				Island
cg19477600	0.400581	0.66381	0.5591	0.75398	0.675576	0.680331	0.7399	0.736584	0.639537	0.523337	0.799578	0.72369	0.82602	0.74964	0.52115	0.603495	0.459839	0.537318	0.254168	0.465907	0.767237	0.0808081	0.0315	0.05951	0.02609	0.0818384	0.0857235	0.0745917	0.0837374	0.0790086	0.111804	0.13505	11	0.0772419	cg19477600	11	ESAM;ESAM	NM_138961;NM_138961	1stExon;5'UTR	Island
cg15243570	0.474489	0.76709	0.5615	0.02173	0.73923	0.694708	0.756986	0.785237	0.622822	0.556007	0.827884	0.74701	0.0009	0.71492	0.65208	0.142495	0.553336	0.752366	0.392167	0.118694	0.124276	0.078116	0.00968	0.03341	0.02979	0.0660604	0.0615169	0.0818613	0.110462	0.0843932	0.135743	0.196805	11	0.0807125	cg15243570	22	SCARF2;SCARF2	NM_153334;NM_182895	TSS200;TSS200	Island
cg26727488	0.611168	0.70725	0.49924	0.79833	0.666251	0.655647	0.711853	0.827969	0.661736	0.537786	0.721217	0.74729	0.85457	0.73193	0.6053	0.401778	0.115321	0.239119	0.396791	0.146044	0.821817	0.0978747	0.03309	0.10725	0.02424	0.102788	0.0952624	0.0870336	0.112047	0.093013	0.156341	0.199816	11	0.100796	cg26727488	15	GREM1	NM_013372	5'UTR	Island
cg21158411	0.520401	0.59945	0.54744	0.58249	0.821734	0.643268	0.859455	0.729957	0.764818	0.544592	0.824023	0.62799	0.69327	0.65122	0.55882	0.571466	0.330028	0.576452	0.269185	0.532083	0.848328	0.0698315	0.02701	0.04376	0.01852	0.0611654	0.0835905	0.0725239	0.118983	0.0693481	0.121378	0.143575	11	0.075426	cg21158411	9	PIP5KL1;PIP5KL1;PIP5KL1	NM_001135219;NM_173492;NM_173492	Body;5'UTR;1stExon	Island
cg21254450	0.529827	0.64843	0.71911	0.75862	0.737304	0.65734	0.71207	0.692947	0.71783	0.606541	0.816977	0.69459	0.79304	0.68594	0.67977	0.100143	0.107176	0.597899	0.196716	0.131172	0.499215	0.107718	0.01537	0.04724	0.03194	0.0887862	0.0828928	0.111128	0.0987728	0.103153	0.134037	0.142082	11	0.0875564	cg21254450	7				Island
cg13576342	0.609081	0.67093	0.63681	0.54488	0.784874	0.63408	0.470407	0.844514	0.525476	0.450807	0.858387	0.70913	0.72784	0.73178	0.56551	0.486787	0.0989436	0.127816	0.268057	0.149458	0.769923	0.0648804	0.02238	0.03442	0.03345	0.0615773	0.065444	0.0634073	0.107603	0.0630076	0.0930102	0.135541	11	0.0677019	cg13576342	5	NIPAL4;NIPAL4	NM_001099287;NM_001099287	5'UTR;1stExon	Island
cg14453201	0.640254	0.72704	0.66938	0.8198	0.748167	0.748834	0.794922	0.653683	0.657653	0.589329	0.853446	0.72771	0.8655	0.75759	0.5946	0.611041	0.300402	0.47806	0.46755	0.584637	0.830583	0.130746	0.00131	0.0917	0.04693	0.121757	0.168732	0.137967	0.163394	0.158041	0.199392	0.199773	11	0.129067	cg14453201	5	AHRR	NM_020731	Body	Island
cg27424244	0.490153	0.69029	0.68048	0.72601	0.472964	0.612124	0.511613	0.717293	0.534837	0.422808	0.760722	0.73781	0.80977	0.65962	0.65321	0.322473	0.0907223	0.0763946	0.354638	0.16101	0.831944	0.0432051	0.00873	0.03252	0.02873	0.0365264	0.0392273	0.0308517	0.0478405	0.0482826	0.0829471	0.102641	11	0.0455911	cg27424244	19				Island
cg20304210	0.580563	0.69351	0.74681	0.75469	0.714798	0.24105	0.663056	0.751924	0.769932	0.635821	0.853496	0.78736	0.87846	0.77728	0.62408	0.184552	0.211115	0.203574	0.346999	0.231687	0.723636	0.136269	0.01721	0.02866	0.02278	0.13064	0.123524	0.138044	0.157501	0.143219	0.158974	0.188804	11	0.113239	cg20304210	11				Island
cg15511381	0.529305	0.67952	0.66768	0.71913	0.80037	0.780218	0.814433	0.7989	0.714486	0.481693	0.761727	0.74141	0.77605	0.67397	0.58313	0.207933	0.105356	0.150276	0.209983	0.134144	0.815493	0.0964272	0.06436	0.06609	0.07432	0.134214	0.104714	0.100967	0.129947	0.112828	0.153878	0.117485	11	0.105021	cg15511381	18				Island
cg11742103	0.550971	0.63683	0.59623	0.70372	0.737618	0.661182	0.796278	0.827726	0.529146	0.460191	0.790633	0.67822	0.83302	0.45424	0.56074	0.604324	0.438643	0.720294	0.500156	0.558204	0.852198	0.0832251	0.01807	0.03866	0.02316	0.13216	0.0711825	0.0834505	0.111188	0.0746141	0.141289	0.149799	11	0.0842544	cg11742103	11	EML3;MTA2	NM_153265;NM_004739	3'UTR;TSS1500	Island
cg06286274	0.559325	0.54944	0.69797	0.75955	0.794939	0.798187	0.748585	0.659463	0.647989	0.628668	0.745206	0.59249	0.70451	0.76096	0.47934	0.228905	0.117668	0.153138	0.231009	0.127378	0.788787	0.086012	0.01951	0.01811	0.00894	0.072876	0.0943744	0.113029	0.145356	0.0933001	0.129216	0.177614	11	0.0871215	cg06286274	11	PHLDA2	NM_003311	TSS200	Island
cg20224984	0.641453	0.65717	0.68388	0.72155	0.822169	0.725343	0.569479	0.821896	0.75458	0.599611	0.486043	0.69968	0.8147	0.70706	0.58587	0.652449	0.405678	0.58111	0.339779	0.361192	0.895689	0.157483	0.05358	0.06569	0.07215	0.125698	0.15841	0.138243	0.117854	0.137075	0.150258	0.12124	11	0.117971	cg20224984	20	MAFB;MAFB	NM_005461;NM_005461	3'UTR;1stExon	Island
cg14348741	0.540737	0.70056	0.6629	0.80538	0.589434	0.438918	0.844106	0.74786	0.739604	0.569978	0.862549	0.8135	0.82991	0.81095	0.69231	0.41519	0.28828	0.343015	0.344917	0.309265	0.877861	0.0966419	0.0431	0.07854	0.06088	0.0915498	0.0689291	0.117061	0.171847	0.149503	0.187854	0.124805	11	0.108246	cg14348741	9				Island
cg00493804	0.506501	0.54506	0.64781	0.72794	0.614943	0.602167	0.774058	0.713383	0.545639	0.509314	0.807656	0.62787	0.79012	0.6491	0.56342	0.565591	0.211509	0.624546	0.119631	0.467367	0.776201	0.0532579	0.0201	0.03622	0.03261	0.0572142	0.0577666	0.0562713	0.111367	0.0629772	0.0731896	0.0806033	11	0.0583252	cg00493804	2	LOC100133985	NR_024444	Body	Island
cg07015190	0.616399	0.68575	0.64925	0.0194	0.778846	0.344196	0.787245	0.842429	0.66127	0.541049	0.873429	0.76294	0.01265	0.76914	0.55433	0.0775248	0.0667646	0.19112	0.28985	0.0835172	0.389204	0.0596553	0.01572	0.02689	0.00324	0.0543623	0.0518055	0.0568374	0.0739306	0.0683895	0.129136	0.1622	11	0.0638332	cg07015190	6	RPS6KA2	NM_001006932	TSS1500	Island
cg17399352	0.623939	0.76305	0.7624	0.82248	0.665448	0.700968	0.780998	0.777789	0.786138	0.615748	0.71148	0.82566	0.85678	0.78705	0.68059	0.452407	0.293077	0.398217	0.341624	0.456452	0.786525	0.113016	0.07852	0.11067	0.08455	0.118014	0.114656	0.128686	0.148018	0.122698	0.150674	0.184327	11	0.123075	cg17399352	17	SPHK1;SPHK1;SPHK1	NM_182965;NM_021972;NM_001142601	TSS1500;TSS1500;TSS1500	Island
cg17730474	0.0542221	0.57088	0.55912	0.75718	0.389021	0.723882	0.511221	0.788988	0.653458	0.559281	0.482021	0.57409	0.82708	0.73561	0.63757	0.627336	0.580085	0.344125	0.496547	0.611	0.807112	0.0627645	0.01606	0.02619	0.02617	0.0566945	0.0623314	0.0532982	0.0876943	0.0636102	0.0830381	0.115454	11	0.0593913	cg17730474	17				Island
cg09729613	0.519173	0.5531	0.56428	0.63897	0.765769	0.624763	0.744355	0.732272	0.623727	0.514085	0.763578	0.5865	0.74097	0.59064	0.49707	0.56355	0.453499	0.639925	0.384544	0.587076	0.847771	0.0575877	0.02047	0.05388	0.0113	0.0635905	0.0530083	0.0573926	0.0745377	0.0668113	0.0871892	0.0883028	11	0.0576427	cg09729613	2	AOX1	NM_001159	TSS200	Island
cg21029447	0.557509	0.65271	0.67822	0.14432	0.741451	0.730989	0.760986	0.820038	0.680379	0.574439	0.862212	0.71095	0.08521	0.76061	0.64406	0.196723	0.103346	0.229598	0.334467	0.207836	0.872418	0.0953704	0.02003	0.02608	0.01058	0.0749117	0.101029	0.101007	0.165223	0.105489	0.127218	0.153214	11	0.0891047	cg21029447	6	LTB;LTB	NM_002341;NM_009588	Body;3'UTR	Island
cg17533458	0.521319	0.58905	0.58367	0.02467	0.640936	0.655946	0.699592	0.698878	0.48386	0.44738	0.840552	0.65404	0.00978	0.67039	0.45911	0.527421	0.649605	0.737092	0.47363	0.558834	0.838383	0.0621862	0.00951	0.02741	0.01778	0.0525491	0.0560894	0.0695067	0.0772181	0.0625982	0.0919024	0.0791436	11	0.0550812	cg17533458	5	FAM172A;FAM172A;FAM172A;FAM172A;MIR2277	NR_028080;NM_032042;NM_001163418;NM_001163417;NR_031754	Body;Body;Body;Body;TSS1500	Island
cg13757826	0.427378	0.58892	0.44548	0.60667	0.74081	0.680398	0.810484	0.797582	0.704394	0.516044	0.79375	0.5893	0.6752	0.48422	0.45095	0.644549	0.281962	0.786348	0.173662	0.451831	0.834861	0.0865648	0.01067	0.02552	0.00948	0.0683081	0.0859075	0.0861161	0.107078	0.0935775	0.120794	0.112851	11	0.0733516	cg13757826	17	CORO6	NM_032854	Body	Island
cg18280463	0.419378	0.52624	0.58524	0.61183	0.620794	0.586341	0.798966	0.845401	0.685583	0.450288	0.791062	0.5765	0.72296	0.56628	0.41982	0.540754	0.107203	0.370055	0.0579128	0.185834	0.876053	0.0528172	0.00801	0.01582	0.02153	0.0515419	0.0502287	0.0450795	0.0819446	0.0524371	0.0662911	0.0604743	11	0.0460159	cg18280463	1	ANKRD34A	NM_001039888	Body	Island
cg27173322	0.426684	0.66195	0.68287	0.36376	0.584935	0.64377	0.4825	0.761046	0.635683	0.476746	0.892078	0.68016	0.30219	0.72336	0.62652	0.0451728	0.288177	0.379265	0.526527	0.482696	0.84169	0.0408732	0.00908	0.06522	0.0083	0.0330227	0.0317832	0.0337873	0.0345941	0.0346374	0.0500692	0.0421849	11	0.0348684	cg27173322	11	MIR1908;FADS1	NR_031729;NM_013402	TSS1500;1stExon	Island
cg06751243	0.603625	0.69517	0.74345	0.78914	0.674361	0.61512	0.804276	0.864827	0.744936	0.550824	0.856161	0.69959	0.84165	0.79887	0.64263	0.484626	0.161214	0.641582	0.485274	0.297634	0.841836	0.140792	0.06969	0.11533	0.07646	0.131395	0.142704	0.146338	0.185693	0.188958	0.113893	0.110811	11	0.129279	cg06751243	20				Island
cg21952901	0.58763	0.65233	0.63481	0.55415	0.705968	0.655859	0.556831	0.821859	0.600137	0.53354	0.797162	0.6622	0.53869	0.66568	0.57982	0.13285	0.0589518	0.395754	0.528112	0.106446	0.820886	0.0529086	0.0223	0.08608	0.04747	0.0454123	0.0484282	0.056372	0.0438948	0.0474024	0.0897544	0.0601021	11	0.0545568	cg21952901	5	MAP1B	NM_005909	Body	Island
cg19127283	0.478087	0.55081	0.51128	0.71236	0.690726	0.668384	0.764269	0.724997	0.733876	0.486817	0.838916	0.6555	0.80338	0.63453	0.48953	0.634787	0.102386	0.804195	0.188372	0.444616	0.821551	0.0889227	0.02339	0.0198	0.01793	0.0869007	0.0958264	0.0832489	0.187214	0.0930043	0.183333	0.161913	11	0.0946803	cg19127283	3	TRIM71	NM_001039111	TSS200	Island
cg21604803	0.619057	0.6495	0.63722	0.73371	0.725222	0.753741	0.79712	0.839971	0.777259	0.635735	0.790121	0.70319	0.80771	0.68829	0.50326	0.685764	0.660522	0.768186	0.691299	0.603368	0.846592	0.164652	0.16328	0.17313	0.15249	0.11745	0.12506	0.12669	0.182374	0.143251	0.199103	0.168937	11	0.156038	cg21604803	19	CPT1C;CPT1C	NM_001136052;NM_152359	5'UTR;5'UTR	Island
cg13515894	0.502082	0.50577	0.44994	0.63732	0.729578	0.700321	0.835638	0.836753	0.687578	0.565756	0.841805	0.52701	0.67875	0.52688	0.26668	0.0761863	0.206782	0.0789339	0.12751	0.330855	0.88818	0.0630397	0.00494	0.01615	0.01476	0.0719437	0.0661813	0.0573683	0.0783816	0.0696982	0.068981	0.0765394	11	0.053453	cg13515894	19	SLC1A5;SLC1A5	NM_005628;NM_001145144	1stExon;TSS200	Island
cg08825929	0.588451	0.68009	0.73188	0.56218	0.716924	0.74841	0.737464	0.814169	0.695186	0.544457	0.792648	0.72603	0.52197	0.72262	0.63819	0.476509	0.346217	0.538087	0.319221	0.424546	0.847346	0.0575629	0.03944	0.06912	0.05318	0.0770764	0.0673218	0.0640405	0.115872	0.0751373	0.117004	0.152473	11	0.080748	cg08825929	3				Island
cg03008525	0.552337	0.65057	0.67064	0.72482	0.61223	0.634669	0.71363	0.775067	0.573411	0.469295	0.832617	0.69222	0.77668	0.64817	0.56614	0.279721	0.520572	0.701749	0.279633	0.564041	0.833619	0.0813053	0.01948	0.03977	0.0333	0.0704351	0.0606169	0.0808304	0.12758	0.10034	0.117617	0.143223	11	0.0794998	cg03008525	19				Island
cg01915516	0.539681	0.68846	0.72318	0.74717	0.743547	0.757747	0.809031	0.638597	0.612225	0.53263	0.822167	0.72902	0.82385	0.70099	0.59035	0.214809	0.26843	0.350708	0.279625	0.464729	0.372456	0.056947	0.03947	0.10545	0.03667	0.0776642	0.076853	0.0613372	0.063382	0.0586215	0.158038	0.0737219	11	0.0734686	cg01915516	1	TP73	NM_005427	TSS1500	Island
cg23500724	0.57756	0.58534	0.56164	0.62366	0.776535	0.712494	0.734923	0.800981	0.713641	0.548608	0.801745	0.63304	0.67901	0.65432	0.50417	0.605743	0.140684	0.126466	0.313423	0.406583	0.879347	0.0642829	0.01585	0.05595	0.0217	0.0629603	0.0715526	0.0802538	0.103742	0.0938442	0.159095	0.174168	11	0.0821271	cg23500724	6	RNF39;RNF39	NM_025236;NM_170769	1stExon;1stExon	Island
cg21530552	0.5186	0.53441	0.43722	0.69885	0.724097	0.664509	0.768153	0.766624	0.541852	0.473175	0.757608	0.59204	0.7767	0.6102	0.46376	0.22393	0.0592468	0.085472	0.230602	0.126228	0.853059	0.0360795	0.01077	0.0217	0.02779	0.0412478	0.0373279	0.0409231	0.0436952	0.0413863	0.0633346	0.125695	11	0.0445409	cg21530552	3	LOC285205	NR_015394	Body	Island
cg16827475	0.584528	0.72722	0.7275	0.27804	0.788863	0.739824	0.808447	0.730672	0.757865	0.565087	0.829848	0.74583	0.25588	0.77082	0.66207	0.32203	0.113987	0.295958	0.220632	0.114898	0.861932	0.0889531	0.02072	0.11288	0.05024	0.0725277	0.086946	0.0962892	0.198191	0.0745736	0.130175	0.176758	11	0.10075	cg16827475	10				Island
cg04680746	0.399958	0.62293	0.70419	0.69005	0.71968	0.586605	0.731826	0.835105	0.663833	0.540685	0.765378	0.68962	0.78095	0.70477	0.60145	0.084275	0.0685076	0.0726052	0.130304	0.0792593	0.453901	0.0702965	0.0061	0.0115	0.0189	0.0646812	0.0621452	0.0675676	0.101092	0.073396	0.109674	0.159241	11	0.0676903	cg04680746	7	NACAD	NM_001146334	TSS1500	Island
cg09984759	0.592341	0.64812	0.72477	0.01121	0.796822	0.759595	0.773918	0.732421	0.664294	0.557189	0.842737	0.68784	0	0.72021	0.53119	0.224726	0.0802539	0.494486	0.188525	0.392355	0.744019	0.0740181	0.01697	0.02453	0.0232	0.0751437	0.0760817	0.0848324	0.0902326	0.085449	0.0972785	0.15704	11	0.0731614	cg09984759	6				Island
cg07525144	0.463406	0.66484	0.65803	0.76808	0.764358	0.738804	0.807462	0.607498	0.6995	0.501426	0.668845	0.72547	0.80901	0.70307	0.59374	0.673156	0.179082	0.781806	0.294703	0.29538	0.820243	0.0893622	0.05325	0.07774	0.05508	0.0945207	0.105354	0.0844065	0.160676	0.0873348	0.1313	0.142405	11	0.0983117	cg07525144	5	PRDM6	NM_001136239	TSS1500	Island
cg22600312	0.658296	0.61998	0.72846	0.77	0.802877	0.71793	0.890158	0.81064	0.719181	0.592774	0.880654	0.61999	0.82222	0.74175	0.58593	0.196766	0.154206	0.412467	0.249066	0.224582	0.900552	0.167245	0.05329	0.06654	0.0541	0.170307	0.183208	0.169288	0.192726	0.163406	0.171998	0.189205	11	0.143756	cg22600312	8	HEY1;HEY1	NM_001040708;NM_012258	Body;Body	Island
cg11593482	0.490224	0.61906	0.66293	0.51619	0.675347	0.651742	0.553701	0.793561	0.668904	0.526997	0.842173	0.65647	0.4637	0.67656	0.58077	0.456193	0.0951918	0.415243	0.196109	0.0928389	0.835133	0.0397392	0.02164	0.05075	0.03941	0.0402864	0.0367275	0.0382934	0.0440949	0.0433916	0.0659471	0.0602258	11	0.0436823	cg11593482	3	ADPRH	NM_001125	TSS200	Island
cg23682940	0.479946	0.75429	0.75742	0.02827	0.79969	0.668084	0.623083	0.825281	0.636665	0.556753	0.67856	0.8019	0.02888	0.73675	0.64931	0.122534	0.117995	0.14846	0.115432	0.122493	0.864536	0.115338	0.03537	0.06611	0.0454	0.111467	0.111269	0.132157	0.187485	0.0961248	0.154676	0.106268	11	0.105606	cg23682940	15	ALDH1A3	NM_000693	TSS1500	Island
cg16501308	0.644321	0.67123	0.71323	0.7229	0.778913	0.754335	0.794775	0.841827	0.764881	0.539302	0.773529	0.7595	0.79094	0.7166	0.64501	0.616689	0.163724	0.365987	0.645966	0.327228	0.85273	0.122855	0.10855	0.1514	0.08592	0.126366	0.103937	0.119632	0.138908	0.133966	0.19723	0.181467	11	0.133657	cg16501308	18	KLHL14	NM_020805	Body	Island
cg08473090	0.638455	0.74585	0.47165	0.01822	0.787553	0.785655	0.819067	0.808849	0.85671	0.613378	0.839733	0.77042	0.04602	0.61699	0.64676	0.159915	0.114215	0.274054	0.257929	0.17521	0.711441	0.145152	0.02624	0.0487	0.03337	0.0981275	0.110256	0.13204	0.167033	0.13431	0.166551	0.172799	11	0.112234	cg08473090	17	CRHR1;CRHR1;CRHR1;CRHR1	NM_004382;NM_001145148;NM_001145146;NM_001145147	TSS1500;TSS1500;TSS1500;TSS1500	Island
cg16595261	0.541899	0.77598	0.70907	0.65673	0.752082	0.158569	0.306091	0.804885	0.655872	0.542266	0.77327	0.76373	0.77871	0.76752	0.63869	0.193479	0.0807375	0.381638	0.308798	0.140724	0.749325	0.0852092	0.02616	0.01393	0.00324	0.0800458	0.0941302	0.0798355	0.104831	0.0888695	0.129437	0.194611	11	0.0818454	cg16595261	2				Island
cg22049858	0.520422	0.63857	0.64469	0.69114	0.559754	0.65816	0.720219	0.716617	0.670613	0.416422	0.826283	0.68267	0.79025	0.71266	0.60581	0.576929	0.313968	0.513062	0.137139	0.479063	0.763613	0.0840263	0.02631	0.07153	0.04427	0.0724738	0.0810925	0.0646289	0.120392	0.108498	0.0739638	0.113568	11	0.0782503	cg22049858	11				Island
cg17779790	0.551298	0.07012	0.48268	0.76225	0.885914	0.223971	0.0456443	0.897238	0.81171	0.629979	0.389767	0.02826	0.82867	0.36093	0.60248	0.215202	0.0439869	0.121268	0.233071	0.0721761	0.861944	0.0561919	0.00118	0.01302	0.00573	0.0417433	0.0461553	0.0397438	0.0703289	0.0517187	0.0876346	0.119613	11	0.0484599	cg17779790	17	YBX2	NM_015982	TSS200	Island
cg13674885	0.604688	0.68374	0.42659	0.74613	0.62331	0.709532	0.372862	0.794426	0.643832	0.590529	0.646077	0.74022	0.78533	0.74992	0.59102	0.42549	0.09484	0.494951	0.230769	0.322405	0.817908	0.0631863	0.00867	0.0323	0.02665	0.0605912	0.0615408	0.0632153	0.0652337	0.0688703	0.10125	0.19518	11	0.0678808	cg13674885	19	CILP2	NM_153221	TSS200	Island
cg09867230	0.558175	0.67853	0.64235	0.78163	0.689569	0.711482	0.749466	0.761352	0.732925	0.559503	0.871113	0.69045	0.79899	0.73611	0.64534	0.291156	0.186996	0.785578	0.189506	0.373286	0.595402	0.110066	0.01665	0.03263	0.02946	0.109484	0.121188	0.12886	0.199871	0.120888	0.151972	0.171132	11	0.108382	cg09867230	1				Island
cg11697111	0.549224	0.42412	0.78193	0.813	0.775026	0.731131	0.785405	0.809152	0.762363	0.60717	0.849845	0.44958	0.86038	0.35327	0.65516	0.508322	0.447103	0.752411	0.377902	0.652079	0.873355	0.148877	0.06125	0.08817	0.07243	0.144428	0.158359	0.158502	0.186723	0.14808	0.184436	0.110792	11	0.132913	cg11697111	7	GPER;C7orf50;C7orf50;C7orf50;GPER;GPER	NM_001039966;NM_001134395;NM_032350;NM_001134396;NM_001505;NM_001098201	5'UTR;Body;Body;Body;5'UTR;TSS1500	Island
cg02357043	0.545308	0.69548	0.54025	0.74994	0.666304	0.552815	0.767658	0.728612	0.661458	0.546167	0.641226	0.72329	0.80524	0.64347	0.62152	0.566699	0.280016	0.668675	0.342609	0.578549	0.775394	0.073626	0.02853	0.03291	0.03804	0.0726644	0.0789406	0.0616284	0.176056	0.0662469	0.151714	0.0917521	11	0.0792826	cg02357043	17				Island
cg00639195	0.580211	0.70432	0.72587	0.78862	0.728343	0.688518	0.668217	0.664791	0.489485	0.307089	0.770736	0.70626	0.84891	0.6542	0.68771	0.542193	0.0842758	0.184328	0.207761	0.105606	0.75967	0.0865885	0.02945	0.06364	0.03246	0.0958202	0.0906279	0.0968757	0.108081	0.0781869	0.125496	0.113183	11	0.0836736	cg00639195	15	ADAMTS7	NM_014272	Body	Island
cg13325154	0.645178	0.67611	0.71022	0.01691	0.736999	0.696872	0.59663	0.717517	0.7307	0.599845	0.662704	0.70003	0.0221	0.74396	0.61261	0.103961	0.092993	0.290485	0.354925	0.281376	0.871934	0.0584923	0.01915	0.06383	0.03165	0.0879528	0.0766138	0.0658578	0.0869861	0.0708409	0.0950057	0.107705	11	0.0694622	cg13325154	10	PITX3	NM_005029	TSS200	Island
cg21210994	0.595603	0.69749	0.72341	0.00474	0.722062	0.716286	0.709295	0.80199	0.655735	0.520103	0.845158	0.77253	0.01277	0.7597	0.59997	0.0850679	0.0797298	0.0991403	0.385955	0.0900563	0.393068	0.0748913	0.01529	0.044	0.02125	0.0800232	0.0803996	0.0821026	0.105974	0.0959526	0.115241	0.160166	11	0.0795718	cg21210994	14	GALNTL1;GALNTL1;GALNTL1;GALNTL1	NM_020692;NM_020692;NM_001168368;NM_001168368	5'UTR;1stExon;1stExon;5'UTR	Island
cg05068428	0.406906	0.60999	0.60403	0.68777	0.549882	0.595934	0.730155	0.751715	0.474007	0.441204	0.765939	0.66946	0.77143	0.57979	0.53381	0.466086	0.574103	0.726892	0.389757	0.538556	0.792934	0.0358704	0.00132	0.04824	0.02158	0.0406032	0.0412131	0.0491254	0.0584078	0.0555104	0.0951039	0.179319	11	0.0569358	cg05068428	15	PAK6;PAK6;C15orf56;PAK6	NM_020168;NM_001128628;NM_001039905;NM_001128629	5'UTR;5'UTR;TSS200;5'UTR	Island
cg07515251	0.420563	0.61763	0.63306	0.72848	0.737657	0.643253	0.76435	0.709116	0.629243	0.518161	0.830711	0.64667	0.79561	0.64112	0.55749	0.519063	0.186069	0.620587	0.15873	0.385108	0.633129	0.0739815	0.01926	0.03954	0.04598	0.0687652	0.0693309	0.0677057	0.0782524	0.0635717	0.0809444	0.0740881	11	0.0619473	cg07515251	2	LBX2;LOC151534;LBX2	NM_001009812;NR_024606;NM_001009812	1stExon;Body;5'UTR	Island
cg11755796	0.64318	0.74212	0.6561	0.74438	0.689105	0.762704	0.840941	0.835376	0.667701	0.602761	0.78673	0.69145	0.8292	0.41206	0.65298	0.439281	0.256311	0.316251	0.562348	0.495597	0.878876	0.120453	0.04989	0.07028	0.05531	0.135744	0.11634	0.113216	0.146859	0.107722	0.152494	0.194339	11	0.114786	cg11755796	20	SLC24A3	NM_020689	TSS1500	Island
cg12630336	0.640689	0.75542	0.55787	0.01547	0.710156	0.694594	0.612214	0.85229	0.657388	0.548143	0.732581	0.7575	0.01353	0.38083	0.59104	0.0748127	0.118403	0.101206	0.283105	0.247895	0.881949	0.0722617	0.00797	0.03034	0.00902	0.0626597	0.0637762	0.066879	0.0684394	0.0693515	0.0858577	0.140414	11	0.0615427	cg12630336	20	SOX18	NM_018419	Body	Island
cg24360924	0.616291	0.81963	0.82561	0.55553	0.657098	0.810313	0.9193	0.892895	0.782913	0.550684	0.85819	0.8357	0.51489	0.86781	0.77197	0.0696669	0.110097	0.0738264	0.135521	0.4049	0.125274	0.0596242	0.01387	0.03536	0.01655	0.0652663	0.0569202	0.0678733	0.0666667	0.0717389	0.0627182	0.132043	11	0.0589664	cg24360924	11	HCCA2;DUSP8;LOC338651	NM_053005;NM_004420;NR_021489	Body;TSS1500;Body	Island
cg02639285	0.518828	0.68832	0.69245	0.55064	0.534165	0.650021	0.726735	0.707181	0.627451	0.536889	0.788618	0.71162	0.61068	0.68556	0.60486	0.204403	0.290295	0.753789	0.480762	0.531521	0.820991	0.0674661	0.00876	0.04043	0.0231	0.0622432	0.0625116	0.0696932	0.0691382	0.0658567	0.139343	0.0724614	11	0.0619094	cg02639285	8	TMEM64;TMEM64	NM_001146273;NM_001008495	TSS1500;TSS1500	Island
cg25837803	0.513522	0.6536	0.65418	0.67554	0.710001	0.666965	0.719089	0.823638	0.714069	0.573724	0.803335	0.71754	0.68382	0.61316	0.6198	0.115381	0.0616106	0.0987449	0.20859	0.210424	0.522186	0.0569576	0.01464	0.03607	0.03063	0.0602188	0.0718112	0.0604923	0.0508842	0.0627534	0.138043	0.138727	11	0.0655662	cg25837803	1	PTGS2	NM_000963	TSS1500	Island
cg01527459	0.604069	0.69901	0.69611	0.75531	0.723064	0.697506	0.820143	0.763374	0.731343	0.539898	0.828758	0.72428	0.82991	0.71472	0.64204	0.200264	0.134378	0.505522	0.256744	0.159413	0.660063	0.136384	0.02043	0.08738	0.03935	0.129713	0.12439	0.145141	0.161497	0.12981	0.167645	0.189284	11	0.121002	cg01527459	10	DYDC2;DYDC1;DYDC2	NM_032372;NM_138812;NM_032372	1stExon;TSS200;5'UTR	Island
cg04291888	0.593144	0.72796	0.69996	0.77794	0.755464	0.375837	0.581106	0.768147	0.716587	0.53308	0.680033	0.73444	0.79262	0.78021	0.58634	0.0925378	0.0799737	0.100313	0.292101	0.179434	0.515728	0.0832479	0.01646	0.04241	0.02636	0.103706	0.0856649	0.0832526	0.0625745	0.0881259	0.0997426	0.0797421	11	0.070117	cg04291888	19	CYP2S1	NM_030622	TSS200	Island
cg01500001	0.709066	0.39421	0.53277	0.69367	0.855092	0.759815	0.0747384	0.891165	0.833216	0.634511	0.643083	0.35265	0.70076	0.38389	0.18348	0.118456	0.0786539	0.229301	0.240571	0.228396	0.93155	0.169271	0.00589	0.02463	0.01797	0.0880724	0.0841484	0.0786104	0.0958852	0.0761995	0.120632	0.151475	11	0.0829803	cg01500001	17	YBX2	NM_015982	TSS1500	Island
cg01415909	0.518572	0.69604	0.64583	0.72615	0.761382	0.723574	0.66645	0.768102	0.798471	0.539847	0.837593	0.746	0.79533	0.55221	0.50878	0.490058	0.562426	0.577536	0.495665	0.598845	0.873447	0.126778	0.0346	0.04581	0.08798	0.116815	0.166062	0.0965529	0.144127	0.108663	0.154363	0.170967	11	0.113883	cg01415909	17	RTN4RL1	NM_178568	Body	Island
cg10576051	0.533787	0.75156	0.73676	0.46126	0.677416	0.656195	0.73097	0.739566	0.693223	0.591558	0.864931	0.76161	0.21949	0.74149	0.62227	0.534219	0.553541	0.732048	0.403949	0.679108	0.80348	0.0975073	0.04625	0.03638	0.05265	0.101188	0.0894942	0.108585	0.140683	0.116436	0.160304	0.168428	11	0.101628	cg10576051	15	HCN4	NM_005477	TSS200	Island
cg08371659	0.628309	0.72088	0.53963	0.63203	0.751781	0.190513	0.613683	0.853631	0.704204	0.594481	0.709532	0.74513	0.66115	0.73031	0.67056	0.125791	0.199048	0.118995	0.392598	0.115366	0.874931	0.0920352	0.03122	0.11005	0.03897	0.0915565	0.1006	0.114661	0.133086	0.0881236	0.0824143	0.122846	11	0.0914147	cg08371659	20				Island
cg05326358	0.49696	0.64124	0.71757	0.69325	0.485452	0.412119	0.634615	0.750817	0.709739	0.377201	0.831808	0.59407	0.84992	0.75685	0.58103	0.0687998	0.0663288	0.0991194	0.16751	0.0662536	0.699268	0.0469499	0.00714	0.02568	0.01691	0.0477002	0.0522997	0.0641667	0.081788	0.0696043	0.121866	0.145224	11	0.0617571	cg05326358	20	FLJ16779;NKAIN4	NR_024389;NM_152864	Body;Body	Island
cg05635754	0.579678	0.73421	0.72953	0.75221	0.634025	0.701538	0.641097	0.784703	0.704103	0.607454	0.841723	0.75564	0.76624	0.73051	0.64971	0.294595	0.0802764	0.147532	0.384973	0.21392	0.644689	0.0873972	0.04302	0.10296	0.02223	0.0784158	0.0870906	0.0645652	0.100496	0.0748224	0.125541	0.171272	11	0.0870737	cg05635754	19	JAK3	NM_000215	5'UTR	Island
cg18310412	0.508582	0.57234	0.68391	0.63586	0.758182	0.665753	0.743917	0.597126	0.610172	0.438902	0.803346	0.59296	0.73015	0.60663	0.47758	0.541801	0.166457	0.692082	0.145919	0.579567	0.792384	0.0565376	0.01718	0.04144	0.0213	0.0547183	0.0555842	0.0578109	0.108754	0.0472637	0.136641	0.0862242	11	0.0621322	cg18310412	3	TRIM71	NM_001039111	TSS1500	Island
cg03940848	0.545739	0.58428	0.5917	0.74715	0.764865	0.670295	0.841362	0.660865	0.663177	0.469195	0.806779	0.65708	0.81602	0.59456	0.49378	0.385827	0.139629	0.195794	0.211852	0.119654	0.751083	0.0588796	0.00292	0.01705	0.0173	0.065164	0.0791073	0.0592819	0.0918471	0.0714095	0.139105	0.157503	11	0.0690516	cg03940848	1				Island
cg20099104	0.676613	0.7633	0.57586	0.55656	0.168059	0.654393	0.789759	0.757061	0.710526	0.602724	0.789004	0.81328	0.49976	0.72743	0.71557	0.131369	0.103684	0.153977	0.23557	0.122518	0.797607	0.0831498	0.00692	0.02795	0.01516	0.104147	0.0828128	0.0979619	0.118436	0.0946352	0.177246	0.186979	11	0.0904906	cg20099104	10				Island
cg04290396	0.592664	0.72371	0.70404	0.79777	0.679484	0.480093	0.0742352	0.679117	0.614266	0.416015	0.0643305	0.76839	0.82384	0.77316	0.65241	0.606755	0.552733	0.227287	0.313299	0.570749	0.827224	0.0648348	0.03671	0.04641	0.04822	0.0768481	0.0624578	0.0778914	0.0938124	0.0750053	0.104429	0.109702	11	0.0723928	cg04290396	1				Island
cg23524195	0.546855	0.71405	0.68949	0.65308	0.65181	0.779782	0.771713	0.73003	0.683627	0.525612	0.477875	0.74868	0.82175	0.76227	0.06853	0.0755042	0.0522272	0.125163	0.282355	0.105625	0.490132	0.0686478	0.00701	0.02229	0.03296	0.0642882	0.0702579	0.0660739	0.0677835	0.0620865	0.121094	0.088993	11	0.0610441	cg23524195	10	GFRA1;GFRA1	NM_001145453;NM_005264	TSS1500;TSS1500	Island
cg09234567	0.212758	0.60475	0.63272	0.29298	0.630172	0.707633	0.79097	0.756784	0.499738	0.491552	0.833628	0.65685	0.377	0.45817	0.45012	0.485972	0.6028	0.730366	0.411253	0.540193	0.824889	0.0468941	0.01037	0.02954	0.00549	0.0535261	0.0478577	0.0432073	0.0457094	0.0468913	0.04929	0.0485227	11	0.0388453	cg09234567	15	GRAMD2	NM_001012642	Body	Island
cg00960700	0.450307	0.66953	0.64061	0.70578	0.639853	0.55681	0.792694	0.76701	0.574621	0.434282	0.831122	0.70097	0.81096	0.69594	0.58747	0.483196	0.605152	0.613314	0.673667	0.545804	0.831229	0.169668	0.05211	0.08004	0.03061	0.0867412	0.0573515	0.0516748	0.102482	0.0617326	0.115332	0.0855861	11	0.0812116	cg00960700	17	TBCD	NM_005993	TSS1500	Island
cg24810473	0.557011	0.61049	0.60534	0.68514	0.65951	0.645954	0.770566	0.778968	0.648563	0.504489	0.78905	0.66723	0.77578	0.68751	0.53351	0.617344	0.242286	0.69217	0.353272	0.438291	0.756263	0.0982487	0.05465	0.10345	0.05016	0.123376	0.0788741	0.0909866	0.0724947	0.067297	0.160504	0.0997533	11	0.0908903	cg24810473	5				Island
cg08302003	0.544103	0.71501	0.74505	0.79653	0.675554	0.679758	0.673416	0.705974	0.656072	0.545261	0.793216	0.74371	0.81519	0.7589	0.63596	0.470533	0.148428	0.406524	0.147797	0.194315	0.732816	0.0752882	0.05038	0.09437	0.04894	0.101818	0.0734685	0.0723603	0.157899	0.0878806	0.117012	0.0962874	11	0.0887004	cg08302003	7				Island
cg02250992	0.447908	0.82255	0.82675	0.03882	0.685259	0.648104	0.517841	0.827399	0.585359	0.516082	0.804864	0.85229	0.03491	0.90412	0.63681	0.0928455	0.0901299	0.0913838	0.245151	0.216195	0.141363	0.0843537	0.03247	0.07026	0.04315	0.0842365	0.0752416	0.099248	0.105503	0.0951387	0.110757	0.124866	11	0.0841114	cg02250992	12	SCARB1;SCARB1	NM_005505;NM_001082959	1stExon;1stExon	Island
cg02764245	0.299	0.6748	0.49829	0.01612	0.842608	0.736057	0.83414	0.845281	0.834523	0.622448	0.768408	0.7807	0.02283	0.29425	0.05642	0.0905573	0.0644283	0.135934	0.285093	0.105366	0.650076	0.0837308	0.01701	0.02498	0.02613	0.0673615	0.0798836	0.0703667	0.101757	0.0714984	0.0698766	0.134174	11	0.0678881	cg02764245	2				Island
cg11575912	0.531265	0.62805	0.59538	0.67776	0.590615	0.593965	0.746206	0.669568	0.609993	0.506555	0.807987	0.64945	0.7509	0.66408	0.5732	0.475342	0.592719	0.669454	0.490591	0.56044	0.761535	0.120209	0.04363	0.13263	0.04063	0.0802743	0.0500367	0.0300689	0.0553323	0.0420526	0.139951	0.061433	11	0.0723862	cg11575912	19	NRTN	NM_004558	3'UTR	Island
cg10582968	0.505432	0.66843	0.69986	0.67595	0.78863	0.677632	0.866531	0.812213	0.731307	0.542763	0.872281	0.70529	0.78697	0.65369	0.59968	0.501966	0.440442	0.636393	0.444567	0.309036	0.861038	0.137975	0.04086	0.06482	0.04902	0.132141	0.152558	0.146178	0.166044	0.14713	0.167871	0.156102	11	0.1237	cg10582968	15	CCDC33	NM_025055	Body	Island
cg18905461	0.60352	0.72337	0.02726	0.77819	0.728653	0.669018	0.744344	0.743944	0.51306	0.577359	0.855868	0.73754	0.83499	0.71438	0.04783	0.238048	0.123331	0.364409	0.232334	0.178418	0.789942	0.120833	0.04131	0.0559	0.0513	0.0914421	0.110445	0.0848908	0.191846	0.109499	0.113217	0.165519	11	0.103291	cg18905461	14	NID2	NM_007361	Body	Island
cg00864183	0.593387	0.63053	0.71331	0.52945	0.678212	0.719781	0.811392	0.770367	0.697192	0.572495	0.86148	0.65417	0.5136	0.74043	0.61453	0.0781669	0.072795	0.40918	0.14074	0.293555	0.0674876	0.0699204	0.02964	0.08977	0.02749	0.0733643	0.0706714	0.0721777	0.0682131	0.0726178	0.074752	0.0795955	11	0.0662011	cg00864183	17	DLX4	NM_138281	TSS1500	Island
cg16818909	0.653254	0.73783	0.64958	0.02224	0.695309	0.718418	0.79335	0.757955	0.639361	0.527274	0.849069	0.78528	0.0172	0.31211	0.6547	0.0655287	0.0751564	0.123215	0.294218	0.0594773	0.0775466	0.0549175	0.0079	0.04689	0.0131	0.0583605	0.0472509	0.0481967	0.0582049	0.0631658	0.0750649	0.121625	11	0.0540615	cg16818909	1				Island
cg12253191	0.560135	0.57629	0.62205	0.66798	0.655714	0.650488	0.805282	0.729206	0.625313	0.522551	0.735086	0.62512	0.72789	0.61989	0.54852	0.571954	0.592504	0.726254	0.530991	0.583645	0.807276	0.0544233	0.03744	0.12104	0.09595	0.0501626	0.153955	0.0447136	0.0596408	0.057247	0.152675	0.159805	11	0.0897321	cg12253191	7				Island
cg24884703	0.608236	0.62696	0.06297	0.09142	0.819311	0.548864	0.89948	0.854728	0.778617	0.50332	0.823683	0.73587	0.13776	0.72786	0.46265	0.185915	0.109181	0.48341	0.211622	0.130395	0.865378	0.0993997	0.0227	0.05493	0.01919	0.10772	0.104286	0.093035	0.132972	0.115461	0.141202	0.173045	11	0.0967219	cg24884703	1				Island
cg27130302	0.561015	0.58067	0.6012	0.57424	0.765935	0.676415	0.793741	0.782621	0.678523	0.47748	0.779284	0.6114	0.66111	0.63598	0.36744	0.0549247	0.0455724	0.0798109	0.232574	0.0511126	0.719555	0.0575195	0.00597	0.05539	0.02818	0.0558425	0.0563718	0.0523077	0.053874	0.0494529	0.0593654	0.120449	11	0.0540657	cg27130302	8	DUSP4	NM_001394	TSS1500	Island
cg06369833	0.534874	0.59612	0.55629	0.73145	0.67708	0.658891	0.590627	0.722122	0.708147	0.561461	0.776782	0.62268	0.82114	0.68181	0.50475	0.342264	0.0640183	0.431856	0.140379	0.119315	0.786232	0.0618662	0.02021	0.01618	0.00655	0.0628895	0.0543701	0.0569187	0.0915801	0.0636735	0.0803859	0.0874083	11	0.0547302	cg06369833	19	PRX;PRX	NM_020956;NM_181882	Body;Body	Island
cg11104510	0.645622	0.76013	0.80589	0.64686	0.691828	0.648876	0.783206	0.763092	0.761352	0.61909	0.794339	0.77023	0.66055	0.78417	0.72411	0.162984	0.0971648	0.122577	0.223521	0.197198	0.0904126	0.108063	0.05418	0.06141	0.06358	0.120824	0.105235	0.0978436	0.12374	0.122415	0.15798	0.173573	11	0.108077	cg11104510	7	ETV1;ETV1;ETV1;ETV1;ETV1;ETV1	NM_001163147;NM_001163148;NM_004956;NM_001163149;NM_004956;NM_001163147	1stExon;5'UTR;5'UTR;5'UTR;1stExon;5'UTR	Island
cg09848695	0.531655	0.61076	0.49708	0.01539	0.700248	0.659323	0.717356	0.756142	0.541019	0.449494	0.81059	0.63861	0.0121	0.63814	0.40751	0.636714	0.586077	0.701615	0.614491	0.572272	0.803542	0.0745943	0.00489	0.02983	0.00446	0.063813	0.074361	0.0773409	0.0894959	0.0934394	0.106159	0.158805	11	0.0706534	cg09848695	5	FAM172A;FAM172A;FAM172A;FAM172A;MIR2277	NR_028080;NM_032042;NM_001163418;NM_001163417;NR_031754	Body;3'UTR;3'UTR;3'UTR;TSS200	Island
cg07027116	0.643996	0.52709	0.80816	0.79814	0.784288	0.737053	0.798798	0.775632	0.736779	0.574315	0.799606	0.51982	0.82479	0.75625	0.57767	0.575476	0.170433	0.200562	0.498234	0.185135	0.839981	0.107514	0.02768	0.11422	0.06449	0.12354	0.12149	0.100613	0.170819	0.109461	0.149453	0.183887	11	0.115742	cg07027116	1	DNAJC6	NM_014787	Body	Island
cg25036284	0.529892	0.48403	0.53707	0.64241	0.752234	0.624747	0.772382	0.741301	0.601676	0.51368	0.762163	0.55064	0.72133	0.5632	0.53386	0.566401	0.526403	0.650538	0.624471	0.571337	0.826521	0.0410688	0.00377	0.04052	0.00585	0.0393826	0.038878	0.0468897	0.0793671	0.0530617	0.162847	0.0946775	11	0.0551193	cg25036284	2	FAM59B	NM_001168241	Body	Island
cg03738352	0.596456	0.60328	0.57889	0.6836	0.777283	0.68377	0.82727	0.715169	0.72243	0.549312	0.787519	0.65879	0.76318	0.6785	0.50754	0.542995	0.0785984	0.287347	0.222843	0.118512	0.849642	0.115209	0.03205	0.02643	0.04717	0.0846976	0.0797661	0.146914	0.0904432	0.0971856	0.142226	0.147458	11	0.0917772	cg03738352	4	SLC34A2	NM_006424	TSS200	Island
cg22819616	0.478039	0.74099	0.75954	0.51753	0.72746	0.687632	0.760056	0.718609	0.632157	0.584376	0.824292	0.76872	0.56916	0.76454	0.65481	0.138643	0.0897762	0.149314	0.332402	0.139242	0.768132	0.0959474	0.029	0.06303	0.01577	0.0707167	0.099479	0.0981479	0.138496	0.0879702	0.171047	0.166801	11	0.0942187	cg22819616	8				Island
cg27403810	0.495404	0.62159	0.53621	0.6654	0.644546	0.608253	0.0618519	0.729449	0.611416	0.531333	0.757697	0.62398	0.748	0.61884	0.52045	0.575617	0.601961	0.740756	0.63933	0.63416	0.802118	0.0751489	0.0201	0.06206	0.03403	0.0675109	0.0710848	0.0781297	0.0691372	0.078264	0.139322	0.0779053	11	0.0702448	cg27403810	17	MYCBPAP	NM_032133	1stExon	Island
cg22732812	0.533029	0.68463	0.46127	0.70528	0.673615	0.599229	0.74813	0.812881	0.511113	0.586767	0.757106	0.70186	0.61946	0.73079	0.66146	0.285937	0.0696531	0.0910415	0.398298	0.123511	0.795571	0.0520392	0.04188	0.1046	0.03677	0.0634694	0.0631199	0.0570098	0.122213	0.0658148	0.0766181	0.0701707	11	0.0685186	cg22732812	2	FNDC4;FNDC4	NM_022823;NM_022823	1stExon;5'UTR	Island
cg15471812	0.570902	0.64304	0.60876	0.01131	0.74507	0.666745	0.800132	0.793597	0.628389	0.561672	0.780141	0.66467	0.00856	0.6624	0.57763	0.110062	0.0746534	0.134576	0.331271	0.180128	0.843602	0.0718355	0.0156	0.07067	0.01765	0.060211	0.0622744	0.0669534	0.0807726	0.0664784	0.164099	0.128562	11	0.0731915	cg15471812	17	IGFBP4;IGFBP4	NM_001552;NM_001552	1stExon;5'UTR	Island
cg07352345	0.607571	0.62825	0.62379	0.70967	0.72793	0.652324	0.764492	0.788103	0.645016	0.531776	0.817596	0.61403	0.81316	0.70464	0.50963	0.322364	0.249415	0.478225	0.354614	0.327295	0.854492	0.0777641	0.02374	0.07121	0.02518	0.0850512	0.0910293	0.102269	0.161668	0.102589	0.146887	0.128693	11	0.0923709	cg07352345	5	ARL10	NM_173664	Body	Island
cg18758906	0.509061	0.66886	0.67799	0.46413	0.780917	0.74686	0.848478	0.81865	0.707694	0.508216	0.813333	0.70261	0.5078	0.64226	0.57849	0.166075	0.0725318	0.0914992	0.166461	0.100583	0.723728	0.0673053	0.03416	0.04879	0.01809	0.102963	0.0958648	0.0840199	0.111819	0.0918027	0.147961	0.10308	11	0.0823505	cg18758906	15				Island
cg00562243	0.113573	0.71477	0.02403	0.79571	0.70246	0.720677	0.753409	0.797401	0.516821	0.540164	0.608194	0.71996	0.83791	0.70205	0.48318	0.652208	0.319042	0.60816	0.20078	0.630424	0.816139	0.09859	0.0134	0.03398	0.02851	0.0859123	0.119452	0.130673	0.167707	0.118671	0.191368	0.196064	11	0.107666	cg00562243	17	C17orf82	NM_203425	TSS200	Island
[truncated: 30,187 more rows]

## Sheet: Age and size comparison
TargetID	No. of probes with >0.4	No. of probes with >0.5	No. of probes with >0.6	Age at diagnosis/surgery	Size of tumor
[truncated: 17 more rows]
